# Supplementary material for: The impact of Hfq-mediated sRNA-mRNA interactome on the virulence of enteropathogenic Escherichia coli
Source: Sci Adv. 2021 Oct 27;7(44):eabi8228. doi: 10.1126/sciadv.abi8228 (PMC8550237; doi:10.1126/sciadv.abi8228)
Supplement: Supplementary file 2 — Tables S1 to S8 [file sciadv.abi8828_tables_s1_to_s8.zip]

Archive with 8 entries (8 files):
- sciadv.abi8228_table_s1.xlsx
- sciadv.abi8228_table_s2.xlsx
- sciadv.abi8228_table_s3.xlsx
- sciadv.abi8228_table_s4.xlsx
- sciadv.abi8228_table_s5.xlsx
- sciadv.abi8228_table_s6.xlsx
- sciadv.abi8228_table_s7.xlsx
- sciadv.abi8228_table_s8.txt
