# Supplementary material for: The impact of Hfq-mediated sRNA-mRNA interactome on the virulence of enteropathogenic Escherichia coli
Source: Sci Adv. 2021 Oct 27;7(44):eabi8228. doi: 10.1126/sciadv.abi8228 (PMC8550237; doi:10.1126/sciadv.abi8228)
Supplement: Supplementary file 2 — Tables S1 to S8 [file sciadv.abi8828_tables_s1_to_s8.zip › sciadv.abi8228_table_s1.xlsx]

## Sheet: legend
Supplementary Table S1 - Number of sequenced fragments in RNA-seq and RIL-seq libraries
Sheet 1 - legend
Sheet 2 - Read counts in RNA-seq libraries
Library: Name comprised of strain growth condition and replicate number
Total number of reads: Total number of sequenced reads in the library
Number of remaining reads after processing: Number of reads after quality control and adapter removal
% of remaining reads after processing: Percentage representaion of (Number of remaining reads after processing)/(Total number of reads)
Mapped reads: Number of reads mapped using bwa
% of mapped: Percentage representation of (Mapped reads) /(Number of remaining read after processing)
Sheet 3: Counts of sequenced fragments in RIL-seq libraries
Library: Name comprised of strain growth condition and replicate number
Total number of fragments: Total number of sequenced fragments in the library
Number of fragments after processing: Number of sequenced fragments remaining after quality control and adapter removal
% of remaining fragments after processing: Percentage representation of (Number of fragments after processing) / (Total number of Fragments)
Final set of filtered fragments: Number of sequenced fragments available for mapping after quality control, adapter removal and DUST filter application
Mapped as single: Number of sequenced fragments for which both ends mapped to the same transcript or within 1000 nucleotide (nt) region
Mapped as single no rRNA: Same as above excluding all rRNA-related entires
Mapped as chimeric: Number of sequenced fragments with ends mapped to two different genomic locations
Mapped as chimeric no rRNA: Same as above excluding all rRNA-related entires
% of mapped fragments: Percentage representation of (Mapped as single + Mapped as chimeric)/ (Final set of filtered fragments)
% of chimeric fragments: Percentage representation of (Mapped as chimeric)/(Mampped as chimeric + Mapped as single)
Number of statistically significant interactions (S-chimeras): S-chimeras are computed from the no-rRNA related data
Numbr of fragments in S-chimeras: Total number of sequenced fragments involved in the S-chimeras (no rRNA)
% of fragments in S-chimeras: Percentage representation of (Numbr of fragments in S-chimeras) / (Mapped as chimeric no rRNA)

## Sheet: Read counts RNA-seq
Supplementary Table S1 - Read counts in RNA-seq libraries
Library	Total number of reads	Number of remaining reads after processing	% of remaining reads after processing	Mapped reads	% of mapped
Δhfq_activating_Repeat1	1323530	1078481	0.814852	920746	0.853743
Δhfq_activating_Repeat2	3116569	2811701	0.902178	2545338	0.905266
Δhfq_activating_Repeat3	10433408	9286788	0.890101	8241507	0.887444
Δhfq_non_activating_Repeat1	47773848	43074836	0.90164	37741603	0.876187
Δhfq_non_activating_Repeat2	38731229	34279828	0.885069	29809412	0.86959
Δhfq_non_activating_Repeat3	35898929	31920834	0.889186	28176755	0.882707
wt_activating_Repeat1	13160054	11809120	0.897346	10572789	0.895307
wt_activating_Repeat2	19733589	17812379	0.902643	15783520	0.886098
wt_activating_Repeat3	11708605	10619428	0.906976	9565927	0.900795
wt_non_activating_Repeat1	9548054	8265345	0.865658	7302683	0.88353
wt_non_activating_Repeat2	1640172	1384936	0.844385	1248445	0.901446
wt_non_activating_Repeat3	298387	220568	0.739201	195536	0.886511

## Sheet: Fragment counts RIL-seq
Supplementary Table S1 - Counts of sequence fragments in RIL-seq libraries
Library	Total number of fragments	Number of fragments after processing	Fraction of remaining fragments after processing	Final set of filtered fragments	Mapped as single	Mapped as single no rRNAs	Mapped as chimeric	Mapped as chimeric no rRNAs	% of mapped fragments	% of chimeric fragments	Number of statistically significant interactions (S-chimeras)	Numbr of fragments in S-chimeras	% of fragments in S-chimeras
Hfq-Flag_activating_Repeat1	44229119	8252876	0.1866	6424384	4476210	4460843	110101	109402	0.713891	0.024	252	12994	0.1188
Hfq-Flag_activating_Repeat2	34655557	15332909	0.4424	13892345	9543581	9519495	388748	386832	0.71495	0.0391	654	55070	0.1424
Hfq-Flag_activating_Repeat3	12748494	6037018	0.4735	5550736	3641145	3628331	121878	120931	0.677932	0.0324	358	18987	0.157
Hfq-Flag_activating_Unified				25867465	17660936	17608669	620727	617165	0.706744		918	95855	0.155315
Hfq-Flag_non_activating_Repeat1	20309164	9592656	0.4723	8567679	6202794	6170817	143768	142268	0.7408	0.0227	429	19529	0.1373
Hfq-Flag_non_activating_Repeat2	25341114	15394423	0.6075	13887934	9491243	9430503	345790	342604	0.7408	0.0352	802	48719	0.1422
Hfq-Flag_non_activating_Repeat3	49781668	7377275	0.1482	5479190	3797496	3782272	118481	117722	0.7408	0.0303	313	16172	0.1374
Hfq-Flag_non_activating_Unified				27934803	19491533	19383592	608039	602594	0.7408		1263	96349	0.15989
wt_activating_Repeat1	3032678	576770	0.1902	492238	305246	298748	261	235	0.6206	0.0009	0	0	0
wt_activating_Repeat2	34479687	1515492	0.044	710914	417030	406814	477	424	0.5873	0.0011	1	16	0.0377
wt_activating_Repeat3	21360984	1901140	0.089	1120830	693746	673656	3855	3325	0.6224	0.0055	2	73	0.022
wt_non_activating_Repeat1	20649245	13720319	0.6644	13152212	8845488	8761494	875	730	0.6726	0.0001	3	40	0.0548
wt_non_activating_Repeat2	8042237	4054355	0.5041	3840909	2633880	2595333	755	617	0.6859	0.0003	3	44	0.0713
wt_non_activating_Repeat3	4569021	2097014	0.459	1951680	926723	905193	845	661	0.4753	0.0009	2	96	0.1452
