# Supplementary material for: The impact of Hfq-mediated sRNA-mRNA interactome on the virulence of enteropathogenic Escherichia coli
Source: Sci Adv. 2021 Oct 27;7(44):eabi8228. doi: 10.1126/sciadv.abi8228 (PMC8550237; doi:10.1126/sciadv.abi8228)
Supplement: Supplementary file 2 — Tables S1 to S8 [file sciadv.abi8828_tables_s1_to_s8.zip › sciadv.abi8228_table_s2.xlsx]

## Sheet: legend
Supplementary Table S2. Differential gene expression analysis (DESeq2)
DEseq2 (Love et al., 2014) differentail nalysis results comparing the gene expression levels between Δhfq and wt libraries
The analysis is based on three replicates in each condition
Presented are all the genes that passed the pre-filtering step we applied in DESeq2 (i.e. The gene had at least one library with read count>1)
Sheet 1 - Legend
Sheet 2 - Activating
Sheet 3 - Non-activating
Locus tag: locus tag, as in the NCBI database
Name: Common name of the gene if exists or locus_tag otherwise
All other columns are obtained from the results function in the DESeq2 package (*) and represents:
BaseMean - The average of the normalized count values
log2FoldChange - The ratio between expression levels in Δhfq and wt in log2 values. (Positive values reflect higher expression in Δhfq and vise versa)
lfcSE - Standard error of the log2FoldChange estimate
stat - Wald statistic
pvalue - Wald test p-value
padj - Benjamini-Hochberg adjusted p-value for multiple hypotheses testing
References
M. I. Love, W. Huber, S. Anders, Moderated estimation of fold change and dispersion for RNA-seq data with DESeq2. Genome Biol 15, 550 (2014).

## Sheet: Activating
Supplementary Table S2 - Activating
Locus tag	Name	BaseMean	log2FoldChange	lfcSE	stat	pvalue	padj
E2348CN_0001	sdhX	30.4759	-3.51395	0.764544	-4.59613	4.30401e-06	8.26684e-05
E2348CN_0002	pasD2	11016.8	0.546135	0.295001	1.8513	0.0641266	0.261656
E2348CN_0003	pasA	3879.27	-2.78221	0.314127	-8.85697	8.22213e-19	8.44555e-17
E2348CN_0004	pasD1	8651.57	-0.183871	0.32847	-0.559781	0.575629	0.831757
E2348CN_0005	pasC	1294.01	-2.13116	0.672926	-3.167	0.00154018	0.0148517
E2348CN_0006	pasB	482.152	-6.79202	0.495343	-13.7118	8.6342e-43	2.14719e-40
E2348CN_0007	fnrS	4404.8	-1.93545	0.297255	-6.51107	7.46166e-11	3.06577e-09
E2348CN_0008	mgrR	1528.75	-3.03882	0.330517	-9.19417	3.77913e-20	4.15265e-18
E2348CN_0009	micL	50.526	-0.177929	0.349102	-0.509676	0.610279	0.85515
E2348CN_0010	3'ESTleuZ	81.1612	-1.08934	0.412242	-2.64247	0.00823026	0.0571042
E2348CN_0011	arrS	1.81178	-3.22855	1.60294	-2.01414	0.0439944	0.202408
E2348CN_0012	gadF	4.75055	-4.59437	1.32861	-3.45803	0.00054414	0.00616562
E2348CN_0013	cpxQ	544.554	-4.22498	0.453215	-9.32223	1.1392e-20	1.31286e-18
E2348CN_0015	agrB	289.949	0.472962	0.35168	1.34486	0.17867	0.48296
E2348CN_0017	aspX	0.624992	-0.393767	2.08042	-0.189273	0.849879	0.962379
E2348CN_0018	cspE3'	5.09249	-1.88794	0.956406	-1.974	0.0483821	0.214855
E2348CN_0019	fimX	3.87578	-1.86557	1.405	-1.32781	0.184242	0.490452
E2348CN_0020	flgO	0.634836	-2.20979	2.22776	-0.991932	0.321231	0.648112
E2348CN_0021	fliX	3.97285	-1.62565	1.0545	-1.54163	0.123165	0.393743
E2348CN_0022	rpsI3'	2.93569	0.628279	1.24872	0.503137	0.614868	0.857259
E2348CN_0024	malM3'	0.201158	0.429117	3.27054	0.131207	0.895612	0.974612
E2348CN_0025	malH	31.0363	-3.71571	0.721277	-5.15157	2.5831e-07	6.29131e-06
E2348CN_0027	och5	5.75487	0.241119	0.783775	0.307638	0.758358	0.924231
E2348CN_0029	oppX	67.3868	0.292354	0.268525	1.08874	0.276268	0.606306
E2348CN_0030	pspH	29.9145	0.384779	0.435637	0.883257	0.377097	0.697118
E2348CN_0031	raiZ	0.950303	1.78676	1.77763	1.00514	0.31483	0.642505
E2348CN_0032	rbsZ	61.1982	-1.43095	0.347562	-4.11711	3.8366e-05	0.000588569
E2348CN_0033	rirA	30.0071	4.78808e-05	0.387072	0.0001237	0.999901	1
E2348CN_0034	sdsN	9.68544	-3.38155	0.932348	-3.62691	0.00028683	0.00353857
E2348CN_0038	spy3'	0.979304	0.585597	1.66584	0.351533	0.725189	0.910088
E2348CN_0039	sraA	3.20809	2.32701	1.11411	2.08868	0.0367369	0.178216
E2348CN_0041	yrbL3'	4.94626	-2.10105	1.02032	-2.05922	0.0394732	0.188015
E2348CN_0043	bhsB	2.15791	-1.82241	1.24822	-1.46001	0.144286	0.434254
E2348CN_0044	xylZ	3.58008	-4.12245	1.34218	-3.07145	0.0021302	0.0194701
E2348CN_0047	glnZ	145.841	-4.25589	0.449494	-9.46817	2.84791e-21	3.3641e-19
E2348CN_6045	zbiJ	13.0659	0.178437	0.525039	0.339855	0.733966	0.914072
E2348CN_ncR16	mcaS	3982.84	-7.30614	0.373976	-19.5364	5.38545e-85	3.18078e-82
E2348C_0001	thrL	1064.15	0.878966	0.387189	2.27012	0.0232002	0.126995
E2348C_0002	thrA	532.721	-0.324282	0.206102	-1.57341	0.115625	0.377819
E2348C_0003	thrB	209.949	-0.435926	0.251871	-1.73075	0.0834963	0.307258
E2348C_0004	thrC	343.371	-0.591521	0.18626	-3.17579	0.00149431	0.0144389
E2348C_0005	yaaX	31.1332	-0.590119	0.372827	-1.58282	0.113462	0.373421
E2348C_0006	yaaA	56.282	-0.0356589	0.297256	-0.11996	0.904515	0.977546
E2348C_0007	yaaJ	54.1098	-0.420679	0.368875	-1.14044	0.254103	0.581347
E2348C_0008	talB	874.971	0.750903	0.155025	4.84375	1.27412e-06	2.76157e-05
E2348C_0009	mogA	97.8793	0.00749023	0.214942	0.0348477	0.972201	0.995594
E2348C_0010	E2348C_0010	108.153	1.95442	0.2865	6.82169	8.99748e-12	4.12781e-10
E2348C_0011	yaaH	99.2896	-0.40037	0.250999	-1.5951	0.110689	0.367021
E2348C_0012	yaaW	7.82892	0.169274	0.643873	0.2629	0.792628	0.94076
E2348C_0013	yaaI	1.94516	0.269415	1.27776	0.210848	0.833006	0.958508
E2348C_0014	dnaK	1673.65	-0.253299	0.26092	-0.970792	0.331652	0.658427
E2348C_0015	dnaJ	660.089	0.0260612	0.22642	0.115101	0.908365	0.979022
E2348C_0016	mokC1	2.32256	-1.04105	1.18172	-0.880969	0.378335	0.698114
E2348C_0018	E2348C_0018	1.13621	0.381278	1.57057	0.242763	0.808189	0.947566
E2348C_0019	E2348C_0019	8.89656	0.641622	0.620776	1.03358	0.301333	0.628164
E2348C_0020	E2348C_0020	7.5672	-0.0837311	0.659311	-0.126998	0.898942	0.975566
E2348C_0021	nhaA	445.116	0.539033	0.213884	2.52021	0.0117285	0.0751932
E2348C_0022	nhaR	171.416	0.550948	0.213005	2.58654	0.00969437	0.0647891
E2348C_0023	rpsT	3051.28	-0.663635	0.240017	-2.76495	0.0056932	0.0426314
E2348C_0024	yaaY	4.87543	1.15502	0.882424	1.30892	0.190562	0.497299
E2348C_0025	ribF	302.873	-0.493691	0.196266	-2.51542	0.0118891	0.075709
E2348C_0026	ileS	1367.31	-0.0494307	0.17012	-0.290563	0.771385	0.929321
E2348C_0027	lspA	222.994	-0.510965	0.18385	-2.77925	0.00544843	0.0411902
E2348C_0028	fkpB	147.239	0.16302	0.227403	0.716878	0.47345	0.769222
E2348C_0029	ispH	387.703	-0.127858	0.184707	-0.69222	0.488799	0.777373
E2348C_0030	rihC	42.0177	0.447031	0.292906	1.52619	0.126962	0.401269
E2348C_0031	dapB	209.631	-0.254417	0.238573	-1.06641	0.286237	0.613644
E2348C_0032	carA	514.54	0.395283	0.353009	1.11975	0.262819	0.590394
E2348C_0033	carB	2073.44	0.4997	0.342992	1.45688	0.145149	0.435446
E2348C_0034	E2348C_0034	1.63044	-0.0885194	1.43802	-0.0615566	0.950916	0.99279
E2348C_0035	caiF	39.1618	-0.509284	0.365619	-1.39294	0.163639	0.460235
E2348C_0036	caiE	9.13896	0.317125	0.62402	0.508197	0.611316	0.855767
E2348C_0037	caiD	5.12305	0.565136	0.77124	0.732763	0.463703	0.762945
E2348C_0038	caiC	39.8581	0.188996	0.325237	0.581102	0.561172	0.824573
E2348C_0039	caiB	23.7369	0.0601141	0.381624	0.157522	0.874833	0.967762
E2348C_0040	caiA	48.7572	0.372418	0.339217	1.09788	0.272258	0.602257
E2348C_0041	caiT	3.36037	0.548761	0.928749	0.590861	0.554614	0.82183
E2348C_0042	fixA	2.93341	-0.327243	1.06168	-0.308232	0.757906	0.924231
E2348C_0043	fixB	4.03781	-0.0310456	0.939897	-0.0330309	0.97365	0.995594
E2348C_0044	fixC	5.32341	0.575704	0.82595	0.69702	0.48579	0.775867
E2348C_0045	fixX	0.878158	2.11402	1.81064	1.16755	0.242987	0.56785
E2348C_0046	yaaU	10.3875	-0.13265	0.59562	-0.222708	0.823762	0.954033
E2348C_0047	kefF	11.2379	-0.473814	0.572016	-0.828323	0.407488	0.71923
E2348C_0048	kefC	39.5845	-0.359406	0.365975	-0.982052	0.326074	0.653393
E2348C_0049	folA	66.9237	-0.0735665	0.313815	-0.234426	0.814654	0.9509
E2348C_0050	E2348C_0050	64.1408	0.0269027	0.271323	0.0991538	0.921016	0.983014
E2348C_0051	E2348C_0051	30.6801	0.502659	0.378353	1.32854	0.183999	0.490452
E2348C_0052	apaH	203.864	0.55111	0.17964	3.06786	0.00215597	0.0195903
E2348C_0053	apaG	224.645	0.62329	0.19228	3.24157	0.00118875	0.0118499
E2348C_0054	ksgA	280.648	0.471794	0.185308	2.546	0.0108965	0.0708198
E2348C_0055	pdxA	418.596	0.928494	0.222171	4.17918	2.9256e-05	0.000460782
E2348C_0056	surA	990.359	1.10366	0.214987	5.13359	2.84262e-07	6.7157e-06
E2348C_0057	imp	1028.22	0.624398	0.196389	3.1794	0.0014758	0.0142892
E2348C_0058	djlA	111.502	0.263946	0.266108	0.991876	0.321258	0.648112
E2348C_0059	rluA	94.5876	-0.116153	0.240653	-0.482657	0.629339	0.86661
E2348C_0060	hepA	377.926	0.0958597	0.189587	0.505623	0.613121	0.856657
E2348C_0061	polB	119.312	0.283713	0.247921	1.14437	0.25247	0.580473
E2348C_0062	araD	3.46629	0.814979	1.06007	0.768799	0.442013	0.743507
E2348C_0063	araA	8.60981	1.2275	0.634379	1.93496	0.0529954	0.228679
E2348C_0064	araB	6.13893	0.645776	0.822033	0.785585	0.432111	0.736944
E2348C_0065	araC	20.9008	-0.197549	0.432696	-0.456553	0.647992	0.874528
E2348C_0066	E2348C_0066	9.20195	-0.992918	0.652162	-1.5225	0.127883	0.402932
E2348C_0067	E2348C_0067	7.42203	-0.530448	0.684082	-0.775416	0.438094	0.741268
E2348C_0068	E2348C_0068	361.913	0.184218	0.194649	0.94641	0.34394	0.670534
E2348C_0069	E2348C_0069	9.39829	-1.92169	0.734253	-2.6172	0.00886551	0.0601861
E2348C_0070	E2348C_0070	27.3475	-0.923983	0.469198	-1.96928	0.0489207	0.21637
E2348C_0071	yabI	39.7751	-0.00402834	0.360725	-0.0111673	0.99109	1
E2348C_0072	thiQ	15.2338	-0.244624	0.489498	-0.499743	0.617256	0.858562
E2348C_0073	thiP	32.853	-0.47632	0.383349	-1.24252	0.214043	0.527955
E2348C_0074	tbpA	25.8416	-0.195362	0.39416	-0.495642	0.620147	0.860176
E2348C_0075	sgrR	48.4742	0.210326	0.320289	0.656677	0.511389	0.79197
E2348C_0076	leuD	112.07	0.528274	0.277315	1.90496	0.0567851	0.240079
E2348C_0077	leuC	142.988	-0.05859	0.246642	-0.237551	0.812229	0.949711
E2348C_0078	leuB	100.369	0.029395	0.254516	0.115494	0.908054	0.979022
E2348C_0079	leuA	97.1611	-0.517338	0.2598	-1.99129	0.0464488	0.209619
E2348C_0080	leuL	131.603	-0.335653	0.393597	-0.852784	0.393779	0.709779
E2348C_0081	leuO	39.1262	-0.788247	0.33795	-2.33244	0.0196776	0.111216
E2348C_0082	ilvI	136.924	-0.536231	0.208106	-2.57673	0.00997407	0.0662834
E2348C_0083	ilvH	27.1544	-1.2895	0.445498	-2.89452	0.00379736	0.0310963
E2348C_0085	fruR	490.029	-0.276798	0.154617	-1.79022	0.073418	0.283598
E2348C_0086	mraZ	209.313	-0.258652	0.204217	-1.26655	0.205316	0.517121
E2348C_0087	mraW	182.831	-0.470514	0.205048	-2.29466	0.0217527	0.120777
E2348C_0088	ftsL	116.008	-0.413845	0.243642	-1.69858	0.0893986	0.319651
E2348C_0089	ftsI	198.606	-0.459745	0.210794	-2.18102	0.0291822	0.150695
E2348C_0090	murE	368.801	-0.357657	0.200183	-1.78665	0.0739935	0.284244
E2348C_0091	murF	332.369	-0.11572	0.212809	-0.543774	0.586597	0.835595
E2348C_0092	mraY	221.754	-0.109809	0.231112	-0.475133	0.634692	0.867561
E2348C_0093	murD	322.802	0.0596005	0.183401	0.324973	0.745201	0.917366
E2348C_0094	ftsW	264.645	-0.196958	0.187307	-1.05152	0.293018	0.620909
E2348C_0095	murG	284.442	-0.391721	0.202313	-1.93622	0.0528412	0.228431
E2348C_0096	murC	395.83	-0.101053	0.186975	-0.54046	0.58888	0.837328
E2348C_0097	ddl	287.968	-0.108321	0.228663	-0.473716	0.635702	0.867869
E2348C_0098	ftsQ	279.289	-0.243593	0.199203	-1.22284	0.221392	0.538936
E2348C_0099	ftsA	531.028	-0.091023	0.150108	-0.606383	0.54426	0.816337
E2348C_0100	ftsZ	767.89	0.15548	0.186413	0.834064	0.404245	0.716182
E2348C_0101	lpxC	2932.75	0.168588	0.167742	1.00505	0.314875	0.642505
E2348C_0102	secM	847.918	0.685793	0.208338	3.29174	0.000995696	0.0102722
E2348C_0103	secA	1842.94	0.234768	0.172911	1.35774	0.174546	0.47651
E2348C_0104	mutT	23.7179	0.168276	0.399851	0.420847	0.673867	0.888326
E2348C_0105	yacG	39.5443	-0.040693	0.34592	-0.117637	0.906355	0.978193
E2348C_0106	yacF	59.5211	-0.296595	0.271743	-1.09145	0.275074	0.605649
E2348C_0107	coaE	58.6743	-0.0835003	0.274917	-0.303729	0.761335	0.925233
E2348C_0108	guaC	216.512	-0.400395	0.219388	-1.82505	0.0679933	0.269069
E2348C_0109	hofC	4.61093	0.780766	0.791638	0.986266	0.324003	0.651452
E2348C_0110	hofB	7.74743	-0.227007	0.633842	-0.358145	0.720235	0.908229
E2348C_0111	ppdD	3.13054	-0.817265	1.03177	-0.792098	0.428304	0.734213
E2348C_0112	nadC	206.995	0.406683	0.228363	1.78086	0.0749351	0.286
E2348C_0113	ampD	86.7672	-0.0610715	0.2536	-0.240818	0.809696	0.948406
E2348C_0114	ampE	63.3472	-0.504845	0.340614	-1.48216	0.138297	0.422128
E2348C_0115	aroP	262.105	0.593975	0.230559	2.57624	0.0099882	0.066284
E2348C_0116	pdhR	3027.16	0.554391	0.231425	2.39555	0.0165955	0.0964498
E2348C_0117	aceE	7971.03	0.373282	0.172607	2.16262	0.0305708	0.15599
E2348C_0118	aceF	4881.27	0.00422821	0.214781	0.0196861	0.984294	0.999874
E2348C_0119	lpd	3380.84	-0.0484629	0.201326	-0.240719	0.809773	0.948406
E2348C_0120	yacH	22.6618	0.669046	0.393654	1.69958	0.0892103	0.319651
E2348C_0121	acnB	1566.48	0.132894	0.226568	0.58655	0.557506	0.82247
E2348C_0122	yacL	46.0706	0.0402231	0.340661	0.118074	0.906009	0.978043
E2348C_0123	speD	495.139	-0.660081	0.205972	-3.20471	0.00135199	0.013226
E2348C_0124	speE	330.212	0.271818	0.219564	1.23799	0.21572	0.530472
E2348C_0125	yacC	201.858	-0.473431	0.275549	-1.71814	0.0857717	0.312533
E2348C_0126	cueO	72.1396	-0.132904	0.243608	-0.545563	0.585367	0.834935
E2348C_0127	gcd	244.171	-0.0871978	0.278556	-0.313035	0.754254	0.921606
E2348C_0128	hpt	184.471	0.0128612	0.261628	0.0491584	0.960793	0.993749
E2348C_0129	can	310.088	-0.853315	0.305072	-2.79709	0.00515651	0.0397269
E2348C_0130	yadG	70.0619	0.0291081	0.25421	0.114504	0.908838	0.979029
E2348C_0131	yadH	48.6884	-0.00769361	0.299695	-0.0256715	0.979519	0.997033
E2348C_0132	yadI	37.9635	0.28028	0.319222	0.87801	0.379938	0.698223
E2348C_0133	yadE	54.439	-0.0467379	0.274029	-0.170558	0.864571	0.965444
E2348C_0134	panD	213.85	-0.359152	0.269274	-1.33378	0.182276	0.48824
E2348C_0135	yadD	39.7121	-0.351448	0.418282	-0.840216	0.400787	0.713534
E2348C_0136	panC	202.629	-0.648793	0.239261	-2.71165	0.00669483	0.0485828
E2348C_0137	panB	142.252	0.101498	0.255837	0.396731	0.691566	0.894697
E2348C_0139	yadK	0.376763	0.44193	2.47098	0.178848	0.858057	0.963908
E2348C_0142	htrE	10.0653	1.24336	0.562963	2.20861	0.0272021	0.143405
E2348C_0144	yadN	5.21128	1.03815	0.727267	1.42747	0.153443	0.444434
E2348C_0145	folK	158.481	0.737609	0.365599	2.01754	0.0436396	0.201365
E2348C_0146	pcnB	643.047	0.327034	0.1872	1.74697	0.080642	0.301028
E2348C_0147	yadB	120.144	0.7446	0.221143	3.36705	0.000759776	0.00810393
E2348C_0148	dksA	562.7	0.93391	0.199227	4.68767	2.76334e-06	5.55607e-05
E2348C_0149	sfsA	95.8668	0.127504	0.236029	0.540208	0.589054	0.837328
E2348C_0150	ligT	23.1261	0.51509	0.368682	1.39711	0.16238	0.45845
E2348C_0151	hrpB	241.187	-0.107747	0.193616	-0.556499	0.57787	0.832474
E2348C_0152	mrcB	433.747	-0.146445	0.179285	-0.816829	0.414026	0.724592
E2348C_0153	E2348C_0153	285.03	0.468989	0.234236	2.00221	0.0452623	0.205441
E2348C_0155	E2348C_0155	14.6091	-0.306194	0.49412	-0.619675	0.535472	0.809374
E2348C_0156	E2348C_0156	7.66516	-1.04101	0.77188	-1.34867	0.177441	0.4822
E2348C_0157	fhuA	1173.83	0.457384	0.349194	1.30983	0.190254	0.497299
E2348C_0158	fhuC	244.361	0.0348324	0.31296	0.1113	0.911379	0.979029
E2348C_0159	fhuD	158.506	0.456858	0.333723	1.36897	0.171007	0.471692
E2348C_0160	fhuB	308.369	0.133574	0.316849	0.421571	0.673338	0.888326
E2348C_0161	hemL	267.791	-0.032659	0.181833	-0.179609	0.857459	0.963908
E2348C_0162	clcA	96.0159	-0.478522	0.261561	-1.82948	0.067327	0.268598
E2348C_0163	yadR	340.367	-0.513586	0.187202	-2.74349	0.00607908	0.045163
E2348C_0164	yadS	58.2641	-0.0515301	0.264001	-0.195189	0.845245	0.961431
E2348C_0165	btuF	44.0039	0.0127291	0.31584	0.0403023	0.967852	0.995594
E2348C_0166	pfs	219.887	-0.240004	0.210245	-1.14155	0.253642	0.58093
E2348C_0167	dgt	111.766	-0.14975	0.247092	-0.606051	0.544481	0.816337
E2348C_0168	degP	2529.44	2.30844	0.19089	12.0931	1.14934e-33	2.0887e-31
E2348C_0169	cdaR	230.932	2.00413	0.275504	7.27441	3.47931e-13	1.98069e-11
E2348C_0170	yaeH	120.761	-0.605466	0.270861	-2.23534	0.0253951	0.13651
E2348C_0171	dapD	553.018	-1.17231	0.199721	-5.86976	4.36427e-09	1.37474e-07
E2348C_0172	glnD	136.267	-0.498054	0.240659	-2.06954	0.0384955	0.184605
E2348C_0173	map	342.714	0.249313	0.172435	1.44584	0.148223	0.439261
E2348C_0174	rpsB	3661.14	0.342647	0.265876	1.28875	0.197486	0.506579
E2348C_0175	tsf	3221.53	-0.713619	0.171477	-4.16159	3.1604e-05	0.000494466
E2348C_0176	pyrH	393.536	-0.114873	0.190671	-0.60247	0.546862	0.816337
E2348C_0177	frr	1186.41	0.19294	0.20091	0.960328	0.33689	0.662854
E2348C_0178	dxr	225.51	-0.0860591	0.188193	-0.457292	0.647461	0.874528
E2348C_0179	ispU	388.032	-0.490686	0.204579	-2.39852	0.0164617	0.0959081
E2348C_0180	cdsA	243.027	-0.138725	0.187716	-0.739018	0.459896	0.759263
E2348C_0181	yaeL	1375.7	0.988146	0.21893	4.51353	6.37583e-06	0.000116316
E2348C_0182	yaeT	3403.68	1.27807	0.17852	7.15924	8.11233e-13	4.35577e-11
E2348C_0183	skp	1106.55	1.00725	0.189599	5.31255	1.08102e-07	2.86957e-06
E2348C_0184	lpxD	1957.95	0.526973	0.150043	3.51214	0.000444511	0.0052117
E2348C_0185	fabZ	415.44	0.112344	0.212737	0.528091	0.597436	0.844165
E2348C_0186	lpxA	522.715	0.372221	0.1876	1.98412	0.047243	0.212391
E2348C_0187	lpxB	711.425	0.714788	0.173226	4.12634	3.68583e-05	0.000567281
E2348C_0188	rnhB	261.692	0.708628	0.189901	3.73157	0.000190293	0.00248105
E2348C_0189	dnaE	1155	0.553716	0.159538	3.47074	0.000519021	0.00595236
E2348C_0190	accA	533.939	0.013306	0.1795	0.0741282	0.940908	0.98995
E2348C_0191	ldcC	68.7258	-0.142308	0.299556	-0.475063	0.634742	0.867561
E2348C_0192	yaeR	26.6991	-0.115658	0.372198	-0.310744	0.755996	0.923256
E2348C_0193	tilS	103.197	0.0409326	0.235139	0.174078	0.861804	0.965117
E2348C_0194	rof	49.6667	-0.867902	0.355925	-2.43844	0.0147508	0.0881129
E2348C_0195	yaeP	31.554	-0.426293	0.344389	-1.23782	0.215781	0.530472
E2348C_0196	yaeQ	41.8477	0.165614	0.33808	0.489866	0.624228	0.863431
E2348C_0197	yaeJ	32.6382	-0.461458	0.34465	-1.33892	0.180596	0.486055
E2348C_0198	nlpE	67.5435	-0.11169	0.25606	-0.436186	0.662702	0.883291
E2348C_0199	yaeF	26.8477	0.0238499	0.400234	0.05959	0.952482	0.99279
E2348C_0200	proS	605.615	-0.242196	0.181944	-1.33115	0.183138	0.489901
E2348C_0201	yaeB	84.3798	-0.0308579	0.250407	-0.123231	0.901924	0.9766
E2348C_0202	rcsF	102.969	0.452116	0.22324	2.02525	0.0428421	0.198655
E2348C_0203	metQ	391.765	0.237534	0.204175	1.16339	0.244673	0.570904
E2348C_0204	metI	62.6131	0.632818	0.287405	2.20184	0.027677	0.145466
E2348C_0205	metN	83.611	1.37706	0.328554	4.19129	2.77378e-05	0.000441283
E2348C_0206	gmhB	98.3596	0.0793565	0.271865	0.291897	0.770365	0.928974
E2348C_0207	dkgB	42.1379	-0.408764	0.370821	-1.10232	0.270322	0.599376
E2348C_0208	yafC	15.576	-0.123555	0.482898	-0.255862	0.798057	0.943607
E2348C_0209	yafD	169.152	-0.163364	0.225916	-0.723117	0.469608	0.766563
E2348C_0210	yafE	49.8318	-0.0193845	0.307493	-0.0630403	0.949734	0.99279
E2348C_0211	mltD	2159.5	-0.0418524	0.127415	-0.328474	0.742554	0.916942
E2348C_0212	gloB	46.0153	-0.0222668	0.31291	-0.0711604	0.94327	0.991094
E2348C_0213	yafS	53.6451	-0.0165302	0.2968	-0.0556947	0.955585	0.993093
E2348C_0214	rnhA	47.1738	0.0308295	0.327391	0.0941671	0.924976	0.984759
E2348C_0215	dnaQ	131.115	0.201362	0.22459	0.896576	0.369945	0.691033
E2348C_0216	yafV	64.2983	-0.626934	0.316931	-1.97814	0.0479129	0.21358
E2348C_0217	ivy	95.8657	-0.456774	0.303078	-1.50712	0.131781	0.410458
E2348C_0218	fadE	55.3264	0.246719	0.302919	0.814472	0.415375	0.725312
E2348C_0219	gmhA	182.648	0.0631736	0.193903	0.325801	0.744575	0.917326
E2348C_0220	yafJ	94.7835	0.219372	0.237662	0.923044	0.355985	0.678905
E2348C_0221	yafK	157.046	0.648857	0.221894	2.92417	0.00345377	0.0285298
E2348C_0222	yafL	6.01013	0.358537	0.817385	0.438639	0.660923	0.882413
E2348C_0223	E2348C_0223	35.7407	-0.0658021	0.380148	-0.173096	0.862576	0.965241
E2348C_0225	mbhA	1.28348	0.418649	1.46722	0.285334	0.775388	0.931057
E2348C_0226	dinB	31.093	0.203304	0.344707	0.589789	0.555332	0.82183
E2348C_0227	yafP	3.95921	0.192002	0.870311	0.220613	0.825394	0.954586
E2348C_0228	E2348C_0228	18.2403	0.97949	0.461236	2.12362	0.0337019	0.16692
E2348C_0229	prfH	7.7637	0.537239	0.669578	0.802355	0.422348	0.729343
E2348C_0230	pepD	761.771	-0.481951	0.170423	-2.82797	0.00468437	0.0367059
E2348C_0231	gpt	425.896	0.671687	0.305507	2.1986	0.0279063	0.145814
E2348C_0232	frsA	175.289	0.566493	0.22958	2.46752	0.0136052	0.0834865
E2348C_0233	crl	178.676	-0.52316	0.305876	-1.71037	0.0871981	0.315959
E2348C_0234	phoE	1.65955	-0.53197	1.28266	-0.414741	0.678331	0.889726
E2348C_0235	proB	177.387	-0.496188	0.203616	-2.43688	0.0148145	0.088382
E2348C_0236	proA	256.35	-0.420152	0.208419	-2.0159	0.0438109	0.201798
E2348C_0238	E2348C_0238	16.2155	0.187866	0.47575	0.394884	0.692928	0.894709
E2348C_0240	E2348C_0240	13.8271	0.663425	0.517857	1.2811	0.20016	0.511438
E2348C_0243	yagU	80.2729	-1.42148	0.28909	-4.91707	8.78512e-07	1.958e-05
E2348C_0244	ykgJ	17.5497	0.0611503	0.437508	0.139769	0.888842	0.972891
E2348C_0245	ecpE	18.609	-1.66142	0.540175	-3.0757	0.00210007	0.0193428
E2348C_0246	ecpD	42.8588	-1.32921	0.358433	-3.70838	0.000208593	0.00267827
E2348C_0247	ecpC	84.6518	-1.81004	0.291685	-6.20545	5.45395e-10	1.9823e-08
E2348C_0248	ecpB	54.494	-1.80596	0.361051	-5.00197	5.67485e-07	1.29535e-05
E2348C_0249	ecpA	249.924	-2.26349	0.328638	-6.88748	5.67875e-12	2.73797e-10
E2348C_0250	ecpR	49.0663	-2.80667	0.403151	-6.96185	3.35844e-12	1.65298e-10
E2348C_0251	E2348C_0251	4.10597	1.44582	0.858104	1.68489	0.0920089	0.326628
E2348C_0253	rpmJ	0.69069	0.869401	2.04224	0.42571	0.670319	0.887252
E2348C_0254	rpmE2	1.04828	-0.914403	1.59898	-0.571865	0.567413	0.827356
E2348C_0255	E2348C_0255	6.93262	0.030477	0.66742	0.0456638	0.963578	0.994368
E2348C_0256	E2348C_0256	10.9473	-1.76266	0.700373	-2.51674	0.0118446	0.0756294
E2348C_0257	E2348C_0257	16.9181	-1.04867	0.502835	-2.08551	0.0370229	0.179419
E2348C_0258	E2348C_0258	21.92	-0.480903	0.508934	-0.944921	0.344699	0.6708
E2348C_0259	E2348C_0259	10.8034	-0.350744	0.618327	-0.567246	0.570547	0.829565
E2348C_0260	E2348C_0260	8.23847	-1.7211	0.801881	-2.14633	0.0318466	0.160472
E2348C_0261	E2348C_0261	25.0623	0.600922	0.368497	1.63074	0.102946	0.351459
E2348C_0262	ykgA	17.2653	-0.78546	0.492416	-1.59511	0.110687	0.367021
E2348C_0263	E2348C_0263	27.1856	-1.18035	0.423766	-2.78539	0.00534636	0.0406788
E2348C_0264	ykgB	1.99709	0.818033	1.26393	0.647215	0.517493	0.795028
E2348C_0265	ykgI	0.175453	1.2751	3.88139	0.328516	0.742522	0.916942
E2348C_0266	ykgC	9.85215	-0.68177	0.59327	-1.14917	0.250485	0.577619
E2348C_0267	ykgD	8.16283	-0.270869	0.683531	-0.39628	0.691899	0.894697
E2348C_0268	ykgE	23.6662	-1.66485	0.604118	-2.75583	0.00585431	0.0437684
E2348C_0269	ykgF	34.0154	-1.19727	0.551222	-2.17202	0.0298539	0.153072
E2348C_0270	ykgG	18.0194	-0.830712	0.618187	-1.34379	0.179017	0.483328
E2348C_0271	E2348C_0271	98.2224	-4.74895	0.546997	-8.68186	3.89357e-18	3.83274e-16
E2348C_0273	betA	189.953	-1.57259	0.377159	-4.16958	3.05164e-05	0.000479037
E2348C_0274	betB	138.213	-1.63139	0.397732	-4.10173	4.1007e-05	0.000623016
E2348C_0275	betI	133.173	-1.67427	0.436152	-3.83873	0.000123673	0.00166959
E2348C_0276	betT	155.663	-1.42787	0.455645	-3.13374	0.00172591	0.0163099
E2348C_0277	yahA	107.712	-2.18677	0.30838	-7.09116	1.32993e-12	6.90539e-11
E2348C_0278	yahB	11.8859	-0.667203	0.524811	-1.27132	0.203614	0.515274
E2348C_0279	yahC	0.828846	1.52061	2.21924	0.685194	0.493221	0.780219
E2348C_0280	yahD	0.203502	0	3.68732	0	1	1
E2348C_0281	yahE	0.58785	-1.49703	2.12399	-0.704817	0.480924	0.7733
E2348C_0282	yahF	8.79229	0.595424	0.582873	1.02153	0.307003	0.634606
E2348C_0283	yahG	4.10665	-0.290174	0.797158	-0.364011	0.71585	0.907537
E2348C_0284	yahH	0.431359	0.375068	2.23209	0.168035	0.866556	0.965444
E2348C_0285	yahI	2.56017	2.12922	1.07595	1.97892	0.0478246	0.21358
E2348C_0286	yahJ	21.3129	1.46708	0.42419	3.45854	0.000543103	0.00616562
E2348C_0288	yahN	3.26291	-2.12543	1.1792	-1.80243	0.0714784	0.278731
E2348C_0289	yahO	22.0748	-2.48299	0.620348	-4.00258	6.26553e-05	0.000915854
E2348C_0290	prpR	3.96047	1.66087	0.950683	1.74702	0.0806333	0.301028
E2348C_0291	prpB	2.13263	0.0243372	1.24487	0.01955	0.984402	0.999874
E2348C_0292	prpC	2.40945	-1.52747	1.3279	-1.15029	0.250022	0.577316
E2348C_0293	prpD	2.30351	0.124065	1.11447	0.111321	0.911362	0.979029
E2348C_0294	prpE	7.26122	0.266263	0.638118	0.417263	0.676486	0.889726
E2348C_0295	codB	51.5755	-0.16842	0.325315	-0.517714	0.604658	0.849794
E2348C_0296	codA	112.165	-0.269795	0.310514	-0.868865	0.384921	0.702221
E2348C_0297	lacA	5.30369	0.51757	0.834696	0.62007	0.535212	0.809374
E2348C_0298	lacY	3.38806	-0.11024	1.02062	-0.108013	0.913986	0.979735
E2348C_0299	lacZ	8.33446	0.865485	0.644293	1.34331	0.179172	0.483328
E2348C_0300	lacI	79.3712	0.463048	0.285589	1.62138	0.104936	0.355505
E2348C_0301	yaiL	41.072	0.204518	0.29955	0.682753	0.494763	0.781597
E2348C_0302	frmB	45.1327	1.14661	0.429263	2.67112	0.00755997	0.0530771
E2348C_0303	frmA	85.6458	0.191928	0.313655	0.61191	0.540598	0.813738
E2348C_0304	frmR	28.5772	0.981913	0.417005	2.35468	0.0185387	0.105965
E2348C_0305	tauA	4.38615	-0.382452	0.834017	-0.458566	0.646546	0.874528
E2348C_0306	tauB	20.4518	0.37952	0.48189	0.787566	0.430951	0.736435
E2348C_0307	tauC	3.48947	0.75134	0.893962	0.840461	0.40065	0.713534
E2348C_0308	tauD	9.01138	0.129214	0.583318	0.221515	0.824691	0.954586
E2348C_0309	hemB	189.907	-0.158721	0.201045	-0.789482	0.429831	0.735585
E2348C_0311	yaiV	1.27447	-0.518574	1.69459	-0.306017	0.759592	0.924853
E2348C_0312	ampH	78.1504	-0.0909404	0.265994	-0.341889	0.732435	0.912887
E2348C_0313	sbmA	167.023	2.30326	0.213436	10.7913	3.78282e-27	5.58556e-25
E2348C_0315	yaiY	8.42126	-0.563732	0.697463	-0.808261	0.41894	0.727603
E2348C_0316	yaiZ	11.861	0.0276479	0.533106	0.0518618	0.958639	0.993749
E2348C_0317	ddl	181.482	-0.682088	0.217572	-3.135	0.00171856	0.0163099
E2348C_0318	iraP	27.474	-2.56211	0.504122	-5.08233	3.72839e-07	8.55177e-06
E2348C_0319	phoA	80.6928	-0.921208	0.25575	-3.60198	0.000315802	0.00384579
E2348C_0320	psiF	18.8553	-0.493704	0.469167	-1.0523	0.292663	0.620909
E2348C_0321	adrA	7.51911	-0.491364	0.685474	-0.716824	0.473483	0.769222
E2348C_0322	proC	173.09	-0.28042	0.281786	-0.995152	0.319662	0.647031
E2348C_0323	yaiI	37.9244	-0.0477012	0.317368	-0.150302	0.880526	0.969584
E2348C_0324	aroL	127.485	0.655907	0.201924	3.24828	0.00116104	0.0116227
E2348C_0325	yaiA	64.8189	-0.24486	0.31674	-0.773064	0.439485	0.741984
E2348C_0326	aroM	42.7074	0.239753	0.30571	0.78425	0.432894	0.737355
E2348C_0327	yaiE	260.292	-0.822956	0.254903	-3.22851	0.00124436	0.0123262
E2348C_0328	ykiA	20.2409	-0.269272	0.456292	-0.590132	0.555102	0.82183
E2348C_0329	rdgC	108.944	0.44204	0.231471	1.9097	0.0561713	0.238463
E2348C_0330	mak	34.0379	0.327237	0.346026	0.945699	0.344302	0.670534
E2348C_0331	araJ	129.55	-0.0136081	0.274194	-0.0496293	0.960418	0.993749
E2348C_0332	sbcC	166.501	0.246639	0.229295	1.07564	0.282087	0.610349
E2348C_0333	sbcD	54.5139	0.275819	0.268206	1.02839	0.303769	0.630904
E2348C_0334	phoB	129.565	2.04634	0.245706	8.32842	8.19277e-17	7.16868e-15
E2348C_0335	phoR	165.595	1.39077	0.220307	6.31288	2.73884e-10	1.05211e-08
E2348C_0336	brnQ	506.627	-0.505782	0.203609	-2.48409	0.0129884	0.0805409
E2348C_0337	proY	171.356	-0.366127	0.22586	-1.62103	0.105011	0.355505
E2348C_0338	malZ	60.9571	0.0220151	0.307815	0.0715203	0.942984	0.991014
E2348C_0339	acpH	45.774	0.453642	0.326255	1.39045	0.164392	0.461255
E2348C_0340	queA	241.762	-0.0146033	0.195703	-0.07462	0.940517	0.98995
E2348C_0341	tgt	427.418	0.241878	0.164103	1.47394	0.140498	0.426641
E2348C_0342	yajC	277.101	-0.0368165	0.208542	-0.176543	0.859868	0.963908
E2348C_0343	secD	1595.6	-0.0875268	0.158729	-0.551424	0.581343	0.833389
E2348C_0344	secF	642.046	0.114476	0.222519	0.514456	0.606933	0.851726
E2348C_0345	yajD	162.601	0.368379	0.238679	1.54341	0.122732	0.392891
E2348C_0346	tsx	584.893	0.718321	0.220192	3.26225	0.00110532	0.0112314
E2348C_0347	yajI	6.50143	-0.272827	0.754683	-0.361512	0.717717	0.908054
E2348C_0348	nrdR	72.5152	-0.0322814	0.253709	-0.127238	0.898752	0.975566
E2348C_0349	ribD	169.261	-0.0406119	0.21158	-0.191946	0.847785	0.962379
E2348C_0350	ribH	388.606	0.563831	0.187072	3.01397	0.0025785	0.0222731
E2348C_0351	nusB	480.119	-0.441481	0.180276	-2.44891	0.0143288	0.0865775
E2348C_0352	thiL	143.959	0.292346	0.237011	1.23347	0.217401	0.532789
E2348C_0353	pgpA	66.7565	0.014785	0.273214	0.0541149	0.956844	0.993488
E2348C_0354	yajO	59.1107	-0.237216	0.283109	-0.837896	0.402089	0.714506
E2348C_0355	dxs	332.759	0.0612307	0.175834	0.348229	0.727668	0.91079
E2348C_0356	ispA	157.601	-0.0149952	0.251726	-0.0595697	0.952498	0.99279
E2348C_0357	xseB	69.8468	0.352815	0.248111	1.42201	0.155024	0.446639
E2348C_0358	thiI	410.509	0.474182	0.174897	2.71121	0.00670391	0.0485828
E2348C_0359	yajL	46.8283	-0.212583	0.297151	-0.715404	0.47436	0.769222
E2348C_0360	panE	41.8946	-0.138135	0.355039	-0.38907	0.697224	0.896881
E2348C_0361	yajQ	112.333	-0.0469496	0.240085	-0.195554	0.844959	0.961337
E2348C_0362	yajR	56.3309	0.255831	0.281728	0.908078	0.363837	0.684639
E2348C_0363	cyoE	158.119	-0.410219	0.249683	-1.64296	0.100391	0.345986
E2348C_0364	cyoD	10.3623	-0.0737205	0.663352	-0.111133	0.911511	0.979029
E2348C_0365	cyoC	56.2929	-0.665994	0.417307	-1.59593	0.110504	0.367021
E2348C_0366	cyoB	223.485	-0.39058	0.360801	-1.08254	0.279014	0.608564
E2348C_0367	cyoA	160.26	0.0789622	0.422226	0.187014	0.85165	0.962471
E2348C_0368	ampG	167.51	0.296136	0.191214	1.54871	0.12145	0.390642
E2348C_0369	yajG	107.779	0.508547	0.257788	1.97273	0.0485258	0.215291
E2348C_0370	bolA	237.524	-0.819944	0.294732	-2.782	0.00540247	0.0409738
E2348C_0371	tig	2572.66	-0.317217	0.154715	-2.05033	0.0403323	0.19
E2348C_0372	clpP	525.258	0.777573	0.175081	4.44122	8.94493e-06	0.00015696
E2348C_0373	clpX	2035.42	0.60824	0.159105	3.82287	0.000131905	0.00176558
E2348C_0374	lon	1403.28	-0.0728374	0.159899	-0.455523	0.648733	0.87504
E2348C_0375	hupB	2268.52	-0.691421	0.266363	-2.59578	0.00943759	0.0632519
E2348C_0376	ppiD	981.607	0.179762	0.180262	0.997225	0.318655	0.6462
E2348C_0377	ybaV	21.3052	-0.0369893	0.434157	-0.0851979	0.932104	0.986602
E2348C_0378	ybaW	32.5478	1.63356	0.367866	4.44064	8.96915e-06	0.00015696
E2348C_0379	queC	32.9395	-0.219169	0.369016	-0.59393	0.552559	0.820663
E2348C_0380	ybaE	10.4718	0.484223	0.651766	0.74294	0.457518	0.756393
E2348C_0381	cof	77.7594	-2.10267	0.337657	-6.22725	4.74691e-10	1.75228e-08
E2348C_0382	ybaO	59.3702	0.244939	0.317076	0.772492	0.439823	0.742181
E2348C_0383	mdlA	71.64	-0.181355	0.255638	-0.709422	0.478063	0.771464
E2348C_0384	mdlB	112.141	-0.106356	0.272147	-0.390803	0.695943	0.896491
E2348C_0385	glnK	157.973	-1.35165	0.407064	-3.32049	0.000898581	0.00932563
E2348C_0386	amtB	849.663	-1.20299	0.390655	-3.0794	0.00207415	0.0191413
E2348C_0387	tesB	53.5697	-0.557162	0.305179	-1.82569	0.0678974	0.268915
E2348C_0388	ybaY	92.9238	-1.22155	0.359451	-3.39838	0.000677855	0.00746589
E2348C_0389	E2348C_0389	90.3315	2.26624	0.317597	7.1356	9.63683e-13	5.11618e-11
E2348C_0390	ybaZ	30.5733	0.0657154	0.37198	0.176664	0.859772	0.963908
E2348C_0391	ybaA	63.2414	-0.197146	0.373992	-0.52714	0.598096	0.844845
E2348C_0392	ylaB	58.1779	0.379608	0.278711	1.36201	0.173194	0.475227
E2348C_0393	ylaC	235.997	0.0562521	0.267616	0.210197	0.833514	0.958508
E2348C_0395	hha	227.835	-0.0143743	0.247802	-0.0580072	0.953743	0.99279
E2348C_0396	ybaJ	514.447	-0.342561	0.238911	-1.43384	0.151617	0.442489
E2348C_0397	acrB	1145.53	-0.410245	0.151823	-2.70212	0.00688983	0.0495502
E2348C_0398	acrA	451.838	-0.0836293	0.195539	-0.427686	0.668879	0.88719
E2348C_0399	acrR	74.1602	-0.0733993	0.26985	-0.272	0.785622	0.937047
E2348C_0400	kefA	363.391	0.0345116	0.182674	0.188924	0.850152	0.962379
E2348C_0401	ybaM	9.18323	-0.315016	0.623932	-0.504889	0.613637	0.856807
E2348C_0402	priC	27.7205	0.0403267	0.35994	0.112037	0.910794	0.979029
E2348C_0403	ybaN	76.2361	0.107216	0.260434	0.411683	0.680572	0.89033
E2348C_0404	apt	379.545	-0.0935849	0.225354	-0.41528	0.677937	0.889726
E2348C_0405	dnaX	905.251	0.00173508	0.145785	0.0119016	0.990504	1
E2348C_0406	ybaB	165.563	0.301854	0.231798	1.30223	0.192839	0.499897
E2348C_0407	recR	492.174	-0.348132	0.203286	-1.71252	0.0868008	0.315003
E2348C_0408	htpG	669.883	-0.135279	0.212644	-0.636178	0.524661	0.800459
E2348C_0409	adk	710.884	-0.669612	0.184257	-3.63413	0.000278926	0.00346822
E2348C_0410	hemH	102.084	-0.0933381	0.248711	-0.375287	0.707447	0.90192
E2348C_0411	aes	11.0986	0.255813	0.545889	0.468618	0.639343	0.870994
E2348C_0412	gsk	230.58	0.370782	0.197447	1.87788	0.060398	0.250565
E2348C_0413	ybaL	330.278	-0.202943	0.228309	-0.888897	0.374059	0.69529
E2348C_0414	fsr	31.2069	0.506218	0.346806	1.45966	0.144384	0.434254
E2348C_0415	ushA	101.28	-0.00901228	0.228436	-0.0394522	0.96853	0.995594
E2348C_0416	ybaK	27.7506	0.0532914	0.380573	0.140029	0.888637	0.972891
E2348C_0417	ybaP	67.0389	-0.0310765	0.261104	-0.11902	0.90526	0.977881
E2348C_0418	ybaQ	17.3493	0.490143	0.440012	1.11393	0.265309	0.593553
E2348C_0419	copA	242.047	-0.500571	0.203469	-2.46018	0.0138867	0.084555
E2348C_0420	ybaS	4.51456	0.38932	0.843087	0.461778	0.64424	0.873892
E2348C_0421	ybaT	22.5344	-0.295014	0.407387	-0.724161	0.468967	0.766443
E2348C_0422	cueR	54.9215	0.126547	0.300469	0.421163	0.673636	0.888326
E2348C_0424	E2348C_0424	52.9523	-0.858204	0.34266	-2.50454	0.0122611	0.0772452
E2348C_0425	E2348C_0425	8.12451	-0.271228	0.659944	-0.410986	0.681083	0.89033
E2348C_0426	E2348C_0426	85.2742	0.0984118	0.273389	0.35997	0.71887	0.908198
E2348C_0427	ybbJ	34.1219	-0.902421	0.354915	-2.54264	0.011002	0.0712732
E2348C_0428	ybbK	49.6749	-0.176973	0.320084	-0.552895	0.580336	0.833373
E2348C_0429	ybbL	23.4181	-0.0885534	0.410419	-0.215764	0.829172	0.956791
E2348C_0430	ybbM	19.4167	-0.464934	0.430257	-1.0806	0.279877	0.608564
E2348C_0431	ybbN	211.708	-0.406037	0.210917	-1.9251	0.0542168	0.232463
E2348C_0432	ybbO	61.4125	0.285183	0.297607	0.958252	0.337936	0.663954
E2348C_0433	tesA	37.7706	-0.134996	0.335903	-0.401891	0.687764	0.893507
E2348C_0434	ybbA	43.7457	0.277832	0.320392	0.867163	0.385852	0.703106
E2348C_0435	ybbP	120.825	-0.409719	0.236336	-1.73363	0.0829841	0.306328
E2348C_0436	E2348C_0436	45.8142	-0.213117	0.314999	-0.676564	0.498683	0.784379
E2348C_0437	ybbB	44.0262	0.538235	0.379422	1.41857	0.156026	0.448159
E2348C_0438	allS	1.64453	0.654966	1.39817	0.468445	0.639466	0.870994
E2348C_0439	allA	2.84099	0.432173	0.974162	0.443636	0.657306	0.880085
E2348C_0440	allR	69.3285	-0.22939	0.268921	-0.853001	0.393659	0.709779
E2348C_0441	gcl	8.1613	-0.491392	0.659348	-0.745269	0.456109	0.755386
E2348C_0442	hyi	2.29953	-0.0334296	1.18734	-0.0281551	0.977538	0.996509
E2348C_0443	glxR	3.01694	-0.33934	1.04588	-0.324452	0.745596	0.917432
E2348C_0444	ybbW	3.02143	-0.635533	1.14834	-0.553437	0.579964	0.833373
E2348C_0445	allB	17.8153	-0.162421	0.420493	-0.386262	0.699302	0.897006
E2348C_0446	ybbY	5.56717	0.26337	0.776977	0.338968	0.734634	0.914181
E2348C_0447	glxK	9.33467	-0.263497	0.621687	-0.423842	0.671681	0.887981
E2348C_0448	ylbA	13.1427	-0.929081	0.569458	-1.63152	0.102781	0.351405
E2348C_0449	allC	10.437	0.410015	0.584233	0.701801	0.482803	0.774387
E2348C_0450	allD	1.5576	2.18809	1.55369	1.40831	0.159039	0.452959
E2348C_0451	fdrA	2.29009	0.948278	1.17229	0.808913	0.418565	0.727603
E2348C_0452	ylbE	3.38638	0.864561	1.03013	0.839277	0.401314	0.714144
E2348C_0453	ylbF	2.52514	0.0484173	1.15386	0.041961	0.96653	0.995594
E2348C_0454	ybcF	3.12345	0.98025	1.05674	0.927614	0.353608	0.677983
E2348C_0455	purK	636.175	-0.14087	0.208039	-0.67713	0.498324	0.784076
E2348C_0456	purE	333.166	0.0413287	0.189846	0.217697	0.827665	0.955465
E2348C_0457	lpxH	93.9555	-0.171878	0.266954	-0.643849	0.519673	0.795954
E2348C_0458	ppiB	230.606	0.218928	0.249634	0.876995	0.380489	0.698223
E2348C_0459	cysS	367.478	0.0915883	0.159774	0.573238	0.566484	0.827143
E2348C_0460	ybcI	19.9562	-0.00790227	0.43927	-0.0179896	0.985647	1
E2348C_0461	ybcJ	99.2328	-1.53082	0.326235	-4.69237	2.70055e-06	5.47643e-05
E2348C_0462	folD	270.765	-0.0630551	0.252121	-0.250099	0.802511	0.944581
E2348C_0465	E2348C_0465	69.0706	1.61133	0.348353	4.62557	3.73567e-06	7.2638e-05
E2348C_0466	ompT	76.3585	-0.909112	0.353642	-2.57071	0.0101489	0.0669092
E2348C_0467	ybcH	16.5041	-0.111704	0.461687	-0.241948	0.80882	0.948071
E2348C_0468	nfrA	84.5444	0.356954	0.301091	1.18553	0.235806	0.558191
E2348C_0469	nfrB	34.1582	-0.00848702	0.395438	-0.0214623	0.982877	0.999374
E2348C_0470	cusS	34.3714	0.438492	0.341986	1.28219	0.199775	0.511092
E2348C_0471	cusR	27.4773	0.107079	0.377585	0.283589	0.776725	0.931732
E2348C_0472	cusC	1.3069	1.1162	1.49605	0.746098	0.455608	0.755086
E2348C_0473	cusF	0.398554	3.372	3.37396	0.99942	0.317591	0.645871
E2348C_0474	cusB	4.32549	0.584388	0.935043	0.624985	0.531981	0.806678
E2348C_0475	cusA	16.8425	0.0375358	0.42734	0.0878359	0.930007	0.986056
E2348C_0476	pheP	214.093	0.262874	0.187675	1.40069	0.161307	0.457213
E2348C_0477	ybdG	106.152	-0.282901	0.250582	-1.12898	0.258907	0.586451
E2348C_0478	nfsB	210.973	-0.789372	0.21831	-3.61583	0.000299392	0.00366668
E2348C_0479	ybdF	42.0656	-0.885858	0.37684	-2.35075	0.0187355	0.106914
E2348C_0480	ybdJ	17.7258	0.196451	0.471991	0.416217	0.677251	0.889726
E2348C_0481	ybdK	27.1388	-0.346965	0.375759	-0.923371	0.355814	0.678905
E2348C_0484	entD	422.748	0.0132938	0.289714	0.045886	0.963401	0.994368
E2348C_0485	fepA	2436.68	-0.268829	0.278851	-0.964062	0.335015	0.660938
E2348C_0486	fes	310.441	-0.144147	0.358506	-0.402077	0.687627	0.893507
E2348C_0487	ybdZ	30.8596	-0.361939	0.450399	-0.803596	0.421631	0.729343
E2348C_0488	entF	1934.02	-0.178925	0.236759	-0.755729	0.449812	0.749596
E2348C_0490	fepC	166.953	0.496963	0.302753	1.64148	0.100698	0.346691
E2348C_0491	fepG	137.628	0.0352863	0.320851	0.109977	0.912427	0.979398
E2348C_0492	fepD	350.13	0.352787	0.317045	1.11274	0.265822	0.593577
E2348C_0493	entS	146.086	0.224229	0.330713	0.678016	0.497762	0.783713
E2348C_0494	fepB	237.547	0.324757	0.323767	1.00306	0.315834	0.643475
E2348C_0495	entC	378.392	0.109061	0.3799	0.287078	0.774053	0.930399
E2348C_0496	entE	491.158	-0.194516	0.39551	-0.49181	0.622853	0.861781
E2348C_0497	entB	266.528	-0.174787	0.34999	-0.499405	0.617494	0.85864
E2348C_0498	entA	205.794	-0.3074	0.344398	-0.892572	0.372087	0.692714
E2348C_0499	ybdB	235.49	-0.308203	0.318257	-0.96841	0.33284	0.659676
E2348C_0500	cstA	542.824	-0.359868	0.27756	-1.29654	0.19479	0.502392
E2348C_0501	ybdD	20.2974	0.298587	0.488767	0.610898	0.541267	0.814486
E2348C_0502	ybdH	49.3663	2.45357	0.417558	5.87599	4.20334e-09	1.33294e-07
E2348C_0503	ybdL	22.8943	1.32364	0.452769	2.92343	0.00346197	0.0285477
E2348C_0504	ybdM	4.20528	-1.04891	0.908939	-1.154	0.248501	0.576137
E2348C_0505	ybdN	2.99402	-0.639196	1.08161	-0.590967	0.554542	0.82183
E2348C_0506	ybdO	5.50237	-0.868499	0.99319	-0.874454	0.381871	0.698838
E2348C_0507	dsbG	55.7556	-0.345364	0.314689	-1.09747	0.272434	0.602363
E2348C_0508	ahpC	1823.38	-0.831379	0.205155	-4.05245	5.06834e-05	0.000753079
E2348C_0509	ahpF	406.588	-0.928178	0.175898	-5.2768	1.31456e-07	3.45073e-06
E2348C_0510	uspG	360.14	-0.826519	0.294318	-2.80825	0.00498109	0.03871
E2348C_0511	rnk	79.516	0.182934	0.298291	0.613272	0.539696	0.813158
E2348C_0512	rna	52.5415	0.503248	0.287471	1.75061	0.0800139	0.300062
E2348C_0513	citT	14.2505	0.788148	0.585945	1.34509	0.178596	0.48296
E2348C_0514	citG	1.37876	1.62242	1.403	1.15639	0.24752	0.574427
E2348C_0515	citX	4.83046	-0.898385	0.95304	-0.942652	0.345859	0.672503
E2348C_0516	citF	6.77148	-0.444741	0.683713	-0.65048	0.515382	0.793953
E2348C_0517	citE	2.68945	-0.805112	1.06221	-0.757957	0.448476	0.749427
E2348C_0518	citD	0.199073	-0.406825	3.23666	-0.125693	0.899975	0.975566
E2348C_0519	citC	2.1564	0.626675	1.08716	0.576435	0.564321	0.826277
E2348C_0520	citA	52.9986	-0.218637	0.282723	-0.773326	0.439329	0.741984
E2348C_0521	dpiA	26.0356	-0.252452	0.386647	-0.652927	0.513803	0.792886
E2348C_0522	dcuC	36.8729	-0.137342	0.35849	-0.383112	0.701637	0.898437
E2348C_0523	pagP	163.606	0.475451	0.216077	2.20038	0.0277803	0.145618
E2348C_0524	cspE	1081.9	-0.927111	0.288441	-3.21421	0.00130804	0.012876
E2348C_0525	crcB	15.496	-0.897197	0.507502	-1.76787	0.0770832	0.292544
E2348C_0526	ybeM	13.0972	-0.359767	0.56876	-0.632546	0.52703	0.801648
E2348C_0527	tatE	174.892	-0.0967323	0.259232	-0.37315	0.709037	0.903019
E2348C_0528	lipA	765.868	0.187036	0.188203	0.993797	0.320322	0.647357
E2348C_0530	lipB	96.9859	-0.00113838	0.270065	-0.00421523	0.996637	1
E2348C_0531	ybeD	177.77	-0.465923	0.238814	-1.95098	0.0510588	0.223063
E2348C_0532	dacA	318.986	0.165775	0.169058	0.980579	0.3268	0.654456
E2348C_0533	rlpA	283.379	0.468458	0.177825	2.63438	0.00842907	0.0578046
E2348C_0534	mrdB	149.066	0.252475	0.235664	1.07133	0.28402	0.611109
E2348C_0535	mrdA	357.377	0.290495	0.188297	1.54275	0.122892	0.393138
E2348C_0536	ybeA	139.318	-0.150986	0.225334	-0.670053	0.502824	0.786365
E2348C_0537	ybeB	127.694	0.0802813	0.239163	0.335676	0.737115	0.915127
E2348C_0538	cobC	70.8775	-0.0197651	0.317707	-0.0622117	0.950394	0.99279
E2348C_0539	nadD	81.626	-0.222789	0.247072	-0.901718	0.367206	0.687966
E2348C_0540	holA	218.123	-0.128869	0.220079	-0.585557	0.558173	0.82247
E2348C_0541	rlpB	160.877	-0.275095	0.211496	-1.30071	0.193358	0.500227
E2348C_0542	leuS	1057.84	0.0572086	0.175051	0.32681	0.743811	0.917326
E2348C_0543	ybeL	63.5302	-0.840653	0.329445	-2.55173	0.010719	0.069955
E2348C_0544	rihA	150.007	0.145024	0.26648	0.54422	0.58629	0.835595
E2348C_0545	gltL	1014.36	1.2189	0.264957	4.60035	4.21774e-06	8.13421e-05
E2348C_0546	gltK	268.195	0.738165	0.244789	3.01551	0.00256546	0.0222052
E2348C_0547	gltJ	328.908	0.585648	0.291967	2.00587	0.0448701	0.204447
E2348C_0548	gltI	1290.48	1.19934	0.274181	4.37428	1.21835e-05	0.000206334
E2348C_0549	E2348C_0549	29.3909	-0.556781	0.40807	-1.36443	0.172433	0.474241
E2348C_0550	lnt	298.492	-0.112065	0.210821	-0.531563	0.595029	0.841881
E2348C_0551	ybeX	268.001	0.278816	0.22858	1.21978	0.222549	0.53961
E2348C_0552	ybeY	74.9787	-0.126181	0.354034	-0.356409	0.721534	0.908229
E2348C_0553	ybeZ	158.705	-0.0512706	0.299144	-0.171391	0.863916	0.965241
E2348C_0554	miaB	484.439	-0.149064	0.149176	-0.999251	0.317673	0.645871
E2348C_0555	ubiF	93.5264	0.0813403	0.225224	0.361153	0.717985	0.908054
E2348C_0556	asnB	2056.52	-0.0425151	0.304566	-0.139593	0.888982	0.972891
E2348C_0557	nagD	174.173	-0.0970103	0.208325	-0.465668	0.641453	0.872903
E2348C_0558	nagC	174.165	0.3195	0.280877	1.13751	0.255326	0.581723
E2348C_0559	nagA	91.3272	0.497672	0.281698	1.76668	0.0772812	0.292595
E2348C_0560	nagB	40.2788	-0.352608	0.329253	-1.07093	0.284199	0.611215
E2348C_0561	nagE	167.981	0.22293	0.251588	0.88609	0.375569	0.695941
E2348C_0562	E2348C_0562	5.19942	0.158027	0.752257	0.210071	0.833612	0.958508
E2348C_0564	E2348C_0564	0.60016	2.376	2.44312	0.972529	0.330787	0.658242
E2348C_0565	E2348C_0565	0.792148	3.56148	2.05427	1.73369	0.0829727	0.306328
E2348C_0566	E2348C_0566	0.312438	1.79242	2.8457	0.629871	0.528779	0.80266
E2348C_0567	E2348C_0567	4.0603	0.139727	0.897523	0.155681	0.876284	0.968059
E2348C_0568	E2348C_0568	2.39204	0.316767	1.14216	0.277341	0.781519	0.933387
E2348C_0569	pdxA	7.22452	1.41885	0.688414	2.06103	0.0392998	0.1875
E2348C_0570	E2348C_0570	75.2934	0.334739	0.276829	1.20919	0.22659	0.545115
E2348C_0571	glnS	758.89	-0.0373248	0.183447	-0.203463	0.838773	0.9589
E2348C_0572	ybfM	301.622	6.38522	0.312436	20.4369	7.86347e-93	5.30784e-90
E2348C_0573	ybfN	99.6527	4.1495	0.3123	13.2869	2.75625e-40	6.20157e-38
E2348C_0574	fur	395.198	0.250809	0.208861	1.20084	0.229812	0.549248
E2348C_0575	uof	44.7421	0.13472	0.342948	0.39283	0.694445	0.895294
E2348C_0576	fldA	289.099	-0.0782495	0.196125	-0.398978	0.68991	0.894386
E2348C_0577	ybfE	115.926	0.267335	0.252262	1.05975	0.289258	0.618226
E2348C_0578	ybfF	52.1667	0.178406	0.276113	0.646134	0.518193	0.795028
E2348C_0579	seqA	188.125	0.144988	0.238993	0.606664	0.544074	0.816337
E2348C_0580	pgm	466.885	-0.337409	0.201032	-1.67838	0.0932726	0.329136
E2348C_0581	potE	17.1928	-0.0336491	0.43612	-0.0771556	0.9385	0.988675
E2348C_0582	speF	5.70481	1.1152	0.822132	1.35647	0.174949	0.476996
E2348C_0583	kdpE	45.1257	0.518137	0.300498	1.72426	0.0846609	0.31031
E2348C_0584	kdpD	109.693	0.932133	0.245942	3.79005	0.000150616	0.00200467
E2348C_0585	kdpC	21.4065	1.03408	0.390555	2.64771	0.00810394	0.0563104
E2348C_0586	kdpB	38.5593	1.84564	0.387461	4.76343	1.90332e-06	4.01482e-05
E2348C_0587	kdpA	33.2378	1.43891	0.360194	3.99482	6.47429e-05	0.000938375
E2348C_0588	kdpF	0.881937	1.48347	2.04612	0.725015	0.468443	0.766145
E2348C_0589	ybfA	299.442	1.05366	0.354882	2.96905	0.0029872	0.0250702
E2348C_0590	ybgA	88.1312	0.18746	0.322179	0.581851	0.560667	0.82451
E2348C_0591	phr	115.276	0.127981	0.244204	0.524074	0.600227	0.846337
E2348C_0592	ybgH	134.217	0.0408839	0.29317	0.139455	0.889091	0.972891
E2348C_0593	ybgI	86.6998	0.20477	0.260133	0.787173	0.431181	0.736561
E2348C_0594	ybgJ	59.2117	-0.147672	0.273871	-0.539202	0.589748	0.83781
E2348C_0595	ybgK	83.7148	-0.335066	0.25342	-1.32218	0.186108	0.49264
E2348C_0596	ybgL	113.671	0.9006	0.289413	3.11181	0.00185942	0.0173832
E2348C_0597	nei	62.7861	0.102324	0.270058	0.378897	0.704765	0.900247
E2348C_0598	abrB	39.4568	0.211938	0.398562	0.531756	0.594895	0.841881
E2348C_0600	gltA	594.247	0.114237	0.253638	0.450395	0.652426	0.877765
E2348C_0601	sdhC	44.8681	-1.17729	0.545291	-2.15901	0.0308493	0.157072
E2348C_0602	sdhD	10.7675	-0.54354	0.727173	-0.74747	0.45478	0.754507
E2348C_0603	sdhA	124.001	-0.930152	0.372438	-2.49747	0.0125083	0.0782804
E2348C_0604	sdhB	110.479	-0.519294	0.358343	-1.44915	0.147295	0.438267
E2348C_0605	sucA	345.483	0.0764689	0.179769	0.425373	0.670565	0.887252
E2348C_0606	sucB	247.193	-0.164631	0.198097	-0.831062	0.405939	0.718268
E2348C_0607	sucC	167.994	0.179092	0.216074	0.828843	0.407193	0.719117
E2348C_0608	sucD	116.282	0.268297	0.266515	1.00669	0.314086	0.642505
E2348C_0609	mngR	6.5471	0.319656	0.702813	0.454823	0.649237	0.875219
E2348C_0611	E2348C_0611	84.7999	1.93413	0.262239	7.37544	1.63798e-13	1.00512e-11
E2348C_0612	E2348C_0612	0.901967	1.33267	1.58303	0.84185	0.399872	0.713506
E2348C_0613	E2348C_0613	0.173835	0.429114	3.93452	0.109064	0.913152	0.97971
E2348C_0614	E2348C_0614	1.94876	0.940245	1.17123	0.802782	0.422101	0.729343
E2348C_0615	E2348C_0615	7.10773	0.021955	0.63634	0.034502	0.972477	0.995594
E2348C_0616	cydA	1507.94	0.121493	0.220842	0.550136	0.582226	0.833389
E2348C_0617	cydB	858.562	-0.0184432	0.249941	-0.0737904	0.941177	0.98995
E2348C_0618	ybgT	10.9101	-0.472393	0.651387	-0.725212	0.468322	0.766145
E2348C_0619	ybgE	231.512	0.107134	0.380318	0.281696	0.778177	0.931849
E2348C_0620	ybgC	166.857	0.519006	0.245365	2.11524	0.0344092	0.169181
E2348C_0621	tolQ	115.036	0.0292319	0.236474	0.123616	0.90162	0.9766
E2348C_0622	tolR	78.8171	0.283699	0.286528	0.99013	0.322111	0.648752
E2348C_0623	tolA	366.969	-0.137014	0.170265	-0.80471	0.420987	0.729343
E2348C_0624	tolB	696.88	0.754094	0.159499	4.72789	2.26865e-06	4.72218e-05
E2348C_0625	pal	736.446	1.06013	0.199526	5.31327	1.07675e-07	2.86957e-06
E2348C_0626	ybgF	562.8	0.763633	0.141648	5.39105	7.00482e-08	1.91317e-06
E2348C_0627	nadA	31.5174	0.761037	0.344628	2.20829	0.0272242	0.143405
E2348C_0628	pnuC	31.2649	0.0247958	0.373397	0.066406	0.947055	0.992594
E2348C_0629	zitB	22.8026	-0.0544716	0.451009	-0.120777	0.903868	0.977294
E2348C_0630	ybgS	25.7681	-0.824702	0.536538	-1.53708	0.124274	0.395682
E2348C_0631	aroG	843.853	-0.187864	0.174185	-1.07853	0.280798	0.609728
E2348C_0632	gpmA	914.573	-0.541844	0.261634	-2.071	0.0383588	0.184192
E2348C_0633	galM	213.255	-0.0780043	0.234961	-0.331989	0.739898	0.915907
E2348C_0634	galK	65.6011	0.00793808	0.298626	0.026582	0.978793	0.996509
E2348C_0635	galT	47.2335	-0.194732	0.383097	-0.50831	0.611236	0.855767
E2348C_0636	E2348C_0636	69.5782	-0.313966	0.293969	-1.06802	0.28551	0.612677
E2348C_0637	modF	136.265	0.261855	0.2088	1.25409	0.209808	0.521759
E2348C_0638	modE	46.4803	0.112059	0.312192	0.358941	0.719639	0.908229
E2348C_0639	ybhT	208.039	-1.28732	0.300584	-4.28273	1.84617e-05	0.000303943
E2348C_0640	modA	39.4149	-0.644618	0.349749	-1.84309	0.0653165	0.264324
E2348C_0641	modB	21.965	-1.08926	0.445871	-2.44299	0.0145661	0.0875633
E2348C_0642	modC	43.6848	-0.325657	0.308786	-1.05463	0.291592	0.620783
E2348C_0643	ybhA	57.666	0.28623	0.325348	0.879766	0.378986	0.698223
E2348C_0644	pgl	163.024	-0.773556	0.236817	-3.26647	0.00108896	0.0110891
E2348C_0645	ybhD	3.67226	1.01889	0.918331	1.1095	0.267213	0.595277
E2348C_0646	ybhH	1.34325	-0.0875586	1.55836	-0.0561864	0.955193	0.993093
E2348C_0647	ybhI	6.44383	1.40299	0.720176	1.94811	0.0514012	0.223745
E2348C_0648	ybhJ	10.7251	1.17861	0.560352	2.10334	0.0354361	0.173329
E2348C_0649	ybhC	290.209	0.049889	0.197458	0.252656	0.800534	0.944581
E2348C_0650	E2348C_0650	125.766	0.268138	0.247474	1.0835	0.278587	0.608564
E2348C_0651	E2348C_0651	1.39533	-0.976939	1.46429	-0.667178	0.504659	0.786931
E2348C_0652	E2348C_0652	3.1328	0.125757	1.06264	0.118344	0.905795	0.978035
E2348C_0653	E2348C_0653	7.78027	0.644363	0.694227	0.928174	0.353317	0.677983
E2348C_0654	E2348C_0654	3.64714	1.36684	0.947575	1.44246	0.149173	0.43927
E2348C_0655	E2348C_0655	0.314227	2.75488	2.83477	0.971818	0.331141	0.658242
E2348C_0656	E2348C_0656	3.4181	0.639017	0.989462	0.645823	0.518394	0.795028
E2348C_0657	E2348C_0657	0.512745	0.979265	2.3219	0.421751	0.673207	0.888326
E2348C_0658	E2348C_0658	3.15513	0.740861	0.933521	0.79362	0.427416	0.733046
E2348C_0659	E2348C_0659	0.377058	0.440571	2.73614	0.161019	0.872078	0.967011
E2348C_0661	E2348C_0661	2.38355	0.998711	1.07154	0.93203	0.351321	0.677548
E2348C_0662	E2348C_0662	5.0413	1.08218	0.91025	1.18888	0.234488	0.556231
E2348C_0663	E2348C_0663	8.52716	1.48847	0.627908	2.37052	0.0177631	0.102354
E2348C_0664	E2348C_0664	4.36636	-0.0330691	0.92443	-0.0357724	0.971464	0.995594
E2348C_0665	E2348C_0665	1.43572	1.07373	1.4882	0.721494	0.470606	0.767046
E2348C_0666	E2348C_0666	2.51635	0.759802	1.16193	0.653913	0.513168	0.792886
E2348C_0667	E2348C_0667	4.67908	0.478067	0.838392	0.570218	0.56853	0.828083
E2348C_0668	E2348C_0668	49.9797	1.33522	0.372559	3.58391	0.000338483	0.00406955
E2348C_0669	E2348C_0669	19.3314	0.362867	0.52004	0.697768	0.485322	0.775867
E2348C_0670	E2348C_0670	35.6248	0.621638	0.432665	1.43677	0.150784	0.44115
E2348C_0671	E2348C_0671	326.794	0.0757298	0.220599	0.343291	0.731379	0.912373
E2348C_0672	E2348C_0672	252.176	0.387644	0.233535	1.6599	0.0969347	0.336777
E2348C_0673	E2348C_0673	8.21701	1.42226	0.626071	2.27172	0.0231035	0.126758
E2348C_0674	E2348C_0674	5.85965	0.360831	0.750507	0.480783	0.630671	0.86661
E2348C_0675	E2348C_0675	18.4148	0.619831	0.534312	1.16005	0.246027	0.572506
E2348C_0676	E2348C_0676	9.82236	0.467829	0.566684	0.825556	0.409056	0.720559
E2348C_0677	E2348C_0677	0.431677	0.976994	2.35183	0.415419	0.677836	0.889726
E2348C_0679	E2348C_0679	1.08277	0.719861	1.61274	0.446359	0.655338	0.879679
E2348C_0680	E2348C_0680	1.83054	-0.602156	1.19937	-0.502061	0.615625	0.857389
E2348C_0681	E2348C_0681	1.40972	1.18521	1.32743	0.892861	0.371932	0.692699
E2348C_0682	E2348C_0682	0.422101	2.2149	2.58498	0.856834	0.391537	0.708545
E2348C_0683	E2348C_0683	136.131	0.350199	0.247462	1.41516	0.15702	0.449922
E2348C_0684	E2348C_0684	2936.4	0.61698	0.196841	3.13441	0.00172203	0.0163099
E2348C_0685	E2348C_0685	69.4488	0.0158582	0.271341	0.0584437	0.953395	0.99279
E2348C_0686	E2348C_0686	226.348	-0.421623	0.214618	-1.96453	0.0494688	0.218041
E2348C_0687	E2348C_0687	36.7066	0.805806	0.442391	1.82148	0.0685338	0.270302
E2348C_0688	E2348C_0688	102.194	0.838228	0.248951	3.36704	0.000759797	0.00810393
E2348C_0689	E2348C_0689	3.48443	0.229905	0.917766	0.250505	0.802197	0.944581
E2348C_0690	E2348C_0690	3.24094	0.660255	0.940425	0.702082	0.482628	0.774387
E2348C_0691	E2348C_0691	1.01794	0.269299	1.57662	0.170808	0.864375	0.965444
E2348C_0693	E2348C_0693	4.72487	0.602486	0.813274	0.740815	0.458806	0.757727
E2348C_0694	E2348C_0694	1.9521	0.66632	1.11283	0.59876	0.549333	0.81788
E2348C_0695	E2348C_0695	7.97226	0.989404	0.587801	1.68323	0.0923309	0.327092
E2348C_0696	E2348C_0696	25.5149	0.224037	0.36932	0.606621	0.544103	0.816337
E2348C_0697	E2348C_0697	0.362212	-0.418094	2.49593	-0.16751	0.866969	0.965444
E2348C_0698	E2348C_0698	19.4489	0.203139	0.466401	0.435546	0.663166	0.883609
E2348C_0699	E2348C_0699	15.1965	-0.0836446	0.454343	-0.1841	0.853935	0.962629
E2348C_0700	E2348C_0700	5.48583	0.697073	0.880583	0.791604	0.428591	0.734262
E2348C_0701	E2348C_0701	19.589	0.133086	0.496775	0.267899	0.788777	0.939257
E2348C_0702	E2348C_0702	1.8264	0.528763	1.43239	0.369148	0.712017	0.905351
E2348C_0703	E2348C_0703	2.43991	-0.973262	1.15793	-0.84052	0.400617	0.713534
E2348C_0704	E2348C_0704	2.25771	0.995728	1.41888	0.701768	0.482824	0.774387
E2348C_0705	E2348C_0705	1.66903	0.387734	1.28864	0.300887	0.763501	0.92715
E2348C_0706	E2348C_0706	10.1944	0.73522	0.562583	1.30687	0.191258	0.498131
E2348C_0707	E2348C_0707	5.72575	0.897969	0.817769	1.09807	0.272173	0.602257
E2348C_0708	E2348C_0708	3.55458	-1.59388	1.01451	-1.57109	0.116162	0.379051
E2348C_0709	E2348C_0709	32.685	0.368767	0.378829	0.97344	0.330335	0.658024
E2348C_0710	E2348C_0710	2.79398	0.830068	1.10247	0.752916	0.4515	0.750647
E2348C_0711	E2348C_0711	7.21261	-0.224805	0.671564	-0.334748	0.737815	0.915127
E2348C_0712	E2348C_0712	3.81358	-1.38932	1.00735	-1.37918	0.16784	0.467684
E2348C_0713	E2348C_0713	3.62419	0.249058	0.835202	0.298201	0.76555	0.927441
E2348C_0714	E2348C_0714	15.869	-1.0455	0.518145	-2.01778	0.0436141	0.201365
E2348C_0715	E2348C_0715	4.78503	-0.627761	0.803801	-0.780991	0.434808	0.738663
E2348C_0716	E2348C_0716	6.18703	-0.619189	0.886534	-0.698438	0.484903	0.775846
E2348C_0717	E2348C_0717	13.5575	-0.336004	0.675903	-0.497118	0.619106	0.859787
E2348C_0718	E2348C_0718	362.288	1.23107	0.234691	5.24549	1.55868e-07	4.04658e-06
E2348C_0721	E2348C_0721	153.656	0.913331	0.236018	3.86976	0.000108945	0.00149207
E2348C_0722	E2348C_0722	79.1303	0.506544	0.270727	1.87105	0.0613386	0.253178
E2348C_0723	E2348C_0723	135.134	-0.136845	0.250114	-0.54713	0.58429	0.834098
E2348C_0724	ybhB	29.8255	0.0375085	0.366586	0.102318	0.918504	0.981971
E2348C_0725	gipA	260.204	-0.121406	0.220395	-0.550858	0.581731	0.833389
E2348C_0726	bioA	101.771	0.637357	0.249411	2.55545	0.010605	0.0694027
E2348C_0727	bioB	115.127	1.24221	0.265937	4.67108	2.99622e-06	5.92349e-05
E2348C_0728	bioF	96.5419	0.737025	0.246186	2.99377	0.00275552	0.0233749
E2348C_0729	bioC	95.7343	1.11073	0.364166	3.05006	0.00228794	0.0204357
E2348C_0730	bioD	84.0024	0.818783	0.267575	3.06001	0.00221329	0.0199958
E2348C_0731	uvrB	207.697	0.504184	0.192063	2.6251	0.00866242	0.059062
E2348C_0732	ybhK	43.6295	-0.0149351	0.374197	-0.0399124	0.968163	0.995594
E2348C_0733	moaA	438.061	0.964468	0.286377	3.36783	0.000757633	0.00810393
E2348C_0734	moaB	10.8164	0.371226	0.56374	0.658507	0.510212	0.791709
E2348C_0735	moaC	13.1096	0.834024	0.508846	1.63905	0.101203	0.347518
E2348C_0736	moaD	1.81536	-0.408475	1.33583	-0.305784	0.759769	0.924853
E2348C_0737	moaE	28.7134	-0.386134	0.349094	-1.1061	0.268682	0.597046
E2348C_0738	ybhL	80.628	-1.04321	0.371885	-2.80518	0.00502882	0.0389528
E2348C_0739	ybhM	3.41077	0.230113	0.876155	0.26264	0.792828	0.940761
E2348C_0740	ybhN	10.1533	-1.35457	0.692274	-1.9567	0.0503829	0.221245
E2348C_0741	ybhO	18.625	-1.12492	0.517889	-2.17212	0.0298466	0.153072
E2348C_0742	ybhP	13.1356	-0.588016	0.548456	-1.07213	0.283661	0.610893
E2348C_0743	ybhQ	100.644	1.09559	0.312526	3.5056	0.00045558	0.0053151
E2348C_0744	ybhR	59.869	0.188972	0.317347	0.595475	0.551526	0.82
E2348C_0745	ybhS	39.9499	0.298272	0.350837	0.850174	0.395228	0.71017
E2348C_0746	ybhF	85.1359	-0.0999037	0.291089	-0.343207	0.731443	0.912373
E2348C_0747	ybhG	47.6875	-0.109008	0.341325	-0.319367	0.749448	0.920016
E2348C_0748	ybiH	59.4847	0.520912	0.283073	1.8402	0.0657382	0.265267
E2348C_0749	rhlE	714.372	0.42717	0.171996	2.48361	0.0130059	0.0805409
E2348C_0751	dinG	144.168	0.378592	0.208921	1.81213	0.0699667	0.274123
E2348C_0752	ybiB	99.6419	-0.0856919	0.239375	-0.357982	0.720357	0.908229
E2348C_0753	ybiC	193.59	-0.293184	0.203256	-1.44244	0.149179	0.43927
E2348C_0754	ybiJ	16.9004	0.807015	0.525818	1.53478	0.124838	0.396944
E2348C_0755	ybiI	20.0137	-0.688562	0.425999	-1.61635	0.106019	0.356542
E2348C_0756	ybiX	20.7271	-0.999046	0.590466	-1.69196	0.0906532	0.323517
E2348C_0757	fiu	84.6424	0.033633	0.508045	0.0662008	0.947218	0.992594
E2348C_0758	ybiM	3.0557	0.765297	0.98641	0.775841	0.437843	0.741243
E2348C_0759	ybiN	88.0784	0.527463	0.254568	2.072	0.0382659	0.183933
E2348C_0760	ybiO	96.8891	0.228649	0.348353	0.656371	0.511586	0.79197
E2348C_0761	glnQ	1115.69	1.29096	0.336537	3.83602	0.000125046	0.00168331
E2348C_0762	glnP	411.716	0.642419	0.287816	2.23205	0.0256117	0.137361
E2348C_0763	glnH	1308.13	0.910301	0.234971	3.87409	0.000107023	0.0014743
E2348C_0764	dps	124.594	-1.33536	0.299183	-4.46336	8.0686e-06	0.000143865
E2348C_0765	rhtA	45.9994	0.323554	0.29615	1.09253	0.274599	0.605168
E2348C_0766	ompX	666.907	0.394282	0.302797	1.30213	0.19287	0.499897
E2348C_0767	E2348C_0767	31.5603	0.137608	0.345176	0.398659	0.690145	0.894386
E2348C_0768	ybiP	243.036	-0.116811	0.332524	-0.351286	0.725374	0.910088
E2348C_0769	mntR	79.2761	0.240839	0.282739	0.851806	0.394322	0.709779
E2348C_0770	ybiR	68.2067	0.213745	0.295819	0.722553	0.469955	0.76676
E2348C_0771	ybiS	381.45	-0.470286	0.184616	-2.54737	0.0108538	0.0706393
E2348C_0772	ybiT	434.39	0.227493	0.185368	1.22725	0.219728	0.535714
E2348C_0773	ybiV	41.2123	-1.42748	0.366681	-3.89297	9.90253e-05	0.00138022
E2348C_0774	ybiW	6.71596	0.383388	0.689598	0.555959	0.578239	0.832474
E2348C_0775	ybiY	1.64235	2.72578	1.57439	1.73132	0.0833948	0.307124
E2348C_0776	fsaA	7.10088	-0.136872	0.70902	-0.193045	0.846924	0.961741
E2348C_0777	moeB	86.7525	0.317843	0.264062	1.20367	0.228718	0.547075
E2348C_0778	moeA	79.2359	-0.321462	0.303528	-1.05909	0.28956	0.618318
E2348C_0779	iaaA	49.7454	-0.489504	0.320499	-1.52732	0.126682	0.400698
E2348C_0780	gsiA	79.0145	-0.21301	0.249471	-0.853847	0.39319	0.709779
E2348C_0781	gsiB	50.3036	-0.170026	0.320841	-0.529938	0.596155	0.842858
E2348C_0782	gsiC	28.681	-0.0353159	0.388691	-0.0908586	0.927605	0.985227
E2348C_0783	gsiD	20.2486	-0.922426	0.453869	-2.03236	0.0421173	0.196218
E2348C_0784	yliE	41.3313	-0.111421	0.319749	-0.348464	0.727492	0.91079
E2348C_0785	yliF	23.4115	-0.542894	0.410849	-1.3214	0.18637	0.493055
E2348C_0786	rimO	310.149	0.078915	0.204953	0.385039	0.700209	0.897511
E2348C_0787	bssR	638.431	0.064355	0.255296	0.25208	0.800979	0.944581
E2348C_0788	yliI	44.8476	-0.11798	0.356962	-0.330512	0.741013	0.916677
E2348C_0789	yliJ	59.4003	0.036391	0.311633	0.116775	0.907038	0.978706
E2348C_0790	dacC	90.9354	-0.504793	0.252328	-2.00055	0.0454413	0.206056
E2348C_0791	deoR	155.43	-0.0195295	0.232546	-0.0839812	0.933071	0.986747
E2348C_0792	ybjG	20.7905	-0.225034	0.405601	-0.554816	0.57902	0.833091
E2348C_0793	cmr	79.7387	-0.380309	0.27704	-1.37276	0.169828	0.469917
E2348C_0794	ybjH	15.0149	-1.57973	0.594792	-2.65594	0.00790873	0.0552792
E2348C_0795	ybjI	26.8362	-0.490327	0.407391	-1.20358	0.228753	0.547075
E2348C_0796	ybjJ	42.2545	-0.549806	0.324164	-1.69607	0.0898724	0.320973
E2348C_0797	ybjK	16.0255	0.296814	0.450497	0.65886	0.509985	0.791617
E2348C_0798	E2348C_0798	18.6597	0.174599	0.42641	0.409463	0.6822	0.891179
E2348C_0799	E2348C_0799	78.6112	0.729996	0.276781	2.63745	0.00835316	0.0575926
E2348C_0800	E2348C_0800	44.8406	0.736788	0.278893	2.64183	0.00824605	0.0571299
E2348C_0801	E2348C_0801	54.2087	0.522825	0.271054	1.92886	0.0537486	0.231085
E2348C_0802	E2348C_0802	0.333419	-0.136066	2.69254	-0.0505343	0.959697	0.993749
E2348C_0803	E2348C_0803	0.921318	0.582579	2.01659	0.288893	0.772663	0.930111
E2348C_0804	E2348C_0804	0.158557	-0.403232	4.04381	-0.099716	0.92057	0.982981
E2348C_0805	E2348C_0805	0.192348	2.71104	4.04851	0.669639	0.503088	0.786365
E2348C_0808	E2348C_0808	0.531078	0.0637093	2.19836	0.0289804	0.97688	0.996509
E2348C_0809	E2348C_0809	4.63447	1.45812	0.815023	1.78905	0.0736064	0.283598
E2348C_0810	E2348C_0810	1.90723	0.284665	1.18655	0.23991	0.8104	0.948511
E2348C_0811	E2348C_0811	9.95342	0.78839	0.58696	1.34318	0.179215	0.483328
E2348C_0812	E2348C_0812	62.1505	-0.258095	0.313318	-0.823748	0.410083	0.721654
E2348C_0813	E2348C_0813	13.7856	-0.0279968	0.553783	-0.0505556	0.95968	0.993749
E2348C_0814	E2348C_0814	67.413	-0.627616	0.329559	-1.90441	0.0568568	0.240079
E2348C_0815	E2348C_0815	226.834	-0.498651	0.222522	-2.2409	0.0250324	0.135175
E2348C_0816	E2348C_0816	3.37168	0.170866	0.954121	0.179082	0.857873	0.963908
E2348C_0817	E2348C_0817	1.77714	0.438224	1.31255	0.333872	0.738476	0.915127
E2348C_0818	E2348C_0818	0.136985	2.23605	4.06069	0.550658	0.581868	0.833389
E2348C_0819	E2348C_0819	0.45859	3.07135	2.33885	1.31319	0.189119	0.497049
E2348C_0820	E2348C_0820	0.714922	2.48781	1.98253	1.25487	0.209527	0.521335
E2348C_0824	E2348C_0824	0.321156	2.56846	2.82341	0.909701	0.36298	0.683671
E2348C_0825	E2348C_0825	0.188941	1.27563	3.77967	0.337498	0.735742	0.915078
E2348C_0826	E2348C_0826	0.293629	-0.493617	2.62109	-0.188325	0.850622	0.962471
E2348C_0827	E2348C_0827	0.769297	-0.429571	2.13896	-0.200832	0.84083	0.960197
E2348C_0829	E2348C_0829	4.74995	-0.58421	0.873829	-0.668563	0.503775	0.786545
E2348C_0830	E2348C_0830	1.29082	-1.74639	1.68662	-1.03544	0.300465	0.627352
E2348C_0831	E2348C_0831	3.21899	1.05199	0.960102	1.0957	0.273209	0.602949
E2348C_0832	E2348C_0832	0.587088	-0.898365	1.91398	-0.469371	0.638805	0.870846
E2348C_0833	E2348C_0833	3.27919	0.710353	1.09568	0.648321	0.516777	0.794848
E2348C_0834	E2348C_0834	79.4958	0.415137	0.245863	1.68849	0.0913177	0.325129
E2348C_0835	E2348C_0835	16.4692	0.220393	0.523915	0.420665	0.674	0.888326
E2348C_0836	E2348C_0836	10.1788	0.444007	0.588114	0.754968	0.450268	0.749596
E2348C_0837	E2348C_0837	1.69834	0.869637	1.2447	0.698671	0.484758	0.775846
E2348C_0838	E2348C_0838	1.04139	2.5022	1.8218	1.37348	0.169603	0.469739
E2348C_0840	E2348C_0840	9.80733	0.600571	0.552986	1.08605	0.277456	0.607102
E2348C_0841	E2348C_0841	2.46569	0.89663	1.17771	0.761331	0.44646	0.747792
E2348C_0842	E2348C_0842	8.10003	1.19169	0.662872	1.79777	0.0722134	0.280368
E2348C_0843	E2348C_0843	10.9168	0.000168977	0.551942	0.00030615	0.999756	1
E2348C_0844	ybjL	143.482	-0.452711	0.21141	-2.14139	0.0322426	0.161726
E2348C_0845	ybjM	33.3349	-0.161284	0.430251	-0.374861	0.707764	0.90192
E2348C_0846	grxA	13.7999	0.0811868	0.480073	0.169114	0.865707	0.965444
E2348C_0847	ybjC	26.7622	0.0982524	0.379369	0.258989	0.795644	0.941973
E2348C_0848	nfsA	33.8342	0.679977	0.354421	1.91855	0.0550409	0.235143
E2348C_0849	rimK	67.9619	0.320788	0.273744	1.17185	0.241256	0.567025
E2348C_0850	ybjN	180.497	0.216125	0.21606	1.0003	0.317164	0.645392
E2348C_0851	potF	194.666	-0.355941	0.218906	-1.626	0.103951	0.353867
E2348C_0852	potG	120.476	-0.323216	0.249558	-1.29516	0.195266	0.502797
E2348C_0853	potH	56.3935	-0.188273	0.312493	-0.602489	0.546849	0.816337
E2348C_0854	potI	71.2583	0.133517	0.370505	0.360363	0.718575	0.908069
E2348C_0855	ybjO	52.8052	-0.195472	0.344179	-0.567937	0.570078	0.829565
E2348C_0856	rumB	118.727	0.31375	0.248003	1.2651	0.205834	0.51789
E2348C_0857	artJ	65.1906	-0.529974	0.396659	-1.33609	0.181518	0.486893
E2348C_0858	artM	302.388	0.342507	0.305848	1.11986	0.262774	0.590394
E2348C_0859	artQ	146.562	0.252107	0.294396	0.856355	0.391801	0.708614
E2348C_0860	artI	194.627	0.226388	0.295845	0.765224	0.444138	0.745498
E2348C_0861	artP	357.066	0.118466	0.263525	0.449543	0.65304	0.878236
E2348C_0862	ybjP	75.8732	-1.79089	0.39465	-4.53792	5.68123e-06	0.000104046
E2348C_0863	ybjQ	18.1296	-0.591965	0.451289	-1.31172	0.189614	0.497299
E2348C_0864	ybjR	56.4568	-0.290175	0.29941	-0.969155	0.332468	0.659216
E2348C_0865	ybjS	112.144	-0.0233728	0.271108	-0.0862121	0.931298	0.986408
E2348C_0866	ybjT	90.3861	-0.165738	0.28295	-0.585749	0.558044	0.82247
E2348C_0867	ltaE	100.941	-0.0803573	0.240533	-0.33408	0.738319	0.915127
E2348C_0868	poxB	44.5941	-2.00169	0.439485	-4.55462	5.24806e-06	9.72435e-05
E2348C_0869	hcr	5.04102	0.57293	0.873157	0.656159	0.511722	0.79197
E2348C_0870	hcp	5.24648	0.00823209	0.725007	0.0113545	0.990941	1
E2348C_0871	ybjE	57.9509	-0.709305	0.292365	-2.4261	0.0152621	0.0901232
E2348C_0872	aqpZ	13.4647	-0.514061	0.533197	-0.964111	0.33499	0.660938
E2348C_0873	ybjD	49.5967	-0.266178	0.451089	-0.590079	0.555138	0.82183
E2348C_0874	ybjX	88.2358	1.25359	0.268094	4.67592	2.92646e-06	5.80988e-05
E2348C_0875	macA	70.8077	-0.401683	0.271216	-1.48104	0.138595	0.422321
E2348C_0876	macB	106.654	0.00663742	0.234766	0.0282725	0.977445	0.996509
E2348C_0877	cspD	82.6506	-0.715183	0.49454	-1.44616	0.148133	0.439261
E2348C_0878	clpS	253.218	1.01758	0.356603	2.85354	0.00432352	0.0341586
E2348C_0879	clpA	1019.4	-0.196052	0.155095	-1.26407	0.206204	0.518251
E2348C_0880	infA	1192.97	-0.355499	0.219193	-1.62186	0.104834	0.355505
E2348C_0881	aat	106.219	0.253411	0.234503	1.08063	0.279862	0.608564
E2348C_0882	cydC	355.957	0.350716	0.205638	1.7055	0.088101	0.317527
E2348C_0883	cydD	270.106	0.502057	0.199385	2.51802	0.0118016	0.0754566
E2348C_0884	trxB	416.708	-0.797287	0.219691	-3.62913	0.000284383	0.00351757
E2348C_0885	lrp	1096.48	-0.300437	0.268828	-1.11758	0.263746	0.591177
E2348C_0886	ftsK	1286.14	-0.151666	0.134921	-1.1241	0.260969	0.589154
E2348C_0887	lolA	136.727	-0.575585	0.216355	-2.66037	0.00780546	0.0546382
E2348C_0888	rarA	291.115	0.241699	0.193662	1.24804	0.212015	0.525342
E2348C_0889	serS	1514.64	-0.483022	0.148391	-3.25506	0.00113369	0.0114431
E2348C_0891	dmsB	5.78068	0.997729	0.822585	1.21292	0.225161	0.543075
E2348C_0892	dmsC	28.6199	-1.05743	0.420613	-2.51401	0.0119366	0.0758073
E2348C_0894	ycaD	44.4476	0.169164	0.395358	0.427876	0.668741	0.88719
E2348C_0895	pflA	284.202	0.131723	0.300123	0.438896	0.660737	0.882413
E2348C_0896	pflB	8710.85	0.430745	0.352928	1.22049	0.222279	0.53961
E2348C_0897	focA	1187.11	0.0196764	0.394167	0.049919	0.960187	0.993749
E2348C_0898	ycaO	472.894	0.0094404	0.253619	0.0372228	0.970307	0.995594
E2348C_0899	ycaP	20.6074	-0.651786	0.424324	-1.53606	0.124525	0.396215
E2348C_0900	serC	663.092	-0.73177	0.201113	-3.63861	0.000274116	0.00341741
E2348C_0901	aroA	527.384	-0.242552	0.198864	-1.21969	0.222582	0.53961
E2348C_0902	ycaL	63.9621	0.0212067	0.325159	0.0652194	0.947999	0.99279
E2348C_0903	cmk	805.366	0.366612	0.165498	2.2152	0.0267464	0.141203
E2348C_0904	rpsA	9808.59	-0.461237	0.171	-2.6973	0.00699048	0.0499698
E2348C_0905	ihfB	533.922	-0.45431	0.190902	-2.37981	0.0173214	0.100176
E2348C_0906	ycaI	33.5126	-0.292594	0.358682	-0.815747	0.414645	0.724823
E2348C_0907	msbA	404.315	0.200234	0.165973	1.20643	0.227652	0.546296
E2348C_0908	lpxK	193.569	0.0014636	0.201177	0.00727518	0.994195	1
E2348C_0909	ycaQ	50.8837	-0.0781144	0.275717	-0.283314	0.776936	0.931732
E2348C_0910	ycaR	27.9687	-0.196263	0.352148	-0.557331	0.577301	0.832474
E2348C_0911	kdsB	242.62	-0.372744	0.193863	-1.92272	0.0545153	0.23332
E2348C_0912	ycbJ	62.1948	0.0300689	0.270488	0.111165	0.911485	0.979029
E2348C_0913	ycbC	30.4666	0.0966686	0.346236	0.279198	0.780093	0.932554
E2348C_0914	smtA	90.3771	0.29489	0.234066	1.25986	0.207721	0.519028
E2348C_0915	mukF	206.977	0.505898	0.236495	2.13915	0.0324234	0.162231
E2348C_0916	mukE	116.692	0.476424	0.237356	2.00721	0.0447268	0.204218
E2348C_0917	mukB	1230.63	0.334613	0.169986	1.96847	0.0490139	0.21637
E2348C_0918	ycbB	186.293	0.0445278	0.221829	0.200731	0.840909	0.960197
E2348C_0919	ycbK	374.201	1.07657	0.198813	5.41501	6.12861e-08	1.70836e-06
E2348C_0920	ycbL	430.489	0.152778	0.189768	0.805077	0.420775	0.729343
E2348C_0921	aspC	1724.64	0.625926	0.1425	4.39247	1.12068e-05	0.000190798
E2348C_0922	ompF	4124.73	-0.670264	0.212506	-3.1541	0.00160993	0.0153986
E2348C_0923	asnC	709.015	-0.735112	0.160406	-4.58282	4.58752e-06	8.67042e-05
E2348C_0924	pncB	445.572	0.319643	0.198582	1.60962	0.10748	0.359662
E2348C_0925	pepN	750.864	0.0781715	0.183353	0.426343	0.669858	0.887252
E2348C_0926	ssuB	6.28625	-0.630084	0.833086	-0.756325	0.449455	0.749596
E2348C_0927	ssuC	1.81888	2.26424	1.43549	1.57733	0.114719	0.376396
E2348C_0928	ssuD	3.07194	-0.506692	1.00502	-0.504159	0.61415	0.857016
E2348C_0929	ssuA	2.12655	0.138691	1.26136	0.109954	0.912446	0.979398
E2348C_0930	ssuE	1.78853	0.179531	1.2227	0.146832	0.883264	0.971338
E2348C_0931	pyrD	276.8	0.177976	0.236133	0.753711	0.451022	0.750117
E2348C_0932	ycbW	217.395	-1.1015	0.214299	-5.14004	2.74674e-07	6.59368e-06
E2348C_0933	ycbX	91.0936	0.338596	0.224096	1.51094	0.130803	0.408759
E2348C_0934	rlmL	345.888	0.139124	0.18021	0.772009	0.440109	0.742181
E2348C_0935	uup	425.936	0.834204	0.181691	4.59134	4.40405e-06	8.42476e-05
E2348C_0936	pqiA	213.545	0.900811	0.244375	3.68618	0.000227647	0.00289928
E2348C_0937	pqiB	211.274	0.854079	0.204	4.18667	2.83075e-05	0.000448835
E2348C_0938	ymbA	111.572	0.842267	0.247046	3.40935	0.00065118	0.0072226
E2348C_0939	rmf	325.738	-0.674689	0.298678	-2.25892	0.0238886	0.129889
E2348C_0940	fabA	1110.69	0.0816786	0.331632	0.246293	0.805456	0.946005
E2348C_0941	ycbZ	362.354	0.308898	0.184237	1.67663	0.0936145	0.329499
E2348C_0942	ycbG	51.2218	0.526523	0.272672	1.93098	0.053486	0.230375
E2348C_0943	ompA	4566.42	-0.109269	0.176663	-0.618513	0.536237	0.809495
E2348C_0944	sulA	50.556	0.27155	0.300594	0.903377	0.366326	0.686588
E2348C_0945	yccR	26.8632	0.544578	0.407559	1.33619	0.181486	0.486893
E2348C_0946	yccS	154.081	0.373439	0.202159	1.84726	0.06471	0.262902
E2348C_0947	yccF	23.2725	-0.0309877	0.406622	-0.0762074	0.939254	0.989074
E2348C_0948	helD	117.9	-0.203799	0.224861	-0.906334	0.364759	0.685138
E2348C_0949	mgsA	88.7435	-0.769194	0.267275	-2.87792	0.00400309	0.0325768
E2348C_0950	yccT	6.49612	-0.877291	0.745482	-1.17681	0.239271	0.564149
E2348C_0951	yccU	84.0357	-0.313926	0.243752	-1.28789	0.197785	0.507073
E2348C_0952	hspQ	87.4714	-0.320072	0.242813	-1.31818	0.187442	0.494265
E2348C_0953	yccW	127.085	0.0521138	0.204545	0.254779	0.798894	0.943933
E2348C_0954	yccX	13.8683	-1.81751	0.600013	-3.02912	0.00245267	0.0214609
E2348C_0955	yccK	120.317	-0.0468626	0.218461	-0.214512	0.830148	0.957395
E2348C_0956	yccA	824.516	-0.179161	0.225171	-0.795668	0.426225	0.731293
E2348C_0957	hyaA	34.4477	-2.68956	0.489763	-5.49155	3.98423e-08	1.12727e-06
E2348C_0958	hyaB	46.5203	-2.44297	0.410284	-5.95433	2.61139e-09	8.50952e-08
E2348C_0959	hyaC	10.9309	-2.23819	0.730121	-3.0655	0.00217306	0.0197077
E2348C_0960	hyaD	14.5143	-1.48496	0.570631	-2.60232	0.00925967	0.0621477
E2348C_0961	hyaE	8.73975	-0.804473	0.691137	-1.16398	0.24443	0.570619
E2348C_0962	hyaF	31.8585	-0.92273	0.378048	-2.44077	0.0146559	0.0877681
E2348C_0963	appC	31.3659	-1.14129	0.386012	-2.95661	0.00311044	0.0259662
E2348C_0964	appB	18.6328	-1.23993	0.506714	-2.44699	0.0144054	0.0869289
E2348C_0965	appA	32.0426	-1.19341	0.400322	-2.98114	0.00287181	0.0242743
E2348C_0966	etk	1834.61	-0.163935	0.192973	-0.849522	0.395591	0.71017
E2348C_0967	etp	271.821	0.166627	0.186168	0.895038	0.370767	0.691347
E2348C_0968	gfcE	763.025	0.31218	0.185574	1.68224	0.0925215	0.327464
E2348C_0969	gfcD	1274.87	0.323134	0.224854	1.43708	0.150695	0.44115
E2348C_0970	gfcC	462.394	0.164918	0.196023	0.841322	0.400167	0.713506
E2348C_0971	gfcB	646.554	-0.330282	0.183363	-1.80125	0.0716631	0.279149
E2348C_0972	gfcA	3388.5	0.268089	0.18245	1.46938	0.141729	0.429655
E2348C_0973	cspH	438.913	-0.0371386	0.224482	-0.165441	0.868597	0.965448
E2348C_0974	cspG	2453.46	-0.493288	0.202827	-2.43206	0.0150132	0.0892291
E2348C_0975	ymcE	1460.47	-1.39621	0.305072	-4.57666	4.72459e-06	8.8939e-05
E2348C_0976	gnsA	53.9146	-0.711202	0.286807	-2.47973	0.0131483	0.081104
E2348C_0977	yccM	20.7973	1.27905	0.44574	2.86949	0.00411138	0.0331604
E2348C_0978	torS	112.265	-0.0491969	0.211217	-0.232921	0.815823	0.951253
E2348C_0979	E2348C_0979	33.8734	0.902225	0.329562	2.73765	0.00618796	0.0458997
E2348C_0980	E2348C_0980	2.02798	2.89216	1.46168	1.97865	0.0478557	0.21358
E2348C_0981	E2348C_0981	2.88752	0.781096	1.00913	0.774029	0.438914	0.741726
E2348C_0982	E2348C_0982	35.7362	-0.85212	0.435123	-1.95834	0.0501901	0.220603
E2348C_0983	E2348C_0983	5.43404	0.5162	0.7664	0.673538	0.500605	0.785207
E2348C_0984	E2348C_0984	3.41689	2.18288	1.05028	2.07838	0.0376744	0.181459
E2348C_0985	E2348C_0985	4.35754	1.54568	1.10049	1.40454	0.160158	0.455138
E2348C_0986	E2348C_0986	3.36272	1.09687	1.08831	1.00787	0.313519	0.642458
E2348C_0987	E2348C_0987	6.78829	2.07094	0.689139	3.0051	0.00265489	0.0228079
E2348C_0988	E2348C_0988	0.0816231	0	4.08046	0	1	1
E2348C_0991	E2348C_0991	1.53409	0.245092	1.36789	0.179176	0.8578	0.963908
E2348C_0992	E2348C_0992	11.9028	0.576066	0.617401	0.933051	0.350794	0.676807
E2348C_0993	E2348C_0993	19.0513	0.977046	0.52873	1.84791	0.0646155	0.262902
E2348C_0994	E2348C_0994	10.9517	0.980282	0.685105	1.43085	0.152473	0.443073
E2348C_0995	E2348C_0995	640.074	0.690219	0.28176	2.44966	0.0142989	0.0865077
E2348C_0996	E2348C_0996	132.374	0.0498355	0.317947	0.156742	0.875449	0.967762
E2348C_0997	E2348C_0997	7.41492	1.27128	0.760678	1.67125	0.0946725	0.332092
E2348C_0998	E2348C_0998	5.56762	0.556689	0.761427	0.731113	0.46471	0.762945
E2348C_0999	E2348C_0999	11.9813	1.34313	0.638839	2.10246	0.0355134	0.173348
E2348C_1000	E2348C_1000	7.1739	1.28417	0.804001	1.59723	0.110215	0.366479
E2348C_1001	E2348C_1001	4.08886	0.614955	0.987983	0.622435	0.533656	0.80844
E2348C_1002	E2348C_1002	0.455543	-0.315106	2.577	-0.122277	0.90268	0.976904
E2348C_1003	E2348C_1003	2.02454	0.316965	1.28975	0.245756	0.805871	0.946022
E2348C_1004	E2348C_1004	2.00686	1.10684	1.21278	0.912654	0.361424	0.683049
E2348C_1007	E2348C_1007	2.2714	0.106394	1.13888	0.0934203	0.92557	0.984759
E2348C_1008	E2348C_1008	0.772908	1.43715	1.92941	0.744868	0.456351	0.755522
E2348C_1009	E2348C_1009	0.362776	0.27672	2.74692	0.100738	0.919758	0.982559
E2348C_1011	E2348C_1011	6.04074	2.23053	0.721619	3.091	0.00199484	0.0184816
E2348C_1012	E2348C_1012	147.189	-0.126264	0.199637	-0.632468	0.527081	0.801648
E2348C_1013	E2348C_1013	2063.91	-2.91226	0.277703	-10.4869	9.91792e-26	1.3783e-23
E2348C_1014	E2348C_1014	5.36804	-1.14874	0.794041	-1.4467	0.147981	0.439202
E2348C_1015	E2348C_1015	3.85798	1.62633	0.90236	1.80231	0.0714966	0.278731
E2348C_1016	E2348C_1016	0.691393	1.40994	2.10562	0.669609	0.503107	0.786365
E2348C_1018	E2348C_1018	2.90781	-0.498897	1.0451	-0.477368	0.6331	0.867561
E2348C_1019	E2348C_1019	3.74663	0.471393	0.924371	0.509961	0.610079	0.855124
E2348C_1020	E2348C_1020	13.8826	0.911604	0.461207	1.97656	0.0480911	0.213764
E2348C_1021	E2348C_1021	0.693935	-1.21874	2.01275	-0.60551	0.54484	0.816337
E2348C_1022	E2348C_1022	6.41867	0.717986	0.672877	1.06704	0.285954	0.613315
E2348C_1023	E2348C_1023	17.1065	0.190564	0.466295	0.408676	0.682777	0.89144
E2348C_1024	E2348C_1024	0.910676	-1.23931	1.87396	-0.66133	0.508401	0.789997
E2348C_1025	E2348C_1025	0.840546	0.584284	2.03177	0.287574	0.773673	0.930399
E2348C_1026	E2348C_1026	2.32053	1.18931	1.23181	0.965492	0.334298	0.660904
E2348C_1027	E2348C_1027	1.59164	0.969648	1.32303	0.732901	0.463619	0.762945
E2348C_1028	E2348C_1028	12.7531	0.86854	0.529303	1.64091	0.100816	0.346691
E2348C_1029	E2348C_1029	0.682092	-0.925403	1.78709	-0.517827	0.604579	0.849794
E2348C_1030	E2348C_1030	1.4051	-0.350896	1.31119	-0.267617	0.788994	0.939279
E2348C_1032	E2348C_1032	1.12527	1.06239	1.53871	0.690446	0.489914	0.778376
E2348C_1033	E2348C_1033	6.30344	1.26835	0.734551	1.7267	0.0842213	0.309204
E2348C_1034	E2348C_1034	3.09448	-0.13922	1.04298	-0.133482	0.893812	0.974202
E2348C_1035	E2348C_1035	4.51845	0.811821	0.808063	1.00465	0.315065	0.642505
E2348C_1037	E2348C_1037	3.68629	-1.09449	1.05349	-1.03892	0.298842	0.625248
E2348C_1038	E2348C_1038	5.66596	1.8284	0.757644	2.41327	0.01581	0.0925678
E2348C_1039	E2348C_1039	4.33715	1.05946	0.835008	1.2688	0.204511	0.515643
E2348C_1040	E2348C_1040	294.491	1.28715	0.205821	6.25374	4.00732e-10	1.50274e-08
E2348C_1041	E2348C_1041	110.868	0.670813	0.266736	2.5149	0.0119066	0.0757186
E2348C_1042	E2348C_1042	64.1811	1.05871	0.271329	3.90195	9.54208e-05	0.00133787
E2348C_1044	E2348C_1044	57.5863	-0.265144	0.305746	-0.867204	0.38583	0.703106
E2348C_1045	torT	105.843	-0.272268	0.242793	-1.1214	0.262116	0.590112
E2348C_1046	torR	12.4852	0.284889	0.563514	0.505558	0.613167	0.856657
E2348C_1047	torC	4.81823	0.550489	0.726493	0.757735	0.44861	0.749427
E2348C_1048	torA	10.1302	0.446172	0.575889	0.774753	0.438486	0.741268
E2348C_1049	torD	5.93656	0.846978	0.812962	1.04184	0.297485	0.624996
E2348C_1050	cbpM	26.1865	-0.582291	0.421026	-1.38303	0.166657	0.46592
E2348C_1051	cbpA	55.7687	-0.560635	0.34421	-1.62876	0.103364	0.352377
E2348C_1052	agp	42.3879	-0.552468	0.370773	-1.49004	0.136214	0.419342
E2348C_1053	E2348C_1053	82.9281	2.0849	0.251355	8.29464	1.08912e-16	9.35655e-15
E2348C_1054	yccJ	43.3066	-1.94107	0.464336	-4.18032	2.91095e-05	0.000460009
E2348C_1055	wrbA	43.0895	-0.659846	0.361347	-1.82607	0.067839	0.268909
E2348C_1056	ymdF	15.3449	-0.434773	0.509805	-0.852822	0.393758	0.709779
E2348C_1057	rutG	33.8093	-1.45256	0.53831	-2.69837	0.00696798	0.0498844
E2348C_1058	rutF	9.24891	-2.21831	0.819147	-2.70807	0.00676751	0.0488003
E2348C_1059	rutE	12.198	-1.20844	0.678206	-1.78182	0.0747788	0.285866
E2348C_1060	rutD	17.1469	-1.13209	0.619269	-1.8281	0.0675345	0.268598
E2348C_1061	rutC	3.81786	-2.75604	1.33912	-2.05809	0.0395811	0.188149
E2348C_1062	rutB	10.6972	-1.23945	0.715305	-1.73275	0.0831397	0.306663
E2348C_1063	rutA	32.159	-0.853893	0.502036	-1.70086	0.0889693	0.319437
E2348C_1064	rutR	32.9063	0.152627	0.352108	0.433467	0.664676	0.883962
E2348C_1065	putA	93.9402	-0.530857	0.270932	-1.95938	0.0500687	0.220274
E2348C_1066	putP	209.643	0.331252	0.240364	1.37813	0.168164	0.467684
E2348C_1067	efeU	91.7924	-0.480545	0.340508	-1.41126	0.158168	0.451343
E2348C_1068	ycdO	167.869	-0.893073	0.363085	-2.45968	0.013906	0.0845632
E2348C_1069	ycdB	233.339	-0.497677	0.29075	-1.7117	0.0869518	0.315309
E2348C_1070	phoH	144.915	-0.955047	0.438308	-2.17894	0.0293359	0.150994
E2348C_1071	E2348C_1071	14.48	0.501552	0.485369	1.03334	0.301444	0.628164
E2348C_1072	E2348C_1072	20.3934	-0.0491732	0.413967	-0.118785	0.905446	0.977881
E2348C_1073	E2348C_1073	161.623	-0.628571	0.319362	-1.96821	0.0490438	0.21637
E2348C_1074	E2348C_1074	319.619	0.108257	0.256217	0.422521	0.672645	0.888027
E2348C_1075	E2348C_1075	7.77092	-0.47884	0.662207	-0.723098	0.46962	0.766563
E2348C_1078	E2348C_1078	124.534	1.63515	0.274768	5.95105	2.66436e-09	8.62266e-08
E2348C_1079	E2348C_1079	1429.6	1.39095	0.222404	6.25415	3.99697e-10	1.50274e-08
E2348C_1080	E2348C_1080	107.926	1.78312	0.277828	6.41806	1.38025e-10	5.5741e-09
E2348C_1084	E2348C_1084	35.3054	0.281022	0.316558	0.887741	0.37468	0.695625
E2348C_1085	E2348C_1085	14.4792	-0.230719	0.52178	-0.442175	0.658362	0.880309
E2348C_1086	E2348C_1086	58.0223	0.613786	0.274776	2.23377	0.0254981	0.136907
E2348C_1088	E2348C_1088	40.6748	0.113271	0.298611	0.379328	0.704444	0.900247
E2348C_1089	E2348C_1089	15.5676	0.336223	0.468831	0.717151	0.473281	0.769222
E2348C_1090	E2348C_1090	143.962	-0.0263905	0.209781	-0.1258	0.89989	0.975566
E2348C_1091	E2348C_1091	625.831	-0.0145286	0.160994	-0.0902433	0.928094	0.985227
E2348C_1092	E2348C_1092	243.533	-0.0407598	0.189767	-0.214789	0.829932	0.95738
E2348C_1093	E2348C_1093	111.868	-0.245817	0.221127	-1.11165	0.266287	0.593869
E2348C_1094	E2348C_1094	120.865	-0.408749	0.2296	-1.78026	0.0750326	0.286141
E2348C_1095	E2348C_1095	293.952	-0.0762364	0.189613	-0.402063	0.687638	0.893507
E2348C_1096	E2348C_1096	44.3918	0.380595	0.331013	1.14979	0.250231	0.577316
E2348C_1097	E2348C_1097	78.0331	-0.277119	0.271216	-1.02176	0.306893	0.634606
E2348C_1098	E2348C_1098	2176.52	-0.385638	0.194601	-1.98169	0.0475141	0.213002
E2348C_1099	E2348C_1099	123.03	-0.309549	0.221383	-1.39825	0.162037	0.458183
E2348C_1100	E2348C_1100	2.0848	0.218013	1.1588	0.188137	0.850769	0.962471
E2348C_1101	E2348C_1101	30.3628	0.0260051	0.336947	0.0771787	0.938481	0.988675
E2348C_1102	E2348C_1102	9.66166	0.654085	0.607884	1.076	0.281925	0.610349
E2348C_1103	E2348C_1103	61.9313	0.34523	0.340096	1.0151	0.31006	0.637903
E2348C_1105	E2348C_1105	55.7387	0.738782	0.264653	2.79151	0.0052462	0.0401987
E2348C_1106	E2348C_1106	16.1799	0.751775	0.450339	1.66935	0.0950477	0.33259
E2348C_1110	E2348C_1110	1365.28	-0.0238997	0.191041	-0.125103	0.900442	0.975823
E2348C_1111	E2348C_1111	403.733	-0.0411264	0.212255	-0.19376	0.846364	0.961741
E2348C_1112	E2348C_1112	733.141	0.533372	0.266209	2.00358	0.0451147	0.205053
E2348C_1113	E2348C_1113	0.0816231	0	4.08046	0	1	1
E2348C_1114	E2348C_1114	10.7285	0.199741	0.549562	0.363455	0.716265	0.90758
E2348C_1115	E2348C_1115	1.76476	-0.836392	1.21649	-0.687548	0.491738	0.779423
E2348C_1116	E2348C_1116	6.53806	0.763925	0.71232	1.07245	0.28352	0.610867
E2348C_1117	E2348C_1117	3.1513	-0.599851	1.02166	-0.587136	0.557112	0.82247
E2348C_1118	E2348C_1118	2.84046	0.989576	1.06823	0.92637	0.354254	0.677983
E2348C_1119	E2348C_1119	0.804692	0.603413	1.90707	0.316409	0.751692	0.920637
E2348C_1120	E2348C_1120	2.2159	0.0436382	1.12055	0.0389437	0.968935	0.995594
E2348C_1121	E2348C_1121	4.14792	0.124742	0.86991	0.143396	0.885977	0.971346
E2348C_1122	E2348C_1122	9.77886	0.351985	0.641988	0.548275	0.583503	0.834098
E2348C_1123	ghrA	84.1453	0.669611	0.249925	2.67925	0.00737873	0.0520366
E2348C_1124	ycdX	130.68	0.117725	0.208182	0.565491	0.57174	0.830431
E2348C_1125	ycdY	95.1682	-0.0826981	0.237042	-0.348876	0.727183	0.910665
E2348C_1126	ycdZ	176.184	0.625721	0.233348	2.68149	0.00732954	0.0517669
E2348C_1127	csgG	17.0784	-0.955649	0.555854	-1.71925	0.0855697	0.312533
E2348C_1128	csgF	0.283041	0.429121	3.38478	0.12678	0.899115	0.975566
E2348C_1129	csgE	0.753593	-1.09568	1.97911	-0.553624	0.579836	0.833373
E2348C_1130	csgD	2.45897	-1.50708	1.23665	-1.21868	0.222964	0.53964
E2348C_1132	csgB	1.09748	0.0270944	1.43114	0.0189321	0.984895	1
E2348C_1133	csgA	20.2531	-0.591549	0.496802	-1.19071	0.233766	0.555606
E2348C_1134	csgC	0.549087	-1.10369	2.1987	-0.501972	0.615687	0.857389
E2348C_1135	ymdA	1.24431	-1.57391	1.56215	-1.00752	0.313683	0.642458
E2348C_1136	ymdB	27.7006	0.106454	0.370748	0.287133	0.77401	0.930399
E2348C_1137	ymdC	54.4707	-0.0249784	0.279312	-0.0894282	0.928742	0.985693
E2348C_1138	mdoC	71.0289	0.0880675	0.27392	0.321508	0.747826	0.918502
E2348C_1139	mdoG	954.738	1.73696	0.180535	9.62118	6.50791e-22	8.09207e-20
E2348C_1140	mdoH	1259.94	1.35666	0.189381	7.16361	7.85791e-13	4.26766e-11
E2348C_1141	yceK	83.8802	1.24611	0.296037	4.20929	2.56174e-05	0.000410313
E2348C_1142	msyB	19.9813	-1.50076	0.58452	-2.5675	0.0102434	0.0674093
E2348C_1143	mdtG	33.7009	0.263669	0.357787	0.736944	0.461156	0.761077
E2348C_1144	lpxL	106.272	0.274945	0.306807	0.896153	0.370171	0.691033
E2348C_1145	yceA	52.1009	-0.296399	0.453915	-0.652983	0.513767	0.792886
E2348C_1146	yceI	33.1241	0.301426	0.404397	0.745371	0.456047	0.755386
E2348C_1147	yceJ	8.04004	-0.797654	0.666564	-1.19667	0.231437	0.551457
E2348C_1148	yceO	1.21457	0.0447237	1.52804	0.0292687	0.97665	0.996509
E2348C_1149	solA	157.013	0.0175526	0.212676	0.0825322	0.934223	0.987249
E2348C_1150	bssS	128.653	-1.04736	0.308379	-3.39634	0.000682943	0.00750444
E2348C_1151	dinI	54.5871	-1.06651	0.366587	-2.90931	0.00362231	0.0298178
E2348C_1152	pyrC	185.773	0.0175965	0.21807	0.080692	0.935687	0.987249
E2348C_1153	yceB	96.0853	-0.766922	0.275852	-2.7802	0.00543259	0.0411362
E2348C_1154	grxB	85.5448	-0.695529	0.311782	-2.23082	0.0256931	0.137641
E2348C_1155	mdtH	17.9872	-0.675781	0.468966	-1.441	0.149584	0.43927
E2348C_1156	rimJ	36.6333	-0.185255	0.332012	-0.557977	0.57686	0.832408
E2348C_1157	yceH	36.4332	-0.246182	0.409571	-0.601073	0.547791	0.816868
E2348C_1158	yceM	55.1502	-0.558284	0.334206	-1.67048	0.0948241	0.332377
E2348C_1159	yceN	105.659	-0.0296601	0.228758	-0.129657	0.896838	0.975323
E2348C_1160	flgN	10.7996	1.57937	0.550421	2.86939	0.0041126	0.0331604
E2348C_1161	flgM	12.2166	0.188084	0.526261	0.357398	0.720794	0.908229
E2348C_1162	flgA	3.26573	0.0775059	0.923744	0.083904	0.933133	0.986747
E2348C_1163	flgB	0.498749	0.44127	2.15853	0.204431	0.838017	0.9589
E2348C_1164	flgC	0.408317	2.21263	2.60968	0.847854	0.396519	0.710756
E2348C_1165	flgD	1.7183	1.63887	1.28837	1.27204	0.203358	0.515274
E2348C_1166	flgE	2.45479	2.11036	1.12756	1.87161	0.0612609	0.253178
E2348C_1167	flgF	1.27163	-0.151206	1.49903	-0.100869	0.919655	0.982559
E2348C_1168	flgG	4.82331	0.143909	0.779489	0.18462	0.853527	0.962629
E2348C_1169	flgH	2.02387	1.72875	1.25691	1.37539	0.169009	0.468918
E2348C_1170	flgI	4.44456	-0.334157	0.800693	-0.417335	0.676433	0.889726
E2348C_1171	flgJ	3.93472	2.5458	1.04744	2.43051	0.0150778	0.0893883
E2348C_1172	flgK	10.2624	0.5693	0.546043	1.04259	0.297138	0.624838
E2348C_1173	flgL	6.93345	-0.0582281	0.725387	-0.0802718	0.936021	0.987249
E2348C_1174	E2348C_1174	56.9336	0.166844	0.331274	0.503644	0.614512	0.857259
E2348C_1175	E2348C_1175	26.8458	0.474131	0.400588	1.18359	0.236577	0.559193
E2348C_1176	rne	2037.08	0.0568966	0.135954	0.4185	0.675582	0.889726
E2348C_1177	yceQ	1.01846	-1.19823	1.64881	-0.726724	0.467395	0.76496
E2348C_1178	rluC	251.191	-0.182084	0.219621	-0.829083	0.407057	0.719117
E2348C_1179	yceF	91.3455	-0.365799	0.245723	-1.48866	0.136576	0.419585
E2348C_1180	yceD	2553.1	-0.189907	0.187517	-1.01274	0.311182	0.639554
E2348C_1181	rpmF	728.611	-0.130552	0.214815	-0.607744	0.543357	0.816332
E2348C_1182	plsX	1581.34	-0.598211	0.152372	-3.92599	8.63726e-05	0.00122189
E2348C_1183	fabH	557.423	0.256311	0.183673	1.39547	0.162873	0.458901
E2348C_1184	fabD	543.313	-0.224352	0.168989	-1.32761	0.184306	0.490452
E2348C_1185	fabG	1133.07	-0.438195	0.200568	-2.18477	0.0289058	0.149923
E2348C_1186	acpP	4526.94	-1.4058	0.259828	-5.41051	6.28451e-08	1.73651e-06
E2348C_1187	fabF	1776.64	-0.769306	0.168402	-4.56827	4.91764e-06	9.18413e-05
E2348C_1188	pabC	56.3444	0.0115586	0.286884	0.0402901	0.967862	0.995594
E2348C_1189	yceG	115.186	0.336021	0.237935	1.41224	0.15788	0.451174
E2348C_1190	tmk	63.0144	-0.200194	0.288341	-0.694296	0.487497	0.776871
E2348C_1191	holB	118.13	0.255287	0.245114	1.0415	0.297642	0.625047
E2348C_1192	ycfH	143.933	0.0447832	0.23094	0.193917	0.846241	0.961741
E2348C_1193	ptsG	1349.95	-0.159148	0.243757	-0.652895	0.513824	0.792886
E2348C_1194	fhuE	189.37	0.439945	0.378504	1.16233	0.245103	0.571482
E2348C_1195	hinT	81.7686	1.14341	0.253983	4.50192	6.7343e-06	0.000121449
E2348C_1196	ycfL	89.6693	-0.0561048	0.272742	-0.205707	0.83702	0.958534
E2348C_1197	ycfM	90.2095	0.244639	0.324127	0.754761	0.450392	0.749596
E2348C_1198	thiK	62.0106	0.35772	0.323462	1.10591	0.268765	0.597046
E2348C_1199	nagZ	115.942	0.365165	0.248537	1.46926	0.141764	0.429655
E2348C_1200	ycfP	164.556	-0.166476	0.213923	-0.778203	0.436449	0.739679
E2348C_1201	ndh	1062.05	0.132005	0.246147	0.536283	0.591763	0.839412
E2348C_1202	ycfJ	136.09	-0.468044	0.327008	-1.43129	0.152346	0.443073
E2348C_1203	ycfQ	34.0026	0.330349	0.340233	0.970949	0.331574	0.658427
E2348C_1204	bhsA	26.1127	0.430832	0.395423	1.08955	0.275913	0.606306
E2348C_1205	ycfS	188.534	1.5913	0.237319	6.70531	2.00976e-11	8.79269e-10
E2348C_1206	mfd	475.527	0.168607	0.192506	0.875856	0.381108	0.698501
E2348C_1207	ycfT	5.82101	0.55759	0.697866	0.798994	0.424294	0.730076
E2348C_1208	lolC	192.285	-0.0377586	0.2188	-0.172571	0.862989	0.965241
E2348C_1209	lolD	97.2575	-0.246389	0.290969	-0.846786	0.397115	0.711284
E2348C_1210	lolE	186.802	-0.00811399	0.216422	-0.0374915	0.970093	0.995594
E2348C_1211	nagK	157.38	0.115455	0.250922	0.460122	0.645428	0.874132
E2348C_1212	cobB	98.4682	0.0153841	0.249607	0.0616332	0.950855	0.99279
E2348C_1213	ycfZ	14.2647	-0.157642	0.538544	-0.292719	0.769737	0.92888
E2348C_1214	ymfA	13.1752	-0.967221	0.528246	-1.831	0.0670998	0.268598
E2348C_1215	potD	363.509	-0.388784	0.233866	-1.66243	0.0964275	0.335743
E2348C_1216	potC	109.474	-0.127339	0.264065	-0.482226	0.629645	0.86661
E2348C_1217	E2348C_1217	17.6091	0.171448	0.440629	0.389098	0.697204	0.896881
E2348C_1218	E2348C_1218	1.34997	0.161511	1.45411	0.111072	0.91156	0.979029
E2348C_1219	E2348C_1219	10.2496	0.191449	0.584638	0.327465	0.743316	0.917255
E2348C_1221	E2348C_1221	1.73099	-0.805003	1.26483	-0.63645	0.524483	0.800446
E2348C_1222	E2348C_1222	5.40287	1.16504	0.744025	1.56586	0.117381	0.381224
E2348C_1223	E2348C_1223	8.31373	0.460308	0.609077	0.755747	0.449801	0.749596
E2348C_1224	E2348C_1224	0.735772	0.00621989	1.89354	0.00328479	0.997379	1
E2348C_1225	E2348C_1225	4.17263	-1.10101	0.932777	-1.18036	0.237857	0.561376
E2348C_1226	E2348C_1226	246.716	-0.0343299	0.234317	-0.14651	0.883519	0.971338
E2348C_1227	E2348C_1227	0.162135	0	4.08046	0	1	1
E2348C_1228	E2348C_1228	0.833427	-1.49284	1.95011	-0.765514	0.443966	0.745498
E2348C_1229	E2348C_1229	4.23458	1.49591	0.81187	1.84254	0.0653958	0.264324
E2348C_1230	E2348C_1230	1.58138	3.2487	1.69465	1.91704	0.0552334	0.235752
E2348C_1231	E2348C_1231	0.836915	-0.182178	1.94797	-0.0935222	0.925489	0.984759
E2348C_1232	E2348C_1232	14.9277	0.0390325	0.507265	0.0769469	0.938666	0.988675
E2348C_1234	E2348C_1234	74.7801	-0.447618	0.280776	-1.59421	0.110888	0.367423
E2348C_1235	E2348C_1235	17.2315	-0.792349	0.455969	-1.73773	0.0822593	0.305082
E2348C_1236	E2348C_1236	216.486	-0.248433	0.3595	-0.691052	0.489533	0.778278
E2348C_1238	E2348C_1238	2.69524	0.763777	1.06918	0.714357	0.475007	0.769476
E2348C_1239	E2348C_1239	36.9456	0.391053	0.357202	1.09477	0.273619	0.603571
E2348C_1240	E2348C_1240	6.60081	1.07765	0.74771	1.44127	0.149509	0.43927
E2348C_1241	E2348C_1241	1.02901	-1.6346	1.95601	-0.83568	0.403335	0.715832
E2348C_1242	E2348C_1242	2.36199	0.261315	1.082	0.241512	0.809159	0.948233
E2348C_1243	E2348C_1243	19.9657	-0.00431129	0.445673	-0.00967367	0.992282	1
E2348C_1244	E2348C_1244	29.0369	0.104361	0.372234	0.280365	0.779198	0.932501
E2348C_1245	E2348C_1245	11.7009	0.450277	0.677719	0.664401	0.506434	0.788694
E2348C_1246	E2348C_1246	46.6913	-0.518964	0.339383	-1.52914	0.12623	0.399757
E2348C_1247	E2348C_1247	86.8009	1.75967	0.271093	6.49104	8.52459e-11	3.4723e-09
E2348C_1248	E2348C_1248	29.696	-0.492215	0.391143	-1.2584	0.208246	0.51979
E2348C_1249	E2348C_1249	3.00663	0.923752	1.07511	0.859214	0.390222	0.706979
E2348C_1250	E2348C_1250	8.40295	3.74002	0.987427	3.78764	0.000152087	0.00201857
E2348C_1251	E2348C_1251	0.899315	2.66605	2.00913	1.32697	0.184519	0.490632
E2348C_1253	E2348C_1253	3.09076	-2.22265	1.20372	-1.84648	0.0648219	0.262998
E2348C_1254	E2348C_1254	4.93032	0.35187	0.904928	0.388837	0.697396	0.896881
E2348C_1255	E2348C_1255	9.71151	0.778037	0.56483	1.37747	0.168366	0.467684
E2348C_1257	E2348C_1257	8.31968	-0.867568	0.742063	-1.16913	0.242351	0.56773
E2348C_1259	E2348C_1259	0.994948	2.66111	1.82294	1.45979	0.144349	0.434254
E2348C_1260	E2348C_1260	17.7416	-0.50028	0.478176	-1.04623	0.295457	0.623305
E2348C_1261	E2348C_1261	4.49779	0.00571895	0.84156	0.00679565	0.994578	1
E2348C_1262	E2348C_1262	5.18357	-1.24382	0.866505	-1.43544	0.151162	0.441433
E2348C_1263	E2348C_1263	7.96762	1.18494	0.697494	1.69885	0.0893473	0.319651
E2348C_1266	potB	186.084	0.188907	0.259263	0.72863	0.466228	0.763845
E2348C_1267	potA	402.892	0.0930704	0.172108	0.540766	0.588669	0.837284
E2348C_1268	pepT	168.102	-0.678896	0.230322	-2.94759	0.00320258	0.0266882
E2348C_1269	ycfD	268.681	0.211353	0.188841	1.11921	0.263052	0.590394
E2348C_1270	phoQ	250.547	0.231119	0.177797	1.29991	0.193633	0.500227
E2348C_1271	phoP	89.6766	-0.0229502	0.23511	-0.0976148	0.922238	0.983164
E2348C_1272	purB	626.315	-0.152309	0.187732	-0.811315	0.417185	0.727111
E2348C_1273	hflD	252.525	0.460683	0.196075	2.34952	0.0187977	0.107011
E2348C_1274	mnmA	644.155	0.203514	0.164755	1.23525	0.216737	0.531991
E2348C_1275	nudJ	34.9574	0.402552	0.349497	1.1518	0.249401	0.577132
E2348C_1276	rluE	75.0418	0.464013	0.253571	1.82992	0.0672623	0.268598
E2348C_1277	icd	1476.01	-0.517054	0.240241	-2.15223	0.0313793	0.159256
E2348C_1278	ycgX	15.5916	0.0446655	0.486385	0.0918316	0.926832	0.985169
E2348C_1279	ycgE	108.327	-0.486729	0.269105	-1.80869	0.0704987	0.275522
E2348C_1280	ycgF	64.9947	-0.547883	0.391675	-1.39882	0.161866	0.457976
E2348C_1281	ycgZ	5.71954	0.831283	0.850901	0.976945	0.328596	0.656174
E2348C_1282	ymgA	2.99941	-0.344774	1.05131	-0.327947	0.742952	0.917045
E2348C_1283	ymgB	4.1663	-1.53602	1.02643	-1.49646	0.134533	0.416558
E2348C_1284	ymgC	3.77693	-1.46699	1.06245	-1.38076	0.167354	0.467181
E2348C_1286	ymgF	6.32506	-0.869442	0.72803	-1.19424	0.232385	0.552879
E2348C_1288	ymgD	28.552	-1.27519	0.451726	-2.82292	0.00475883	0.0372276
E2348C_1289	ymgG	7.8356	-0.800092	0.704843	-1.13514	0.256319	0.582823
E2348C_1290	ymgI	0.7375	-1.45692	1.92502	-0.756835	0.449149	0.749596
E2348C_1293	minE	161.757	-1.39617	0.232753	-5.99852	1.99123e-09	6.53373e-08
E2348C_1294	minD	203.013	-0.785815	0.226776	-3.46515	0.00052993	0.00606276
E2348C_1295	minC	228.684	-0.565353	0.186299	-3.03465	0.00240816	0.0212287
E2348C_1296	ycgJ	17.6008	-0.754317	0.462451	-1.63113	0.102863	0.35143
E2348C_1297	ycgK	17.4497	1.97288	0.607172	3.2493	0.00115691	0.0116059
E2348C_1298	ycgL	26.3783	0.0814464	0.397451	0.204922	0.837633	0.958774
E2348C_1299	ycgM	95.2627	-0.793282	0.297517	-2.66634	0.00766823	0.0537572
E2348C_1300	ycgN	49.9303	-0.0191409	0.300022	-0.0637982	0.949131	0.99279
E2348C_1302	umuD	2.60474	-0.182227	1.0142	-0.179674	0.857408	0.963908
E2348C_1303	umuC	14.6536	-0.179419	0.477711	-0.375581	0.707229	0.90192
E2348C_1304	dsbB	145.863	-0.16471	0.254685	-0.646718	0.517815	0.795028
E2348C_1305	nhaB	189.431	-0.159209	0.223783	-0.711445	0.476808	0.77001
E2348C_1306	fadR	218.567	0.219149	0.197975	1.10695	0.268315	0.596888
E2348C_1307	ycgB	56.9801	-2.1671	0.416063	-5.20858	1.90293e-07	4.8082e-06
E2348C_1308	dadA	37.2926	0.032738	0.353525	0.0926045	0.926218	0.985169
E2348C_1309	dadX	33.1923	-0.338022	0.436248	-0.774838	0.438435	0.741268
E2348C_1310	cvrA	270.138	-0.0187099	0.203523	-0.0919302	0.926754	0.985169
E2348C_1311	ldcA	109.508	0.236378	0.245417	0.963168	0.335463	0.661293
E2348C_1312	emtA	58.8386	0.348972	0.322841	1.08094	0.279724	0.608564
E2348C_1313	ycgR	4.06034	-0.195921	0.861349	-0.227459	0.820067	0.952887
E2348C_1314	ymgE	5.1425	-1.53573	0.956979	-1.60477	0.108545	0.362455
E2348C_1315	E2348C_1315	28.7112	0.670429	0.425857	1.57431	0.115417	0.377401
E2348C_1316	E2348C_1316	4.02863	0.383901	0.923397	0.415748	0.677594	0.889726
E2348C_1317	E2348C_1317	4.47904	-0.361393	0.903974	-0.399782	0.689317	0.894386
E2348C_1318	E2348C_1318	6.17021	-0.585802	0.788463	-0.742966	0.457502	0.756393
E2348C_1319	E2348C_1319	2.23115	-0.0655602	1.24134	-0.052814	0.95788	0.99363
E2348C_1320	E2348C_1320	2.68534	-1.33694	1.27249	-1.05065	0.293421	0.620909
E2348C_1321	treA	14.4032	-1.57317	0.693472	-2.26854	0.0232965	0.12724
E2348C_1322	dhaM	96.416	-0.178634	0.371466	-0.48089	0.630595	0.86661
E2348C_1323	dhaL	27.875	-0.0614256	0.458257	-0.134042	0.89337	0.974202
E2348C_1324	dhaK	58.6741	0.442196	0.381125	1.16024	0.245952	0.572506
E2348C_1325	dhaR	36.7478	0.469171	0.328514	1.42816	0.153246	0.444434
E2348C_1326	ychF	514.779	-0.062046	0.15527	-0.3996	0.689451	0.894386
E2348C_1327	pth	65.3362	0.575357	0.335918	1.71279	0.086751	0.315003
E2348C_1328	ychH	112.417	1.74651	0.372663	4.68658	2.77814e-06	5.56216e-05
E2348C_1329	ychM	270.096	0.235922	0.299037	0.788938	0.430148	0.735862
E2348C_1330	prs	1498.28	0.360542	0.23892	1.50905	0.131287	0.409728
E2348C_1331	ipk	1043.68	0.0965408	0.286795	0.33662	0.736404	0.915127
E2348C_1332	lolB	73.1577	0.134036	0.254773	0.526098	0.59882	0.845109
E2348C_1333	hemA	740.872	0.30025	0.15105	1.98775	0.0468392	0.211178
E2348C_1334	prfA	332.788	0.282844	0.207072	1.36592	0.171964	0.473501
E2348C_1335	prmC	191.317	0.124061	0.227662	0.544933	0.5858	0.835215
E2348C_1336	ychQ	55.7095	-0.0758961	0.28024	-0.270825	0.786525	0.937521
E2348C_1337	ychA	161.96	0.106499	0.210055	0.507007	0.61215	0.855779
E2348C_1338	kdsA	314.442	-0.520158	0.191991	-2.70928	0.00674287	0.0487157
E2348C_1339	ldrA	148.177	-0.823474	0.430689	-1.91199	0.0558771	0.237855
E2348C_1340	chaA	108.784	0.36069	0.252947	1.42595	0.153882	0.444434
E2348C_1341	chaB	27.4093	-1.88195	0.444559	-4.23331	2.30281e-05	0.000371143
E2348C_1342	chaC	70.2728	-1.24301	0.328567	-3.78311	0.000154878	0.00204986
E2348C_1343	ychN	145.782	-1.00244	0.279613	-3.58511	0.000336936	0.00406128
E2348C_1344	ychO	39.647	0.253989	0.30568	0.830899	0.406031	0.718268
E2348C_1345	narL	50.84	-0.215505	0.341653	-0.630771	0.52819	0.802476
E2348C_1346	narX	87.9964	-0.401529	0.323561	-1.24097	0.214616	0.528984
E2348C_1347	narK	14.1377	-0.148399	0.486806	-0.304841	0.760487	0.925155
E2348C_1348	narG	21.8214	-0.64205	0.541415	-1.18587	0.235672	0.558171
E2348C_1349	narH	20.2788	-0.326772	0.455829	-0.716874	0.473452	0.769222
E2348C_1350	narJ	7.77855	-0.0617992	0.69672	-0.0887003	0.92932	0.985937
E2348C_1351	narI	12.5454	-0.389468	0.562599	-0.692265	0.488771	0.777373
E2348C_1352	E2348C_1352	49.2341	0.55314	0.330022	1.67607	0.0937242	0.329499
E2348C_1353	E2348C_1353	8.59316	0.228025	0.579877	0.39323	0.69415	0.895158
E2348C_1354	E2348C_1354	3.69318	0.156088	0.875701	0.178243	0.858532	0.963908
E2348C_1355	E2348C_1355	6.35657	0.0324142	0.688268	0.0470954	0.962437	0.994368
E2348C_1356	E2348C_1356	0.768911	0.407786	1.79402	0.227302	0.820189	0.952887
E2348C_1357	E2348C_1357	6.63002	-0.538224	0.759659	-0.708507	0.47863	0.771496
E2348C_1358	E2348C_1358	14.512	0.0814436	0.503811	0.161655	0.871577	0.966941
E2348C_1359	purU	207.606	-0.507998	0.202589	-2.50753	0.0121577	0.0766958
E2348C_1360	ychJ	86.9787	0.0981231	0.272248	0.360418	0.718535	0.908069
E2348C_1361	rssA	138.098	0.056963	0.214002	0.26618	0.790101	0.939833
E2348C_1362	rssB	84.3282	-0.685693	0.274931	-2.49406	0.0126292	0.0788282
E2348C_1363	galU	237.147	-0.706878	0.21613	-3.27061	0.00107315	0.0109517
E2348C_1364	hns	2548.51	0.0931175	0.209312	0.444875	0.65641	0.87999
E2348C_1365	tdk	32.973	-2.01468	0.413802	-4.86869	1.12338e-06	2.48037e-05
E2348C_1367	adhE	4238.57	0.510324	0.329264	1.54989	0.121167	0.389997
E2348C_1368	ychE	61.7396	0.372942	0.303783	1.22766	0.219574	0.535615
E2348C_1369	oppA	1730.32	1.19132	0.232963	5.11375	3.15821e-07	7.38739e-06
E2348C_1370	oppB	152.439	0.51874	0.28201	1.83944	0.0658511	0.265483
E2348C_1371	oppC	159.06	-0.195507	0.245165	-0.79745	0.42519	0.730819
E2348C_1372	oppD	251.992	0.0989821	0.22422	0.441451	0.658887	0.88069
E2348C_1373	oppF	307.238	-0.264896	0.208428	-1.27092	0.203756	0.515274
E2348C_1374	yciU	72.4828	-0.273909	0.327806	-0.835581	0.403391	0.715832
E2348C_1375	cls	100.67	0.024142	0.245872	0.0981894	0.921782	0.983164
E2348C_1376	yciY	403.652	1.25973	0.794672	1.58522	0.112916	0.372575
E2348C_1377	kch	103.814	-0.892346	0.262365	-3.40116	0.000670999	0.00740764
E2348C_1378	yciI	144.883	-1.37986	0.296034	-4.66117	3.14423e-06	6.16452e-05
E2348C_1379	tonB	236.511	0.00192608	0.259549	0.00742084	0.994079	1
E2348C_1380	yciA	100.071	-0.172003	0.320686	-0.536359	0.59171	0.839412
E2348C_1381	yciB	83.9982	-0.483635	0.274902	-1.7593	0.0785264	0.296356
E2348C_1382	yciC	101.049	0.0970908	0.256956	0.37785	0.705542	0.900727
E2348C_1383	ompW	479.037	-0.0297365	0.356685	-0.083369	0.933558	0.986815
E2348C_1384	E2348C_1384	10.814	-0.269094	0.564716	-0.476511	0.63371	0.867561
E2348C_1385	E2348C_1385	1.08559	1.40931	1.75859	0.801386	0.422908	0.729343
E2348C_1386	E2348C_1386	11.2149	-0.109278	0.55246	-0.197802	0.8432	0.96026
E2348C_1387	E2348C_1387	0.38714	-1.11495	2.66723	-0.418019	0.675933	0.889726
E2348C_1388	E2348C_1388	1.03273	0.210773	1.7151	0.122892	0.902192	0.9766
E2348C_1389	E2348C_1389	168.615	0.111784	0.270153	0.413779	0.679036	0.889999
E2348C_1390	E2348C_1390	23.4912	-0.363931	0.414078	-0.878895	0.379458	0.698223
E2348C_1391	E2348C_1391	18.2816	-0.963876	0.515494	-1.86981	0.0615104	0.253547
E2348C_1392	E2348C_1392	152.921	0.359194	0.262346	1.36916	0.170949	0.471692
E2348C_1393	E2348C_1393	1.9114	2.0063	1.48771	1.34859	0.17747	0.4822
E2348C_1394	E2348C_1394	1.2337	4.64769	1.80121	2.58032	0.00987091	0.0657829
E2348C_1395	E2348C_1395	4.8112	1.21903	0.930176	1.31054	0.190014	0.497299
E2348C_1396	E2348C_1396	1.50582	-1.7881	1.43922	-1.24241	0.214087	0.527955
E2348C_1397	E2348C_1397	3.10791	1.49121	1.06191	1.40427	0.16024	0.455138
E2348C_1398	E2348C_1398	0.602505	3.33475	2.40412	1.3871	0.165412	0.463565
E2348C_1399	E2348C_1399	64.1133	-0.0101772	0.267289	-0.0380758	0.969627	0.995594
E2348C_1400	E2348C_1400	29.8284	-0.672566	0.391473	-1.71804	0.0857895	0.312533
E2348C_1401	E2348C_1401	94.9036	0.0847994	0.233317	0.363451	0.716268	0.90758
E2348C_1402	E2348C_1402	437.954	-0.226481	0.232551	-0.973899	0.330107	0.658024
E2348C_1404	E2348C_1404	145.649	1.34993	0.37972	3.55505	0.000377903	0.00450907
E2348C_1405	E2348C_1405	6.31157	0.780235	0.719056	1.08508	0.277885	0.607593
E2348C_1406	E2348C_1406	0.485659	0.300808	2.34001	0.12855	0.897714	0.975566
E2348C_1407	E2348C_1407	6.10281	0.24194	0.743631	0.325349	0.744917	0.917326
E2348C_1408	E2348C_1408	83.5051	1.60072	0.264242	6.05778	1.38014e-09	4.59236e-08
E2348C_1409	E2348C_1409	19.7638	-0.749233	0.443816	-1.68816	0.0913801	0.325129
E2348C_1410	E2348C_1410	0.386692	-1.11017	2.40506	-0.461599	0.644369	0.873892
E2348C_1411	E2348C_1411	1.26059	-1.40197	1.50663	-0.930531	0.352096	0.677983
E2348C_1412	E2348C_1412	1.91285	0.0262607	1.11531	0.0235456	0.981215	0.998114
E2348C_1414	E2348C_1414	0.865552	0.778463	1.6103	0.483428	0.628792	0.86661
E2348C_1415	E2348C_1415	0.121879	0	4.08046	0	1	1
E2348C_1417	E2348C_1417	1.89769	-1.96102	1.38878	-1.41205	0.157935	0.451174
E2348C_1418	E2348C_1418	6.66687	0.684973	0.636265	1.07655	0.28168	0.610349
E2348C_1419	E2348C_1419	2.83899	0.650447	1.23592	0.526283	0.598691	0.845109
E2348C_1420	E2348C_1420	3.33508	2.14422	1.06498	2.0134	0.0440724	0.20257
E2348C_1421	E2348C_1421	6.06147	0.786105	0.726045	1.08272	0.278932	0.608564
E2348C_1422	E2348C_1422	8.98594	-1.28134	0.666714	-1.92187	0.0546224	0.233566
E2348C_1423	E2348C_1423	0.641502	-1.41487	2.02291	-0.69942	0.484289	0.775846
E2348C_1424	E2348C_1424	20.6331	0.393921	0.407268	0.967226	0.333431	0.660517
E2348C_1425	E2348C_1425	2.07858	-2.81377	1.51612	-1.8559	0.0634679	0.259866
E2348C_1426	E2348C_1426	4.01686	-0.0700376	0.924353	-0.0757693	0.939603	0.989221
E2348C_1427	E2348C_1427	4.46065	0.680771	0.842726	0.80782	0.419194	0.727603
E2348C_1428	E2348C_1428	9.16136	0.115028	0.60795	0.189206	0.849932	0.962379
E2348C_1429	E2348C_1429	4.45833	0.249144	0.809666	0.307712	0.758301	0.924231
E2348C_1430	E2348C_1430	1.81549	0.685045	1.34922	0.507732	0.611641	0.855767
E2348C_1431	E2348C_1431	2.31831	0.481882	1.05553	0.456529	0.64801	0.874528
E2348C_1432	E2348C_1432	27.4255	0.168631	0.380123	0.443621	0.657316	0.880085
E2348C_1433	E2348C_1433	2.25545	0.104561	1.21769	0.0858684	0.931571	0.986408
E2348C_1434	E2348C_1434	8.41365	0.77768	0.591191	1.31545	0.18836	0.496098
E2348C_1435	E2348C_1435	3.06168	0.894654	0.965114	0.926993	0.35393	0.677983
E2348C_1436	E2348C_1436	4.83771	0.232208	0.760544	0.305318	0.760124	0.924951
E2348C_1437	E2348C_1437	14.9788	-0.671643	0.486478	-1.38063	0.167394	0.467181
E2348C_1438	E2348C_1438	1.99527	0.272717	1.33927	0.203632	0.838641	0.9589
E2348C_1439	E2348C_1439	7.0022	0.168645	0.643784	0.261959	0.793353	0.940912
E2348C_1440	E2348C_1440	16.8755	-0.787009	0.551756	-1.42637	0.153762	0.444434
E2348C_1441	E2348C_1441	204.71	0.981079	0.2424	4.04735	5.18007e-05	0.00076487
E2348C_1442	E2348C_1442	218.068	1.02382	0.380834	2.68836	0.00718038	0.0509741
E2348C_1444	E2348C_1444	454.954	1.37475	0.197716	6.95315	3.57225e-12	1.74009e-10
E2348C_1445	E2348C_1445	582.397	1.6314	0.225392	7.23803	4.55239e-13	2.56072e-11
E2348C_1448	E2348C_1448	33.6456	0.0422036	0.339638	0.124261	0.901109	0.976322
E2348C_1449	E2348C_1449	90.2678	1.86492	0.263379	7.08075	1.43379e-12	7.36375e-11
E2348C_1450	trpA	89.7743	0.544679	0.322252	1.69023	0.0909849	0.324455
E2348C_1451	trpB	65.349	-0.14996	0.274144	-0.547012	0.58437	0.834098
E2348C_1452	trpC	61.626	-0.743918	0.319358	-2.32942	0.019837	0.111716
E2348C_1453	trpD	39.9569	-0.100078	0.357217	-0.280161	0.779354	0.932501
E2348C_1454	trpE	31.131	0.0328584	0.409581	0.0802245	0.936059	0.987249
E2348C_1456	trpH	96.8108	-0.184319	0.225383	-0.817801	0.413471	0.724592
E2348C_1457	yciO	58.8967	-0.13316	0.272897	-0.487951	0.625585	0.863987
E2348C_1458	yciQ	91.8894	-0.331173	0.230589	-1.43621	0.150944	0.441154
E2348C_1459	rluB	532.005	-0.17713	0.216568	-0.817892	0.413419	0.724592
E2348C_1460	btuR	39.0736	-0.145005	0.327771	-0.442398	0.658201	0.880309
E2348C_1461	yciK	41.0171	-0.315306	0.335008	-0.941188	0.346608	0.672853
E2348C_1462	sohB	218.763	-0.219805	0.238332	-0.922261	0.356392	0.679014
E2348C_1463	yciN	92.3692	-0.319156	0.275662	-1.15778	0.246954	0.573676
E2348C_1464	topA	886.856	-0.049658	0.193853	-0.256163	0.797825	0.943607
E2348C_1465	cysB	208.05	-0.631732	0.256463	-2.46325	0.0137685	0.0841609
E2348C_1466	ymiA	39.1568	0.139614	0.388821	0.35907	0.719542	0.908229
E2348C_1467	yciX	23.6864	0.4158	0.413859	1.00469	0.315047	0.642505
E2348C_1468	acnA	171.312	-0.0890452	0.249472	-0.356935	0.72114	0.908229
E2348C_1469	ribA	123.023	-0.472471	0.249654	-1.8925	0.058424	0.244728
E2348C_1470	pgpB	69.2991	0.251738	0.276812	0.909418	0.363129	0.683671
E2348C_1471	yciS	68.4967	-0.402562	0.292939	-1.37422	0.169374	0.469656
E2348C_1472	yciM	247.718	0.127332	0.176618	0.720947	0.470942	0.767046
E2348C_1473	pyrF	64.5338	0.181414	0.257437	0.704694	0.481001	0.7733
E2348C_1474	yciH	17.4262	-0.220891	0.481326	-0.458922	0.64629	0.874528
E2348C_1475	osmB	53.5354	-0.0602677	0.304467	-0.197945	0.843088	0.96026
E2348C_1476	yciT	281.514	1.20783	0.223073	5.41449	6.14648e-08	1.70836e-06
E2348C_1477	yciZ	122.445	1.10124	0.292233	3.76835	0.00016433	0.00216283
E2348C_1478	gmr	53.935	0.280871	0.360264	0.779626	0.435611	0.739136
E2348C_1479	E2348C_1479	39.2098	-0.119896	0.327243	-0.366381	0.714081	0.906495
E2348C_1480	rnb	742.961	0.260513	0.180742	1.44135	0.149485	0.43927
E2348C_1481	yciW	71.1736	0.79807	0.351362	2.27136	0.023125	0.126758
E2348C_1482	fabI	920.889	0.0548433	0.26264	0.208815	0.834592	0.958508
E2348C_1483	E2348C_1483	22.835	-0.478547	0.426985	-1.12076	0.262391	0.59038
E2348C_1484	E2348C_1484	3.62631	0.129909	0.905073	0.143534	0.885868	0.971346
E2348C_1485	E2348C_1485	13.5731	-0.112293	0.501358	-0.223978	0.822774	0.95378
E2348C_1486	E2348C_1486	8.1206	-0.483416	0.65203	-0.741402	0.45845	0.757669
E2348C_1487	E2348C_1487	17.5534	0.213223	0.490365	0.434826	0.663689	0.883609
E2348C_1488	E2348C_1488	88.755	1.73904	0.234327	7.42141	1.15876e-13	7.5002e-12
E2348C_1489	sapF	72.0745	-0.0100083	0.25606	-0.0390857	0.968822	0.995594
E2348C_1490	sapD	58.1621	0.342996	0.270091	1.26993	0.20411	0.515457
E2348C_1491	sapC	49.4279	0.344412	0.330796	1.04116	0.297801	0.625104
E2348C_1492	sapB	39.8839	-0.0598327	0.323747	-0.184813	0.853376	0.962629
E2348C_1493	sapA	118.539	0.174287	0.207715	0.839067	0.401432	0.714144
E2348C_1494	ymjA	43.5533	0.132797	0.310629	0.427511	0.669007	0.88719
E2348C_1495	pspF	47.8015	0.331975	0.357611	0.928314	0.353244	0.677983
E2348C_1496	pspA	142.808	0.926944	0.241928	3.83148	0.000127373	0.00170977
E2348C_1497	pspB	3.44864	1.46409	0.922305	1.58743	0.112416	0.371443
E2348C_1498	pspC	5.48439	1.53795	0.735034	2.09236	0.0364067	0.176977
E2348C_1499	pspD	6.19293	0.496656	0.780097	0.63666	0.524346	0.800446
E2348C_1500	pspE	49.3408	-1.46092	0.380463	-3.83985	0.00012311	0.00166675
E2348C_1501	ycjM	1.40588	-0.164923	1.37207	-0.120201	0.904324	0.977546
E2348C_1502	ycjN	0.678007	1.27848	2.1194	0.603227	0.546358	0.816337
E2348C_1503	ycjO	1.66113	0.20495	1.34275	0.152634	0.878687	0.968687
E2348C_1504	ycjP	0.366533	0	2.78137	0	1	1
E2348C_1505	ycjQ	1.06125	-0.95053	1.70818	-0.556459	0.577897	0.832474
E2348C_1506	ycjR	1.56354	0.0373207	1.34882	0.0276691	0.977926	0.996509
E2348C_1507	ycjS	3.42432	0.857875	0.903414	0.949591	0.34232	0.668656
E2348C_1509	E2348C_1509	92.9221	1.83112	0.266236	6.8778	6.07846e-12	2.90108e-10
E2348C_1510	ycjU	7.2829	2.87879	0.823808	3.49449	0.000474969	0.00552766
E2348C_1511	ycjV	10.7855	2.19524	0.586672	3.74185	0.000182672	0.00239093
E2348C_1512	ompG	5.54453	1.01999	0.741077	1.37637	0.168708	0.468359
E2348C_1513	ycjW	22.6212	-0.170448	0.440288	-0.387128	0.698662	0.897006
E2348C_1514	ycjX	53.586	-0.738164	0.318198	-2.31982	0.0203504	0.113929
E2348C_1515	ycjF	37.186	-0.629236	0.388781	-1.61848	0.105558	0.356036
E2348C_1516	tyrR	164.235	-0.0796613	0.219571	-0.362804	0.716751	0.907858
E2348C_1517	tpx	943.246	-0.258974	0.249638	-1.0374	0.29955	0.625995
E2348C_1518	ycjG	80.7972	0.877685	0.26157	3.35546	0.000792344	0.00841309
E2348C_1519	mpaA	23.9448	0.255827	0.395883	0.646218	0.518138	0.795028
E2348C_1520	ymjC	6.5958	-0.777427	0.699741	-1.11102	0.266559	0.594101
E2348C_1521	ycjY	8.8153	-1.15121	0.629674	-1.82826	0.0675103	0.268598
E2348C_1522	ycjZ	23.5413	-0.0513004	0.407138	-0.126002	0.89973	0.975566
E2348C_1523	mppA	57.0014	-1.29943	0.295092	-4.40347	1.06532e-05	0.000182378
E2348C_1524	ynaI	41.742	0.0478546	0.300684	0.159152	0.873549	0.967674
E2348C_1525	ynaJ	102.895	-1.42501	0.439779	-3.24029	0.0011941	0.0118782
E2348C_1526	uspE	235.165	-0.291732	0.241319	-1.20891	0.226699	0.545115
E2348C_1527	fnr	1212.77	0.333899	0.180845	1.84633	0.064845	0.262998
E2348C_1528	ogt	89.4048	0.0680226	0.275376	0.247017	0.804895	0.945912
E2348C_1529	E2348C_1529	22.6738	-0.708226	0.419228	-1.68935	0.0911515	0.324805
E2348C_1530	E2348C_1530	3.79497	-0.248767	0.87151	-0.285443	0.775304	0.931057
E2348C_1532	ydaL	62.2374	0.0775021	0.261747	0.296096	0.767157	0.927687
E2348C_1534	zntB	29.0098	-0.257291	0.356696	-0.721317	0.470715	0.767046
E2348C_1535	dbpA	95.7749	0.237566	0.227448	1.04448	0.296261	0.623812
E2348C_1536	ttcA	185.374	0.126953	0.22581	0.56221	0.573973	0.831654
E2348C_1537	uspF	56.3126	-0.598792	0.334636	-1.78938	0.073553	0.283598
E2348C_1538	ompN	9.29303	-0.156816	0.661918	-0.236911	0.812726	0.950056
E2348C_1539	ydbK	199.929	0.436202	0.247245	1.76425	0.0776903	0.29367
E2348C_1540	ydbJ	39.2802	-0.183276	0.328551	-0.557831	0.57696	0.832408
E2348C_1541	hslJ	37.006	-0.155597	0.330667	-0.470556	0.637958	0.869943
E2348C_1542	ldhA	152.553	-0.26762	0.214437	-1.24801	0.212027	0.525342
E2348C_1543	ydbH	110.752	0.428034	0.215832	1.98318	0.0473472	0.212455
E2348C_1544	ynbE	3.37292	0.72845	1.05038	0.693513	0.487988	0.777129
E2348C_1545	ydbL	12.6484	-0.970473	0.539717	-1.79811	0.0721592	0.280368
E2348C_1548	ydbC	18.052	-0.22508	0.470734	-0.478147	0.632546	0.867318
E2348C_1549	E2348C_1549	91.0971	1.94451	0.237243	8.19628	2.47932e-16	2.03457e-14
E2348C_1550	azoR	44.2736	0.268351	0.383384	0.699953	0.483956	0.775676
E2348C_1551	hrpA	384.258	0.0648569	0.200907	0.32282	0.746831	0.918203
E2348C_1552	ydcF	27.0877	-0.965907	0.410236	-2.35452	0.0185467	0.105965
E2348C_1553	aldA	21.0619	0.346353	0.438079	0.790619	0.429166	0.734714
E2348C_1554	gapC	40.7753	0.547381	0.350212	1.563	0.118053	0.382055
E2348C_1555	cybB	110.154	0.0652095	0.262252	0.248652	0.80363	0.945035
E2348C_1556	ydcA	11.7423	0.215984	0.525291	0.41117	0.680948	0.89033
E2348C_1558	E2348C_1558	15.0362	0.108881	0.473115	0.230137	0.817985	0.9522
E2348C_1560	E2348C_1560	29.8958	0.923209	0.357478	2.58257	0.00980687	0.0654484
E2348C_1562	E2348C_1562	89.451	1.95752	0.260016	7.52847	5.13374e-14	3.5155e-12
E2348C_1564	E2348C_1564	7.222	0.440254	0.625445	0.703906	0.481492	0.7733
E2348C_1566	ydcI	64.1647	0.963153	0.35394	2.72123	0.00650386	0.0474973
E2348C_1567	ydcJ	22.136	-0.475274	0.448328	-1.0601	0.289097	0.618226
E2348C_1568	mdoD	243.962	0.0772332	0.197557	0.390942	0.69584	0.896491
E2348C_1569	ydcH	36.9399	-0.319052	0.329068	-0.969561	0.332265	0.659091
E2348C_1570	rimL	26.4156	0.324413	0.355564	0.91239	0.361563	0.683049
E2348C_1571	ydcK	9.54463	0.734804	0.575026	1.27786	0.201298	0.512464
E2348C_1572	tehA	23.7302	0.319955	0.418558	0.764421	0.444616	0.745498
E2348C_1573	tehB	23.1026	-0.0923981	0.487996	-0.189342	0.849825	0.962379
E2348C_1574	ydcL	58.2134	-0.690706	0.34097	-2.02571	0.0427949	0.198631
E2348C_1575	ydcO	10.8762	0.107895	0.524243	0.205811	0.836939	0.958534
E2348C_1576	ydcN	29.9347	0.107044	0.359152	0.298045	0.765668	0.927441
E2348C_1577	ydcP	156.057	0.168597	0.244264	0.690226	0.490052	0.778376
E2348C_1578	yncJ	9.55231	0.821237	0.565878	1.45126	0.146707	0.437238
E2348C_1579	ydcR	50.8785	-0.507267	0.364908	-1.39012	0.164492	0.461261
E2348C_1580	ydcS	11.4848	-0.822859	0.568685	-1.44695	0.14791	0.439202
E2348C_1581	ydcT	5.74973	0.88556	0.84459	1.04851	0.294404	0.62212
E2348C_1582	ydcU	4.17872	-1.09611	1.03504	-1.05901	0.289595	0.618318
E2348C_1583	ydcV	2.96066	-0.0330668	0.993538	-0.0332818	0.97345	0.995594
E2348C_1584	ydcW	20.6101	-0.574079	0.453116	-1.26696	0.205171	0.51703
E2348C_1585	yncL	80.5722	-1.43684	0.387203	-3.71082	0.000206589	0.00265977
E2348C_1586	ydcX	16.7955	0.71823	0.492673	1.45782	0.144889	0.43522
E2348C_1587	ydcY	199.677	-0.408825	0.287777	-1.42063	0.155423	0.447365
E2348C_1588	ydcZ	16.7325	-0.205362	0.444042	-0.462484	0.643735	0.873892
E2348C_1589	yncA	14.9539	-0.999935	0.532597	-1.87747	0.0604537	0.250565
E2348C_1591	yncD	45.699	-0.182866	0.38119	-0.479724	0.631424	0.86661
E2348C_1592	yncE	504.023	-2.05576	0.412222	-4.98702	6.13167e-07	1.39289e-05
E2348C_1593	ansP	120.073	-0.0434667	0.236719	-0.183621	0.85431	0.962629
E2348C_1594	E2348C_1594	1.39071	0.200113	1.46216	0.136862	0.89114	0.973357
E2348C_1595	E2348C_1595	0.64567	-0.428027	2.14437	-0.199606	0.841789	0.96026
E2348C_1598	pptA	34.2699	-0.149633	0.350438	-0.426988	0.669388	0.887197
E2348C_1599	yddH	4.30571	-0.806661	0.869494	-0.927735	0.353545	0.677983
E2348C_1600	nhoA	45.5895	-0.434554	0.340798	-1.27511	0.202271	0.513835
E2348C_1601	yddE	26.7949	-0.30467	0.371054	-0.821093	0.411593	0.723503
E2348C_1602	narV	2.62689	0.953585	1.09824	0.868286	0.385238	0.702527
E2348C_1603	narW	1.23481	-1.14671	1.5716	-0.729646	0.465607	0.763285
E2348C_1604	narY	6.8677	0.798574	0.710988	1.12319	0.261357	0.589225
E2348C_1605	narZ	14.4283	0.684796	0.534641	1.28085	0.200246	0.511438
E2348C_1606	narU	2.85886	-0.952475	1.17372	-0.811499	0.417079	0.727111
E2348C_1607	yddG	65.9449	0.230898	0.263275	0.877023	0.380474	0.698223
E2348C_1608	fdnG	99.2532	0.694937	0.365289	1.90243	0.0571147	0.240523
E2348C_1609	fdnH	24.3962	0.795393	0.486128	1.63618	0.101802	0.349066
E2348C_1610	fdnI	50.5118	-0.47694	0.335249	-1.42264	0.154839	0.446379
E2348C_1611	yddM	62.3301	-0.0598226	0.286417	-0.208866	0.834553	0.958508
E2348C_1612	adhP	96.2463	-1.4511	0.272814	-5.31899	1.04347e-07	2.80136e-06
E2348C_1613	maeA	412.97	0.791444	0.173207	4.56937	4.89196e-06	9.17242e-05
E2348C_1614	rpsV	100.249	-1.43371	0.338712	-4.23283	2.30771e-05	0.000371143
E2348C_1615	bdm	4.83374	-2.91296	1.24828	-2.33358	0.0196175	0.111078
E2348C_1616	osmC	40.4601	-2.1834	0.441002	-4.951	7.38346e-07	1.66923e-05
E2348C_1617	dos	30.0632	0.244883	0.364516	0.671802	0.50171	0.78548
E2348C_1618	yddW	41.7427	0.217798	0.332964	0.654119	0.513035	0.792886
E2348C_1619	gadC	45.6925	-2.66035	0.427964	-6.2163	5.09026e-10	1.86446e-08
E2348C_1620	gadB	53.3213	-3.22199	0.448409	-7.18539	6.7014e-13	3.72519e-11
E2348C_1621	pqqL	43.3751	-0.104197	0.373679	-0.27884	0.780368	0.932554
E2348C_1622	yddB	20.8193	-0.249821	0.511633	-0.488281	0.625351	0.863971
E2348C_1623	yddA	14.0341	-1.43512	0.704309	-2.03763	0.0415867	0.194744
E2348C_1624	ydeM	3.76199	1.35064	1.107	1.2201	0.222429	0.53961
E2348C_1625	ydeN	40.8818	0.2249	0.336012	0.669321	0.50329	0.786391
E2348C_1626	ydeO	2.04257	-0.358796	1.19377	-0.300558	0.763752	0.927217
E2348C_1627	E2348C_1627	0.413924	1.55914	2.43926	0.639186	0.522702	0.799278
E2348C_1628	ydeP	18.658	-0.456547	0.434278	-1.05128	0.293131	0.620909
E2348C_1629	ydeQ	1.42944	-1.46827	1.47623	-0.99461	0.319926	0.647031
E2348C_1630	ydeR	0.84824	1.58791	1.76356	0.900399	0.367908	0.68862
E2348C_1631	ydeS	0.886241	0.935471	1.70024	0.550199	0.582183	0.833389
E2348C_1632	E2348C_1632	4.03499	0.463235	0.855403	0.54154	0.588135	0.836847
E2348C_1633	E2348C_1633	4.00157	2.1346	1.01522	2.1026	0.0355006	0.173348
E2348C_1634	E2348C_1634	22.6456	0.504105	0.467852	1.07749	0.281262	0.609896
E2348C_1635	E2348C_1635	55.6364	-0.561702	0.316077	-1.77711	0.0755508	0.287653
E2348C_1636	E2348C_1636	180.379	-0.163256	0.218289	-0.747889	0.454527	0.754353
E2348C_1637	E2348C_1637	88.2889	-0.00783169	0.257825	-0.030376	0.975767	0.996509
E2348C_1638	hipA	17.9146	0.743238	0.435493	1.70666	0.0878853	0.3171
E2348C_1639	hipB	3.06685	1.21311	1.05746	1.14719	0.251304	0.578942
E2348C_1640	tam	11.3097	-0.380434	0.582552	-0.653047	0.513726	0.792886
E2348C_1641	yneE	44.3611	0.162239	0.357221	0.454168	0.649708	0.875475
E2348C_1642	uxaB	51.5835	-0.590353	0.299382	-1.9719	0.0486206	0.215307
E2348C_1643	yneF	60.8427	-0.167943	0.278095	-0.603905	0.545907	0.816337
E2348C_1644	yneG	26.2646	-0.168271	0.422469	-0.398303	0.690407	0.894472
E2348C_1645	yneH	72.8821	0.106416	0.265265	0.401168	0.688297	0.893707
E2348C_1646	yneI	77.4858	-0.520992	0.267882	-1.94486	0.0517924	0.224926
E2348C_1647	yneJ	37.1514	0.414336	0.323847	1.27942	0.20075	0.511621
E2348C_1648	ydeA	87.4847	0.0842787	0.251352	0.335302	0.737397	0.915127
E2348C_1649	marC	41.2787	-0.408754	0.411008	-0.994517	0.319971	0.647031
E2348C_1650	marR	13.4889	1.25687	0.565139	2.22401	0.0261479	0.138975
E2348C_1651	marA	12.23	0.50834	0.530798	0.957691	0.338219	0.663954
E2348C_1652	marB	9.9117	-0.079067	0.566431	-0.139588	0.888985	0.972891
E2348C_1653	eamA	34.4867	-0.0118624	0.341461	-0.03474	0.972287	0.995594
E2348C_1654	ydeE	28.3431	-0.512749	0.382868	-1.33923	0.180495	0.486055
E2348C_1655	yneM	18.789	-0.303286	0.486623	-0.623247	0.533122	0.808149
E2348C_1656	ydeH	77.5354	-0.410368	0.304473	-1.3478	0.177723	0.482443
E2348C_1658	dcp	123.076	0.67065	0.241709	2.77462	0.00552663	0.0415817
E2348C_1659	ydfG	307.835	-0.752437	0.255564	-2.94422	0.00323768	0.0269332
E2348C_1660	ydfH	350.892	0.173003	0.215441	0.80302	0.421963	0.729343
E2348C_1661	ydfZ	114.678	0.350493	0.239862	1.46123	0.143952	0.434062
E2348C_1662	ydfI	17.3316	-1.0759	0.492788	-2.1833	0.0290139	0.150154
E2348C_1663	ydfJ	9.19279	-0.410505	0.596448	-0.68825	0.491296	0.779342
E2348C_1664	rspB	2.25209	-0.837081	1.22478	-0.683455	0.494319	0.781157
E2348C_1665	rspA	4.09308	-0.980553	0.941166	-1.04185	0.297482	0.624996
E2348C_1666	ynfA	10.3593	-0.333628	0.54695	-0.60998	0.541875	0.815142
E2348C_1667	ynfB	62.2916	0.539981	0.272925	1.9785	0.0478728	0.21358
E2348C_1668	speG	99.0706	-0.17331	0.254302	-0.681513	0.495547	0.781789
E2348C_1669	ynfC	34.1684	-0.787991	0.361523	-2.17964	0.0292838	0.150989
E2348C_1670	ynfD	46.6537	-0.265772	0.339698	-0.782375	0.433994	0.737899
E2348C_1671	ynfE	113.274	0.332699	0.354454	0.938624	0.347924	0.674852
E2348C_1672	ynfF	251.342	0.890854	0.350391	2.54246	0.0110076	0.0712732
E2348C_1673	ynfG	47.3396	0.677098	0.358036	1.89115	0.0586048	0.244971
E2348C_1674	ynfH	120.675	0.307201	0.286132	1.07363	0.282987	0.610826
E2348C_1675	dmsD	107.069	0.129592	0.246874	0.524931	0.599631	0.845749
E2348C_1676	clcB	49.9627	0.211937	0.320439	0.661396	0.508359	0.789997
E2348C_1677	ynfK	252.76	1.04616	0.432289	2.42005	0.0155183	0.0911989
E2348C_1678	dgsA	122.178	-0.00913657	0.270282	-0.0338038	0.973034	0.995594
E2348C_1679	ynfL	27.2978	-1.17256	0.430365	-2.72456	0.00643873	0.0473141
E2348C_1680	ynfM	130.478	0.192797	0.33993	0.567167	0.570601	0.829565
E2348C_1681	asr	14.2221	0.229781	0.581311	0.39528	0.692636	0.894706
E2348C_1682	ydgU	1.28624	-0.805911	1.64739	-0.489204	0.624697	0.863573
E2348C_1683	ydgD	75.1217	-1.6536	0.32172	-5.13988	2.74911e-07	6.59368e-06
E2348C_1684	mdtI	28.4348	-0.349645	0.36533	-0.957065	0.338535	0.663954
E2348C_1685	mdtJ	35.7823	-0.72918	0.352483	-2.0687	0.0385745	0.184665
E2348C_1686	tqsA	21.8826	-0.425492	0.470264	-0.904793	0.365575	0.685793
E2348C_1687	pntB	1075.65	-0.725083	0.194555	-3.72687	0.00019387	0.00250969
E2348C_1688	pntA	692.683	-0.323443	0.226006	-1.43113	0.152393	0.443073
E2348C_1689	ydgH	489.798	-0.416964	0.154736	-2.69469	0.00704551	0.0502112
E2348C_1690	ydgI	83.9915	-0.0829778	0.266292	-0.311604	0.755341	0.922696
E2348C_1691	folM	36.0812	0.0375842	0.316094	0.118902	0.905353	0.977881
E2348C_1692	ydgC	34.632	0.160834	0.436274	0.368653	0.712386	0.90543
E2348C_1693	rstA	30.0645	0.372734	0.385454	0.967001	0.333544	0.660517
E2348C_1694	rstB	47.0313	0.993713	0.294805	3.37075	0.00074965	0.00806856
E2348C_1695	tus	28.463	0.887459	0.360016	2.46506	0.0136992	0.0838455
E2348C_1696	fumC	24.6258	0.66602	0.401203	1.66006	0.0969025	0.336777
E2348C_1697	fumA	121.853	-0.591134	0.239107	-2.47226	0.0134263	0.082603
E2348C_1698	manA	99.3656	-0.65033	0.252991	-2.57057	0.0101532	0.0669092
E2348C_1699	ydgA	222.727	-0.822952	0.201741	-4.07925	4.51805e-05	0.000675563
E2348C_1701	uidB	6.08635	-0.234174	0.786585	-0.29771	0.765924	0.927441
E2348C_1702	uidA	10.6344	0.719245	0.52861	1.36064	0.173629	0.475467
E2348C_1703	uidR	65.857	0.527742	0.29395	1.79535	0.072598	0.28163
E2348C_1704	hdhA	23.0995	-0.0465988	0.510051	-0.0913612	0.927206	0.985169
E2348C_1705	malI	40.5287	0.601061	0.379765	1.58272	0.113486	0.373421
E2348C_1706	malX	8.99369	-0.33824	0.670655	-0.504344	0.61402	0.857016
E2348C_1707	malY	26.9569	0.196228	0.375169	0.52304	0.600946	0.847098
E2348C_1708	add	76.1018	0.888849	0.351261	2.53046	0.0113915	0.0733306
E2348C_1709	E2348C_1709	38.7134	-0.0661252	0.319952	-0.206672	0.836266	0.958534
E2348C_1710	ydgJ	74.2352	-0.460179	0.262817	-1.75095	0.079954	0.300062
E2348C_1711	blr	50.1241	-0.870933	0.422626	-2.06077	0.0393254	0.1875
E2348C_1712	cnu	12.8178	-1.11072	0.583168	-1.90463	0.0568287	0.240079
E2348C_1713	ydgK	70.7192	-0.621233	0.278797	-2.22826	0.0258631	0.138275
E2348C_1714	rsxA	89.7371	-0.343337	0.248191	-1.38336	0.166555	0.46592
E2348C_1715	rsxB	81.5662	-0.183041	0.257392	-0.711138	0.476999	0.77001
E2348C_1716	rsxC	286.532	0.0809256	0.181828	0.445066	0.656272	0.87999
E2348C_1717	rnfD	98.6324	0.490768	0.223875	2.19216	0.0283683	0.147459
E2348C_1718	rsxG	52.5981	0.242612	0.309258	0.784499	0.432747	0.737355
E2348C_1719	rsxE	49.204	0.760845	0.287104	2.65007	0.00804754	0.0561243
E2348C_1720	nth	53.8857	0.0695245	0.349217	0.199087	0.842195	0.96026
E2348C_1721	tppB	195.758	0.955903	0.250461	3.81657	0.000135318	0.00180615
E2348C_1722	gst	104.183	-0.414107	0.26462	-1.56491	0.117603	0.381646
E2348C_1723	pdxY	185.425	0.238216	0.208509	1.14247	0.253258	0.580613
E2348C_1724	tyrS	607.652	-0.468889	0.15781	-2.97123	0.0029661	0.0249806
E2348C_1725	pdxH	174.732	0.181504	0.24865	0.729957	0.465416	0.763285
E2348C_1726	ydhA	19.335	-0.27204	0.461125	-0.589948	0.555225	0.82183
E2348C_1727	anmK	66.785	-0.227486	0.285914	-0.795644	0.426239	0.731293
E2348C_1728	slyB	218.105	-0.632752	0.19731	-3.20689	0.00134179	0.0131535
E2348C_1729	slyA	315.006	-0.533592	0.28154	-1.89526	0.0580575	0.243625
E2348C_1730	ydhI	11.4738	0.958612	0.529267	1.81121	0.0701089	0.274453
E2348C_1731	ydhJ	20.3856	1.06439	0.413418	2.57462	0.0100351	0.0664089
E2348C_1732	ydhK	34.9062	0.569186	0.340574	1.67125	0.0946718	0.332092
E2348C_1733	sodC	31.4196	-0.932146	0.400132	-2.3296	0.0198273	0.111716
E2348C_1734	ydhF	33.7537	-0.0124057	0.336789	-0.0368351	0.970616	0.995594
E2348C_1735	ydhL	7.73823	-0.508445	0.683657	-0.743714	0.45705	0.756393
E2348C_1736	ydhM	35.8112	0.783268	0.427802	1.83091	0.0671134	0.268598
E2348C_1737	nemA	85.7269	0.232466	0.250518	0.927942	0.353438	0.677983
E2348C_1738	gloA	243.455	0.0911506	0.315839	0.288599	0.772889	0.930111
E2348C_1739	rnt	133.1	0.518549	0.209107	2.47983	0.0131444	0.081104
E2348C_1740	grxD	497.686	-0.232108	0.229435	-1.01165	0.311704	0.64007
E2348C_1741	ydhO	91.4396	0.472171	0.241785	1.95285	0.0508371	0.222618
E2348C_1742	sodB	2320.92	2.31809	0.258862	8.95489	3.40068e-19	3.57071e-17
E2348C_1743	ydhP	69.8211	0.121222	0.276926	0.437741	0.661574	0.882638
E2348C_1744	ynhF	546.607	-0.372176	0.314005	-1.18525	0.235917	0.558191
E2348C_1745	purR	474.645	-0.281504	0.178742	-1.57492	0.115275	0.377197
E2348C_1746	ydhB	26.6271	0.547107	0.372757	1.46773	0.142177	0.430358
E2348C_1747	ydhC	26.3215	-0.0140694	0.419438	-0.0335435	0.973241	0.995594
E2348C_1748	cfa	179.918	-1.21963	0.234268	-5.20611	1.9284e-07	4.84665e-06
E2348C_1749	ribC	196.764	-0.353148	0.266027	-1.32749	0.184348	0.490452
E2348C_1750	mdtK	236.762	0.699706	0.17507	3.99673	6.42247e-05	0.000933729
E2348C_1751	ydhQ	121.804	-0.349569	0.245096	-1.42625	0.153795	0.444434
E2348C_1752	ydhR	170.537	-0.290377	0.259207	-1.12025	0.262606	0.590394
E2348C_1753	ydhS	32.7638	-0.132267	0.358886	-0.36855	0.712463	0.90543
E2348C_1754	ydhT	6.99897	0.176393	0.701944	0.251292	0.801589	0.944581
E2348C_1755	ydhU	4.94502	-0.212793	0.931738	-0.228383	0.819349	0.952728
E2348C_1756	ydhX	2.8185	0.888645	1.04757	0.84829	0.396277	0.710756
E2348C_1757	ydhW	3.23361	-0.0761239	1.17394	-0.0648447	0.948298	0.99279
E2348C_1758	ydhV	10.7625	0.407565	0.575058	0.708736	0.478488	0.771496
E2348C_1759	ydhY	5.48258	-1.40401	0.93568	-1.50053	0.133478	0.413835
E2348C_1760	ydhZ	80.7689	-0.822349	0.338647	-2.42834	0.0151681	0.0898113
E2348C_1761	pykF	1113.91	0.18484	0.213459	0.865927	0.38653	0.703255
E2348C_1762	lpp	23164.3	-0.875051	0.340227	-2.57197	0.0101123	0.066826
E2348C_1763	ynhG	36.0018	-0.263086	0.401142	-0.655842	0.511926	0.792027
E2348C_1764	sufE	8.16575	-0.862753	0.687501	-1.25491	0.209511	0.521335
E2348C_1765	sufS	26.6233	-0.534409	0.441025	-1.21174	0.225611	0.543884
E2348C_1766	sufD	29.5513	-0.876686	0.386522	-2.26814	0.0233206	0.12724
E2348C_1767	sufC	17.171	-0.331262	0.536703	-0.617217	0.537092	0.810268
E2348C_1768	sufB	30.2366	-0.216869	0.406869	-0.533019	0.594021	0.841135
E2348C_1769	sufA	11.204	-0.17223	0.592586	-0.290642	0.771325	0.929321
E2348C_1770	ydiH	367.573	0.204011	0.244532	0.834292	0.404117	0.716182
E2348C_1771	ydiI	95.7095	-0.346842	0.264135	-1.31312	0.189142	0.497049
E2348C_1772	ydiJ	488.805	-0.109094	0.17043	-0.640109	0.522102	0.799066
E2348C_1773	ydiK	85.1772	-0.798862	0.277603	-2.87771	0.00400575	0.0325768
E2348C_1774	ydiL	1.17549	-1.75799	1.57781	-1.11419	0.265196	0.593553
E2348C_1775	ydiM	2.22267	-3.1984	1.45428	-2.1993	0.0278567	0.145762
E2348C_1776	ydiN	0.962755	0.297641	1.60278	0.185703	0.852678	0.962471
E2348C_1777	ydiB	4.63665	-0.0644018	0.894464	-0.0720005	0.942602	0.990836
E2348C_1778	aroD	35.3248	-0.520825	0.379435	-1.37263	0.169866	0.469917
E2348C_1779	ydiF	2.78185	-0.415162	1.1634	-0.356852	0.721202	0.908229
E2348C_1780	ydiO	7.80426	0.244989	0.629832	0.388976	0.697294	0.896881
E2348C_1781	ydiP	7.89376	-0.851363	0.681728	-1.24883	0.211727	0.525342
E2348C_1782	ydiQ	1.27502	1.12867	1.50031	0.752287	0.451878	0.750747
E2348C_1783	ydiR	3.34847	0.367731	0.914983	0.4019	0.687758	0.893507
E2348C_1784	ydiS	3.59666	0.328476	0.988841	0.332183	0.739751	0.915907
E2348C_1785	ydiT	0.323592	0.42912	2.8493	0.150606	0.880287	0.969584
E2348C_1786	fadK	6.35584	-0.381157	0.71514	-0.532982	0.594046	0.841135
E2348C_1787	pps	456.63	-1.84918	0.313053	-5.90691	3.48593e-09	1.11291e-07
E2348C_1788	ydiA	39.3711	-1.46634	0.415896	-3.52575	0.000422285	0.00498824
E2348C_1789	aroH	119.948	-0.457044	0.215413	-2.12171	0.0338618	0.167536
E2348C_1790	ydiE	110.291	0.31316	0.275139	1.13819	0.255042	0.581611
E2348C_1791	ydiU	32.5731	-0.414023	0.339034	-1.22118	0.222017	0.53961
E2348C_1792	ydiV	36.4071	-1.38205	0.396559	-3.4851	0.000491955	0.00566948
E2348C_1793	nlpC	50.3124	-0.312939	0.299773	-1.04392	0.296523	0.624084
E2348C_1794	btuD	117.57	0.284756	0.271011	1.05072	0.293387	0.620909
E2348C_1795	btuE	75.9122	-0.16026	0.259974	-0.616445	0.537601	0.810777
E2348C_1796	btuC	146.429	-0.25911	0.229037	-1.1313	0.257928	0.584803
E2348C_1797	E2348C_1797	74.758	1.20561	0.30977	3.89196	9.94395e-05	0.00138192
E2348C_1798	E2348C_1798	24.3901	0.275743	0.386627	0.713201	0.475721	0.769789
E2348C_1799	E2348C_1799	0.932721	1.93239	1.89588	1.01926	0.308081	0.635114
E2348C_1800	E2348C_1800	0.894404	1.23115	1.80498	0.682083	0.495186	0.781604
E2348C_1802	E2348C_1802	0.730692	-0.769918	2.04773	-0.375986	0.706927	0.90192
E2348C_1803	E2348C_1803	0.20395	0	3.71239	0	1	1
E2348C_1804	E2348C_1804	0.175157	1.27509	3.88375	0.328314	0.742675	0.916942
E2348C_1805	E2348C_1805	0.73985	1.51951	1.89575	0.801536	0.422822	0.729343
E2348C_1806	E2348C_1806	2.61106	-0.283425	1.06662	-0.265723	0.790453	0.939833
E2348C_1807	E2348C_1807	3.25275	-0.225226	1.1619	-0.193843	0.846299	0.961741
E2348C_1808	E2348C_1808	3.63185	-0.128864	0.891294	-0.144581	0.885042	0.971338
E2348C_1809	E2348C_1809	251.502	0.0760188	0.253758	0.299572	0.764503	0.927384
E2348C_1810	E2348C_1810	619.199	0.337625	0.184537	1.82958	0.067312	0.268598
E2348C_1811	E2348C_1811	8.05975	0.87981	0.638112	1.37877	0.167965	0.467684
E2348C_1812	E2348C_1812	5.8516	0.417346	0.730547	0.571278	0.567811	0.827547
E2348C_1813	E2348C_1813	7.81944	-0.955947	0.680668	-1.40443	0.160192	0.455138
E2348C_1814	E2348C_1814	10.1716	-0.134779	0.584405	-0.230626	0.817605	0.951992
E2348C_1815	E2348C_1815	6.66415	-0.817124	0.800413	-1.02088	0.307312	0.634606
E2348C_1816	E2348C_1816	1.46918	-0.0369826	1.30154	-0.0284144	0.977332	0.996509
E2348C_1817	E2348C_1817	0.799439	0.607907	2.15537	0.282043	0.777911	0.931849
E2348C_1818	E2348C_1818	0.944343	-1.20806	1.79973	-0.671242	0.502066	0.785778
E2348C_1819	E2348C_1819	1.05854	0.539569	2.10139	0.256768	0.797358	0.94353
E2348C_1820	E2348C_1820	1.63831	0.959311	1.26207	0.760107	0.44719	0.748751
E2348C_1821	E2348C_1821	3.72881	0.271701	0.854641	0.317913	0.750551	0.920258
E2348C_1822	E2348C_1822	3.87223	0.7061	0.905946	0.779405	0.435741	0.739136
E2348C_1823	E2348C_1823	2.11082	-1.16856	1.2901	-0.905789	0.365048	0.68528
E2348C_1824	E2348C_1824	2.0342	0.429483	1.15478	0.371919	0.709953	0.903942
E2348C_1825	E2348C_1825	2.86348	0.644078	1.10772	0.581443	0.560942	0.824573
E2348C_1826	E2348C_1826	2.10877	1.21494	1.11381	1.09079	0.275364	0.605724
E2348C_1827	E2348C_1827	11.7635	0.225843	0.554029	0.407639	0.683539	0.892188
E2348C_1828	E2348C_1828	2.07568	-1.41867	1.52918	-0.92773	0.353548	0.677983
E2348C_1829	E2348C_1829	40.3469	-0.841444	0.397252	-2.11816	0.0341615	0.168666
E2348C_1830	E2348C_1830	9.14313	0.0313575	0.589028	0.053236	0.957544	0.99363
E2348C_1831	E2348C_1831	12.829	0.364602	0.542457	0.67213	0.501501	0.785413
E2348C_1832	E2348C_1832	77.8049	-0.888801	0.454432	-1.95585	0.0504827	0.221477
E2348C_1833	E2348C_1833	17.097	0.654468	0.47216	1.38611	0.165712	0.464131
E2348C_1834	E2348C_1834	0.758626	1.29532	2.04558	0.633228	0.526585	0.801648
E2348C_1835	E2348C_1835	3.68997	-1.12518	1.01507	-1.10847	0.267657	0.595705
E2348C_1836	E2348C_1836	8.06233	-0.526665	0.603776	-0.872286	0.383052	0.700259
E2348C_1837	E2348C_1837	9.45152	-1.07228	0.630036	-1.70194	0.0887667	0.319195
E2348C_1838	E2348C_1838	11.0879	-0.0167483	0.565719	-0.0296053	0.976382	0.996509
E2348C_1839	E2348C_1839	62.1118	-0.434781	0.28418	-1.52995	0.126029	0.399569
E2348C_1840	E2348C_1840	84.3313	0.0554516	0.268551	0.206485	0.836412	0.958534
E2348C_1841	ihfA	1414.93	1.32437	0.698995	1.89468	0.0581352	0.243735
E2348C_1842	pheT	1107.81	-0.180239	0.201783	-0.89323	0.371734	0.692603
E2348C_1843	pheS	497.385	0.0753842	0.27201	0.277138	0.781675	0.933387
E2348C_1845	rplT	6056.7	-1.3425	0.262033	-5.12339	3.00092e-07	7.0544e-06
E2348C_1846	rpmI	1057.57	0.0787175	0.267177	0.294627	0.768279	0.928347
E2348C_1847	infC	3145.59	-0.285017	0.223946	-1.27271	0.203122	0.515274
E2348C_1848	thrS	2429.58	0.000980712	0.150645	0.00651011	0.994806	1
E2348C_1850	yniD	8.15704	-0.394853	0.695827	-0.567459	0.570403	0.829565
E2348C_1851	ydiY	55.0929	0.300345	0.364517	0.823952	0.409967	0.721654
E2348C_1852	pfkB	62.5739	-1.18885	0.344022	-3.45574	0.000548789	0.00620342
E2348C_1853	ydiZ	12.9789	-1.17273	0.603426	-1.94345	0.0519623	0.225456
E2348C_1854	yniA	61.9347	-0.894632	0.274423	-3.26004	0.00111395	0.0112948
E2348C_1855	yniB	73.189	-0.566475	0.278943	-2.03079	0.042276	0.196608
E2348C_1856	yniC	62.3002	0.0141591	0.276274	0.0512503	0.959126	0.993749
E2348C_1857	ydjM	27.4599	0.155906	0.368051	0.423599	0.671859	0.887981
E2348C_1858	ydjN	22.5982	-0.585927	0.436869	-1.3412	0.179857	0.484783
E2348C_1859	cedA	33.6643	0.341786	0.37033	0.922922	0.356048	0.678905
E2348C_1860	katE	54.4131	-1.90745	0.428622	-4.45019	8.57929e-06	0.000151258
E2348C_1861	chbG	25.5464	-0.242202	0.393904	-0.614875	0.538637	0.811821
E2348C_1862	chbF	9.30133	-0.822687	0.631265	-1.30324	0.192494	0.49947
E2348C_1863	chbR	38.0615	0.0155912	0.348579	0.044728	0.964324	0.994368
E2348C_1864	chbA	16.303	0.179174	0.442852	0.404591	0.685778	0.893383
E2348C_1865	chbC	71.7988	0.138017	0.315555	0.437377	0.661838	0.882638
E2348C_1866	chbB	28.831	-0.0966715	0.409481	-0.236083	0.813368	0.950478
E2348C_1867	osmE	163.572	-1.25744	0.295905	-4.24949	2.14261e-05	0.000347898
E2348C_1868	nadE	191.588	-0.0358181	0.214849	-0.166713	0.867596	0.965444
E2348C_1869	cho	119.016	0.0107491	0.224358	0.0479107	0.961787	0.994191
E2348C_1870	vse	1.93911	2.12573	1.20766	1.7602	0.0783731	0.296014
E2348C_1871	spy	37.9168	0.605836	0.331688	1.82652	0.0677713	0.268866
E2348C_1872	astE	116.018	-1.47392	0.410721	-3.58863	0.000332423	0.00401714
E2348C_1873	astB	141.366	-1.6244	0.329387	-4.93157	8.15722e-07	1.83522e-05
E2348C_1874	astD	149.753	-1.507	0.348082	-4.32944	1.4949e-05	0.000248712
E2348C_1875	astA	94.4086	-1.10482	0.405787	-2.72266	0.00647582	0.0474392
E2348C_1876	astC	117.857	-1.03666	0.37356	-2.77509	0.00551864	0.0415817
E2348C_1877	xthA	98.5086	0.108698	0.249929	0.434914	0.663625	0.883609
E2348C_1878	ydjX	35.5602	0.251431	0.430913	0.583483	0.559568	0.823622
E2348C_1879	ydjY	18.0664	-0.493443	0.547978	-0.90048	0.367865	0.68862
E2348C_1880	ydjZ	23.5603	-0.150258	0.478206	-0.314211	0.753361	0.921378
E2348C_1881	ynjA	27.382	-0.129798	0.40845	-0.317783	0.75065	0.920258
E2348C_1882	ynjB	53.5941	-0.408907	0.316205	-1.29317	0.195952	0.504289
E2348C_1883	ynjC	73.5508	-0.180672	0.273593	-0.660367	0.509018	0.790375
E2348C_1884	ynjD	27.3566	-0.416031	0.408581	-1.01824	0.308566	0.635837
E2348C_1885	ynjE	269.047	-0.011281	0.326187	-0.0345844	0.972411	0.995594
E2348C_1886	ynjF	24.4465	-0.0289168	0.422648	-0.068418	0.945453	0.991844
E2348C_1887	nudG	14.3492	-0.343792	0.507326	-0.677656	0.49799	0.783812
E2348C_1888	ynjH	20.5927	-0.522408	0.562645	-0.928486	0.353155	0.677983
E2348C_1889	gdhA	695.867	-0.96686	0.16251	-5.94954	2.68899e-09	8.6432e-08
E2348C_1890	topB	382.319	-0.230355	0.176027	-1.30863	0.190659	0.497299
E2348C_1891	selD	163.021	-0.111169	0.228042	-0.487491	0.62591	0.863987
E2348C_1892	ydjA	84.841	-0.426127	0.311212	-1.36925	0.17092	0.471692
E2348C_1893	sppA	231.837	-0.550529	0.196536	-2.80116	0.00509197	0.0393774
E2348C_1894	ansA	67.8996	-0.246788	0.256579	-0.961841	0.33613	0.662307
E2348C_1895	pncA	103.09	-0.12541	0.270997	-0.462772	0.643528	0.873892
E2348C_1896	ydjE	10.2605	-0.203755	0.558303	-0.364954	0.715146	0.907236
E2348C_1897	ydjF	20.1494	0.0155069	0.472703	0.0328048	0.97383	0.995594
E2348C_1898	ydjG	11.2486	0.0771779	0.554757	0.13912	0.889355	0.972891
E2348C_1899	ydjH	6.09361	0.207592	0.762062	0.272409	0.785308	0.937015
E2348C_1900	ydjI	5.20282	0.264241	0.83902	0.31494	0.752807	0.921313
E2348C_1901	ydjJ	7.79462	1.05248	0.704674	1.49357	0.135287	0.418344
E2348C_1902	ydjK	4.4268	0.566766	1.00212	0.565569	0.571687	0.830431
E2348C_1903	ydjL	3.23419	-0.756754	1.06169	-0.712784	0.475979	0.76979
E2348C_1904	yeaC	116.611	-0.14382	0.252796	-0.568917	0.569412	0.829113
E2348C_1905	msrB	139.464	-0.208846	0.247269	-0.84461	0.398329	0.712648
E2348C_1906	gapA	7173.93	-0.605347	0.221393	-2.73426	0.00625209	0.0460961
E2348C_1907	yeaD	334.113	-0.0324408	0.215594	-0.150472	0.880393	0.969584
E2348C_1908	yeaE	50.2825	-0.0646831	0.296458	-0.218187	0.827284	0.95533
E2348C_1909	mipA	423.243	-0.818065	0.175384	-4.66441	3.09509e-06	6.09346e-05
E2348C_1910	yeaG	173.539	-0.787674	0.322642	-2.44132	0.0146336	0.0877681
E2348C_1911	yeaH	67.9988	-1.40058	0.420352	-3.33193	0.000862457	0.00903572
E2348C_1912	yeaI	39.3626	1.02042	0.832265	1.22607	0.220172	0.536521
E2348C_1913	yeaJ	44.9432	-0.757414	0.352203	-2.1505	0.0315156	0.159605
E2348C_1914	yeaK	53.1191	-0.415725	0.276451	-1.50379	0.132635	0.411761
E2348C_1915	yoaI	27.5424	-0.336884	0.460245	-0.731967	0.464189	0.762945
E2348C_1916	yeaL	18.5025	-0.545935	0.434751	-1.25574	0.20921	0.521269
E2348C_1917	yeaM	31.2288	0.427807	0.343383	1.24586	0.212816	0.526611
E2348C_1918	yeaN	7.54021	0.288047	0.671592	0.428902	0.667995	0.88719
E2348C_1919	yeaO	18.3845	0.491819	0.462295	1.06386	0.28739	0.615557
E2348C_1920	yoaF	40.4464	0.628775	0.432122	1.45509	0.145645	0.436239
E2348C_1921	yeaP	225.914	0.374299	0.186472	2.00727	0.044721	0.204218
E2348C_1922	yeaQ	118.301	-1.91889	0.438775	-4.37329	1.2239e-05	0.000206533
E2348C_1923	yoaG	0.691456	1.86511	2.10757	0.884959	0.376179	0.696218
E2348C_1924	yeaR	2.24285	-2.42362	1.47698	-1.64093	0.100811	0.346691
E2348C_1925	leuE	78.7259	0.131936	0.3032	0.435147	0.663456	0.883609
E2348C_1927	rnd	205.195	0.635152	0.207666	3.05852	0.00222432	0.0200189
E2348C_1928	fadD	216.435	1.09606	0.231967	4.72507	2.30039e-06	4.72581e-05
E2348C_1929	yeaY	312.812	1.31075	0.232597	5.63529	1.74763e-08	5.25959e-07
E2348C_1930	yeaZ	140.986	0.215631	0.230486	0.935548	0.349506	0.676028
E2348C_1931	yoaA	181.399	0.350335	0.221876	1.57897	0.114343	0.375971
E2348C_1932	yoaB	124.971	-0.105412	0.221535	-0.475825	0.634199	0.867561
E2348C_1933	yoaC	23.0574	-0.636605	0.429882	-1.48088	0.138638	0.422321
E2348C_1934	yoaH	87.4968	-0.581187	0.339076	-1.71403	0.0865224	0.314476
E2348C_1935	pabB	53.5842	0.331748	0.286012	1.15991	0.246087	0.572506
E2348C_1936	nudL	28.9879	0.369845	0.38948	0.949584	0.342323	0.668656
E2348C_1937	sdaA	139.534	0.311014	0.279583	1.11242	0.265956	0.593597
E2348C_1938	yoaD	7.27572	-0.0929263	0.638832	-0.145463	0.884345	0.971338
E2348C_1939	yoaE	368.197	0.406683	0.197972	2.05424	0.0399523	0.189229
E2348C_1940	E2348C_1940	104.438	0.600107	0.269543	2.22639	0.0259884	0.1385
E2348C_1941	manX	456.14	-1.9072	0.283849	-6.71908	1.82877e-11	8.07565e-10
E2348C_1942	manY	322.748	-1.66741	0.319732	-5.21502	1.838e-07	4.69434e-06
E2348C_1943	manZ	762.112	-2.41604	0.294282	-8.20994	2.213e-16	1.86722e-14
E2348C_1944	yobD	26.5833	-1.20032	0.429562	-2.79428	0.00520161	0.0399636
E2348C_1945	yebN	20.4852	0.744083	0.570773	1.30364	0.192356	0.499386
E2348C_1946	rrmA	171.465	-0.687417	0.266525	-2.57919	0.00990331	0.0659059
E2348C_1947	cspC	4770.03	0.00953462	0.628785	0.0151635	0.987902	1
E2348C_1948	yobF	1313.36	-1.05929	0.250265	-4.23267	2.30934e-05	0.000371143
E2348C_1949	yebO	119.86	-0.263467	0.304192	-0.86612	0.386424	0.703255
E2348C_1950	mgrB	8.67807	0.559868	0.573442	0.976329	0.328902	0.656275
E2348C_1951	yobH	33.1682	-0.305478	0.430898	-0.708932	0.478367	0.771496
E2348C_1952	kdgR	96.9999	0.216601	0.251197	0.862275	0.388536	0.705738
E2348C_1953	yebQ	7.96879	-0.165689	0.657183	-0.25212	0.800948	0.944581
E2348C_1954	htpX	453.332	-0.151942	0.172591	-0.880357	0.378666	0.698223
E2348C_1955	prc	1417.47	-0.0847628	0.173451	-0.488685	0.625064	0.863828
E2348C_1956	proQ	644.13	0.0476825	0.223266	0.213569	0.830884	0.957586
E2348C_1957	yebR	211.365	-0.636689	0.198148	-3.2132	0.00131264	0.0128944
E2348C_1958	yebS	57.733	-0.106595	0.274304	-0.388603	0.69757	0.896881
E2348C_1959	yebT	118.347	-0.358483	0.231899	-1.54586	0.122139	0.391791
E2348C_1960	yebU	89.8399	0.413909	0.263256	1.57227	0.115888	0.378418
E2348C_1961	yebV	22.7216	-0.243328	0.447331	-0.543956	0.586472	0.835595
E2348C_1962	yebW	15.1275	-0.596507	0.526211	-1.13359	0.256967	0.583454
E2348C_1963	pphA	10.7505	-1.30224	0.635909	-2.04785	0.0405752	0.190954
E2348C_1964	yebY	66.4799	0.506213	0.31292	1.61771	0.105725	0.356314
E2348C_1965	yebZ	118.845	0.782545	0.220001	3.55702	0.000375092	0.00448686
E2348C_1966	yobA	64.8518	1.0213	0.262902	3.88472	0.000102449	0.00141541
E2348C_1967	holE	24.2621	-0.184976	0.383362	-0.482511	0.629443	0.86661
E2348C_1968	yobB	66.1551	0.0254454	0.261307	0.0973776	0.922426	0.983164
E2348C_1969	exoX	69.8218	0.0454286	0.295337	0.15382	0.877752	0.968335
E2348C_1970	ptrB	84.7641	-0.0784595	0.238347	-0.329181	0.742019	0.916942
E2348C_1971	yebE	109.749	0.0542539	0.241084	0.225042	0.821947	0.953523
E2348C_1972	yebF	93.0073	-0.773475	0.293478	-2.63555	0.00840021	0.0576904
E2348C_1973	yebG	68.2465	0.257088	0.307709	0.835491	0.403441	0.715832
E2348C_1974	purT	278.326	-0.147801	0.205997	-0.717492	0.47307	0.769222
E2348C_1975	eda	348.778	-0.197497	0.204546	-0.965539	0.334275	0.660904
E2348C_1976	edd	131.209	0.550117	0.259848	2.11708	0.0342534	0.168839
E2348C_1977	zwf	341.343	-0.637029	0.179814	-3.54272	0.00039603	0.0047031
E2348C_1978	yebK	50.1435	0.178274	0.306834	0.581011	0.561233	0.824573
E2348C_1979	pykA	615.789	-0.447052	0.196125	-2.27942	0.022642	0.124835
E2348C_1980	lpxM	124.85	0.583836	0.250634	2.32943	0.0198362	0.111716
E2348C_1981	yebA	295.496	0.504982	0.16903	2.98754	0.00281235	0.0238143
E2348C_1982	znuA	184.643	0.810413	0.268753	3.01546	0.00256594	0.0222052
E2348C_1983	znuC	55.6622	-0.121021	0.284669	-0.425128	0.670743	0.887252
E2348C_1984	znuB	57.9439	0.291981	0.279081	1.04622	0.295459	0.623305
E2348C_1985	ruvB	126.641	0.0386424	0.210851	0.183269	0.854587	0.962629
E2348C_1986	ruvA	74.8615	0.184158	0.273701	0.672845	0.501046	0.785221
E2348C_1987	yebB	1.81495	-1.67867	1.48022	-1.13407	0.256766	0.583279
E2348C_1988	ruvC	374.564	-0.357272	0.2331	-1.5327	0.125349	0.398302
E2348C_1989	yebC	326.292	0.666165	0.286668	2.32382	0.0201353	0.112992
E2348C_1990	ntpA	189.32	-0.00161052	0.224907	-0.00716085	0.994287	1
E2348C_1991	aspS	662.113	0.261139	0.187702	1.39124	0.164152	0.461129
E2348C_1992	yecD	35.0807	-0.115518	0.324974	-0.35547	0.722237	0.908565
E2348C_1993	yecE	26.7329	0.0930738	0.412727	0.22551	0.821583	0.953336
E2348C_1994	yecN	60.4135	-0.449619	0.297404	-1.51181	0.130583	0.408341
E2348C_1995	cmoA	77.8361	0.0712958	0.244406	0.291711	0.770508	0.928974
E2348C_1996	cmoB	129.424	-0.341119	0.229753	-1.48472	0.137617	0.420868
E2348C_1997	torZ	16.207	0.919487	0.457407	2.01022	0.0444081	0.203519
E2348C_1998	torY	5.05697	1.01388	0.771977	1.31336	0.189062	0.497049
E2348C_1999	cutC	1179.55	1.03679	0.243164	4.26375	2.01024e-05	0.000328664
E2348C_2000	yecM	25.7325	0.393983	0.381239	1.03343	0.301404	0.628164
E2348C_2001	argS	426.665	0.107703	0.159725	0.674304	0.500118	0.785095
E2348C_2002	flhE	4.24095	0.857529	0.937976	0.914234	0.360594	0.682068
E2348C_2003	flhA	13.7806	0.441335	0.477486	0.924289	0.355336	0.678643
E2348C_2004	flhB	4.25623	0.256904	0.839622	0.305976	0.759623	0.924853
E2348C_2005	cheZ	10.1791	0.492563	0.565027	0.871751	0.383344	0.700426
E2348C_2006	cheY	1.99923	-0.570654	1.1986	-0.476099	0.634004	0.867561
E2348C_2007	cheB	3.09048	1.55527	0.943362	1.64864	0.099221	0.342454
E2348C_2008	cheR	3.60934	1.18555	0.951712	1.2457	0.212873	0.526611
E2348C_2009	tar	9.24145	0.370981	0.644961	0.575199	0.565156	0.826381
E2348C_2010	cheW	4.01353	0.982551	0.944504	1.04028	0.298208	0.625248
E2348C_2011	cheA	6.17291	0.438649	0.755941	0.580269	0.561733	0.825051
E2348C_2012	motB	3.73201	0.911237	0.943147	0.966167	0.333961	0.660904
E2348C_2013	motA	2.95568	-0.994825	1.09394	-0.909393	0.363143	0.683671
E2348C_2014	flhC	16.0833	0.141129	0.477401	0.295619	0.767521	0.92774
E2348C_2015	flhD	18.738	-0.617472	0.515425	-1.19799	0.230923	0.550509
E2348C_2016	uspC	15.2666	-0.250067	0.499347	-0.500788	0.61652	0.858296
E2348C_2017	otsA	38.6523	-1.24912	0.385311	-3.24186	0.00118752	0.0118499
E2348C_2018	otsB	25.2568	-2.07943	0.537341	-3.86985	0.0001089	0.00149207
E2348C_2020	E2348C_2020	93.3872	2.25833	0.296958	7.60487	2.85201e-14	2.0113e-12
E2348C_2021	araG	8.23171	0.888658	0.61733	1.43952	0.150004	0.439973
E2348C_2022	araF	5.82782	0.696373	0.702692	0.991007	0.321682	0.648442
E2348C_2023	ftnB	78.8037	-0.540139	0.335453	-1.61018	0.107359	0.359662
E2348C_2024	yecJ	56.4173	-0.0738152	0.377175	-0.195705	0.844841	0.961337
E2348C_2025	yecR	3.82874	1.10567	0.827123	1.33676	0.1813	0.486893
E2348C_2026	ftnA	780.375	0.294631	0.328314	0.897405	0.369503	0.690625
E2348C_2027	yecH	133.676	-0.156365	0.268085	-0.583266	0.559714	0.823622
E2348C_2028	tyrP	46.561	0.309282	0.382077	0.809475	0.418242	0.727448
E2348C_2029	yecA	146.538	-0.0852342	0.232299	-0.366915	0.713682	0.906248
E2348C_2030	pgsA	120.915	-0.0531292	0.248523	-0.21378	0.830719	0.957586
E2348C_2031	uvrC	295.805	-0.405878	0.179468	-2.26156	0.0237244	0.129294
E2348C_2032	uvrY	254.749	-0.59717	0.229218	-2.60524	0.0091809	0.0620597
E2348C_2033	yecF	161.318	-0.646839	0.298306	-2.16837	0.0301303	0.154242
E2348C_2034	sdiA	51.0969	-0.862097	0.309223	-2.78794	0.0053044	0.0404899
E2348C_2035	yecC	86.4126	-0.308692	0.239309	-1.28993	0.197075	0.506352
E2348C_2036	yecS	29.331	-0.124007	0.360048	-0.344417	0.730533	0.912259
E2348C_2037	dcyD	51.7086	-0.174697	0.298692	-0.584873	0.558633	0.822544
E2348C_2038	fliY	122.403	-0.915706	0.30268	-3.02532	0.00248367	0.0216543
E2348C_2039	fliZ	4.08956	0.262289	0.883764	0.296786	0.76663	0.927463
E2348C_2040	fliA	2.22574	0.680261	1.14432	0.594469	0.552198	0.820487
E2348C_2041	fliC	9.98949	0.0910204	0.615306	0.147927	0.8824	0.971195
E2348C_2042	fliD	3.52952	-2.0592	1.15539	-1.78225	0.0747082	0.285827
E2348C_2043	fliS	0.482866	-0.237173	2.10779	-0.112522	0.910409	0.979029
E2348C_2044	fliT	1.52716	0.539771	1.59095	0.339276	0.734402	0.914181
E2348C_2045	amyA	58.1309	-1.13503	0.342941	-3.30969	0.000934009	0.00965688
E2348C_2047	yedE	99.3917	-0.431142	0.297122	-1.45106	0.146764	0.437238
E2348C_2048	yedF	45.1719	-0.868344	0.32933	-2.6367	0.00837166	0.0575926
E2348C_2049	yedK	10.044	-0.490843	0.580977	-0.844858	0.39819	0.712648
E2348C_2050	yedL	17.3441	-0.49712	0.46327	-1.07307	0.283241	0.610826
E2348C_2051	fliE	1.28485	0.289617	1.57246	0.184181	0.853871	0.962629
E2348C_2052	fliF	4.05829	1.44423	0.922353	1.56581	0.117393	0.381224
E2348C_2053	fliG	4.0787	0.946187	0.827948	1.14281	0.253117	0.580613
E2348C_2054	fliH	2.61328	-0.533594	1.108	-0.481581	0.630103	0.86661
E2348C_2055	fliI	3.29174	1.2131	1.10704	1.0958	0.273166	0.602949
E2348C_2056	fliJ	2.28898	4.11804	1.56839	2.62565	0.00864833	0.059062
E2348C_2057	fliK	3.01628	0.978615	1.03504	0.945488	0.34441	0.670534
E2348C_2058	fliL	1.67987	0.741743	1.54967	0.478645	0.632191	0.867318
E2348C_2059	fliM	2.76794	-0.199605	1.09058	-0.183026	0.854777	0.962629
E2348C_2060	fliN	1.43046	-0.337864	1.50514	-0.224473	0.822389	0.953629
E2348C_2061	fliO	1.51277	0.096281	1.47908	0.0650953	0.948098	0.99279
E2348C_2062	fliP	0.620226	0.44244	2.07297	0.213432	0.83099	0.957586
E2348C_2063	fliQ	0.199073	-0.406825	3.23666	-0.125693	0.899975	0.975566
E2348C_2064	fliR	1.76306	1.97738	1.30632	1.5137	0.130102	0.407107
E2348C_2065	rcsA	29.6636	0.303092	0.355697	0.852106	0.394155	0.709779
E2348C_2066	dsrB	45.9546	-1.35903	0.368957	-3.68344	0.000230111	0.00292278
[truncated: 2,728 more rows]

## Sheet: Non-activating
Supplementary Table S2 - Non-ctivating
Locus tag	Name	BaseMean	log2FoldChange	lfcSE	stat	pvalue	padj
E2348CN_0001	sdhX	206.884	-2.68369	0.443251	-6.05456	1.40804e-09	1.70337e-07
E2348CN_0002	pasD2	1476.09	2.34218	0.874101	2.67954	0.00737241	0.0805163
E2348CN_0003	pasA	229.999	1.94378	0.572493	3.39529	0.000685565	0.0124543
E2348CN_0004	pasD1	502.247	1.41077	0.826687	1.70653	0.0879087	0.4211
E2348CN_0005	pasC	157.393	1.90419	0.858463	2.21814	0.0265451	0.19911
E2348CN_0006	pasB	1081.68	-2.38592	0.437094	-5.45859	4.79925e-08	3.97243e-06
E2348CN_0007	fnrS	6942.87	-0.0217297	0.496917	-0.043729	0.96512	1
E2348CN_0008	mgrR	1118.57	1.21901	0.429544	2.83791	0.00454096	0.0555033
E2348CN_0009	micL	40.2376	2.26099	0.579023	3.90484	9.42876e-05	0.0023537
E2348CN_0010	3'ESTleuZ	30.6457	1.87813	0.707186	2.65577	0.00791267	0.084081
E2348CN_0011	arrS	67.9332	-2.487	1.3965	-1.78089	0.0749305	0.391216
E2348CN_0012	gadF	54.6267	-1.66835	1.06248	-1.57024	0.116359	0.481562
E2348CN_0013	cpxQ	145.02	0.251182	0.599834	0.418752	0.675398	0.947105
E2348CN_0015	agrB	193.542	-0.0204221	1.00918	-0.0202362	0.983855	1
E2348CN_0017	aspX	1.38842	0.837282	1.59615	0.524563	0.599887	0.925187
E2348CN_0018	cspE3'	7.09729	0.893892	0.748663	1.19398	0.232484	0.661509
E2348CN_0019	fimX	9.27317	1.73136	0.995043	1.73998	0.0818622	0.409232
E2348CN_0020	flgO	0.781142	1.08263	1.98066	0.546604	0.584651	0.916407
E2348CN_0021	fliX	8.50398	-1.39145	0.926031	-1.5026	0.132943	0.513696
E2348CN_0022	rpsI3'	0.112695	-1.47556	4.04238	-0.365022	0.715095	0.958005
E2348CN_0024	malM3'	0.107656	-2.43731	4.04238	-0.60294	0.546548	0.897272
E2348CN_0025	malH	59.5393	-3.93593	0.493853	-7.96984	1.58877e-15	8.32868e-13
E2348CN_0026	motR	0.70265	0.411597	1.91696	0.214714	0.829991	0.973926
E2348CN_0027	och5	8.56314	-0.0266399	0.801131	-0.0332528	0.973473	1
E2348CN_0029	oppX	21.3751	0.0575338	0.438257	0.131279	0.895555	0.992504
E2348CN_0030	pspH	246.645	0.752367	0.90994	0.826832	0.408332	0.827895
E2348CN_0031	raiZ	26.6213	1.63503	0.660733	2.47456	0.0133399	0.122925
E2348CN_0032	rbsZ	135.693	2.66767	0.513954	5.19048	2.0975e-07	1.47702e-05
E2348CN_0033	rirA	16.071	1.34193	0.608408	2.20564	0.0274092	0.203623
E2348CN_0034	sdsN	8.8994	-0.748618	0.833143	-0.898547	0.368894	0.801282
E2348CN_0035	sokB	0.16928	-0.878504	3.57223	-0.245926	0.805739	0.973266
E2348CN_0038	spy3'	36.822	2.40212	0.718223	3.34454	0.000824198	0.0146187
E2348CN_0039	sraA	1.85633	-0.0419861	1.24961	-0.0335993	0.973197	1
E2348CN_0040	uhpU	0.366676	-1.8697	2.8476	-0.656587	0.511447	0.882269
E2348CN_0041	yrbL3'	42.5	0.490813	0.457812	1.07208	0.283682	0.715819
E2348CN_0043	bhsB	5.21426	-1.11697	0.81827	-1.36504	0.172242	0.579214
E2348CN_0044	xylZ	5.02752	-5.38607	1.52827	-3.5243	0.00042461	0.00837085
E2348CN_0047	glnZ	7.15707	-2.80688	1.00037	-2.80583	0.00501869	0.0594929
E2348CN_6045	zbiJ	29.7563	-0.18471	0.447472	-0.412784	0.679765	0.947216
E2348CN_ncR16	mcaS	543.795	-2.58302	0.55349	-4.66679	3.05949e-06	0.000138795
E2348C_0001	thrL	345.883	-1.3238	0.553679	-2.39091	0.0168066	0.145493
E2348C_0002	thrA	111.8	-0.407769	0.330341	-1.23439	0.217058	0.645771
E2348C_0003	thrB	43.4511	-0.244007	0.388182	-0.628589	0.529618	0.892072
E2348C_0004	thrC	59.485	-0.197915	0.420682	-0.470464	0.638024	0.933684
E2348C_0005	yaaX	11.4513	0.0405411	0.588375	0.0689036	0.945066	1
E2348C_0006	yaaA	99.4291	0.740878	0.517744	1.43097	0.152438	0.549404
E2348C_0007	yaaJ	66.2599	0.0224708	0.305655	0.073517	0.941395	1
E2348C_0008	talB	486.235	-0.228151	0.237744	-0.959653	0.33723	0.775366
E2348C_0009	mogA	64.9207	0.0831443	0.327759	0.253675	0.799746	0.973266
E2348C_0010	E2348C_0010	34.6646	0.331687	0.38589	0.859538	0.390044	0.816254
E2348C_0011	yaaH	26.3501	0.0808694	0.439852	0.183856	0.854127	0.981003
E2348C_0012	yaaW	5.36537	0.0900948	0.775119	0.116233	0.907468	0.994301
E2348C_0013	yaaI	1.78777	-0.494039	1.29038	-0.382863	0.701821	0.95341
E2348C_0014	dnaK	3019.19	0.160356	0.247231	0.648608	0.516592	0.885927
E2348C_0015	dnaJ	338.741	0.844143	0.337329	2.50243	0.0123342	0.115692
E2348C_0016	mokC1	2.1019	-0.270725	1.17305	-0.230787	0.81748	0.973266
E2348C_0018	E2348C_0018	1.16379	0.321063	1.47101	0.218261	0.827226	0.973266
E2348C_0019	E2348C_0019	5.87487	-0.202327	0.855649	-0.23646	0.813076	0.973266
E2348C_0020	E2348C_0020	3.84811	0.777548	0.911456	0.853083	0.393613	0.818812
E2348C_0021	nhaA	184.774	-1.1852	0.358603	-3.30505	0.000949608	0.0164715
E2348C_0022	nhaR	40.2022	-0.670073	0.41682	-1.60758	0.107926	0.464171
E2348C_0023	rpsT	494.27	0.122751	0.298265	0.411552	0.680668	0.947216
E2348C_0024	yaaY	3.44568	0.871948	0.954214	0.913787	0.360829	0.794767
E2348C_0025	ribF	85.389	0.37685	0.313395	1.20248	0.229179	0.658505
E2348C_0026	ileS	250.824	0.15693	0.26388	0.594702	0.552043	0.899046
E2348C_0027	lspA	32.5669	1.10176	0.420283	2.62147	0.00875514	0.0896025
E2348C_0028	fkpB	20.7015	0.31617	0.483735	0.653603	0.513368	0.883699
E2348C_0029	ispH	53.3417	0.587724	0.371561	1.58177	0.113702	0.477086
E2348C_0030	rihC	27.6903	-0.644874	0.507366	-1.27102	0.20372	0.62366
E2348C_0031	dapB	36.9883	0.507934	0.389265	1.30485	0.191943	0.605664
E2348C_0032	carA	54.1062	-0.425779	0.455073	-0.935627	0.349465	0.785881
E2348C_0033	carB	136.445	-0.314399	0.428854	-0.733114	0.463489	0.859478
E2348C_0034	E2348C_0034	2.58156	-0.575209	1.23205	-0.466872	0.640592	0.934129
E2348C_0035	caiF	45.5926	-0.541106	0.363346	-1.48923	0.136426	0.519437
E2348C_0036	caiE	1.93203	0.390021	1.36585	0.285552	0.775221	0.973007
E2348C_0037	caiD	2.0508	1.31357	1.35653	0.968332	0.332879	0.771755
E2348C_0038	caiC	30.0879	-0.662471	0.41503	-1.5962	0.110444	0.471188
E2348C_0039	caiB	35.7371	-0.285821	0.429992	-0.664712	0.506235	0.881045
E2348C_0040	caiA	75.0302	0.545987	0.308339	1.77073	0.0766048	0.396296
E2348C_0041	caiT	5.77311	0.775567	0.856555	0.905449	0.365227	0.801089
E2348C_0042	fixA	1.30375	-1.10512	1.42789	-0.773952	0.438959	0.845427
E2348C_0043	fixB	3.45889	-1.70022	0.982084	-1.73123	0.0834104	0.414679
E2348C_0044	fixC	1.19663	0.543681	1.48369	0.366439	0.714038	0.958005
E2348C_0045	fixX	0.222549	-1.4619	2.98066	-0.490461	0.623808	0.93091
E2348C_0046	yaaU	4.31476	0.312312	0.828713	0.376864	0.706275	0.954709
E2348C_0047	kefF	14.4867	-1.19045	0.522109	-2.28008	0.022603	0.179833
E2348C_0048	kefC	26.4087	-0.288412	0.41109	-0.701579	0.482942	0.869714
E2348C_0049	folA	50.294	-0.646459	0.325452	-1.98634	0.0469952	0.291769
E2348C_0050	E2348C_0050	116.115	0.298186	0.332012	0.898117	0.369123	0.801282
E2348C_0051	E2348C_0051	77.7299	-0.561623	0.37783	-1.48644	0.137162	0.519783
E2348C_0052	apaH	36.5406	-0.042109	0.450852	-0.0933987	0.925587	0.997968
E2348C_0053	apaG	39.0403	0.122195	0.375555	0.325372	0.744899	0.967881
E2348C_0054	ksgA	66.7969	0.142393	0.367647	0.38731	0.698527	0.9525
E2348C_0055	pdxA	63.2823	0.719749	0.329161	2.18662	0.0287705	0.211432
E2348C_0056	surA	130.723	0.221983	0.303033	0.732538	0.46384	0.859478
E2348C_0057	imp	280.862	-0.371942	0.24171	-1.53879	0.123855	0.495971
E2348C_0058	djlA	38.5581	0.779938	0.453988	1.71797	0.0858018	0.416663
E2348C_0059	rluA	19.1676	0.916742	0.580575	1.57902	0.11433	0.477855
E2348C_0060	hepA	116.638	-0.358388	0.313707	-1.14243	0.253277	0.688738
E2348C_0061	polB	193.907	0.0774231	0.262481	0.294967	0.768019	0.970879
E2348C_0062	araD	6.89176	-0.655158	0.857414	-0.76411	0.444802	0.847873
E2348C_0063	araA	11.7441	-0.16808	0.567166	-0.296351	0.766962	0.970879
E2348C_0064	araB	13.5265	0.0173589	0.54592	0.0317976	0.974633	1
E2348C_0065	araC	30.1969	-0.31287	0.475135	-0.658486	0.510226	0.881538
E2348C_0066	E2348C_0066	5.25509	0.0338875	0.7965	0.0425455	0.966064	1
E2348C_0067	E2348C_0067	3.17013	-0.586148	0.950598	-0.61661	0.537492	0.895188
E2348C_0068	E2348C_0068	304.286	-0.146332	0.257523	-0.568231	0.569878	0.907727
E2348C_0069	E2348C_0069	25.109	-0.192228	0.430893	-0.446115	0.655514	0.938775
E2348C_0070	E2348C_0070	23.1931	-0.130696	0.480276	-0.272126	0.785525	0.973266
E2348C_0071	yabI	37.1675	-1.15398	0.493898	-2.33648	0.0194663	0.161126
E2348C_0072	thiQ	6.26137	-0.929095	0.831077	-1.11794	0.263592	0.699195
E2348C_0073	thiP	9.59994	0.243642	0.616786	0.395019	0.692829	0.949395
E2348C_0074	tbpA	16.0086	0.273577	0.538696	0.507851	0.611558	0.927461
E2348C_0075	sgrR	41.8821	-0.522324	0.425583	-1.22731	0.219704	0.650292
E2348C_0076	leuD	8.55645	-0.894217	0.717639	-1.24605	0.212745	0.636884
E2348C_0077	leuC	10.7728	-0.0695072	0.573403	-0.121219	0.903518	0.993569
E2348C_0078	leuB	10.6815	1.03411	0.593427	1.7426	0.0814035	0.408576
E2348C_0079	leuA	11.2075	1.08419	0.634003	1.71007	0.0872525	0.420488
E2348C_0080	leuL	47.523	1.73379	0.606752	2.85749	0.00427006	0.0529826
E2348C_0081	leuO	13.3482	2.18143	0.694403	3.14145	0.00168115	0.0260054
E2348C_0082	ilvI	15.5907	0.830724	0.524341	1.58432	0.113121	0.476096
E2348C_0083	ilvH	2.52055	0.529749	1.08293	0.489182	0.624713	0.93091
E2348C_0085	fruR	347.238	-0.0169786	0.282654	-0.0600688	0.952101	1
E2348C_0086	mraZ	89.8855	0.310781	0.342377	0.907716	0.364028	0.799202
E2348C_0087	mraW	79.2092	-0.102538	0.287041	-0.357225	0.720923	0.960552
E2348C_0088	ftsL	59.2435	0.195048	0.39796	0.490119	0.62405	0.93091
E2348C_0089	ftsI	53.1726	0.218617	0.394791	0.553754	0.579747	0.913576
E2348C_0090	murE	50.825	0.182524	0.380636	0.479524	0.631566	0.932209
E2348C_0091	murF	40.246	0.0247211	0.378879	0.065248	0.947977	1
E2348C_0092	mraY	20.0346	0.0233415	0.567297	0.0411451	0.96718	1
E2348C_0093	murD	30.4518	0.459143	0.512709	0.895524	0.370507	0.801282
E2348C_0094	ftsW	29.4011	0.40899	0.43794	0.933894	0.350359	0.78618
E2348C_0095	murG	35.1032	0.473063	0.498323	0.94931	0.342463	0.779797
E2348C_0096	murC	42.4627	0.280889	0.423974	0.662515	0.507641	0.881045
E2348C_0097	ddl	60.6928	-0.16117	0.378322	-0.426013	0.670098	0.944924
E2348C_0098	ftsQ	73.0703	-0.355829	0.319689	-1.11305	0.265688	0.699591
E2348C_0099	ftsA	141.151	0.323121	0.299588	1.07855	0.280787	0.712233
E2348C_0100	ftsZ	158.565	0.328052	0.304897	1.07594	0.281953	0.713865
E2348C_0101	lpxC	1281.7	0.152414	0.211959	0.719073	0.472096	0.865762
E2348C_0102	secM	394.624	-0.152822	0.291761	-0.523792	0.600423	0.925187
E2348C_0103	secA	279.886	0.137507	0.241299	0.569863	0.56877	0.906675
E2348C_0104	mutT	4.53192	1.3203	0.980373	1.34673	0.178066	0.585038
E2348C_0105	yacG	18.0696	-0.051262	0.467463	-0.10966	0.912679	0.996574
E2348C_0106	yacF	40.5744	0.210822	0.411404	0.512446	0.608339	0.92713
E2348C_0107	coaE	34.1467	0.371028	0.4102	0.904504	0.365728	0.801282
E2348C_0108	guaC	121.216	-0.458656	0.291053	-1.57585	0.115061	0.479748
E2348C_0109	hofC	3.21236	0.600629	1.0035	0.598532	0.549485	0.898329
E2348C_0110	hofB	5.85055	-0.453126	0.722609	-0.627069	0.530614	0.892173
E2348C_0111	ppdD	1.09803	2.75389	1.82129	1.51205	0.13052	0.508663
E2348C_0112	nadC	104.909	0.0103029	0.295249	0.0348957	0.972163	1
E2348C_0113	ampD	69.2989	-0.244044	0.309786	-0.787781	0.430825	0.842301
E2348C_0114	ampE	36.3229	-0.204522	0.379274	-0.539246	0.589717	0.920372
E2348C_0115	aroP	105.386	0.226978	0.348613	0.651091	0.514988	0.884696
E2348C_0116	pdhR	723.975	0.444177	0.410498	1.08204	0.279233	0.710583
E2348C_0117	aceE	905.512	0.188943	0.320824	0.58893	0.555909	0.900389
E2348C_0118	aceF	398.736	0.250587	0.283058	0.885286	0.376002	0.802085
E2348C_0119	lpd	550.853	0.270721	0.294645	0.918804	0.358198	0.792949
E2348C_0120	yacH	76.2519	-0.57043	0.40535	-1.40725	0.159352	0.558977
E2348C_0121	acnB	748.977	-0.601078	0.281099	-2.13831	0.0324915	0.227778
E2348C_0122	yacL	155.723	-0.180337	0.372832	-0.483696	0.628602	0.93091
E2348C_0123	speD	55.5796	-0.104208	0.352883	-0.295304	0.767762	0.970879
E2348C_0124	speE	42.0292	-0.269313	0.377232	-0.713918	0.475278	0.867225
E2348C_0125	yacC	78.8101	0.481205	0.356493	1.34983	0.177071	0.582582
E2348C_0126	cueO	33.307	-0.605135	0.511721	-1.18255	0.236989	0.668328
E2348C_0127	gcd	88.7594	-0.038176	0.327572	-0.116542	0.907223	0.994301
E2348C_0128	hpt	35.219	0.647837	0.455469	1.42235	0.154924	0.552899
E2348C_0129	can	138.503	-0.458256	0.271506	-1.68783	0.0914438	0.42761
E2348C_0130	yadG	18.35	-0.248987	0.498257	-0.499715	0.617275	0.93068
E2348C_0131	yadH	16.3678	0.355222	0.565356	0.628315	0.529798	0.892072
E2348C_0132	yadI	59.6113	-0.0520402	0.369585	-0.140807	0.888022	0.992112
E2348C_0133	yadE	72.1278	-0.0192431	0.331987	-0.0579634	0.953778	1
E2348C_0134	panD	79.7715	0.0991023	0.334715	0.29608	0.767169	0.970879
E2348C_0135	yadD	40.0822	1.48969	0.424648	3.50806	0.000451379	0.00876381
E2348C_0136	panC	49.0455	0.165321	0.368594	0.448519	0.653779	0.937832
E2348C_0137	panB	59.9273	-0.910697	0.420162	-2.16749	0.0301977	0.217848
E2348C_0139	yadK	0.763378	1.06085	1.89229	0.560614	0.575061	0.911585
E2348C_0142	htrE	9.79557	-1.12035	0.599814	-1.86784	0.0617847	0.3462
E2348C_0144	yadN	0.129137	-0.894936	4.05444	-0.22073	0.825303	0.973266
E2348C_0145	folK	18.5746	0.000426335	0.472662	0.000901986	0.99928	1
E2348C_0146	pcnB	149.359	-0.166474	0.279739	-0.595103	0.551775	0.899002
E2348C_0147	yadB	28.2761	-0.408598	0.416451	-0.981144	0.326522	0.763016
E2348C_0148	dksA	180.892	-0.178708	0.30439	-0.587101	0.557136	0.900389
E2348C_0149	sfsA	164.694	-0.240167	0.342518	-0.701179	0.483191	0.869714
E2348C_0150	ligT	11.7698	-0.422597	0.566979	-0.745349	0.456061	0.85397
E2348C_0151	hrpB	100.336	0.424967	0.331693	1.28121	0.200121	0.619941
E2348C_0152	mrcB	106.197	0.45106	0.286697	1.5733	0.11565	0.480781
E2348C_0153	E2348C_0153	26.5059	3.76008	0.738683	5.09025	3.57592e-07	2.34322e-05
E2348C_0155	E2348C_0155	7.20288	-0.0050874	0.664164	-0.00765987	0.993888	1
E2348C_0156	E2348C_0156	4.39313	-0.499249	0.859752	-0.58069	0.56145	0.902143
E2348C_0157	fhuA	236.065	-1.65634	0.411238	-4.0277	5.63263e-05	0.00150993
E2348C_0158	fhuC	21.8115	0.275248	0.453369	0.607115	0.543774	0.89679
E2348C_0159	fhuD	11.2159	0.13183	0.601772	0.219069	0.826596	0.973266
E2348C_0160	fhuB	15.9712	0.240983	0.513058	0.4697	0.638569	0.933698
E2348C_0161	hemL	247.561	0.0476942	0.284993	0.167353	0.867093	0.984346
E2348C_0162	clcA	119.901	-0.0738244	0.314047	-0.235074	0.814151	0.973266
E2348C_0163	yadR	150.716	-0.78192	0.328642	-2.37924	0.0173482	0.148816
E2348C_0164	yadS	15.22	-0.281323	0.487184	-0.577447	0.563638	0.903077
E2348C_0165	btuF	18.175	-0.0492898	0.56219	-0.0876747	0.930135	0.997968
E2348C_0166	pfs	76.8968	0.616483	0.370273	1.66494	0.0959248	0.437076
E2348C_0167	dgt	41.6513	-0.40363	0.351712	-1.14762	0.251127	0.685658
E2348C_0168	degP	194.989	0.950523	0.320685	2.96404	0.00303631	0.0406969
E2348C_0169	cdaR	35.7595	0.283397	0.405463	0.698948	0.484585	0.869714
E2348C_0170	yaeH	112.726	-0.479032	0.29149	-1.64339	0.100302	0.445596
E2348C_0171	dapD	68.8451	0.0102644	0.351924	0.0291664	0.976732	1
E2348C_0172	glnD	46.1256	-0.570699	0.392798	-1.45291	0.14625	0.536104
E2348C_0173	map	126.446	-0.0415107	0.341831	-0.121436	0.903345	0.993569
E2348C_0174	rpsB	501.662	-1.00541	0.331663	-3.03143	0.002434	0.0341078
E2348C_0175	tsf	283.191	0.184954	0.327492	0.564759	0.572238	0.90977
E2348C_0176	pyrH	66.207	0.00948939	0.322049	0.0294657	0.976493	1
E2348C_0177	frr	322.52	-0.619068	0.244383	-2.53319	0.0113031	0.108171
E2348C_0178	dxr	68.7214	-0.120303	0.335894	-0.358158	0.720225	0.960435
E2348C_0179	ispU	83.2797	0.302251	0.323732	0.933647	0.350486	0.78618
E2348C_0180	cdsA	51.9688	0.546765	0.373205	1.46505	0.142906	0.52964
E2348C_0181	yaeL	184.329	0.827383	0.310747	2.66256	0.00775477	0.0837231
E2348C_0182	yaeT	330.237	0.352009	0.269144	1.30788	0.190913	0.605496
E2348C_0183	skp	118.373	0.891148	0.400238	2.22654	0.0259778	0.197047
E2348C_0184	lpxD	263.382	0.710645	0.27593	2.57546	0.0100107	0.0988086
E2348C_0185	fabZ	72.8326	1.32588	0.364588	3.63667	0.000276186	0.00584088
E2348C_0186	lpxA	52.8986	0.400025	0.364672	1.09694	0.272666	0.705404
E2348C_0187	lpxB	61.4642	0.581702	0.359604	1.61762	0.105745	0.458551
E2348C_0188	rnhB	18.2358	0.865345	0.513136	1.68639	0.0917214	0.42761
E2348C_0189	dnaE	124.959	0.260235	0.281903	0.923136	0.355936	0.791006
E2348C_0190	accA	131.193	0.0173273	0.283468	0.0611262	0.951259	1
E2348C_0191	ldcC	38.3284	-1.85811	0.452239	-4.10869	3.97909e-05	0.00115174
E2348C_0192	yaeR	15.6173	-0.627633	0.515072	-1.21854	0.22302	0.652417
E2348C_0193	tilS	41.3518	-0.367843	0.346495	-1.06161	0.288412	0.719384
E2348C_0194	rof	66.9995	0.215725	0.355796	0.606316	0.544305	0.89679
E2348C_0195	yaeP	45.967	0.394452	0.416392	0.94731	0.343481	0.780608
E2348C_0196	yaeQ	31.3688	-0.108694	0.431936	-0.251645	0.801316	0.973266
E2348C_0197	yaeJ	31.3369	-1.2533	0.43082	-2.90911	0.00362465	0.0467073
E2348C_0198	nlpE	47.1003	-0.721301	0.36771	-1.9616	0.0498086	0.300998
E2348C_0199	yaeF	17.0895	1.19225	0.547463	2.17777	0.0294228	0.213893
E2348C_0200	proS	178.355	0.300685	0.326846	0.91996	0.357594	0.792451
E2348C_0201	yaeB	41.9958	0.173095	0.357881	0.483667	0.628622	0.93091
E2348C_0202	rcsF	51.5775	-0.32305	0.369473	-0.874356	0.381925	0.809852
E2348C_0203	metQ	37.4881	0.342811	0.380524	0.900891	0.367646	0.801282
E2348C_0204	metI	9.90922	0.230711	0.640373	0.360276	0.718641	0.960223
E2348C_0205	metN	15.8096	0.854767	0.503026	1.69925	0.0892718	0.424366
E2348C_0206	gmhB	69.6658	0.270812	0.332065	0.815541	0.414763	0.831641
E2348C_0207	dkgB	16.455	0.282679	0.523387	0.540096	0.589131	0.920238
E2348C_0208	yafC	29.4986	0.200845	0.389988	0.515004	0.60655	0.926718
E2348C_0209	yafD	227.87	-0.0399887	0.299186	-0.133658	0.893673	0.992504
E2348C_0210	yafE	64.8881	0.11094	0.347127	0.319595	0.749276	0.968473
E2348C_0211	mltD	117.74	-0.221529	0.332581	-0.66609	0.505353	0.880449
E2348C_0212	gloB	16.8657	-0.00130134	0.562943	-0.00231167	0.998156	1
E2348C_0213	yafS	46.8094	-0.232951	0.336493	-0.692291	0.488755	0.871775
E2348C_0214	rnhA	16.3818	0.0244776	0.554492	0.0441443	0.964789	1
E2348C_0215	dnaQ	89.0079	0.00767237	0.343856	0.0223127	0.982199	1
E2348C_0216	yafV	36.1497	0.0597879	0.3864	0.15473	0.877034	0.987317
E2348C_0217	ivy	51.1855	0.935559	0.388864	2.40588	0.0161337	0.142278
E2348C_0218	fadE	59.806	0.38053	0.403194	0.943789	0.345278	0.78207
E2348C_0219	gmhA	41.5588	0.656375	0.405115	1.62022	0.105185	0.457373
E2348C_0220	yafJ	30.6186	-0.307467	0.418159	-0.735286	0.462165	0.858801
E2348C_0221	yafK	78.0991	-0.0880511	0.297273	-0.296197	0.76708	0.970879
E2348C_0222	yafL	6.61384	-0.696247	0.829928	-0.838925	0.401512	0.822825
E2348C_0223	E2348C_0223	155.949	-0.120749	0.351592	-0.343434	0.731272	0.963752
E2348C_0225	mbhA	1.38954	0.339978	1.3806	0.246253	0.805487	0.973266
E2348C_0226	dinB	34.3492	0.251106	0.396817	0.632802	0.526863	0.891556
E2348C_0227	yafP	6.81618	-0.16359	0.724462	-0.225809	0.82135	0.973266
E2348C_0228	E2348C_0228	16.5607	-0.612635	0.547504	-1.11896	0.263157	0.699195
E2348C_0229	prfH	5.19506	-0.10483	0.797062	-0.131521	0.895363	0.992504
E2348C_0230	pepD	210.91	-0.0772911	0.294445	-0.262498	0.792938	0.973266
E2348C_0231	gpt	118.516	0.443982	0.34037	1.30441	0.192095	0.605664
E2348C_0232	frsA	123.039	-0.177714	0.308804	-0.575489	0.56496	0.904473
E2348C_0233	crl	127.486	-0.110771	0.275979	-0.401374	0.688145	0.948008
E2348C_0234	phoE	1.93012	-0.0870906	1.27397	-0.0683617	0.945498	1
E2348C_0235	proB	68.1814	0.261827	0.376151	0.696068	0.486386	0.869981
E2348C_0236	proA	71.2212	-0.321525	0.307931	-1.04415	0.296418	0.728385
E2348C_0238	E2348C_0238	10.3033	-0.13945	0.614786	-0.226826	0.820559	0.973266
E2348C_0240	E2348C_0240	6.95645	-0.39884	0.671962	-0.593545	0.552816	0.899685
E2348C_0243	yagU	35.6411	-0.871734	0.535552	-1.62773	0.103583	0.454184
E2348C_0244	ykgJ	27.2801	0.458536	0.437158	1.0489	0.294223	0.72452
E2348C_0245	ecpE	7.91667	-0.0740272	0.680311	-0.108814	0.91335	0.996574
E2348C_0246	ecpD	23.1765	0.17685	0.441536	0.400533	0.688764	0.948508
E2348C_0247	ecpC	13.4889	-0.873661	0.546523	-1.59858	0.109914	0.470148
E2348C_0248	ecpB	4.2552	-1.47208	1.04156	-1.41334	0.157555	0.556813
E2348C_0249	ecpA	3.33409	-0.181667	1.04225	-0.174302	0.861628	0.982633
E2348C_0250	ecpR	4.26417	0.367336	0.892419	0.411619	0.680619	0.947216
E2348C_0251	E2348C_0251	2.90678	0.294426	1.11942	0.263016	0.792538	0.973266
E2348C_0253	rpmJ	7.37603	-1.60423	0.778617	-2.06035	0.0393647	0.260935
E2348C_0254	rpmE2	19.3684	-0.00611008	0.472302	-0.0129368	0.989678	1
E2348C_0255	E2348C_0255	11.5833	-0.00269508	0.656473	-0.0041054	0.996724	1
E2348C_0256	E2348C_0256	65.1682	0.210211	0.368941	0.569769	0.568834	0.906675
E2348C_0257	E2348C_0257	12.2753	-0.886406	0.557051	-1.59125	0.111554	0.472878
E2348C_0258	E2348C_0258	15.2026	0.321855	0.537677	0.598602	0.549438	0.898329
E2348C_0259	E2348C_0259	9.13964	-1.20142	0.889722	-1.35033	0.176911	0.582576
E2348C_0260	E2348C_0260	6.54508	-0.68863	0.77604	-0.887365	0.374882	0.802085
E2348C_0261	E2348C_0261	21.0729	-0.863159	0.431175	-2.00188	0.0452981	0.285717
E2348C_0262	ykgA	16.7951	-0.552733	0.52417	-1.05449	0.291659	0.721497
E2348C_0263	E2348C_0263	13.1265	-0.0728698	0.553536	-0.131644	0.895266	0.992504
E2348C_0264	ykgB	1.49866	-0.566557	1.38135	-0.410146	0.681698	0.947216
E2348C_0265	ykgI	0.301754	-1.45527	2.71062	-0.536875	0.591354	0.922012
E2348C_0266	ykgC	7.76259	-1.2989	0.672582	-1.93121	0.0534572	0.315957
E2348C_0267	ykgD	8.50526	0.10441	0.650898	0.160409	0.872559	0.986809
E2348C_0268	ykgE	23.4133	-1.0663	0.543237	-1.96286	0.0496622	0.300778
E2348C_0269	ykgF	21.058	-0.92157	0.563781	-1.63462	0.102128	0.450221
E2348C_0270	ykgG	11.7712	0.358832	0.61298	0.585389	0.558286	0.900511
E2348C_0271	E2348C_0271	55.5087	-1.22425	0.522387	-2.34356	0.0191006	0.158936
E2348C_0273	betA	47.4153	-2.12146	0.377742	-5.61616	1.95246e-08	1.77148e-06
E2348C_0274	betB	40.4601	-2.19581	0.451103	-4.86764	1.1294e-06	6.11527e-05
E2348C_0275	betI	55.7513	-2.59913	0.394098	-6.59513	4.24877e-11	1.00229e-08
E2348C_0276	betT	57.5532	-1.10089	0.32211	-3.41776	0.000631398	0.0116821
E2348C_0277	yahA	23.0109	-1.26971	0.539243	-2.35461	0.0185422	0.15706
E2348C_0278	yahB	17.7893	-0.704429	0.550154	-1.28042	0.200397	0.619982
E2348C_0279	yahC	0.418348	1.08683	2.39234	0.454296	0.649615	0.935517
E2348C_0280	yahD	0.624946	-0.0144176	2.18669	-0.00659336	0.994739	1
E2348C_0281	yahE	1.17591	0.128792	1.70228	0.0756586	0.939691	1
E2348C_0282	yahF	6.06849	-0.165382	0.729824	-0.226605	0.820731	0.973266
E2348C_0283	yahG	3.17279	-0.853828	1.01223	-0.843508	0.398944	0.821212
E2348C_0284	yahH	1.19057	-2.27323	1.78511	-1.27344	0.202861	0.62235
E2348C_0285	yahI	1.07474	0.422943	1.45628	0.290427	0.77149	0.971414
E2348C_0286	yahJ	17.5759	-0.542762	0.521865	-1.04004	0.298319	0.731154
E2348C_0288	yahN	19.314	1.83762	0.614154	2.99213	0.00277042	0.037777
E2348C_0289	yahO	24.9788	-1.34956	0.547854	-2.46335	0.0137644	0.124981
E2348C_0290	prpR	7.37299	-1.21292	0.709731	-1.70898	0.0874542	0.4206
E2348C_0291	prpB	1.11618	-1.75009	1.5802	-1.10751	0.268074	0.702467
E2348C_0292	prpC	1.58061	-0.26032	1.23286	-0.211152	0.832769	0.973926
E2348C_0293	prpD	1.91311	0.836156	1.18863	0.703459	0.48177	0.869714
E2348C_0294	prpE	6.12476	0.357719	0.764595	0.467854	0.639889	0.934129
E2348C_0295	codB	3.61414	1.13612	0.970782	1.17031	0.241874	0.676152
E2348C_0296	codA	13.2404	1.14923	0.619087	1.85633	0.0634071	0.352361
E2348C_0297	lacA	3.39961	1.48886	1.05783	1.40747	0.159289	0.558977
E2348C_0298	lacY	4.1899	-0.21909	0.830297	-0.263869	0.791881	0.973266
E2348C_0299	lacZ	18.3644	0.336384	0.621569	0.541184	0.58838	0.920238
E2348C_0300	lacI	45.0624	0.0675929	0.362868	0.186274	0.85223	0.981003
E2348C_0301	yaiL	16.261	-0.401521	0.481696	-0.833557	0.404531	0.825284
E2348C_0302	frmB	22.2304	-0.739817	0.480354	-1.54015	0.123524	0.495954
E2348C_0303	frmA	37.9845	0.458429	0.432861	1.05907	0.289569	0.719384
E2348C_0304	frmR	11.0636	-0.235323	0.703765	-0.334377	0.738095	0.965767
E2348C_0305	tauA	2.2269	0.613273	1.19566	0.512917	0.60801	0.92713
E2348C_0306	tauB	4.72271	0.277155	0.797692	0.347447	0.728256	0.963752
E2348C_0307	tauC	1.34714	0.145116	1.4694	0.0987587	0.92133	0.997247
E2348C_0308	tauD	10.4524	-0.454027	0.68403	-0.663754	0.506848	0.881045
E2348C_0309	hemB	141.501	0.183386	0.330099	0.555547	0.578521	0.912863
E2348C_0311	yaiV	19.203	0.0270102	0.513439	0.0526064	0.958045	1
E2348C_0312	ampH	83.5627	-0.194342	0.333932	-0.58198	0.56058	0.902053
E2348C_0313	sbmA	51.2043	0.352119	0.373851	0.94187	0.346259	0.783526
E2348C_0315	yaiY	11.8257	-2.07285	0.701116	-2.9565	0.00311155	0.0413529
E2348C_0316	yaiZ	44.7629	-0.137989	0.370688	-0.37225	0.709706	0.95621
E2348C_0317	ddl	57.3725	-0.4117	0.327971	-1.25529	0.209373	0.632003
E2348C_0318	iraP	37.43	-0.804109	0.46795	-1.71837	0.08573	0.416663
E2348C_0319	phoA	72.2367	-1.27513	0.341516	-3.73375	0.000188652	0.00416724
E2348C_0320	psiF	32.2325	-1.18602	0.505594	-2.3458	0.0189863	0.158264
E2348C_0321	adrA	8.44174	-0.638964	0.666463	-0.958739	0.33769	0.775668
E2348C_0322	proC	71.6156	-1.09513	0.319545	-3.42714	0.000609973	0.0113749
E2348C_0323	yaiI	29.2947	0.614904	0.420437	1.46253	0.143595	0.530942
E2348C_0324	aroL	41.1301	0.189325	0.362615	0.52211	0.601593	0.925187
E2348C_0325	yaiA	39.8608	-0.7707	0.432805	-1.78071	0.0749596	0.391216
E2348C_0326	aroM	24.3337	-1.07532	0.443146	-2.42655	0.0152429	0.135496
E2348C_0327	yaiE	143.368	-1.22405	0.451422	-2.71154	0.00669709	0.0748463
E2348C_0328	ykiA	20.5417	-0.2189	0.500289	-0.437547	0.661715	0.9406
E2348C_0329	rdgC	39.241	0.0200522	0.353582	0.0567117	0.954775	1
E2348C_0330	mak	34.9075	0.109253	0.445406	0.245288	0.806233	0.973266
E2348C_0331	araJ	75.9287	0.118952	0.337486	0.352466	0.724489	0.963127
E2348C_0332	sbcC	51.23	-0.16231	0.332154	-0.488659	0.625083	0.93091
E2348C_0333	sbcD	16.1023	0.147846	0.543706	0.271922	0.785682	0.973266
E2348C_0334	phoB	35.0859	0.407594	0.396132	1.02893	0.303511	0.736878
E2348C_0335	phoR	53.1028	1.14289	0.351662	3.24998	0.00115412	0.0191731
E2348C_0336	brnQ	169.337	-0.402615	0.285847	-1.40849	0.158985	0.558977
E2348C_0337	proY	46.3941	0.425879	0.382322	1.11393	0.26531	0.699591
E2348C_0338	malZ	17.0094	-0.00814316	0.471957	-0.017254	0.986234	1
E2348C_0339	acpH	45.4579	-0.464495	0.347753	-1.3357	0.181646	0.59101
E2348C_0340	queA	34.8658	-0.468072	0.43677	-1.07167	0.28387	0.715819
E2348C_0341	tgt	40.1459	0.0267027	0.382307	0.0698463	0.944316	1
E2348C_0342	yajC	35.6569	0.810861	0.483916	1.67562	0.0938119	0.432357
E2348C_0343	secD	204.533	0.326656	0.277491	1.17718	0.239125	0.671143
E2348C_0344	secF	71.1589	0.213415	0.322234	0.662297	0.507781	0.881045
E2348C_0345	yajD	74.4445	-0.0717639	0.350203	-0.204921	0.837634	0.976624
E2348C_0346	tsx	82.0672	0.50077	0.349539	1.43266	0.151955	0.54893
E2348C_0347	yajI	7.58455	0.111415	0.725866	0.153492	0.87801	0.987709
E2348C_0348	nrdR	56.1131	0.297603	0.377636	0.788068	0.430657	0.842301
E2348C_0349	ribD	105.884	0.306071	0.312861	0.978299	0.327926	0.764561
E2348C_0350	ribH	76.7566	0.0314399	0.304042	0.103406	0.91764	0.997247
E2348C_0351	nusB	99.9112	0.602701	0.395874	1.52246	0.127895	0.503465
E2348C_0352	thiL	29.1332	0.382556	0.397709	0.9619	0.3361	0.775033
E2348C_0353	pgpA	12.5669	0.669129	0.602142	1.11125	0.266461	0.699591
E2348C_0354	yajO	49.0213	-1.14514	0.414015	-2.76594	0.00567595	0.0653149
E2348C_0355	dxs	101.745	-0.0405859	0.316159	-0.128372	0.897855	0.993008
E2348C_0356	ispA	85.1685	-0.380417	0.297832	-1.27729	0.201501	0.620589
E2348C_0357	xseB	30.9939	-0.759974	0.440536	-1.72511	0.0845075	0.416223
E2348C_0358	thiI	68.3098	0.453306	0.342115	1.32501	0.185168	0.595924
E2348C_0359	yajL	32.6079	-0.262231	0.407964	-0.64278	0.520367	0.889204
E2348C_0360	panE	47.9261	-0.453532	0.377731	-1.20067	0.229878	0.659638
E2348C_0361	yajQ	31.7354	-0.0417042	0.464819	-0.0897216	0.928508	0.997968
E2348C_0362	yajR	26.8583	0.584219	0.466292	1.2529	0.210241	0.633806
E2348C_0363	cyoE	102.037	0.109507	0.433964	0.25234	0.800778	0.973266
E2348C_0364	cyoD	11.5395	0.00878149	0.710734	0.0123555	0.990142	1
E2348C_0365	cyoC	67.8163	-0.739755	0.501091	-1.47629	0.139867	0.524973
E2348C_0366	cyoB	296.821	-1.50502	0.498079	-3.02165	0.002514	0.0348855
E2348C_0367	cyoA	171.268	-1.69169	0.362082	-4.67212	2.98107e-06	0.000138795
E2348C_0368	ampG	29.5678	0.248288	0.407086	0.609916	0.541917	0.896049
E2348C_0369	yajG	40.5601	-0.0662606	0.352055	-0.188211	0.850711	0.981003
E2348C_0370	bolA	506.395	-1.91436	0.358295	-5.34297	9.14345e-08	7.43773e-06
E2348C_0371	tig	338.365	-0.0369815	0.241653	-0.153035	0.87837	0.987879
E2348C_0372	clpP	318.619	0.0706287	0.270408	0.261194	0.793943	0.973266
E2348C_0373	clpX	691.85	0.156354	0.27272	0.573313	0.566432	0.905294
E2348C_0374	lon	762.307	0.216363	0.289207	0.748124	0.454385	0.85397
E2348C_0375	hupB	315.715	1.40888	0.325882	4.32328	1.53727e-05	0.000536111
E2348C_0376	ppiD	328.041	0.199661	0.239145	0.834897	0.403776	0.825284
E2348C_0377	ybaV	6.9224	-0.110128	0.736217	-0.149586	0.881091	0.989111
E2348C_0378	ybaW	9.80126	0.051484	0.594921	0.0865393	0.931038	0.997968
E2348C_0379	queC	26.1441	0.0555728	0.423674	0.131169	0.895642	0.992504
E2348C_0380	ybaE	70.4275	-0.708392	0.399899	-1.77143	0.0764898	0.396296
E2348C_0381	cof	114.9	1.35397	0.57856	2.34024	0.0192713	0.159823
E2348C_0382	ybaO	142.683	-0.0888699	0.312845	-0.28407	0.776356	0.973266
E2348C_0383	mdlA	142.924	-0.156558	0.373347	-0.419336	0.674971	0.947105
E2348C_0384	mdlB	76.4465	-0.526729	0.332405	-1.5846	0.113057	0.476096
E2348C_0385	glnK	0.847699	0.454276	1.78549	0.254426	0.799166	0.973266
E2348C_0386	amtB	9.67642	-0.503833	0.584576	-0.861877	0.388755	0.816254
E2348C_0387	tesB	29.7526	0.245753	0.397743	0.617869	0.536662	0.895188
E2348C_0388	ybaY	64.0719	-2.93983	0.392988	-7.48073	7.39133e-14	2.68248e-11
E2348C_0389	E2348C_0389	39.7242	-0.0601322	0.397325	-0.151343	0.879705	0.988412
E2348C_0390	ybaZ	50.3415	0.0790781	0.3414	0.231629	0.816826	0.973266
E2348C_0391	ybaA	9.56485	0.0035939	0.653613	0.00549852	0.995613	1
E2348C_0392	ylaB	78.3666	-0.795766	0.375968	-2.11658	0.0342954	0.237252
E2348C_0393	ylaC	143.327	-0.877457	0.279914	-3.13474	0.00172006	0.026439
E2348C_0395	hha	127.669	-0.280776	0.330819	-0.848731	0.396031	0.820194
E2348C_0396	ybaJ	304.595	0.667166	0.335977	1.98575	0.0470616	0.291769
E2348C_0397	acrB	143.998	0.127091	0.307769	0.412943	0.679648	0.947216
E2348C_0398	acrA	112.37	-0.399423	0.294247	-1.35744	0.174641	0.581748
E2348C_0399	acrR	20.2596	0.277203	0.578276	0.479362	0.631681	0.932209
E2348C_0400	kefA	121.848	0.514514	0.299515	1.71782	0.0858289	0.416663
E2348C_0401	ybaM	4.99328	0.0526232	0.765926	0.0687052	0.945224	1
E2348C_0402	priC	20.3664	0.199317	0.471211	0.422989	0.672303	0.944924
E2348C_0403	ybaN	17.2099	-0.322793	0.515605	-0.626048	0.531283	0.892662
E2348C_0404	apt	51.7764	0.484451	0.36302	1.3345	0.18204	0.59101
E2348C_0405	dnaX	240.686	0.203756	0.272971	0.746438	0.455403	0.85397
E2348C_0406	ybaB	32.2545	-0.473778	0.406355	-1.16592	0.243646	0.678184
E2348C_0407	recR	45.1318	0.902225	0.400818	2.25096	0.0243881	0.188319
E2348C_0408	htpG	695.079	0.20909	0.298283	0.700979	0.483316	0.869714
E2348C_0409	adk	226.387	0.355199	0.281021	1.26396	0.206245	0.626167
E2348C_0410	hemH	291.834	0.523748	0.406959	1.28698	0.198101	0.617356
E2348C_0411	aes	13.2883	-0.087263	0.595176	-0.146617	0.883434	0.989805
E2348C_0412	gsk	70.777	0.238777	0.30277	0.788639	0.430323	0.842084
E2348C_0413	ybaL	90.8834	-0.494985	0.332949	-1.48667	0.137102	0.519783
E2348C_0414	fsr	14.6082	0.575641	0.576849	0.997905	0.318326	0.754413
E2348C_0415	ushA	78.45	-0.368953	0.341826	-1.07936	0.280428	0.711704
E2348C_0416	ybaK	15.6194	-0.0430736	0.482137	-0.089339	0.928812	0.997968
E2348C_0417	ybaP	45.3025	-0.0848938	0.369656	-0.229656	0.818359	0.973266
E2348C_0418	ybaQ	6.79933	-0.376941	0.752992	-0.500591	0.616659	0.930412
E2348C_0419	copA	187.283	-0.414154	0.34268	-1.20858	0.226826	0.656542
E2348C_0420	ybaS	105.047	-2.98003	0.487859	-6.10839	1.00643e-09	1.24957e-07
E2348C_0421	ybaT	154.439	-2.14544	0.341656	-6.27952	3.39614e-10	4.71265e-08
E2348C_0422	cueR	107.626	-1.15866	0.3638	-3.18488	0.00144814	0.0228506
E2348C_0424	E2348C_0424	30.6077	-0.541538	0.425819	-1.27176	0.20346	0.62338
E2348C_0425	E2348C_0425	6.62394	-0.166633	0.771124	-0.216091	0.828917	0.973926
E2348C_0426	E2348C_0426	67.6516	0.0538751	0.404613	0.133152	0.894073	0.992504
E2348C_0427	ybbJ	80.7436	0.235488	0.406243	0.579672	0.562136	0.902359
E2348C_0428	ybbK	63.5086	-0.419386	0.351896	-1.19179	0.233344	0.662037
E2348C_0429	ybbL	42.0071	0.0768742	0.43553	0.176507	0.859895	0.981612
E2348C_0430	ybbM	15.5229	-0.328707	0.597489	-0.550146	0.582219	0.915942
E2348C_0431	ybbN	152.008	0.346025	0.311232	1.11179	0.266228	0.699591
E2348C_0432	ybbO	20.2888	-0.212821	0.493396	-0.431339	0.666222	0.94259
E2348C_0433	tesA	16.5702	0.0581719	0.560815	0.103727	0.917386	0.997247
E2348C_0434	ybbA	12.7549	0.436067	0.557614	0.782023	0.434201	0.842398
E2348C_0435	ybbP	25.4998	0.56437	0.465064	1.21353	0.224926	0.654705
E2348C_0436	E2348C_0436	71.9277	0.271486	0.359039	0.756145	0.449562	0.853192
E2348C_0437	ybbB	42.859	0.608623	0.401769	1.51486	0.129809	0.507545
E2348C_0438	allS	7.91296	0.214326	0.806409	0.265779	0.79041	0.973266
E2348C_0439	allA	1.61546	0.078068	1.22419	0.0637712	0.949152	1
E2348C_0440	allR	20.9362	0.537789	0.507373	1.05995	0.289168	0.719384
E2348C_0441	gcl	2.37285	1.99591	1.25005	1.59667	0.11034	0.471188
E2348C_0442	hyi	0.240163	0.164522	3.52428	0.0466823	0.962766	1
E2348C_0443	glxR	1.78327	0.525184	1.20134	0.437164	0.661992	0.9406
E2348C_0444	ybbW	7.83456	-0.0663569	0.661192	-0.10036	0.920059	0.997247
E2348C_0445	allB	8.87872	0.589926	0.693531	0.850613	0.394984	0.819858
E2348C_0446	ybbY	5.93991	-0.721326	0.719208	-1.00295	0.315887	0.751635
E2348C_0447	glxK	10.107	-0.455224	0.651137	-0.699121	0.484476	0.869714
E2348C_0448	ylbA	3.76604	0.310525	0.897518	0.345982	0.729356	0.963752
E2348C_0449	allC	8.94445	-0.272404	0.650959	-0.418466	0.675606	0.947105
E2348C_0450	allD	1.85507	-0.773805	1.17512	-0.658489	0.510224	0.881538
E2348C_0451	fdrA	1.60377	2.20119	1.40536	1.56628	0.117283	0.482847
E2348C_0452	ylbE	0.764001	2.20106	1.99419	1.10374	0.269707	0.704974
E2348C_0453	ylbF	1.05307	-1.04552	1.65517	-0.631672	0.527601	0.891556
E2348C_0454	ybcF	2.5876	-0.852339	1.37075	-0.621805	0.53407	0.89416
E2348C_0455	purK	18.2089	0.0950588	0.596443	0.159376	0.873373	0.986809
E2348C_0456	purE	7.37853	0.434589	0.718838	0.604571	0.545464	0.89679
E2348C_0457	lpxH	21.0151	0.0475759	0.454277	0.104729	0.916591	0.997247
E2348C_0458	ppiB	69.5787	-0.582748	0.337562	-1.72635	0.0842853	0.416223
E2348C_0459	cysS	88.7189	-0.09447	0.298975	-0.31598	0.752018	0.96877
E2348C_0460	ybcI	5.50797	-0.0214551	0.784234	-0.0273581	0.978174	1
E2348C_0461	ybcJ	30.5558	0.335911	0.40827	0.822768	0.41064	0.828968
E2348C_0462	folD	135.731	0.490212	0.28662	1.71032	0.0872066	0.420488
E2348C_0465	E2348C_0465	18.3818	0.458625	0.4901	0.935778	0.349388	0.785881
E2348C_0466	ompT	28.2111	0.60306	0.497856	1.21131	0.225775	0.654705
E2348C_0467	ybcH	9.07825	-0.54147	0.599762	-0.902807	0.366628	0.801282
E2348C_0468	nfrA	81.1488	0.249476	0.325235	0.767063	0.443044	0.847717
E2348C_0469	nfrB	32.9632	0.201595	0.398658	0.505684	0.613079	0.927977
E2348C_0470	cusS	16.0951	-0.845711	0.520428	-1.62503	0.104156	0.45543
E2348C_0471	cusR	12.3018	1.00029	0.595761	1.679	0.0931512	0.431151
E2348C_0472	cusC	6.82939	0.136746	0.821095	0.166541	0.867732	0.984598
E2348C_0473	cusF	0.369268	-1.87189	2.59575	-0.721135	0.470827	0.86569
E2348C_0474	cusB	5.09356	-0.0910799	0.835889	-0.108962	0.913233	0.996574
E2348C_0475	cusA	6.98118	0.128379	0.756263	0.169755	0.865203	0.984329
E2348C_0476	pheP	20.7408	0.379025	0.480006	0.789626	0.429746	0.841844
E2348C_0477	ybdG	42.7973	0.506597	0.356153	1.42241	0.154906	0.552899
E2348C_0478	nfsB	130.77	0.949751	0.279752	3.39498	0.000686332	0.0124543
E2348C_0479	ybdF	47.0125	-1.33827	0.414814	-3.22619	0.00125449	0.0205509
E2348C_0480	ybdJ	24.3871	-0.593636	0.483162	-1.22865	0.219204	0.649626
E2348C_0481	ybdK	58.4488	-1.75281	0.389179	-4.50386	6.67306e-06	0.000262362
E2348C_0484	entD	20.292	0.09449	0.469715	0.201164	0.84057	0.978487
E2348C_0485	fepA	51.6622	0.364713	0.366699	0.994584	0.319939	0.754413
E2348C_0486	fes	17.9583	-0.122629	0.502596	-0.243992	0.807237	0.973266
E2348C_0487	ybdZ	1.26006	0.154338	1.4777	0.104445	0.916816	0.997247
E2348C_0488	entF	62.9516	-0.29705	0.433475	-0.685275	0.493171	0.875344
E2348C_0490	fepC	11.0878	0.43319	0.636462	0.680622	0.496111	0.876898
E2348C_0491	fepG	12.6263	0.152265	0.579832	0.262602	0.792858	0.973266
E2348C_0492	fepD	73.3611	-0.211042	0.358212	-0.589155	0.555758	0.900389
E2348C_0493	entS	19.3347	0.445068	0.482603	0.922223	0.356412	0.791319
E2348C_0494	fepB	22.3879	-0.759804	0.444547	-1.70916	0.0874209	0.4206
E2348C_0495	entC	16.8789	-0.43945	0.511001	-0.859979	0.389801	0.816254
E2348C_0496	entE	21.8202	-0.498503	0.493995	-1.00913	0.312915	0.746753
E2348C_0497	entB	5.93448	1.34285	0.94829	1.41608	0.156752	0.555223
E2348C_0498	entA	8.31955	-0.256895	0.65504	-0.392182	0.694923	0.950408
E2348C_0499	ybdB	33.7784	0.290833	0.419296	0.693622	0.487919	0.87131
E2348C_0500	cstA	228.352	-1.29651	0.262323	-4.94242	7.71607e-07	4.55055e-05
E2348C_0501	ybdD	31.5901	-1.0321	0.444527	-2.3218	0.0202437	0.165917
E2348C_0502	ybdH	8.40131	0.083893	0.725638	0.115613	0.907959	0.994301
E2348C_0503	ybdL	13.937	0.127593	0.557763	0.228759	0.819056	0.973266
E2348C_0504	ybdM	8.7232	-0.00488977	0.674208	-0.00725261	0.994213	1
E2348C_0505	ybdN	10.6527	-1.01447	0.598116	-1.69611	0.0898652	0.425618
E2348C_0506	ybdO	10.0205	-0.887331	0.639108	-1.38839	0.165018	0.567691
E2348C_0507	dsbG	11.6369	-0.660711	0.571924	-1.15524	0.247992	0.683026
E2348C_0508	ahpC	2291.98	1.06628	0.313536	3.40083	0.00067182	0.0122855
E2348C_0509	ahpF	1395.62	0.937026	0.309982	3.02284	0.00250415	0.0348513
E2348C_0510	uspG	556.855	0.14702	0.281006	0.523193	0.60084	0.925187
E2348C_0511	rnk	57.7331	-0.330236	0.331261	-0.996908	0.318809	0.754413
E2348C_0512	rna	39.5519	-0.409475	0.372881	-1.09814	0.272144	0.705404
E2348C_0513	citT	5.74486	-0.494442	0.780605	-0.633409	0.526467	0.891556
E2348C_0514	citG	0.367904	-1.40727	2.70635	-0.51999	0.603071	0.925296
E2348C_0515	citX	0.654056	1.99283	2.27638	0.875438	0.381336	0.809695
E2348C_0516	citF	1.72914	1.26262	1.34268	0.940375	0.347025	0.783756
E2348C_0517	citE	0.727381	2.36514	1.96198	1.20548	0.228017	0.658505
E2348C_0518	citD	0.1495	0.0700907	4.00611	0.017496	0.986041	1
E2348C_0519	citC	2.20815	2.07296	1.25618	1.6502	0.0989022	0.443134
E2348C_0520	citA	19.8871	0.62722	0.539721	1.16212	0.245186	0.679665
E2348C_0521	dpiA	8.66918	-0.0813424	0.652794	-0.124607	0.900835	0.993261
E2348C_0522	dcuC	31.0079	0.648994	0.402972	1.61052	0.107285	0.462678
E2348C_0523	pagP	224.404	0.532512	0.46783	1.13826	0.255012	0.690162
E2348C_0524	cspE	1701.92	-0.58766	0.367132	-1.60068	0.109449	0.469009
E2348C_0525	crcB	15.351	0.865204	0.561313	1.54139	0.123221	0.495954
E2348C_0526	ybeM	14.4036	-0.410569	0.524906	-0.782177	0.434111	0.842398
E2348C_0527	tatE	41.2165	0.109358	0.404598	0.270287	0.786939	0.973266
E2348C_0528	lipA	386.51	-0.41145	0.247095	-1.66515	0.0958825	0.437076
E2348C_0530	lipB	87.6631	0.438536	0.44506	0.98534	0.324457	0.761207
E2348C_0531	ybeD	213.081	0.402252	0.389647	1.03235	0.301908	0.734985
E2348C_0532	dacA	79.3778	0.127638	0.316046	0.403861	0.686315	0.947216
E2348C_0533	rlpA	62.9073	-0.489885	0.418983	-1.16922	0.242313	0.676254
E2348C_0534	mrdB	22.5057	0.417178	0.485991	0.858406	0.390668	0.816254
E2348C_0535	mrdA	65.244	0.416018	0.339079	1.22691	0.219858	0.650339
E2348C_0536	ybeA	25.9375	1.25475	0.425722	2.94733	0.00320528	0.042007
E2348C_0537	ybeB	34.8264	0.740739	0.402682	1.83951	0.0658397	0.35967
E2348C_0538	cobC	16.0795	0.296793	0.486973	0.609465	0.542216	0.896049
E2348C_0539	nadD	22.4914	0.546327	0.454511	1.20201	0.229359	0.658623
E2348C_0540	holA	49.8015	0.308676	0.330691	0.933429	0.350598	0.78618
E2348C_0541	rlpB	44.6877	-0.0187734	0.351091	-0.0534715	0.957356	1
E2348C_0542	leuS	387.19	-0.430281	0.251883	-1.70826	0.0875889	0.420819
E2348C_0543	ybeL	264.897	-1.19214	0.334397	-3.56504	0.000363797	0.00733501
E2348C_0544	rihA	119.261	-0.183367	0.294338	-0.622981	0.533297	0.89416
E2348C_0545	gltL	23.7345	-0.728671	0.538805	-1.35238	0.176253	0.582576
E2348C_0546	gltK	6.6542	0.00484676	0.724303	0.00669162	0.994661	1
E2348C_0547	gltJ	14.7982	-0.111871	0.571439	-0.19577	0.84479	0.980399
E2348C_0548	gltI	67.6419	-1.86683	0.397832	-4.6925	2.69887e-06	0.000127333
E2348C_0549	E2348C_0549	20.283	0.307203	0.46481	0.660922	0.508662	0.881045
E2348C_0550	lnt	94.7381	-0.32328	0.363524	-0.889295	0.373845	0.802085
E2348C_0551	ybeX	139.605	-0.584337	0.339476	-1.72129	0.0851982	0.416663
E2348C_0552	ybeY	65.5669	0.6872	0.340612	2.01755	0.0436384	0.278225
E2348C_0553	ybeZ	170.192	0.223161	0.277875	0.803101	0.421916	0.836948
E2348C_0554	miaB	112.303	0.307027	0.285582	1.07509	0.282333	0.714235
E2348C_0555	ubiF	79.4891	0.231341	0.330443	0.700094	0.483869	0.869714
E2348C_0556	asnB	120.884	-1.20977	0.33999	-3.55826	0.000373319	0.00749498
E2348C_0557	nagD	58.9414	-0.0479986	0.345349	-0.138986	0.889461	0.992504
E2348C_0558	nagC	105.223	-0.351209	0.317168	-1.10733	0.268152	0.702467
E2348C_0559	nagA	67.7562	-0.140513	0.340242	-0.41298	0.679621	0.947216
E2348C_0560	nagB	31.0781	-0.788679	0.441529	-1.78625	0.0740592	0.388667
E2348C_0561	nagE	101.249	0.00863599	0.338391	0.0255207	0.97964	1
E2348C_0562	E2348C_0562	3.49934	-0.425831	0.918511	-0.46361	0.642927	0.934712
E2348C_0564	E2348C_0564	0.780641	0.0435015	1.882	0.0231144	0.981559	1
E2348C_0565	E2348C_0565	0.296715	-2.42272	2.9363	-0.825092	0.409319	0.828117
E2348C_0566	E2348C_0566	1.46912	-1.37146	1.41973	-0.966	0.334044	0.772559
E2348C_0567	E2348C_0567	4.72214	1.28905	0.894465	1.44113	0.149547	0.544835
E2348C_0568	E2348C_0568	1.47505	1.43289	1.4088	1.0171	0.309107	0.742342
E2348C_0569	pdxA	3.60263	1.1021	0.919783	1.19822	0.230831	0.659638
E2348C_0570	E2348C_0570	35.0915	0.707345	0.412927	1.713	0.086712	0.41918
E2348C_0571	glnS	244.224	-0.497512	0.266722	-1.86528	0.0621423	0.346967
E2348C_0572	ybfM	98.674	2.44417	0.397024	6.15623	7.44959e-10	9.76311e-08
E2348C_0573	ybfN	33.0148	3.78578	0.542626	6.97678	3.02019e-12	9.4995e-10
E2348C_0574	fur	441.448	-0.319139	0.387748	-0.823057	0.410475	0.828968
E2348C_0575	uof	71.5222	0.885455	0.376949	2.349	0.0188237	0.157986
E2348C_0576	fldA	129.401	0.0756174	0.297172	0.254456	0.799143	0.973266
E2348C_0577	ybfE	37.5101	-0.141916	0.369854	-0.38371	0.701194	0.95341
E2348C_0578	ybfF	30.4551	-0.174376	0.426695	-0.408666	0.682785	0.947216
E2348C_0579	seqA	83.6508	-0.625511	0.324522	-1.92749	0.053919	0.317591
E2348C_0580	pgm	128.911	-0.117491	0.286783	-0.409687	0.682035	0.947216
E2348C_0581	potE	16.6483	1.06618	0.57548	1.85268	0.0639285	0.353241
E2348C_0582	speF	9.91281	-0.923653	0.814991	-1.13333	0.257076	0.692702
E2348C_0583	kdpE	23.9659	-0.251961	0.472912	-0.532786	0.594181	0.922761
E2348C_0584	kdpD	40.4548	-0.0343902	0.382796	-0.0898396	0.928415	0.997968
E2348C_0585	kdpC	8.0008	0.412468	0.701842	0.587694	0.556738	0.900389
E2348C_0586	kdpB	9.15957	1.45316	0.834409	1.74154	0.0815886	0.40907
E2348C_0587	kdpA	5.01661	-0.582689	0.834755	-0.698036	0.485155	0.869714
E2348C_0588	kdpF	0.326642	0	3.24689	0	1	1
E2348C_0589	ybfA	928.452	-0.0602375	0.39029	-0.15434	0.877342	0.987428
E2348C_0590	ybgA	61.1963	0.0108097	0.388481	0.0278257	0.977801	1
E2348C_0591	phr	61.6171	0.160413	0.437899	0.366324	0.714123	0.958005
E2348C_0592	ybgH	10.3053	0.0959283	0.655211	0.146408	0.883599	0.989805
E2348C_0593	ybgI	29.4895	-0.512172	0.435847	-1.17512	0.239948	0.673052
E2348C_0594	ybgJ	15.3878	-0.120786	0.508134	-0.237705	0.81211	0.973266
E2348C_0595	ybgK	21.7472	-0.372089	0.449531	-0.827727	0.407825	0.827895
E2348C_0596	ybgL	24.8671	-0.231973	0.42768	-0.542398	0.587544	0.920025
E2348C_0597	nei	21.2376	-0.727403	0.494775	-1.47017	0.141516	0.527388
E2348C_0598	abrB	67.1566	0.0451845	0.344326	0.131226	0.895597	0.992504
E2348C_0600	gltA	370.722	-0.951998	0.397978	-2.39209	0.0167528	0.145493
E2348C_0601	sdhC	119.669	-1.25063	0.428758	-2.91688	0.00353551	0.0457001
E2348C_0602	sdhD	48.6198	-0.957282	0.507363	-1.88678	0.0591899	0.336362
E2348C_0603	sdhA	387.723	-0.961343	0.423749	-2.26866	0.023289	0.183504
E2348C_0604	sdhB	210.652	-0.420691	0.393659	-1.06867	0.285218	0.716538
E2348C_0605	sucA	677.865	-1.27914	0.443241	-2.88589	0.00390314	0.0496361
E2348C_0606	sucB	407.008	-0.676023	0.481929	-1.40274	0.160693	0.561313
E2348C_0607	sucC	225.777	-0.554132	0.512723	-1.08076	0.279803	0.710882
E2348C_0608	sucD	173.689	-0.518056	0.532433	-0.972998	0.330554	0.768632
E2348C_0609	mngR	56.1042	0.694548	0.341637	2.033	0.0420525	0.270627
E2348C_0611	E2348C_0611	45.9354	0.420546	0.361015	1.1649	0.24406	0.678706
E2348C_0612	E2348C_0612	1.12658	-1.58378	1.97693	-0.801131	0.423056	0.837941
E2348C_0613	E2348C_0613	0.13971	-0.894932	4.05444	-0.220729	0.825304	0.973266
E2348C_0614	E2348C_0614	4.09968	-0.709618	1.20927	-0.586814	0.557329	0.900389
E2348C_0615	E2348C_0615	11.5945	-1.416	0.625078	-2.26531	0.0234934	0.184123
E2348C_0616	cydA	1061.58	-0.179689	0.222896	-0.806154	0.420154	0.835702
E2348C_0617	cydB	312.929	-0.246752	0.242484	-1.0176	0.308866	0.742342
E2348C_0618	ybgT	7.26502	-0.772593	0.741264	-1.04226	0.297289	0.729867
E2348C_0619	ybgE	44.0337	0.869556	0.402645	2.15961	0.030803	0.219862
E2348C_0620	ybgC	99.7334	0.575356	0.325704	1.7665	0.0773121	0.397296
E2348C_0621	tolQ	58.9812	0.464682	0.339881	1.36719	0.171566	0.577764
E2348C_0622	tolR	34.585	0.555637	0.387868	1.43254	0.151989	0.54893
E2348C_0623	tolA	113.863	0.473649	0.320146	1.47948	0.139013	0.522806
E2348C_0624	tolB	164.387	-0.163901	0.294425	-0.556683	0.577744	0.912833
E2348C_0625	pal	131.939	0.247203	0.373981	0.661005	0.508609	0.881045
E2348C_0626	ybgF	69.7571	0.769743	0.380562	2.02265	0.0431092	0.275595
E2348C_0627	nadA	9.55347	0.491653	0.653399	0.752454	0.451778	0.85397
E2348C_0628	pnuC	35.7946	-0.125043	0.399691	-0.312849	0.754395	0.968927
E2348C_0629	zitB	47.2854	-1.20192	0.431234	-2.78717	0.00531699	0.0622471
E2348C_0630	ybgS	67.2998	-2.56183	0.442574	-5.78849	7.10214e-09	7.28433e-07
E2348C_0631	aroG	197.724	0.577518	0.34236	1.68687	0.0916276	0.42761
E2348C_0632	gpmA	177.39	-0.313252	0.308322	-1.01599	0.309634	0.743059
E2348C_0633	galM	84.1722	-0.421363	0.387778	-1.08661	0.277209	0.707331
E2348C_0634	galK	34.5563	0.077002	0.382767	0.201172	0.840564	0.978487
E2348C_0635	galT	47.0807	-0.997176	0.399258	-2.49757	0.0125048	0.116827
E2348C_0636	E2348C_0636	127.274	-0.314545	0.315535	-0.996863	0.318831	0.754413
E2348C_0637	modF	63.7126	0.0761608	0.316227	0.240842	0.809677	0.973266
E2348C_0638	modE	26.1782	0.0817773	0.428232	0.190965	0.848553	0.981003
E2348C_0639	ybhT	285.659	0.882301	0.351647	2.50905	0.0121056	0.114
E2348C_0640	modA	20.161	-0.459522	0.468941	-0.979916	0.327128	0.764053
E2348C_0641	modB	9.0554	0.743525	0.686331	1.08333	0.27866	0.709509
E2348C_0642	modC	16.0331	-0.215112	0.493143	-0.436207	0.662686	0.9406
E2348C_0643	ybhA	23.9571	-0.340493	0.445521	-0.764257	0.444714	0.847873
E2348C_0644	pgl	46.6545	-1.18135	0.38413	-3.0754	0.0021022	0.0309218
E2348C_0645	ybhD	2.94653	-0.30295	1.02553	-0.295409	0.767681	0.970879
E2348C_0646	ybhH	0.59058	0.368767	2.00654	0.183782	0.854184	0.981003
E2348C_0647	ybhI	0.985598	-0.405138	1.59809	-0.253513	0.799872	0.973266
E2348C_0648	ybhJ	5.50732	1.97111	0.87768	2.24582	0.0247157	0.189607
E2348C_0649	ybhC	69.864	-0.182352	0.30646	-0.595028	0.551825	0.899002
E2348C_0650	E2348C_0650	37.3423	-0.0807984	0.402526	-0.200728	0.840911	0.978643
E2348C_0651	E2348C_0651	0.219233	-2.19532	3.5953	-0.610609	0.541458	0.896049
E2348C_0652	E2348C_0652	1.88586	-1.0264	1.27518	-0.804905	0.420874	0.83643
E2348C_0653	E2348C_0653	3.13104	1.34515	1.07668	1.24935	0.211539	0.635901
E2348C_0654	E2348C_0654	2.07336	-0.678124	1.31235	-0.516723	0.605349	0.926383
E2348C_0655	E2348C_0655	0.213493	-1.46773	3.31253	-0.443083	0.657706	0.938898
E2348C_0656	E2348C_0656	2.40543	1.08559	1.06458	1.01973	0.307857	0.741435
E2348C_0657	E2348C_0657	0.0995681	-0.894937	4.05444	-0.22073	0.825303	0.973266
E2348C_0658	E2348C_0658	1.45239	-0.248775	1.33862	-0.185845	0.852566	0.981003
E2348C_0660	E2348C_0660	0.189643	0.07468	3.82068	0.0195463	0.984405	1
E2348C_0661	E2348C_0661	0.904059	-0.366921	1.76593	-0.207778	0.835403	0.974877
E2348C_0662	E2348C_0662	2.47063	-0.937712	1.20194	-0.780166	0.435293	0.842398
E2348C_0663	E2348C_0663	1.58563	0.0574159	1.23709	0.046412	0.962982	1
E2348C_0664	E2348C_0664	2.6838	-0.258551	1.06339	-0.243139	0.807898	0.973266
E2348C_0665	E2348C_0665	0.347669	0.0383517	2.34724	0.0163391	0.986964	1
E2348C_0666	E2348C_0666	1.53295	2.64312	1.76584	1.4968	0.134445	0.517383
E2348C_0667	E2348C_0667	2.23758	-0.0708542	1.16985	-0.0605669	0.951704	1
E2348C_0668	E2348C_0668	14.0737	1.32439	0.770672	1.71848	0.0857089	0.416663
E2348C_0669	E2348C_0669	3.54133	3.00968	1.40904	2.13598	0.0326811	0.228768
E2348C_0670	E2348C_0670	9.27451	1.04477	0.770893	1.35528	0.175329	0.582537
E2348C_0671	E2348C_0671	248.548	-0.325023	0.416606	-0.780168	0.435292	0.842398
E2348C_0672	E2348C_0672	155.244	0.703726	0.284587	2.4728	0.013406	0.123293
E2348C_0673	E2348C_0673	4.00727	-1.31987	1.24589	-1.05938	0.289428	0.719384
E2348C_0674	E2348C_0674	1.07225	-0.370143	1.62657	-0.22756	0.819988	0.973266
E2348C_0675	E2348C_0675	7.33962	1.21441	0.747628	1.62435	0.104302	0.455646
E2348C_0676	E2348C_0676	4.29672	0.379971	0.873857	0.43482	0.663693	0.941179
E2348C_0677	E2348C_0677	0.200366	-0.886326	3.77913	-0.234532	0.814572	0.973266
E2348C_0680	E2348C_0680	2.89955	0.748138	1.07159	0.698159	0.485078	0.869714
E2348C_0681	E2348C_0681	3.18875	-1.79421	1.25783	-1.42643	0.153744	0.55077
E2348C_0682	E2348C_0682	0.823852	0.0217499	1.72543	0.0126055	0.989943	1
E2348C_0683	E2348C_0683	4.98399	0.318176	0.834597	0.381234	0.70303	0.953825
E2348C_0684	E2348C_0684	89.207	3.23427	0.470269	6.87749	6.09169e-12	1.5967e-09
E2348C_0685	E2348C_0685	43.1329	-0.0967132	0.40657	-0.237876	0.811977	0.973266
E2348C_0686	E2348C_0686	119.928	0.787806	0.347106	2.26964	0.0232295	0.183504
E2348C_0687	E2348C_0687	26.5161	-0.00352883	0.604309	-0.00583945	0.995341	1
E2348C_0688	E2348C_0688	16.2422	0.368476	0.528801	0.696814	0.485919	0.869714
E2348C_0689	E2348C_0689	1.13049	0.393569	1.49867	0.262613	0.792849	0.973266
E2348C_0690	E2348C_0690	0.811312	0.218294	1.71136	0.127556	0.8985	0.993008
E2348C_0691	E2348C_0691	0.557872	0.0998204	2.1951	0.0454742	0.963729	1
E2348C_0693	E2348C_0693	1.27645	-0.0236034	1.42548	-0.0165582	0.986789	1
E2348C_0694	E2348C_0694	6.17047	0.295787	0.72325	0.408969	0.682562	0.947216
E2348C_0695	E2348C_0695	7.00336	0.594892	0.720754	0.825375	0.409159	0.828117
E2348C_0696	E2348C_0696	14.0585	0.112697	0.593326	0.18994	0.849356	0.981003
E2348C_0697	E2348C_0697	0.292202	-0.0551032	2.65374	-0.0207644	0.983434	1
E2348C_0698	E2348C_0698	4.52428	0.222208	0.894559	0.248399	0.803826	0.973266
E2348C_0699	E2348C_0699	2.82313	-0.275578	1.0612	-0.259686	0.795106	0.973266
E2348C_0700	E2348C_0700	2.01001	-0.37419	1.19778	-0.312402	0.754735	0.968927
E2348C_0701	E2348C_0701	3.41979	0.79399	0.916226	0.866587	0.386168	0.815551
E2348C_0702	E2348C_0702	0.134672	0	4.05444	0	1	1
E2348C_0703	E2348C_0703	0.283676	1.02893	3.22228	0.319317	0.749486	0.968473
E2348C_0704	E2348C_0704	0.473815	1.13581	2.55694	0.444206	0.656894	0.938775
E2348C_0705	E2348C_0705	1.81979	-0.0712387	1.55058	-0.0459434	0.963355	1
E2348C_0706	E2348C_0706	1.08929	2.30565	1.68271	1.37021	0.170622	0.576233
E2348C_0707	E2348C_0707	1.36314	0.524616	1.47919	0.354664	0.722841	0.96175
E2348C_0708	E2348C_0708	1.75388	0.280971	1.31695	0.213349	0.831054	0.973926
E2348C_0709	E2348C_0709	9.52647	0.79452	0.651216	1.22006	0.222444	0.652417
E2348C_0710	E2348C_0710	1.1506	0.554076	1.74794	0.316988	0.751253	0.96877
E2348C_0711	E2348C_0711	3.5623	1.36321	0.980043	1.39097	0.164234	0.566653
E2348C_0712	E2348C_0712	1.93175	0.820306	1.31526	0.623685	0.532835	0.89416
E2348C_0713	E2348C_0713	1.10762	2.46346	1.64755	1.49522	0.134856	0.517457
E2348C_0714	E2348C_0714	6.94371	0.361723	0.850764	0.425174	0.67071	0.944924
E2348C_0715	E2348C_0715	0.657649	-0.429083	1.98863	-0.215768	0.829168	0.973926
E2348C_0716	E2348C_0716	0.462216	0.822333	2.0892	0.393612	0.693868	0.949715
E2348C_0717	E2348C_0717	6.55387	1.19488	0.795618	1.50183	0.133142	0.513864
E2348C_0718	E2348C_0718	65.836	2.01437	0.471023	4.27658	1.89784e-05	0.000626156
E2348C_0721	E2348C_0721	47.3212	-0.0891751	0.40877	-0.218155	0.827308	0.973266
E2348C_0722	E2348C_0722	12.4818	0.279488	0.622405	0.449046	0.653399	0.937572
E2348C_0723	E2348C_0723	25.7539	0.339081	0.549614	0.616943	0.537272	0.895188
E2348C_0724	ybhB	7.94013	0.817197	0.764178	1.06938	0.284898	0.716116
E2348C_0725	gipA	129.862	0.201929	0.283699	0.711769	0.476608	0.867591
E2348C_0726	bioA	4.2006	1.22556	0.866558	1.41429	0.157277	0.556245
E2348C_0727	bioB	1.60203	2.30528	1.41058	1.63427	0.102201	0.450221
E2348C_0728	bioF	1.31751	-0.0476227	1.53241	-0.031077	0.975208	1
E2348C_0729	bioC	4.59318	-1.22344	0.851726	-1.43643	0.150881	0.54796
E2348C_0730	bioD	5.48236	0.619785	0.823667	0.752471	0.451768	0.85397
E2348C_0731	uvrB	173.534	0.244244	0.298957	0.816986	0.413936	0.831641
E2348C_0732	ybhK	36.768	-0.246099	0.411662	-0.597817	0.549962	0.898761
E2348C_0733	moaA	354.863	-0.422443	0.306203	-1.37962	0.167704	0.571285
E2348C_0734	moaB	17.7499	0.241367	0.538814	0.44796	0.654182	0.938124
E2348C_0735	moaC	16.3736	-0.242458	0.535755	-0.452555	0.650869	0.935715
E2348C_0736	moaD	4.58556	0.052816	0.903002	0.0584893	0.953359	1
E2348C_0737	moaE	24.5381	0.445012	0.447393	0.994678	0.319893	0.754413
E2348C_0738	ybhL	191.24	-0.583409	0.286357	-2.03735	0.0416151	0.269869
E2348C_0739	ybhM	7.44899	0.803584	0.694642	1.15683	0.247341	0.68243
E2348C_0740	ybhN	8.66459	-0.832284	0.685585	-1.21398	0.224756	0.654705
E2348C_0741	ybhO	18.5578	-2.20132	0.605487	-3.63562	0.000277312	0.00584088
E2348C_0742	ybhP	16.7165	-2.83278	0.610105	-4.6431	3.43224e-06	0.000152233
E2348C_0743	ybhQ	240.446	-0.513305	0.299476	-1.71401	0.0865267	0.41913
E2348C_0744	ybhR	13.5876	0.292946	0.547195	0.535359	0.592401	0.922426
E2348C_0745	ybhS	20.2144	-0.0638649	0.4563	-0.139962	0.88869	0.992489
E2348C_0746	ybhF	86.4558	-0.252354	0.284817	-0.886022	0.375606	0.802085
E2348C_0747	ybhG	83.0795	-0.521661	0.289184	-1.80391	0.0712459	0.379151
E2348C_0748	ybiH	102.538	-0.643171	0.280671	-2.29155	0.0219319	0.17538
E2348C_0749	rhlE	50.0736	0.360407	0.378017	0.953415	0.34038	0.778058
E2348C_0751	dinG	74.4292	-0.053103	0.317212	-0.167405	0.867051	0.984346
E2348C_0752	ybiB	48.7873	-0.512375	0.419067	-1.22266	0.221459	0.651806
E2348C_0753	ybiC	34.2284	-0.352573	0.428206	-0.823373	0.410296	0.828968
E2348C_0754	ybiJ	54.2705	-0.0223599	0.408187	-0.0547786	0.956315	1
E2348C_0755	ybiI	72.2724	-0.713066	0.387772	-1.83888	0.0659329	0.35967
E2348C_0756	ybiX	3.86763	0.246148	0.901781	0.272958	0.784886	0.973266
E2348C_0757	fiu	14.6244	0.0709269	0.541616	0.130954	0.895811	0.992504
E2348C_0758	ybiM	4.50567	-0.0323084	0.943059	-0.0342592	0.97267	1
E2348C_0759	ybiN	15.6563	-0.663798	0.504975	-1.31452	0.188673	0.602962
E2348C_0760	ybiO	27.4475	-1.92231	0.44476	-4.32212	1.54538e-05	0.000536111
E2348C_0761	glnQ	34.885	-0.836088	0.410495	-2.03678	0.0416721	0.269869
E2348C_0762	glnP	21.9299	-0.400476	0.483415	-0.828431	0.407426	0.827481
E2348C_0763	glnH	93.9246	-0.85416	0.317725	-2.68836	0.00718042	0.0787842
E2348C_0764	dps	2189.42	-0.116525	0.41844	-0.278475	0.780648	0.973266
E2348C_0765	rhtA	20.5081	-0.285498	0.521544	-0.547409	0.584098	0.916407
E2348C_0766	ompX	995.16	0.16633	0.272	0.611507	0.540864	0.896049
E2348C_0767	E2348C_0767	16.0133	0.936845	0.557926	1.67916	0.0931214	0.431151
E2348C_0768	ybiP	102.977	0.148104	0.317213	0.466889	0.640579	0.934129
E2348C_0769	mntR	44.4674	-0.211464	0.360468	-0.586637	0.557447	0.900389
E2348C_0770	ybiR	29.648	0.38761	0.417618	0.928145	0.353333	0.790202
E2348C_0771	ybiS	191.814	0.517071	0.289562	1.7857	0.0741481	0.388701
E2348C_0772	ybiT	119.596	-0.290403	0.303423	-0.957092	0.338521	0.77642
E2348C_0773	ybiV	13.317	-1.94036	0.635508	-3.05324	0.00226382	0.0326627
E2348C_0774	ybiW	11.1413	-0.911004	0.693325	-1.31396	0.188858	0.602962
E2348C_0775	ybiY	1.06221	-0.670576	1.64448	-0.407773	0.68344	0.947216
E2348C_0776	fsaA	6.64995	-0.0603979	0.781135	-0.0773207	0.938368	1
E2348C_0777	moeB	28.983	-0.165129	0.405535	-0.407188	0.68387	0.947216
E2348C_0778	moeA	44.2954	0.228412	0.352633	0.647732	0.517158	0.885967
E2348C_0779	iaaA	22.2424	-0.556122	0.50638	-1.09823	0.272104	0.705404
E2348C_0780	gsiA	29.3331	-0.107797	0.413012	-0.261001	0.794092	0.973266
E2348C_0781	gsiB	16.366	-0.393482	0.521264	-0.75486	0.450333	0.853968
E2348C_0782	gsiC	7.15646	1.08014	0.729402	1.48086	0.138645	0.522465
E2348C_0783	gsiD	4.27079	0.841719	0.919632	0.915277	0.360046	0.794691
E2348C_0784	yliE	19.5468	0.596932	0.513018	1.16357	0.244599	0.678706
E2348C_0785	yliF	12.2995	-0.386058	0.609304	-0.633604	0.526339	0.891556
E2348C_0786	rimO	56.4549	0.291721	0.362946	0.80376	0.421535	0.836811
E2348C_0787	bssR	11860.1	0.0830404	0.366437	0.226616	0.820723	0.973266
E2348C_0788	yliI	158.657	-0.311635	0.39075	-0.797531	0.425143	0.839608
E2348C_0789	yliJ	28.056	-0.384621	0.412033	-0.933471	0.350577	0.78618
E2348C_0790	dacC	138.871	-0.256556	0.306129	-0.838064	0.401995	0.822825
E2348C_0791	deoR	108.463	-0.132113	0.320925	-0.411665	0.680585	0.947216
E2348C_0792	ybjG	77.7397	0.0673151	0.337128	0.199672	0.841737	0.978996
E2348C_0793	cmr	32.8132	-0.232768	0.444015	-0.524234	0.600116	0.925187
E2348C_0794	ybjH	4.63597	-0.0818265	0.819149	-0.0998921	0.92043	0.997247
E2348C_0795	ybjI	4.05892	-0.429442	0.851532	-0.504317	0.614038	0.928225
E2348C_0796	ybjJ	6.43609	-0.46379	0.735638	-0.630459	0.528395	0.891837
E2348C_0797	ybjK	12.417	-0.263974	0.651685	-0.405064	0.685431	0.947216
E2348C_0798	E2348C_0798	11.9286	-0.6066	0.57406	-1.05668	0.290656	0.720066
E2348C_0799	E2348C_0799	9.40667	0.411882	0.668352	0.616264	0.53772	0.895188
E2348C_0800	E2348C_0800	14.8227	-0.651272	0.523495	-1.24408	0.213468	0.638601
E2348C_0801	E2348C_0801	21.9431	0.1933	0.552732	0.349717	0.726551	0.963658
E2348C_0803	E2348C_0803	0.228705	-0.0103564	2.92202	-0.00354425	0.997172	1
E2348C_0807	E2348C_0807	0.194831	0.128938	3.37178	0.0382403	0.969496	1
E2348C_0808	E2348C_0808	0.282013	-0.177303	3.37845	-0.0524805	0.958146	1
E2348C_0809	E2348C_0809	5.3797	0.527579	0.829898	0.635716	0.524962	0.891473
E2348C_0810	E2348C_0810	1.78873	2.83848	1.53506	1.84911	0.0644423	0.353945
E2348C_0811	E2348C_0811	8.5302	1.58191	0.713944	2.21573	0.0267099	0.200028
E2348C_0812	E2348C_0812	37.0989	-0.0890878	0.420985	-0.211618	0.832405	0.973926
E2348C_0813	E2348C_0813	9.56027	-0.0837993	0.636246	-0.131709	0.895215	0.992504
E2348C_0814	E2348C_0814	57.0753	-0.46813	0.348355	-1.34383	0.179003	0.586717
E2348C_0815	E2348C_0815	160.766	-0.433889	0.316611	-1.37041	0.170558	0.576233
E2348C_0816	E2348C_0816	2.24328	1.58258	1.20658	1.31163	0.189646	0.60399
E2348C_0817	E2348C_0817	0.720066	-0.443584	1.80061	-0.246352	0.80541	0.973266
E2348C_0818	E2348C_0818	0.19298	-1.46932	3.42693	-0.428757	0.6681	0.943459
E2348C_0819	E2348C_0819	0.282708	0.111411	2.9217	0.0381323	0.969582	1
E2348C_0820	E2348C_0820	0.234974	0.13555	3.18064	0.0426174	0.966007	1
E2348C_0825	E2348C_0825	0.540757	0.700508	2.20793	0.317269	0.751039	0.96877
E2348C_0826	E2348C_0826	0.686684	-0.0142141	1.98547	-0.00715908	0.994288	1
E2348C_0827	E2348C_0827	0.254257	0.648907	2.7573	0.235342	0.813944	0.973266
E2348C_0829	E2348C_0829	1.27905	1.01361	1.59247	0.636502	0.524449	0.891473
E2348C_0830	E2348C_0830	1.40958	-0.342048	1.56835	-0.218094	0.827356	0.973266
E2348C_0831	E2348C_0831	0.874879	1.93283	1.75756	1.09972	0.271455	0.705404
E2348C_0832	E2348C_0832	0.412629	-0.0463243	2.45351	-0.0188809	0.984936	1
E2348C_0833	E2348C_0833	1.45982	1.87024	1.38942	1.34605	0.178286	0.585352
E2348C_0834	E2348C_0834	165.184	0.584248	0.407918	1.43227	0.152067	0.54893
E2348C_0835	E2348C_0835	21.4486	0.164252	0.481016	0.34147	0.73275	0.963752
E2348C_0836	E2348C_0836	8.8936	0.8311	0.65023	1.27816	0.201192	0.620589
E2348C_0837	E2348C_0837	1.16989	0.837614	1.65539	0.505992	0.612862	0.927947
E2348C_0838	E2348C_0838	0.479133	-0.575948	2.50272	-0.230129	0.817992	0.973266
E2348C_0840	E2348C_0840	5.82062	0.576608	0.721567	0.799105	0.42423	0.83921
E2348C_0841	E2348C_0841	1.2513	-4.11442	1.82381	-2.25595	0.0240739	0.187118
E2348C_0842	E2348C_0842	5.99124	0.277981	0.754808	0.368281	0.712664	0.958005
E2348C_0843	E2348C_0843	7.32989	-0.829426	0.697628	-1.18892	0.23447	0.662945
E2348C_0844	ybjL	241.931	0.27082	0.33286	0.813615	0.415865	0.832437
E2348C_0845	ybjM	15.2924	0.13318	0.571849	0.232894	0.815844	0.973266
E2348C_0846	grxA	1258.2	1.0519	0.412066	2.55276	0.0106874	0.103539
E2348C_0847	ybjC	17.2555	1.13784	0.615073	1.84993	0.064324	0.353707
E2348C_0848	nfsA	18.4069	0.446807	0.515154	0.867328	0.385762	0.815059
E2348C_0849	rimK	39.8575	0.485663	0.387743	1.25254	0.210373	0.633806
E2348C_0850	ybjN	94.2207	-0.173506	0.315285	-0.550315	0.582103	0.915942
E2348C_0851	potF	15.3358	-0.0229702	0.530648	-0.0432871	0.965473	1
E2348C_0852	potG	6.11728	-0.0343079	0.756254	-0.0453655	0.963816	1
E2348C_0853	potH	4.99805	0.798322	0.864281	0.923683	0.355651	0.791006
E2348C_0854	potI	4.34421	0.0316516	0.849638	0.0372531	0.970283	1
E2348C_0855	ybjO	16.5294	-0.141792	0.47447	-0.298844	0.765059	0.970879
E2348C_0856	rumB	23.9193	0.192914	0.40827	0.472517	0.636558	0.933034
E2348C_0857	artJ	3.82915	-0.468289	0.968071	-0.483734	0.628575	0.93091
E2348C_0858	artM	22.1441	-0.988671	0.479887	-2.06021	0.0393781	0.260935
E2348C_0859	artQ	13.1305	-0.867838	0.632341	-1.37242	0.169932	0.574724
E2348C_0860	artI	33.5315	-1.75092	0.457053	-3.83088	0.000127683	0.00304248
E2348C_0861	artP	76.295	-2.24739	0.398057	-5.64591	1.64305e-08	1.51999e-06
E2348C_0862	ybjP	73.2631	-1.69757	0.414481	-4.09565	4.20983e-05	0.0011965
E2348C_0863	ybjQ	35.3724	-0.269544	0.380339	-0.708695	0.478514	0.869322
E2348C_0864	ybjR	78.1687	-0.610129	0.377582	-1.61588	0.10612	0.458912
E2348C_0865	ybjS	42.4161	-0.440485	0.382908	-1.15037	0.249992	0.684942
E2348C_0866	ybjT	20.9053	0.0995089	0.445987	0.223121	0.823442	0.973266
E2348C_0867	ltaE	39.5628	-0.486235	0.399316	-1.21767	0.22335	0.652417
E2348C_0868	poxB	42.3065	-3.13076	0.52096	-6.0096	1.85979e-09	2.08917e-07
E2348C_0869	hcr	4.85035	0.768768	0.854785	0.89937	0.368456	0.801282
E2348C_0870	hcp	3.39379	0.304111	0.984442	0.308917	0.757385	0.970879
E2348C_0871	ybjE	18.8045	0.134871	0.533193	0.25295	0.800307	0.973266
E2348C_0872	aqpZ	20.1016	-0.209936	0.455221	-0.461174	0.644674	0.934712
E2348C_0873	ybjD	70.0122	-1.97703	0.374114	-5.28457	1.25998e-07	9.58806e-06
E2348C_0874	ybjX	657.629	0.512937	0.222843	2.30178	0.0213475	0.172757
E2348C_0875	macA	26.838	-0.350352	0.462343	-0.757775	0.448586	0.851937
E2348C_0876	macB	77.5406	0.229448	0.376027	0.61019	0.541736	0.896049
E2348C_0877	cspD	216.216	0.153829	0.440447	0.349256	0.726897	0.963658
E2348C_0878	clpS	427.957	-0.410936	0.405121	-1.01436	0.310413	0.743773
E2348C_0879	clpA	1285.99	-0.0987372	0.301946	-0.327003	0.743665	0.967881
E2348C_0880	infA	452.181	0.592854	0.266878	2.22144	0.0263213	0.198112
E2348C_0881	aat	26.1378	-0.0111448	0.42494	-0.0262266	0.979077	1
E2348C_0882	cydC	76.9747	1.11318	0.420016	2.65033	0.00804125	0.0848738
E2348C_0883	cydD	79.0419	0.761739	0.359662	2.11793	0.0341809	0.237155
E2348C_0884	trxB	167.663	0.0262816	0.295365	0.0889801	0.929098	0.997968
E2348C_0885	lrp	96.9369	-0.142679	0.32652	-0.436969	0.662134	0.9406
E2348C_0886	ftsK	308.024	0.0488092	0.253748	0.192353	0.847466	0.981
E2348C_0887	lolA	26.4027	0.177879	0.442517	0.40197	0.687706	0.947881
E2348C_0888	rarA	39.3308	0.0981192	0.417504	0.235014	0.814198	0.973266
E2348C_0889	serS	772.314	0.203844	0.236342	0.862496	0.388415	0.816254
E2348C_0891	dmsB	20.9557	-0.56737	0.490819	-1.15596	0.247696	0.682841
E2348C_0892	dmsC	23.1004	0.832732	0.491218	1.69524	0.0900302	0.425618
E2348C_0894	ycaD	140.692	1.37798	0.366421	3.76064	0.00016948	0.00378959
E2348C_0895	pflA	205.298	0.496062	0.29197	1.69901	0.0893166	0.424366
E2348C_0896	pflB	889.212	-0.601148	0.258549	-2.32509	0.0200674	0.164944
E2348C_0897	focA	402.557	-0.302564	0.325257	-0.930232	0.352251	0.788761
E2348C_0898	ycaO	38.4801	0.537412	0.430474	1.24842	0.211877	0.635901
E2348C_0899	ycaP	30.384	-1.61292	0.505679	-3.1896	0.00142469	0.0226319
E2348C_0900	serC	85.5834	0.286089	0.303095	0.943893	0.345224	0.78207
E2348C_0901	aroA	62.6656	-0.744879	0.406397	-1.83289	0.0668195	0.363196
E2348C_0902	ycaL	29.7047	0.0387169	0.442908	0.0874152	0.930341	0.997968
E2348C_0903	cmk	156.65	0.167691	0.35522	0.472076	0.636872	0.933034
E2348C_0904	rpsA	1200.1	0.402102	0.230566	1.74398	0.0811625	0.408035
E2348C_0905	ihfB	134.855	0.0968359	0.327073	0.296068	0.767178	0.970879
E2348C_0906	ycaI	22.5246	0.147887	0.442243	0.334402	0.738076	0.965767
E2348C_0907	msbA	150.477	0.278943	0.310121	0.899465	0.368405	0.801282
E2348C_0908	lpxK	30.4365	0.552146	0.406745	1.35747	0.174631	0.581748
E2348C_0909	ycaQ	10.5202	0.00929364	0.569102	0.0163304	0.986971	1
E2348C_0910	ycaR	19.7587	0.630312	0.486337	1.29604	0.194962	0.612997
E2348C_0911	kdsB	98.4849	0.343237	0.333308	1.02979	0.303109	0.736878
E2348C_0912	ycbJ	219.036	-0.367987	0.263621	-1.3959	0.162746	0.564565
E2348C_0913	ycbC	9.68178	1.18215	0.649374	1.82045	0.0686902	0.369955
E2348C_0914	smtA	34.8935	0.322713	0.413397	0.780636	0.435016	0.842398
E2348C_0915	mukF	49.4682	0.282544	0.362249	0.779971	0.435408	0.842398
E2348C_0916	mukE	15.3718	-0.248733	0.50597	-0.491597	0.623005	0.93091
E2348C_0917	mukB	161.076	0.359796	0.317605	1.13284	0.257281	0.692702
E2348C_0918	ycbB	304.79	-1.18358	0.353002	-3.3529	0.000799696	0.0142376
E2348C_0919	ycbK	211.037	-0.730699	0.304593	-2.39893	0.0164429	0.144465
E2348C_0920	ycbL	218.142	0.688931	0.267147	2.57885	0.0099131	0.0980504
E2348C_0921	aspC	274.294	0.00418772	0.341118	0.0122765	0.990205	1
E2348C_0922	ompF	284.893	0.601139	0.324933	1.85004	0.0643076	0.353707
E2348C_0923	asnC	181.948	0.155288	0.33311	0.466176	0.64109	0.934129
E2348C_0924	pncB	159.334	0.311111	0.284929	1.09189	0.274882	0.70547
E2348C_0925	pepN	355.997	-0.373967	0.248106	-1.50729	0.131736	0.510709
E2348C_0926	ssuB	6.42921	-0.521998	0.779102	-0.669999	0.502858	0.880329
E2348C_0927	ssuC	0.283054	-0.506041	3.01391	-0.167902	0.86666	0.984329
E2348C_0928	ssuD	1.83982	-0.243004	1.15428	-0.210523	0.833259	0.973926
E2348C_0929	ssuA	0.899902	-2.11929	1.76214	-1.20268	0.229099	0.658505
E2348C_0930	ssuE	0.92301	-1.30312	1.66629	-0.782047	0.434187	0.842398
E2348C_0931	pyrD	40.0269	0.301893	0.423534	0.712795	0.475973	0.867591
E2348C_0932	ycbW	103.792	-0.354306	0.335353	-1.05652	0.290733	0.720066
E2348C_0933	ycbX	25.6464	0.00327492	0.414059	0.0079093	0.993689	1
E2348C_0934	rlmL	78.7938	0.339069	0.294008	1.15326	0.248803	0.683952
E2348C_0935	uup	56.9254	-0.0746971	0.431546	-0.173092	0.862579	0.983078
E2348C_0936	pqiA	58.507	-0.00728838	0.362768	-0.020091	0.983971	1
E2348C_0937	pqiB	41.8963	0.313941	0.389117	0.806805	0.419779	0.835662
E2348C_0938	ymbA	30.6842	0.162753	0.497733	0.326988	0.743677	0.967881
E2348C_0939	rmf	274.191	0.431211	0.421721	1.0225	0.306543	0.739401
E2348C_0940	fabA	94.686	1.62466	0.340917	4.76557	1.88322e-06	9.45217e-05
E2348C_0941	ycbZ	127.855	0.00929071	0.276475	0.0336041	0.973193	1
E2348C_0942	ycbG	65.0203	0.389447	0.36576	1.06476	0.286983	0.719058
E2348C_0943	ompA	2123.85	0.230158	0.283754	0.811119	0.417297	0.833644
E2348C_0944	sulA	72.6107	-0.839656	0.401481	-2.09139	0.0364927	0.248547
E2348C_0945	yccR	20.9351	-0.33558	0.474433	-0.707329	0.479362	0.869523
E2348C_0946	yccS	45.6144	0.349668	0.373259	0.936797	0.348863	0.785489
E2348C_0947	yccF	6.3649	0.0580423	0.779594	0.0744519	0.940651	1
E2348C_0948	helD	81.4647	0.404593	0.337108	1.20019	0.230067	0.659638
E2348C_0949	mgsA	112.896	-0.650649	0.376653	-1.72745	0.0840866	0.416223
E2348C_0950	yccT	15.578	-0.899585	0.717356	-1.25403	0.209831	0.632983
E2348C_0951	yccU	35.9262	-0.826692	0.414676	-1.99358	0.0461976	0.289456
E2348C_0952	hspQ	212.121	-0.113986	0.265536	-0.429266	0.66773	0.943459
E2348C_0953	yccW	60.6914	-0.0832247	0.381744	-0.218011	0.82742	0.973266
E2348C_0954	yccX	9.5276	-0.816569	0.639405	-1.27708	0.201575	0.620589
E2348C_0955	yccK	30.2543	0.670978	0.454934	1.47489	0.140242	0.52585
E2348C_0956	yccA	189.804	1.28157	0.318474	4.02409	5.71961e-05	0.00151602
E2348C_0957	hyaA	139.72	-0.904147	0.589623	-1.53343	0.125169	0.497932
E2348C_0958	hyaB	74.3017	-0.516444	0.977998	-0.528063	0.597456	0.925187
E2348C_0959	hyaC	11.8241	0.64847	0.772835	0.839079	0.401425	0.822825
E2348C_0960	hyaD	18.6788	0.390288	0.591449	0.659885	0.509328	0.881191
E2348C_0961	hyaE	10.0468	0.297521	0.700816	0.424535	0.671176	0.944924
E2348C_0962	hyaF	45.5114	0.605885	0.471204	1.28582	0.198505	0.617774
E2348C_0963	appC	37.4351	0.917779	0.480816	1.90879	0.0562889	0.327058
E2348C_0964	appB	11.9251	0.724646	0.595768	1.21632	0.223862	0.653172
E2348C_0965	appA	24.197	0.778965	0.468964	1.66104	0.0967062	0.439007
E2348C_0966	etk	199.905	-0.167414	0.410081	-0.408246	0.683093	0.947216
E2348C_0967	etp	25.1569	0.142853	0.646522	0.220956	0.825127	0.973266
E2348C_0968	gfcE	58.0219	-0.377388	0.600382	-0.62858	0.529624	0.892072
E2348C_0969	gfcD	102.788	-0.930272	0.388885	-2.39215	0.01675	0.145493
E2348C_0970	gfcC	61.3421	-0.865948	0.385435	-2.24668	0.0246606	0.189493
E2348C_0971	gfcB	147.496	-0.809273	0.359035	-2.25402	0.0241949	0.187349
E2348C_0972	gfcA	715.535	-1.49157	0.346705	-4.30212	1.69168e-05	0.000574199
E2348C_0973	cspH	87.3923	-1.26451	0.396857	-3.18631	0.00144101	0.0228144
E2348C_0974	cspG	673.723	-1.31273	0.276207	-4.7527	2.00718e-06	9.86447e-05
E2348C_0975	ymcE	224.328	-1.20595	0.337621	-3.57191	0.000354384	0.00718298
E2348C_0976	gnsA	11.7557	0.446148	0.656127	0.679972	0.496522	0.876898
E2348C_0977	yccM	5.20993	0.0331752	0.785586	0.0422298	0.966315	1
E2348C_0978	torS	44.6274	0.428703	0.359109	1.1938	0.232558	0.661509
E2348C_0979	E2348C_0979	27.2991	0.450716	0.503058	0.895953	0.370278	0.801282
E2348C_0980	E2348C_0980	0.66385	1.55926	2.11433	0.73747	0.460836	0.858284
E2348C_0981	E2348C_0981	2.81394	-0.238562	1.11277	-0.214387	0.830246	0.973926
E2348C_0982	E2348C_0982	17.1039	0.896501	0.600129	1.49385	0.135215	0.518234
E2348C_0983	E2348C_0983	4.8185	0.041138	0.790328	0.0520519	0.958487	1
E2348C_0984	E2348C_0984	1.61137	0.166421	1.42073	0.117137	0.906751	0.994301
E2348C_0985	E2348C_0985	2.06547	0.623317	1.3101	0.47578	0.634231	0.933034
E2348C_0986	E2348C_0986	2.25213	-0.0172106	1.19038	-0.014458	0.988465	1
E2348C_0987	E2348C_0987	3.5424	0.12361	0.96498	0.128096	0.898073	0.993008
E2348C_0991	E2348C_0991	1.54794	0.699877	1.42498	0.491148	0.623322	0.93091
E2348C_0992	E2348C_0992	8.3478	-0.123793	0.71679	-0.172705	0.862883	0.983078
E2348C_0993	E2348C_0993	14.9012	0.411598	0.531883	0.773849	0.43902	0.845427
E2348C_0994	E2348C_0994	7.05039	-0.0262158	0.677326	-0.0387049	0.969126	1
E2348C_0995	E2348C_0995	789.229	-0.726883	0.313099	-2.32157	0.020256	0.165917
E2348C_0996	E2348C_0996	141.837	1.37923	0.332148	4.15246	3.28924e-05	0.000993799
E2348C_0997	E2348C_0997	6.971	-1.5284	0.857806	-1.78176	0.0747887	0.39119
E2348C_0998	E2348C_0998	1.53569	-0.0543045	1.5382	-0.0353039	0.971837	1
E2348C_0999	E2348C_0999	4.78757	0.898887	0.837286	1.07357	0.283014	0.715254
E2348C_1000	E2348C_1000	2.38586	-0.428206	1.09989	-0.389318	0.697041	0.951355
E2348C_1001	E2348C_1001	1.73169	1.62488	1.3644	1.19091	0.23369	0.662191
E2348C_1002	E2348C_1002	0.612451	-2.95927	2.07784	-1.42421	0.154387	0.552234
E2348C_1003	E2348C_1003	1.8068	-0.096719	1.29865	-0.0744767	0.940631	1
E2348C_1004	E2348C_1004	0.563911	-0.315633	2.19538	-0.143771	0.885681	0.991277
E2348C_1005	E2348C_1005	0.391354	-1.17982	2.88687	-0.408684	0.682772	0.947216
E2348C_1006	E2348C_1006	0.20002	0.159575	3.74935	0.0425608	0.966052	1
E2348C_1007	E2348C_1007	1.40062	0.304078	1.64915	0.184385	0.853712	0.981003
E2348C_1008	E2348C_1008	0.686192	-0.374378	1.79593	-0.208459	0.83487	0.974877
E2348C_1009	E2348C_1009	0.341512	-0.884725	2.59694	-0.34068	0.733344	0.963752
E2348C_1011	E2348C_1011	1.34945	0.723652	1.46285	0.494687	0.620821	0.93091
E2348C_1012	E2348C_1012	90.3386	0.82819	0.419521	1.97413	0.0483668	0.297516
E2348C_1013	E2348C_1013	219.598	-0.238622	0.536382	-0.444874	0.656411	0.938775
E2348C_1014	E2348C_1014	1.23496	0.622943	1.40345	0.443867	0.657139	0.938775
E2348C_1015	E2348C_1015	0.631984	-3.04083	2.19597	-1.38474	0.166133	0.568467
E2348C_1016	E2348C_1016	0.241983	-1.46613	3.20968	-0.456784	0.647826	0.935517
E2348C_1018	E2348C_1018	0.615507	1.13792	2.10476	0.540642	0.588754	0.920238
E2348C_1019	E2348C_1019	0.583265	1.94125	2.06212	0.941383	0.346509	0.783714
E2348C_1020	E2348C_1020	4.04968	0.795468	0.974926	0.815927	0.414542	0.831641
E2348C_1021	E2348C_1021	0.200366	-0.886326	3.77913	-0.234532	0.814572	0.973266
E2348C_1022	E2348C_1022	1.80372	1.03893	1.25306	0.829114	0.40704	0.827051
E2348C_1023	E2348C_1023	6.45246	0.393144	0.743906	0.528486	0.597162	0.925187
E2348C_1024	E2348C_1024	0.314567	1.16767	3.11436	0.374932	0.707711	0.955126
E2348C_1025	E2348C_1025	1.37629	-4.48432	3.7997	-1.18018	0.237929	0.669779
E2348C_1026	E2348C_1026	0.670627	-1.02912	2.06367	-0.498685	0.618001	0.93091
E2348C_1027	E2348C_1027	0.980796	0.99076	1.71303	0.578367	0.563016	0.902893
E2348C_1028	E2348C_1028	5.78566	-1.25595	0.891998	-1.40802	0.159124	0.558977
E2348C_1029	E2348C_1029	0.317701	0.613185	2.87167	0.213529	0.830914	0.973926
E2348C_1030	E2348C_1030	0.346439	0.308994	2.50533	0.123334	0.901842	0.993437
E2348C_1032	E2348C_1032	0.86758	-0.574792	1.69176	-0.339761	0.734037	0.96387
E2348C_1033	E2348C_1033	1.0524	1.38739	1.64646	0.842651	0.399424	0.82151
E2348C_1034	E2348C_1034	1.321	2.71462	1.56926	1.72987	0.0836528	0.415009
E2348C_1035	E2348C_1035	1.24876	-0.794927	1.52179	-0.522362	0.601418	0.925187
E2348C_1037	E2348C_1037	0.688073	-1.33741	2.09595	-0.638094	0.523412	0.891473
E2348C_1038	E2348C_1038	1.03935	0.690395	1.61661	0.427063	0.669333	0.944635
E2348C_1039	E2348C_1039	2.75837	1.49723	1.16351	1.28683	0.198154	0.617356
E2348C_1040	E2348C_1040	32.4782	2.25781	0.539987	4.18123	2.89935e-05	0.000911943
E2348C_1041	E2348C_1041	17.9892	1.38018	0.571257	2.41605	0.0156899	0.138884
E2348C_1042	E2348C_1042	18.5246	0.333513	0.589986	0.56529	0.571876	0.90968
E2348C_1044	E2348C_1044	32.3932	-0.589673	0.41551	-1.41915	0.155855	0.554543
E2348C_1045	torT	77.9083	-0.0818091	0.341978	-0.239224	0.810932	0.973266
E2348C_1046	torR	14.7938	0.857187	0.575653	1.48907	0.136469	0.519437
E2348C_1047	torC	6.16127	-0.441642	0.880654	-0.501493	0.616024	0.929751
E2348C_1048	torA	10.0907	0.005558	0.596988	0.00931006	0.992572	1
E2348C_1049	torD	4.3159	0.264945	0.82751	0.320171	0.748839	0.968473
E2348C_1050	cbpM	37.8037	-0.914213	0.441174	-2.07223	0.038244	0.256665
E2348C_1051	cbpA	114.173	-1.28903	0.43718	-2.94852	0.00319301	0.0419627
E2348C_1052	agp	121.378	-0.606854	0.387061	-1.56785	0.116916	0.482847
E2348C_1053	E2348C_1053	38.3195	0.170491	0.44816	0.380423	0.703631	0.953957
E2348C_1054	yccJ	260.685	-1.5892	0.457364	-3.47468	0.000511454	0.00976938
E2348C_1055	wrbA	343.186	-2.5143	0.474589	-5.29784	1.17182e-07	9.06339e-06
E2348C_1056	ymdF	26.4968	0.353468	0.480182	0.736113	0.461662	0.858801
E2348C_1057	rutG	5.66949	2.15813	0.876256	2.4629	0.0137818	0.124981
E2348C_1058	rutF	0.71911	1.57682	1.98365	0.794907	0.426668	0.839736
E2348C_1059	rutE	0.989191	-0.386096	1.60779	-0.240141	0.810221	0.973266
E2348C_1060	rutD	1.99276	-0.603873	1.16986	-0.516191	0.605721	0.926416
E2348C_1061	rutC	0.337096	0.11394	2.54992	0.0446836	0.964359	1
E2348C_1062	rutB	0.926533	-1.44621	1.70314	-0.849141	0.395803	0.820194
E2348C_1063	rutA	1.30459	-0.0726051	1.41569	-0.0512862	0.959097	1
E2348C_1064	rutR	20.0157	0.0519641	0.466399	0.111416	0.911287	0.996397
E2348C_1065	putA	102.073	-1.67173	0.60539	-2.76141	0.00575523	0.0659058
E2348C_1066	putP	62.2467	-0.902775	0.598831	-1.50756	0.131666	0.510709
E2348C_1067	efeU	24.5694	-0.643224	0.491977	-1.30743	0.191067	0.605496
E2348C_1068	ycdO	47.3728	-1.03938	0.362051	-2.87081	0.00409426	0.0509885
E2348C_1069	ycdB	31.6125	0.15068	0.434501	0.346789	0.72875	0.963752
E2348C_1070	phoH	156.024	-0.199689	0.296764	-0.67289	0.501017	0.878695
E2348C_1071	E2348C_1071	4.29367	1.00141	0.945229	1.05943	0.289403	0.719384
E2348C_1072	E2348C_1072	25.5286	0.326544	0.4336	0.7531	0.45139	0.85397
E2348C_1073	E2348C_1073	209.421	-0.427854	0.460392	-0.929325	0.352721	0.789438
E2348C_1074	E2348C_1074	149.931	0.161094	0.32065	0.502397	0.615388	0.929088
E2348C_1075	E2348C_1075	6.54485	0.139898	0.79374	0.176252	0.860096	0.981612
E2348C_1078	E2348C_1078	10.56	1.02058	0.623221	1.63759	0.101508	0.449323
E2348C_1079	E2348C_1079	104.137	1.40898	0.309938	4.54601	5.46716e-06	0.000226264
E2348C_1080	E2348C_1080	8.04398	0.861368	0.706615	1.21901	0.222841	0.652417
E2348C_1084	E2348C_1084	32.6441	0.197184	0.426395	0.462443	0.643763	0.934712
E2348C_1085	E2348C_1085	9.34874	0.372473	0.60989	0.610721	0.541384	0.896049
E2348C_1086	E2348C_1086	27.1193	-0.284547	0.399307	-0.712602	0.476092	0.867591
E2348C_1088	E2348C_1088	21.3335	0.411337	0.473805	0.868158	0.385308	0.814783
E2348C_1089	E2348C_1089	7.07927	0.276505	0.699235	0.39544	0.692518	0.949395
E2348C_1090	E2348C_1090	48.3355	-0.116669	0.3679	-0.317123	0.75115	0.96877
E2348C_1091	E2348C_1091	267.995	-0.355733	0.278551	-1.27709	0.201572	0.620589
E2348C_1092	E2348C_1092	144.148	-0.240747	0.299567	-0.803652	0.421598	0.836811
E2348C_1093	E2348C_1093	62.0156	0.15609	0.368949	0.423066	0.672247	0.944924
E2348C_1094	E2348C_1094	33.0302	0.261467	0.391682	0.66755	0.504421	0.880449
E2348C_1095	E2348C_1095	135.106	-0.229216	0.301263	-0.760851	0.446746	0.850584
E2348C_1096	E2348C_1096	42.9106	-0.661857	0.390906	-1.69314	0.0904294	0.42622
E2348C_1097	E2348C_1097	79.0342	0.445708	0.3285	1.3568	0.174845	0.581748
E2348C_1098	E2348C_1098	591.837	0.489688	0.350693	1.39634	0.162611	0.564532
E2348C_1099	E2348C_1099	38.6826	0.307324	0.508234	0.604689	0.545385	0.89679
E2348C_1100	E2348C_1100	0.902489	1.36157	1.70839	0.796988	0.425458	0.839736
E2348C_1101	E2348C_1101	23.0774	0.437763	0.51112	0.856478	0.391733	0.817425
E2348C_1102	E2348C_1102	3.92271	0.217292	0.977266	0.222347	0.824044	0.973266
E2348C_1103	E2348C_1103	21.0755	1.05977	0.552822	1.91701	0.0552361	0.32333
E2348C_1105	E2348C_1105	22.7078	-0.213932	0.47577	-0.449655	0.652959	0.937226
E2348C_1106	E2348C_1106	8.547	-0.185835	0.660676	-0.28128	0.778495	0.973266
E2348C_1110	E2348C_1110	356.455	0.0364334	0.238799	0.15257	0.878738	0.988056
E2348C_1111	E2348C_1111	57.3233	0.517508	0.421657	1.22732	0.219703	0.650292
E2348C_1112	E2348C_1112	78.5069	0.0616003	0.364678	0.168917	0.865862	0.984329
E2348C_1113	E2348C_1113	0.368527	-0.468435	2.58669	-0.181094	0.856294	0.981003
E2348C_1114	E2348C_1114	2.27359	-0.101659	1.13025	-0.0899432	0.928332	0.997968
E2348C_1115	E2348C_1115	0.703534	0.551885	2.0521	0.268937	0.787978	0.973266
E2348C_1116	E2348C_1116	0.561656	-0.354856	1.87514	-0.189243	0.849902	0.981003
E2348C_1117	E2348C_1117	8.09619	0.57483	0.737109	0.779844	0.435483	0.842398
E2348C_1118	E2348C_1118	4.02026	-0.284402	0.948024	-0.299995	0.764181	0.970879
E2348C_1119	E2348C_1119	0.909356	-1.58855	1.71457	-0.926501	0.354186	0.790202
E2348C_1120	E2348C_1120	1.2035	-0.0700575	1.38776	-0.0504824	0.959738	1
E2348C_1121	E2348C_1121	3.3516	-0.269761	1.16098	-0.232356	0.816262	0.973266
E2348C_1122	E2348C_1122	10.586	0.699833	0.662044	1.05708	0.290476	0.720066
E2348C_1123	ghrA	24.1472	0.779254	0.497786	1.56544	0.11748	0.483234
E2348C_1124	ycdX	42.6898	0.25421	0.380721	0.667708	0.50432	0.880449
E2348C_1125	ycdY	16.7525	0.497221	0.49539	1.0037	0.315525	0.751463
E2348C_1126	ycdZ	33.9763	0.833474	0.409108	2.0373	0.0416205	0.269869
E2348C_1127	csgG	15.3561	1.30132	0.542921	2.39689	0.0165348	0.145002
E2348C_1128	csgF	0.209076	0.131613	3.29081	0.0399941	0.968098	1
E2348C_1129	csgE	0.589196	-1.31044	2.12824	-0.615738	0.538068	0.895394
E2348C_1130	csgD	2.26563	-0.461485	1.12542	-0.410056	0.681765	0.947216
E2348C_1131	E2348C_1131	0.224251	0.657825	3.96426	0.165939	0.868205	0.984662
E2348C_1132	csgB	0.16928	-0.878504	3.57223	-0.245926	0.805739	0.973266
E2348C_1133	csgA	14.4158	-0.914376	0.72001	-1.26995	0.204103	0.623741
E2348C_1134	csgC	0.13971	-0.894932	4.05444	-0.220729	0.825304	0.973266
E2348C_1135	ymdA	1.14364	-0.940871	1.4235	-0.660954	0.508642	0.881045
E2348C_1136	ymdB	15.819	0.400598	0.580723	0.689827	0.490303	0.873583
E2348C_1137	ymdC	39.5921	-0.537165	0.41513	-1.29397	0.195676	0.613015
E2348C_1138	mdoC	16.7797	-0.955612	0.543505	-1.75824	0.0787065	0.401446
E2348C_1139	mdoG	269.351	0.186236	0.23472	0.79344	0.427521	0.839736
E2348C_1140	mdoH	200.682	0.618444	0.280887	2.20176	0.0276826	0.204712
E2348C_1141	yceK	5.36598	0.388098	0.820537	0.472981	0.636227	0.933034
E2348C_1142	msyB	33.4849	-1.64122	0.43962	-3.73326	0.000189019	0.00416724
E2348C_1143	mdtG	76.0567	0.322326	0.390559	0.825294	0.409205	0.828117
E2348C_1144	lpxL	88.7244	-0.388826	0.287289	-1.35343	0.175917	0.582576
E2348C_1145	yceA	104.558	-1.27989	0.319953	-4.00025	6.32762e-05	0.00165854
E2348C_1146	yceI	5.86157	-0.077356	0.753392	-0.102677	0.918219	0.997247
E2348C_1147	yceJ	2.28886	-2.04609	1.38757	-1.47459	0.140323	0.52585
E2348C_1148	yceO	0.758845	-0.777198	1.99513	-0.389547	0.696872	0.951355
E2348C_1149	solA	53.347	-0.485754	0.378528	-1.28327	0.199397	0.619325
E2348C_1150	bssS	539.406	0.628164	0.385597	1.62907	0.103298	0.453745
E2348C_1151	dinI	28.3592	0.0544403	0.435829	0.124912	0.900593	0.993261
E2348C_1152	pyrC	76.7075	-0.14608	0.304625	-0.479541	0.631554	0.932209
E2348C_1153	yceB	71.8892	-0.127968	0.365636	-0.349988	0.726347	0.963658
E2348C_1154	grxB	71.0572	-0.68351	0.330829	-2.06605	0.0388236	0.260031
E2348C_1155	mdtH	101.358	1.34797	0.332156	4.05823	4.94461e-05	0.00135632
E2348C_1156	rimJ	28.8017	0.164417	0.449496	0.365781	0.714529	0.958005
E2348C_1157	yceH	22.4694	-0.159748	0.49492	-0.322776	0.746865	0.968473
E2348C_1158	yceM	34.1327	-0.0107674	0.4072	-0.0264426	0.978904	1
E2348C_1159	yceN	29.2717	0.603331	0.402079	1.50053	0.133477	0.514498
E2348C_1160	flgN	11.4742	0.183661	0.62205	0.295251	0.767802	0.970879
E2348C_1161	flgM	13.4304	-0.351746	0.540499	-0.650781	0.515188	0.884696
E2348C_1162	flgA	2.41852	2.06999	1.38861	1.49069	0.136042	0.519437
E2348C_1163	flgB	0.425148	0.857377	2.53543	0.338159	0.735244	0.964649
E2348C_1164	flgC	0.777744	1.75519	1.97917	0.886831	0.37517	0.802085
E2348C_1165	flgD	2.16739	1.55408	1.28073	1.21343	0.224965	0.654705
E2348C_1166	flgE	3.37801	0.480305	1.25397	0.383027	0.701699	0.95341
E2348C_1167	flgF	1.88445	2.10454	1.30789	1.60911	0.107593	0.463583
E2348C_1168	flgG	2.87841	1.33159	1.13018	1.17821	0.238714	0.670388
E2348C_1169	flgH	1.59832	1.85922	1.50317	1.23686	0.216138	0.64418
E2348C_1170	flgI	4.43255	1.21757	0.89985	1.35308	0.17603	0.582576
E2348C_1171	flgJ	3.69077	1.44969	0.996258	1.45513	0.145632	0.535535
E2348C_1172	flgK	10.6507	-0.443705	0.664978	-0.667248	0.504614	0.880449
E2348C_1173	flgL	7.29733	0.630175	0.706316	0.8922	0.372286	0.801811
E2348C_1174	E2348C_1174	35.4462	0.900012	0.444313	2.02562	0.0428032	0.27401
E2348C_1175	E2348C_1175	11.8398	-0.266769	0.573754	-0.464953	0.641965	0.934712
E2348C_1176	rne	536.43	0.329873	0.258221	1.27748	0.201432	0.620589
E2348C_1177	yceQ	0.782423	0.675878	1.70664	0.396028	0.692084	0.949395
E2348C_1178	rluC	38.0226	-0.172604	0.38022	-0.453958	0.649859	0.935517
E2348C_1179	yceF	48.1445	-0.656067	0.337298	-1.94507	0.0517669	0.309944
E2348C_1180	yceD	239.921	0.572924	0.291525	1.96527	0.0493831	0.299858
E2348C_1181	rpmF	105.449	0.544244	0.32413	1.67909	0.0931342	0.431151
E2348C_1182	plsX	171.723	1.10745	0.273129	4.05469	5.02003e-05	0.00136118
E2348C_1183	fabH	77.4939	0.22161	0.301203	0.735749	0.461883	0.858801
E2348C_1184	fabD	65.5221	0.470202	0.350107	1.34302	0.179264	0.586717
E2348C_1185	fabG	206.048	-0.00623002	0.263664	-0.0236286	0.981149	1
E2348C_1186	acpP	814.046	1.253	0.239381	5.23434	1.65575e-07	1.20182e-05
E2348C_1187	fabF	482.518	0.412763	0.251085	1.64391	0.100194	0.445537
E2348C_1188	pabC	16.0995	-0.159339	0.509566	-0.312695	0.754513	0.968927
E2348C_1189	yceG	33.6134	0.501482	0.411768	1.21787	0.223272	0.652417
E2348C_1190	tmk	28.5923	0.431218	0.419324	1.02836	0.303779	0.736878
E2348C_1191	holB	32.9431	0.71026	0.436939	1.62554	0.104049	0.455381
E2348C_1192	ycfH	78.3936	-1.61894	0.40406	-4.00668	6.15773e-05	0.00162303
E2348C_1193	ptsG	318.877	0.369479	0.331112	1.11587	0.264476	0.699195
E2348C_1194	fhuE	34.1916	0.354141	0.400022	0.885302	0.375994	0.802085
E2348C_1195	hinT	35.7223	-0.701683	0.417994	-1.67869	0.0932121	0.431151
E2348C_1196	ycfL	30.6773	-0.0398857	0.446037	-0.0894224	0.928746	0.997968
E2348C_1197	ycfM	33.8888	-0.701212	0.384139	-1.82541	0.0679388	0.367637
E2348C_1198	thiK	24.8557	0.447103	0.43473	1.02846	0.303733	0.736878
E2348C_1199	nagZ	56.0132	0.185181	0.361121	0.512795	0.608094	0.92713
E2348C_1200	ycfP	139.642	0.153455	0.307363	0.499262	0.617595	0.93068
E2348C_1201	ndh	125.703	0.732535	0.341355	2.14596	0.031876	0.224795
E2348C_1202	ycfJ	24.0569	-0.771837	0.456445	-1.69098	0.0908413	0.427025
E2348C_1203	ycfQ	52.5943	0.0879441	0.34744	0.25312	0.800175	0.973266
E2348C_1204	bhsA	22.0968	-0.0347641	0.499533	-0.0695931	0.944518	1
E2348C_1205	ycfS	77.3046	0.181894	0.346422	0.525064	0.599539	0.925187
E2348C_1206	mfd	194.167	0.404326	0.306306	1.32001	0.186833	0.59894
E2348C_1207	ycfT	2.31999	0.270662	1.09278	0.247682	0.804381	0.973266
E2348C_1208	lolC	48.1091	0.356992	0.382241	0.933943	0.350333	0.78618
E2348C_1209	lolD	15.3487	0.15898	0.547953	0.290135	0.771713	0.971436
E2348C_1210	lolE	30.1788	0.180655	0.426783	0.423293	0.672081	0.944924
E2348C_1211	nagK	34.8966	-0.53491	0.419476	-1.27519	0.202243	0.621248
E2348C_1212	cobB	19.0555	0.0286992	0.494473	0.05804	0.953717	1
E2348C_1213	ycfZ	3.72916	-0.0241019	1.00849	-0.0238989	0.980933	1
E2348C_1214	ymfA	3.24635	-0.454774	0.985843	-0.461304	0.64458	0.934712
E2348C_1215	potD	56.3651	-0.184159	0.351573	-0.523816	0.600407	0.925187
E2348C_1216	potC	22.8347	0.915495	0.450833	2.03068	0.0422879	0.271448
E2348C_1217	E2348C_1217	18.3105	-0.508642	0.468003	-1.08684	0.27711	0.707331
E2348C_1218	E2348C_1218	0.989662	-3.67307	2.01548	-1.82243	0.0683892	0.369015
E2348C_1219	E2348C_1219	7.26607	-0.0468532	0.701323	-0.0668068	0.946736	1
E2348C_1221	E2348C_1221	0.558565	0.0383022	2.07781	0.018434	0.985293	1
E2348C_1222	E2348C_1222	6.85409	-0.883181	0.747289	-1.18185	0.237266	0.668711
E2348C_1223	E2348C_1223	4.57137	0.647696	0.978892	0.661663	0.508187	0.881045
E2348C_1224	E2348C_1224	0.340887	0	3.21399	0	1	1
E2348C_1225	E2348C_1225	1.86227	0.293272	1.33478	0.219715	0.826093	0.973266
E2348C_1226	E2348C_1226	185.521	0.716111	0.299494	2.39107	0.0167994	0.145493
E2348C_1227	E2348C_1227	0.0945295	0	4.05444	0	1	1
E2348C_1228	E2348C_1228	0.587869	-0.904444	2.21153	-0.408968	0.682563	0.947216
E2348C_1229	E2348C_1229	1.8737	0.209945	1.15798	0.181302	0.85613	0.981003
E2348C_1230	E2348C_1230	1.4574	-0.0546358	1.30459	-0.0418795	0.966595	1
E2348C_1231	E2348C_1231	0.54135	-1.0935	2.05209	-0.532873	0.594122	0.922761
E2348C_1232	E2348C_1232	10.0484	-0.684427	0.634057	-1.07944	0.280392	0.711704
E2348C_1234	E2348C_1234	28.6445	-0.623481	0.481814	-1.29403	0.195656	0.613015
E2348C_1235	E2348C_1235	2.1083	-0.883297	1.326	-0.666135	0.505325	0.880449
E2348C_1236	E2348C_1236	202.045	1.46749	0.42049	3.48995	0.000483109	0.0093033
E2348C_1238	E2348C_1238	3.76916	0.176658	0.912977	0.193497	0.84657	0.980503
E2348C_1239	E2348C_1239	19.5095	1.04271	0.53014	1.96685	0.0492008	0.299522
E2348C_1240	E2348C_1240	6.09502	-0.230798	0.727754	-0.317137	0.751139	0.96877
E2348C_1241	E2348C_1241	1.09092	-2.96003	1.97989	-1.49504	0.134903	0.517457
E2348C_1242	E2348C_1242	2.02769	-0.191275	1.34635	-0.142069	0.887026	0.99189
E2348C_1243	E2348C_1243	3.98992	1.11605	0.927413	1.2034	0.228822	0.658505
E2348C_1244	E2348C_1244	25.0456	-0.20095	0.493069	-0.407549	0.683605	0.947216
E2348C_1245	E2348C_1245	177.47	-0.451884	0.364514	-1.23969	0.215091	0.642277
E2348C_1246	E2348C_1246	28.6942	-0.311375	0.444514	-0.700485	0.483625	0.869714
E2348C_1247	E2348C_1247	40.5017	-0.031349	0.352384	-0.0889626	0.929112	0.997968
E2348C_1248	E2348C_1248	12.7997	0.744725	0.618837	1.20343	0.228811	0.658505
E2348C_1249	E2348C_1249	2.39719	0.522866	1.19856	0.436245	0.662659	0.9406
E2348C_1250	E2348C_1250	2.42192	0.467745	1.1031	0.424028	0.671546	0.944924
E2348C_1251	E2348C_1251	0.636843	-0.117128	1.92119	-0.0609665	0.951386	1
E2348C_1253	E2348C_1253	10.7654	-0.396663	0.586302	-0.676551	0.498691	0.877592
E2348C_1254	E2348C_1254	4.66079	-0.98554	0.909697	-1.08337	0.278644	0.709509
E2348C_1255	E2348C_1255	5.68833	1.51479	0.862992	1.75527	0.0792126	0.402287
E2348C_1256	E2348C_1256	0.118852	-0.215904	4.03326	-0.0535309	0.957309	1
E2348C_1257	E2348C_1257	4.78528	0.0345759	0.822496	0.0420378	0.966469	1
E2348C_1259	E2348C_1259	0.276936	-1.45772	2.8006	-0.520501	0.602714	0.925187
E2348C_1260	E2348C_1260	8.74708	-0.167441	0.650454	-0.257422	0.796853	0.973266
E2348C_1261	E2348C_1261	1.39589	-0.0413562	1.40045	-0.0295306	0.976441	1
E2348C_1262	E2348C_1262	0.86863	0.95173	1.7088	0.556957	0.577557	0.912833
E2348C_1263	E2348C_1263	5.38733	1.40557	1.0106	1.39083	0.164276	0.566653
E2348C_1266	potB	15.415	-0.165123	0.546297	-0.302258	0.762455	0.970879
E2348C_1267	potA	46.5098	0.513819	0.35197	1.45984	0.144335	0.532807
E2348C_1268	pepT	112.54	-0.129326	0.317374	-0.407487	0.68365	0.947216
E2348C_1269	ycfD	141.342	0.0609808	0.257978	0.23638	0.813138	0.973266
E2348C_1270	phoQ	158.153	0.49437	0.317999	1.55463	0.120034	0.490098
E2348C_1271	phoP	103.696	0.908588	0.344921	2.6342	0.0084337	0.086963
E2348C_1272	purB	38.1199	0.447474	0.477759	0.936612	0.348958	0.785489
E2348C_1273	hflD	46.0564	0.399642	0.403397	0.990691	0.321836	0.757697
E2348C_1274	mnmA	151.415	0.533127	0.29803	1.78884	0.0736408	0.386901
E2348C_1275	nudJ	17.0229	0.259237	0.507129	0.511186	0.609221	0.92713
E2348C_1276	rluE	35.9205	0.156813	0.408817	0.383578	0.701292	0.95341
E2348C_1277	icd	448.57	-0.144	0.282266	-0.510157	0.609941	0.92713
E2348C_1278	ycgX	16.2786	0.486083	0.476585	1.01993	0.307761	0.741435
E2348C_1279	ycgE	61.3819	-0.131126	0.333061	-0.3937	0.693803	0.949715
E2348C_1280	ycgF	22.7641	-0.576953	0.498412	-1.15758	0.247034	0.68243
E2348C_1281	ycgZ	9.41832	-1.2744	0.632388	-2.01521	0.0438824	0.27865
E2348C_1282	ymgA	6.03088	-1.22152	0.790712	-1.54484	0.122386	0.494786
E2348C_1283	ymgB	6.6697	-1.70342	0.870045	-1.95786	0.0502465	0.302739
E2348C_1284	ymgC	4.62565	-0.0846015	1.054	-0.0802674	0.936025	1
E2348C_1286	ymgF	10.0289	-2.18856	0.657833	-3.32692	0.000878104	0.0154586
E2348C_1288	ymgD	15.6874	-0.984165	0.649286	-1.51577	0.129579	0.507545
E2348C_1289	ymgG	1.27311	2.29486	1.46985	1.56129	0.118456	0.486339
E2348C_1290	ymgI	0.697153	0.237405	1.86947	0.126991	0.898948	0.993031
E2348C_1291	ymgJ	0.275116	0.140989	3.0434	0.0463261	0.96305	1
E2348C_1293	minE	44.5097	0.605071	0.430836	1.40441	0.160196	0.560272
E2348C_1294	minD	74.4713	-0.567063	0.329783	-1.71951	0.0855222	0.416663
E2348C_1295	minC	97.6827	-0.294114	0.382872	-0.76818	0.44238	0.847717
E2348C_1296	ycgJ	14.0303	0.0941776	0.601059	0.156686	0.875492	0.986809
E2348C_1297	ycgK	48.5151	-0.949454	0.537873	-1.7652	0.0775298	0.397593
E2348C_1298	ycgL	16.5254	-0.267986	0.585061	-0.458048	0.646918	0.935517
E2348C_1299	ycgM	38.223	-0.122232	0.375432	-0.325577	0.744744	0.967881
E2348C_1300	ycgN	21.4403	-0.454789	0.444441	-1.02328	0.306174	0.739268
E2348C_1302	umuD	2.75387	-0.603974	1.0216	-0.591205	0.554383	0.900371
E2348C_1303	umuC	14.1028	0.315543	0.556873	0.566633	0.570964	0.908716
E2348C_1304	dsbB	35.7624	0.395235	0.42052	0.939873	0.347283	0.783962
E2348C_1305	nhaB	47.0231	0.993133	0.388325	2.55748	0.0105434	0.102564
E2348C_1306	fadR	139.872	0.117566	0.298362	0.394037	0.693554	0.949715
E2348C_1307	ycgB	270.307	-2.01535	0.401719	-5.01681	5.25354e-07	3.26134e-05
E2348C_1308	dadA	88.4086	-0.606072	0.338413	-1.79093	0.0733051	0.385997
E2348C_1309	dadX	66.0144	-0.141289	0.4468	-0.316224	0.751832	0.96877
E2348C_1310	cvrA	139.221	-0.162645	0.312411	-0.520612	0.602637	0.925187
E2348C_1311	ldcA	81.6342	0.552009	0.362288	1.52367	0.12759	0.50332
E2348C_1312	emtA	15.3023	-0.270216	0.547661	-0.493399	0.62173	0.93091
E2348C_1313	ycgR	5.63116	1.27603	0.786782	1.62184	0.104838	0.456982
E2348C_1314	ymgE	14.4251	-1.75826	0.671906	-2.61682	0.00887522	0.0903886
E2348C_1315	E2348C_1315	22.7636	-0.859457	0.528385	-1.62657	0.103828	0.454837
E2348C_1316	E2348C_1316	1.485	-0.257427	1.388	-0.185466	0.852864	0.981003
E2348C_1317	E2348C_1317	2.44547	1.38855	1.18804	1.16877	0.242496	0.676254
E2348C_1318	E2348C_1318	5.53938	-0.0175458	0.828235	-0.0211846	0.983098	1
E2348C_1319	E2348C_1319	1.90787	-0.0607766	1.17698	-0.0516379	0.958817	1
E2348C_1320	E2348C_1320	1.99773	0.535667	1.34868	0.39718	0.691235	0.949395
E2348C_1321	treA	26.368	-2.03063	0.434799	-4.67027	3.008e-06	0.000138795
E2348C_1322	dhaM	53.4278	0.4391	0.393564	1.1157	0.26455	0.699195
E2348C_1323	dhaL	18.8751	0.184052	0.50778	0.362464	0.717005	0.959203
E2348C_1324	dhaK	47.0062	0.10853	0.428554	0.253246	0.800078	0.973266
E2348C_1325	dhaR	13.9757	0.563036	0.557245	1.01039	0.312307	0.745681
E2348C_1326	ychF	165.02	-0.0816001	0.259407	-0.314564	0.753093	0.968927
E2348C_1327	pth	30.2665	-0.948135	0.443029	-2.14012	0.032345	0.227089
E2348C_1328	ychH	1027.55	-0.468826	0.298911	-1.56845	0.116776	0.482847
E2348C_1329	ychM	31.6378	0.605537	0.410878	1.47376	0.140545	0.525921
E2348C_1330	prs	287.625	0.111179	0.243574	0.456448	0.648068	0.935517
E2348C_1331	ipk	243.772	0.669644	0.324172	2.06571	0.0388559	0.260031
E2348C_1332	lolB	30.2798	-0.586944	0.447829	-1.31064	0.189979	0.60399
E2348C_1333	hemA	361.675	0.401886	0.252251	1.5932	0.111115	0.471972
E2348C_1334	prfA	63.9474	0.0669966	0.368629	0.181745	0.855783	0.981003
E2348C_1335	prmC	32.4391	0.6543	0.425061	1.53931	0.123729	0.495966
E2348C_1336	ychQ	13.247	1.2881	0.629289	2.04691	0.0406666	0.26685
E2348C_1337	ychA	47.5761	0.374355	0.399131	0.937924	0.348284	0.78547
E2348C_1338	kdsA	66.7728	0.298958	0.322728	0.926347	0.354266	0.790202
E2348C_1339	ldrA	139.064	2.7147	0.902538	3.00786	0.00263096	0.036084
E2348C_1340	chaA	39.6766	0.181229	0.411588	0.440317	0.659707	0.939487
E2348C_1341	chaB	9.08668	-0.649245	0.62593	-1.03725	0.29962	0.733579
E2348C_1342	chaC	15.9211	-0.31888	0.50835	-0.627284	0.530473	0.892173
E2348C_1343	ychN	75.1047	0.394938	0.354107	1.11531	0.26472	0.699195
E2348C_1344	ychO	23.3505	-0.696087	0.472843	-1.47213	0.140986	0.526243
E2348C_1345	narL	15.0865	-0.35132	0.537661	-0.653422	0.513484	0.883699
E2348C_1346	narX	69.0697	-0.821357	0.303928	-2.70247	0.00688258	0.0760469
E2348C_1347	narK	16.3422	0.359962	0.523696	0.68735	0.491862	0.87471
E2348C_1348	narG	35.5346	-0.900488	0.409791	-2.19743	0.0279896	0.206336
E2348C_1349	narH	16.2616	-0.192681	0.510169	-0.37768	0.705668	0.954514
E2348C_1350	narJ	6.05457	0.0690263	0.794494	0.0868808	0.930766	0.997968
E2348C_1351	narI	5.94806	0.362604	0.787628	0.460375	0.645247	0.934712
E2348C_1352	E2348C_1352	34.2948	-0.278797	0.473659	-0.588603	0.556128	0.900389
E2348C_1353	E2348C_1353	4.05642	0.80275	0.919869	0.872679	0.382838	0.810696
E2348C_1354	E2348C_1354	2.04402	0.580403	1.1367	0.510603	0.609629	0.92713
E2348C_1355	E2348C_1355	1.84699	1.11569	1.20371	0.926878	0.35399	0.790202
E2348C_1356	E2348C_1356	1.85287	0.412059	1.53537	0.268378	0.788409	0.973266
E2348C_1357	E2348C_1357	9.61675	-1.02149	0.674407	-1.51465	0.12986	0.507545
E2348C_1358	E2348C_1358	10.6685	-0.379429	0.590169	-0.642915	0.520279	0.889204
E2348C_1359	purU	64.3771	-0.0648415	0.343918	-0.188537	0.850455	0.981003
E2348C_1360	ychJ	69.2461	-0.807679	0.387698	-2.08327	0.0372269	0.252351
E2348C_1361	rssA	127.38	-1.2259	0.327097	-3.74781	0.000178387	0.00396995
E2348C_1362	rssB	58.3636	-1.2678	0.411914	-3.07783	0.00208517	0.0308396
E2348C_1363	galU	82.333	-0.309224	0.316594	-0.976721	0.328707	0.765469
E2348C_1364	hns	610.435	-0.994222	0.340664	-2.91849	0.00351737	0.0455905
E2348C_1365	tdk	21.0883	-0.712298	0.476278	-1.49555	0.134771	0.517457
E2348C_1367	adhE	579.376	0.236445	0.259543	0.911005	0.362293	0.797247
E2348C_1368	ychE	68.5231	0.3462	0.309836	1.11736	0.263838	0.699195
E2348C_1369	oppA	189.703	0.0169631	0.277536	0.0611202	0.951263	1
E2348C_1370	oppB	25.1038	-0.397576	0.448279	-0.886895	0.375136	0.802085
E2348C_1371	oppC	25.7555	0.218366	0.419306	0.52078	0.60252	0.925187
E2348C_1372	oppD	22.2707	-0.210334	0.558407	-0.376669	0.70642	0.954709
E2348C_1373	oppF	24.3077	0.0584354	0.662481	0.0882068	0.929712	0.997968
E2348C_1374	yciU	18.4045	0.170312	0.533218	0.319404	0.74942	0.968473
E2348C_1375	cls	40.6144	-0.403193	0.378477	-1.0653	0.286739	0.718828
E2348C_1376	yciY	355.231	1.0378	0.381551	2.71995	0.00652921	0.0736957
E2348C_1377	kch	92.9232	-0.393556	0.372512	-1.05649	0.290743	0.720066
E2348C_1378	yciI	46.961	-0.27448	0.385982	-0.711121	0.477009	0.867591
E2348C_1379	tonB	69.6954	0.104649	0.327109	0.31992	0.749029	0.968473
E2348C_1380	yciA	33.266	0.233882	0.380872	0.61407	0.539169	0.896049
E2348C_1381	yciB	39.7566	0.0807038	0.426576	0.18919	0.849944	0.981003
E2348C_1382	yciC	50.6692	0.766075	0.374224	2.0471	0.0406478	0.26685
E2348C_1383	ompW	431.86	-0.279206	0.285304	-0.978628	0.327764	0.764561
E2348C_1384	E2348C_1384	6.08407	0.19361	0.826211	0.234335	0.814725	0.973266
E2348C_1385	E2348C_1385	0.554893	-0.0226992	1.91975	-0.011824	0.990566	1
E2348C_1386	E2348C_1386	9.37598	0.520978	0.621344	0.838469	0.401767	0.822825
E2348C_1387	E2348C_1387	0.328078	0.670415	2.84553	0.235603	0.813741	0.973266
E2348C_1388	E2348C_1388	0.529453	-1.24741	2.1584	-0.577934	0.563309	0.903055
E2348C_1389	E2348C_1389	24.3366	-0.16413	0.449035	-0.365517	0.714726	0.958005
E2348C_1390	E2348C_1390	12.3074	0.424996	0.576999	0.736563	0.461388	0.85871
E2348C_1391	E2348C_1391	10.0033	0.0769131	0.612557	0.125561	0.90008	0.993261
E2348C_1392	E2348C_1392	170.543	-0.967336	0.358237	-2.70027	0.00692831	0.0763733
E2348C_1393	E2348C_1393	0.494842	-0.797431	2.45749	-0.32449	0.745567	0.967881
E2348C_1394	E2348C_1394	0.219521	-3.08753	3.61651	-0.85373	0.393254	0.818651
E2348C_1395	E2348C_1395	1.19088	-0.0953085	1.46724	-0.0649575	0.948208	1
E2348C_1396	E2348C_1396	0.879208	0.588036	1.67543	0.350976	0.725606	0.963658
E2348C_1397	E2348C_1397	1.05198	1.54339	1.71767	0.898536	0.3689	0.801282
E2348C_1398	E2348C_1398	0.16928	-0.878504	3.57223	-0.245926	0.805739	0.973266
E2348C_1399	E2348C_1399	29.3874	-0.100561	0.422197	-0.238186	0.811737	0.973266
E2348C_1400	E2348C_1400	25.4733	0.538568	0.476314	1.1307	0.258181	0.693678
E2348C_1401	E2348C_1401	95.1383	0.0327885	0.295696	0.110886	0.911707	0.996574
E2348C_1402	E2348C_1402	235.604	1.37302	0.413964	3.31677	0.000910652	0.0159128
E2348C_1404	E2348C_1404	169.202	-0.256394	0.412132	-0.622117	0.533865	0.89416
E2348C_1405	E2348C_1405	4.43821	1.02373	0.890733	1.14931	0.250429	0.684942
E2348C_1406	E2348C_1406	0.54979	-4.13267	2.68875	-1.53702	0.124288	0.496326
E2348C_1407	E2348C_1407	6.14445	0.494597	0.774008	0.639008	0.522818	0.891132
E2348C_1408	E2348C_1408	42.188	0.306145	0.426256	0.718218	0.472623	0.865762
E2348C_1409	E2348C_1409	33.6869	-0.295085	0.39465	-0.747713	0.454633	0.85397
E2348C_1411	E2348C_1411	1.55955	-0.619617	1.658	-0.373714	0.708617	0.955609
E2348C_1412	E2348C_1412	0.830941	0.166062	1.71646	0.0967472	0.922927	0.997968
E2348C_1414	E2348C_1414	0.108774	0	4.05444	0	1	1
E2348C_1417	E2348C_1417	0.288945	-2.20007	2.97066	-0.740599	0.458936	0.856851
E2348C_1418	E2348C_1418	6.88624	0.95722	0.767911	1.24652	0.212572	0.636771
E2348C_1419	E2348C_1419	1.79241	-1.8192	1.59387	-1.14137	0.253715	0.688847
E2348C_1420	E2348C_1420	0.840125	1.40071	1.7295	0.809889	0.418004	0.83424
E2348C_1421	E2348C_1421	5.69929	0.276252	0.806181	0.342668	0.731849	0.963752
E2348C_1422	E2348C_1422	33.9423	-1.71361	0.511017	-3.35333	0.00079845	0.0142376
E2348C_1423	E2348C_1423	0.446487	-3.53936	2.37268	-1.49172	0.135774	0.519437
E2348C_1424	E2348C_1424	12.9803	-0.636474	0.636516	-0.999934	0.317342	0.753724
E2348C_1425	E2348C_1425	0.539131	0.0199148	2.08462	0.00955321	0.992378	1
E2348C_1426	E2348C_1426	2.36259	0.36289	1.25733	0.288619	0.772873	0.9716
E2348C_1427	E2348C_1427	1.5336	1.52191	1.32803	1.14598	0.251802	0.686705
E2348C_1428	E2348C_1428	2.29654	0.000875967	1.39179	0.000629383	0.999498	1
E2348C_1429	E2348C_1429	1.41915	0.501956	1.43251	0.350404	0.726036	0.963658
E2348C_1430	E2348C_1430	1.40325	1.05888	1.38985	0.761864	0.446141	0.849775
E2348C_1431	E2348C_1431	1.02477	0.538305	1.65234	0.325784	0.744587	0.967881
E2348C_1432	E2348C_1432	15.0248	0.440489	0.560412	0.786009	0.431862	0.842301
E2348C_1433	E2348C_1433	0.950049	1.97596	1.81004	1.09166	0.274981	0.70547
E2348C_1434	E2348C_1434	2.47096	1.10564	1.16109	0.952243	0.340974	0.778741
E2348C_1435	E2348C_1435	0.712574	0.233807	1.85488	0.126049	0.899693	0.993261
E2348C_1436	E2348C_1436	1.57578	2.4122	1.4316	1.68496	0.091996	0.428467
E2348C_1437	E2348C_1437	6.73297	1.14564	0.729304	1.57086	0.116215	0.481562
E2348C_1438	E2348C_1438	0.339768	-2.42852	3.24817	-0.747659	0.454666	0.85397
E2348C_1439	E2348C_1439	5.32967	-0.0931301	0.77093	-0.120802	0.903848	0.993569
E2348C_1440	E2348C_1440	10.5868	1.13928	0.689945	1.65126	0.0986857	0.442868
E2348C_1441	E2348C_1441	47.777	1.78094	0.505441	3.52354	0.000425817	0.00837085
E2348C_1442	E2348C_1442	537.997	2.06038	0.951314	2.16583	0.0303244	0.218091
E2348C_1444	E2348C_1444	103.261	1.59179	0.481847	3.30352	0.000954792	0.0165008
E2348C_1445	E2348C_1445	52.4144	1.5138	0.479137	3.15944	0.00158074	0.0248598
E2348C_1448	E2348C_1448	16.3394	1.16174	0.568187	2.04465	0.0408896	0.267569
E2348C_1449	E2348C_1449	37.924	-0.469538	0.400398	-1.17268	0.240924	0.674188
E2348C_1450	trpA	7.65824	-0.0278725	0.666341	-0.0418292	0.966635	1
E2348C_1451	trpB	9.53293	-0.89843	0.683802	-1.31387	0.188889	0.602962
E2348C_1452	trpC	7.67795	0.489906	0.702484	0.697391	0.485558	0.869714
E2348C_1453	trpD	6.92116	0.639687	0.721149	0.887039	0.375058	0.802085
E2348C_1454	trpE	6.80872	0.319038	0.705837	0.451999	0.65127	0.935719
E2348C_1456	trpH	55.0808	0.483432	0.324188	1.49121	0.135906	0.519437
E2348C_1457	yciO	38.4478	0.00100275	0.372759	0.00269007	0.997854	1
E2348C_1458	yciQ	61.924	-0.352373	0.3222	-1.09364	0.274111	0.705404
E2348C_1459	rluB	61.349	0.498965	0.379564	1.31457	0.188654	0.602962
E2348C_1460	btuR	17.1136	-0.0556029	0.506648	-0.109747	0.91261	0.996574
E2348C_1461	yciK	20.4271	-0.0403162	0.458015	-0.0880237	0.929858	0.997968
E2348C_1462	sohB	90.7761	0.470244	0.284336	1.65383	0.0981613	0.442868
E2348C_1463	yciN	100.072	-0.130959	0.295207	-0.443618	0.657319	0.938775
E2348C_1464	topA	191.253	-0.270245	0.282294	-0.957317	0.338408	0.77642
E2348C_1465	cysB	102.533	-0.100078	0.293049	-0.341505	0.732723	0.963752
E2348C_1466	ymiA	41.3884	0.862179	0.486494	1.77223	0.0763561	0.396296
E2348C_1467	yciX	33.0693	-0.131914	0.388188	-0.339821	0.733992	0.96387
E2348C_1468	acnA	91.514	-0.410281	0.286897	-1.43006	0.152699	0.549531
E2348C_1469	ribA	64.8752	0.058893	0.35623	0.165323	0.86869	0.984738
E2348C_1470	pgpB	48.0727	-0.77906	0.377498	-2.06374	0.0390419	0.260906
E2348C_1471	yciS	47.6256	0.841357	0.447722	1.8792	0.0602177	0.339798
E2348C_1472	yciM	122.377	0.809363	0.298272	2.71351	0.00665747	0.0746079
E2348C_1473	pyrF	22.5791	-0.107563	0.509754	-0.21101	0.832879	0.973926
E2348C_1474	yciH	7.31717	0.792519	0.733159	1.08096	0.279713	0.710882
E2348C_1475	osmB	95.1637	-2.61053	0.409077	-6.38152	1.75342e-10	2.6686e-08
E2348C_1476	yciT	42.5825	1.29958	0.424703	3.05998	0.00221348	0.0320344
E2348C_1477	yciZ	27.1542	1.24606	0.487662	2.55517	0.0106136	0.103034
E2348C_1478	gmr	43.8536	-1.5063	0.367606	-4.0976	4.17456e-05	0.00119367
E2348C_1479	E2348C_1479	20.3566	1.14448	0.561981	2.03651	0.0416988	0.269869
E2348C_1480	rnb	116.809	-0.0740552	0.301434	-0.245677	0.805932	0.973266
E2348C_1481	yciW	40.1871	-0.531722	0.426473	-1.24679	0.212475	0.636771
E2348C_1482	fabI	215.237	0.38107	0.264707	1.43959	0.149984	0.546006
E2348C_1483	E2348C_1483	12.3467	-0.606127	0.675258	-0.897623	0.369387	0.801282
E2348C_1484	E2348C_1484	1.50956	0.138181	1.40019	0.0986873	0.921387	0.997247
E2348C_1485	E2348C_1485	10.7115	0.517804	0.663554	0.78035	0.435185	0.842398
E2348C_1486	E2348C_1486	6.48233	0.303479	0.75239	0.403354	0.686688	0.947225
E2348C_1487	E2348C_1487	14.8078	0.300555	0.533694	0.563159	0.573326	0.910557
E2348C_1488	E2348C_1488	34.5388	0.113684	0.437031	0.260128	0.794765	0.973266
E2348C_1489	sapF	15.7499	-0.0774875	0.528165	-0.146711	0.88336	0.989805
E2348C_1490	sapD	10.6506	-0.379235	0.617933	-0.613716	0.539403	0.896049
E2348C_1491	sapC	15.4391	-0.922114	0.499564	-1.84584	0.0649157	0.35613
E2348C_1492	sapB	14.1938	-0.667001	0.579748	-1.1505	0.249938	0.684942
E2348C_1493	sapA	66.8447	-0.466495	0.353443	-1.31986	0.186882	0.59894
E2348C_1494	ymjA	18.0384	0.270547	0.459745	0.588472	0.556216	0.900389
E2348C_1495	pspF	49.1096	0.904475	0.399154	2.26598	0.0234526	0.184109
E2348C_1496	pspA	142.185	-0.130317	0.447666	-0.291103	0.770972	0.971022
E2348C_1497	pspB	7.27987	0.678326	0.799062	0.848903	0.395935	0.820194
E2348C_1498	pspC	7.61904	0.290461	0.807543	0.359685	0.719083	0.960435
E2348C_1499	pspD	6.68091	-0.205811	0.747876	-0.275194	0.783167	0.973266
E2348C_1500	pspE	97.1837	0.799627	0.32172	2.48547	0.012938	0.119924
E2348C_1501	ycjM	3.85214	1.00038	0.874959	1.14334	0.252897	0.688498
E2348C_1502	ycjN	0.416151	0.391224	2.20552	0.177384	0.859206	0.981612
E2348C_1503	ycjO	0.768992	-0.790396	1.70883	-0.462536	0.643697	0.934712
E2348C_1504	ycjP	0.206106	-1.86733	3.33717	-0.559555	0.575783	0.912204
E2348C_1505	ycjQ	0.834492	1.96158	1.99361	0.983937	0.325147	0.762067
E2348C_1506	ycjR	0.689911	-0.484752	1.97075	-0.245974	0.805702	0.973266
E2348C_1507	ycjS	1.38339	0.325746	1.39897	0.232846	0.815881	0.973266
E2348C_1509	E2348C_1509	38.7381	-0.23895	0.428152	-0.558096	0.576779	0.912833
E2348C_1510	ycjU	1.75958	-0.450861	1.23543	-0.364944	0.715153	0.958005
E2348C_1511	ycjV	2.83386	1.39962	1.02796	1.36155	0.173339	0.58166
E2348C_1512	ompG	2.26508	0.0818414	1.19918	0.0682478	0.945588	1
E2348C_1513	ycjW	21.319	0.118851	0.520735	0.228236	0.819463	0.973266
E2348C_1514	ycjX	125.305	0.890469	0.400385	2.22403	0.0261462	0.197689
E2348C_1515	ycjF	37.9679	0.435352	0.410939	1.05941	0.289413	0.719384
E2348C_1516	tyrR	100.249	-0.0373175	0.307166	-0.12149	0.903303	0.993569
E2348C_1517	tpx	194.03	-0.0223956	0.260739	-0.0858928	0.931552	0.998197
E2348C_1518	ycjG	35.3638	-0.344457	0.387527	-0.888859	0.374079	0.802085
E2348C_1519	mpaA	31.7241	-1.09452	0.449586	-2.43451	0.0149121	0.133501
E2348C_1520	ymjC	8.15943	0.198769	0.77035	0.258025	0.796388	0.973266
E2348C_1521	ycjY	8.13309	-0.401506	0.795664	-0.504617	0.613828	0.928218
E2348C_1522	ycjZ	13.5797	0.530621	0.552621	0.960191	0.336959	0.775121
E2348C_1523	mppA	47.7381	-0.800164	0.393684	-2.0325	0.0421026	0.270627
E2348C_1524	ynaI	44.6326	0.551997	0.386395	1.42858	0.153125	0.550137
E2348C_1525	ynaJ	77.7183	0.766434	0.44041	1.74027	0.0818111	0.409232
E2348C_1526	uspE	629.823	-0.71978	0.407565	-1.76605	0.0773876	0.397296
E2348C_1527	fnr	704.688	0.239694	0.241083	0.994236	0.320108	0.754413
E2348C_1528	ogt	52.9468	0.529642	0.346306	1.5294	0.126164	0.499864
E2348C_1529	E2348C_1529	13.7011	-1.02564	0.527016	-1.94613	0.0516396	0.309575
E2348C_1530	E2348C_1530	2.31153	0.642267	1.14904	0.558958	0.576191	0.912544
E2348C_1532	ydaL	17.0252	0.283023	0.508957	0.556085	0.578153	0.912833
E2348C_1534	zntB	35.2313	-0.744879	0.393552	-1.8927	0.0583971	0.334371
E2348C_1535	dbpA	22.7165	-1.1781	0.445739	-2.64302	0.008217	0.0858539
E2348C_1536	ttcA	37.8654	0.697279	0.388346	1.79551	0.0725727	0.38363
E2348C_1537	uspF	963.955	-0.93695	0.405107	-2.31285	0.020731	0.168927
E2348C_1538	ompN	11.0031	-0.385936	0.726052	-0.531554	0.595035	0.923175
E2348C_1539	ydbK	130.105	-0.189638	0.320626	-0.591462	0.554211	0.900371
E2348C_1540	ydbJ	59.5893	0.117444	0.398449	0.294752	0.768183	0.970879
E2348C_1541	hslJ	25.1542	-0.0879809	0.534624	-0.164566	0.869286	0.985176
E2348C_1542	ldhA	94.2801	0.566344	0.334624	1.69248	0.0905544	0.426383
E2348C_1543	ydbH	69.071	-0.161319	0.323788	-0.498224	0.618326	0.93091
E2348C_1544	ynbE	2.55409	-2.74296	1.52844	-1.79462	0.072715	0.383746
E2348C_1545	ydbL	7.93239	-0.991707	0.639274	-1.5513	0.12083	0.490597
E2348C_1548	ydbC	50.9022	-0.734053	0.386571	-1.89888	0.0575803	0.332514
E2348C_1549	E2348C_1549	49.4327	-0.296573	0.34661	-0.85564	0.392197	0.818031
E2348C_1550	azoR	15.0609	0.0320094	0.571586	0.0560011	0.955341	1
E2348C_1551	hrpA	127.332	0.063041	0.318193	0.198122	0.842949	0.979565
E2348C_1552	ydcF	20.4055	-1.39386	0.561055	-2.48435	0.0129787	0.120066
E2348C_1553	aldA	20.7343	-0.13415	0.536852	-0.249882	0.802679	0.973266
E2348C_1554	gapC	80.6006	-1.59885	0.490508	-3.25959	0.00111574	0.0187334
E2348C_1555	cybB	35.731	0.0933803	0.394584	0.236655	0.812924	0.973266
E2348C_1556	ydcA	14.2383	-0.0501478	0.539098	-0.0930218	0.925886	0.997968
E2348C_1558	E2348C_1558	10.8022	-0.346352	0.563925	-0.614181	0.539096	0.896049
E2348C_1560	E2348C_1560	18.148	-0.482916	0.504017	-0.958133	0.337996	0.775992
E2348C_1562	E2348C_1562	42.0276	0.227029	0.382808	0.593061	0.55314	0.899729
E2348C_1564	E2348C_1564	6.09728	-0.347194	0.704382	-0.492906	0.622079	0.93091
E2348C_1566	ydcI	44.9843	-0.50197	0.390932	-1.28403	0.19913	0.619311
E2348C_1567	ydcJ	26.5438	-1.05849	0.438961	-2.41136	0.0158931	0.140419
E2348C_1568	mdoD	65.192	0.083285	0.455792	0.182726	0.855013	0.981003
E2348C_1569	ydcH	619.091	1.23791	0.465527	2.65915	0.00783374	0.084081
E2348C_1570	rimL	61.0546	-0.154099	0.357785	-0.430701	0.666686	0.94259
E2348C_1571	ydcK	25.2183	-1.61395	0.470361	-3.43131	0.000600682	0.0112461
E2348C_1572	tehA	14.2769	0.418086	0.581408	0.719093	0.472084	0.865762
E2348C_1573	tehB	7.68085	-0.192702	0.661103	-0.291486	0.770679	0.971022
E2348C_1574	ydcL	61.7925	0.159221	0.365938	0.435104	0.663487	0.941169
E2348C_1575	ydcO	20.8981	0.751379	0.504914	1.48813	0.136716	0.519676
E2348C_1576	ydcN	31.8203	0.349461	0.424697	0.822848	0.410594	0.828968
E2348C_1577	ydcP	51.7803	0.218821	0.378251	0.578508	0.562921	0.902893
E2348C_1578	yncJ	4.77886	0.51664	0.87972	0.587277	0.557018	0.900389
E2348C_1579	ydcR	18.7894	-0.248337	0.5401	-0.459799	0.64566	0.934712
E2348C_1580	ydcS	19.9488	-1.86099	0.519542	-3.58197	0.000341007	0.00702563
E2348C_1581	ydcT	6.53536	-1.02151	0.853671	-1.19661	0.231458	0.660228
E2348C_1582	ydcU	4.0178	-1.75563	0.891757	-1.96873	0.048984	0.298974
E2348C_1583	ydcV	1.02514	0.383143	1.66727	0.229802	0.818246	0.973266
E2348C_1584	ydcW	10.806	1.0639	0.634979	1.67548	0.0938392	0.432357
E2348C_1585	yncL	203.513	-2.93736	0.836987	-3.50945	0.000449036	0.00875435
E2348C_1586	ydcX	10.5593	-0.595918	0.58129	-1.02516	0.305286	0.738256
E2348C_1587	ydcY	104.952	-0.072517	0.330968	-0.219106	0.826568	0.973266
E2348C_1588	ydcZ	5.62029	0.677136	0.801905	0.844409	0.398441	0.821212
E2348C_1589	yncA	7.08823	0.217209	0.696471	0.31187	0.755139	0.968927
E2348C_1591	yncD	23.8798	-0.376491	0.427427	-0.880831	0.378409	0.804931
E2348C_1592	yncE	57.7986	-0.982431	0.330631	-2.97138	0.00296462	0.0400776
E2348C_1593	ansP	12.2752	0.076492	0.571873	0.133757	0.893595	0.992504
E2348C_1594	E2348C_1594	0.888648	1.3003	1.74832	0.743741	0.457033	0.854989
E2348C_1595	E2348C_1595	0.283827	0.722704	2.93737	0.246038	0.805653	0.973266
E2348C_1598	pptA	38.6826	-1.59708	0.554126	-2.88217	0.00394951	0.0499263
E2348C_1599	yddH	9.56403	-0.307723	0.631164	-0.487549	0.625869	0.93091
E2348C_1600	nhoA	39.3503	0.839825	0.417571	2.01122	0.0443027	0.280564
E2348C_1601	yddE	11.1643	-0.0581818	0.562346	-0.103463	0.917596	0.997247
E2348C_1602	narV	1.83051	-0.282978	1.5374	-0.184063	0.853964	0.981003
E2348C_1603	narW	1.21409	-1.09487	1.52233	-0.719205	0.472014	0.865762
E2348C_1604	narY	1.75434	0.121348	1.20973	0.10031	0.920098	0.997247
E2348C_1605	narZ	8.93691	-1.12235	0.653198	-1.71824	0.0857527	0.416663
E2348C_1606	narU	5.14762	-1.91659	0.863835	-2.2187	0.026507	0.19911
E2348C_1607	yddG	16.0607	0.648148	0.605548	1.07035	0.284462	0.716116
E2348C_1608	fdnG	23.5224	0.375863	0.504522	0.744989	0.456279	0.85397
E2348C_1609	fdnH	4.67474	0.0705724	0.868904	0.0812201	0.935267	0.999907
E2348C_1610	fdnI	13.5905	1.34365	0.726011	1.85073	0.0642087	0.353707
E2348C_1611	yddM	202.731	-0.457542	0.307147	-1.48965	0.136315	0.519437
E2348C_1612	adhP	37.4721	-1.19563	0.449227	-2.66153	0.00777869	0.0837896
E2348C_1613	maeA	221.095	0.00684486	0.319287	0.021438	0.982896	1
E2348C_1614	rpsV	149.22	-0.44992	0.360299	-1.24874	0.211761	0.635901
E2348C_1615	bdm	15.0207	-1.92567	0.595809	-3.23202	0.0012292	0.0202068
E2348C_1616	osmC	22.8115	-1.01849	0.505255	-2.01579	0.0438216	0.278639
E2348C_1617	dos	56.7351	-1.87333	0.363882	-5.14817	2.63045e-07	1.77292e-05
E2348C_1618	yddW	43.5669	-0.492297	0.379843	-1.29605	0.194957	0.612997
E2348C_1619	gadC	175.25	-0.924786	1.01998	-0.906668	0.364582	0.800046
E2348C_1620	gadB	135.996	-1.25649	0.894174	-1.4052	0.159962	0.560272
E2348C_1621	pqqL	25.9121	1.41129	0.467744	3.01723	0.00255099	0.0351918
E2348C_1622	yddB	15.2956	1.59873	0.545107	2.93288	0.00335834	0.0437697
E2348C_1623	yddA	24.9444	3.27146	0.595917	5.48979	4.02411e-08	3.45196e-06
E2348C_1624	ydeM	5.04362	0.220887	0.871071	0.253581	0.799819	0.973266
E2348C_1625	ydeN	50.2134	-0.0338805	0.407895	-0.0830617	0.933802	0.999097
E2348C_1626	ydeO	2.15966	-1.30208	1.4989	-0.868696	0.385014	0.814572
E2348C_1627	E2348C_1627	0.705891	-0.400716	1.96631	-0.203791	0.838517	0.977279
E2348C_1628	ydeP	19.6218	-0.292466	0.491141	-0.595483	0.55152	0.899002
E2348C_1629	ydeQ	0.730937	-0.309298	1.95053	-0.158571	0.874007	0.986809
E2348C_1630	ydeR	0.637795	-1.35082	1.84925	-0.730472	0.465102	0.860192
E2348C_1631	ydeS	0.579365	0.285507	1.99169	0.143349	0.886014	0.991277
E2348C_1632	E2348C_1632	2.14462	0.958285	1.19597	0.801259	0.422982	0.837941
E2348C_1633	E2348C_1633	2.38072	-0.923541	1.47398	-0.626563	0.530946	0.892412
E2348C_1634	E2348C_1634	9.97387	-0.510785	0.723486	-0.706005	0.480185	0.869609
E2348C_1635	E2348C_1635	42.3347	-0.36632	0.410931	-0.891438	0.372694	0.801811
E2348C_1636	E2348C_1636	54.2757	-0.374674	0.335121	-1.11803	0.263555	0.699195
E2348C_1637	E2348C_1637	68.6444	0.681461	0.34603	1.96937	0.0489106	0.298974
E2348C_1638	hipA	63.3166	-0.462168	0.423214	-1.09204	0.274814	0.70547
E2348C_1639	hipB	19.5	0.16163	0.530924	0.304432	0.760799	0.970879
E2348C_1640	tam	23.6695	-2.67269	0.531328	-5.0302	4.89966e-07	3.08221e-05
E2348C_1641	yneE	21.7606	0.443643	0.514684	0.861971	0.388703	0.816254
E2348C_1642	uxaB	92.0206	-0.563797	0.349348	-1.61385	0.106559	0.46039
E2348C_1643	yneF	63.1029	0.227652	0.346526	0.656954	0.51121	0.882269
E2348C_1644	yneG	9.57283	0.358522	0.613584	0.584308	0.559013	0.901375
E2348C_1645	yneH	23.927	0.369404	0.454724	0.81237	0.416579	0.833158
E2348C_1646	yneI	27.6229	-0.0439799	0.447941	-0.0981824	0.921787	0.997247
E2348C_1647	yneJ	37.8285	0.556963	0.401221	1.38817	0.165085	0.567691
E2348C_1648	ydeA	36.7696	0.587073	0.398721	1.47239	0.140915	0.526243
E2348C_1649	marC	16.5482	0.380097	0.563524	0.6745	0.499994	0.878574
E2348C_1650	marR	9.64149	1.1197	0.694262	1.6128	0.106789	0.460961
E2348C_1651	marA	15.2338	0.136221	0.6112	0.222875	0.823632	0.973266
E2348C_1652	marB	11.2341	1.83948	0.724078	2.54045	0.0110711	0.106165
E2348C_1653	eamA	11.6675	0.109369	0.635764	0.172028	0.863415	0.983247
E2348C_1654	ydeE	21.3007	-0.142454	0.519461	-0.274233	0.783905	0.973266
E2348C_1655	yneM	229.006	0.486524	0.342575	1.4202	0.155551	0.55441
E2348C_1656	ydeH	14.5701	0.0549819	0.536738	0.102437	0.91841	0.997247
E2348C_1658	dcp	50.5607	0.00320385	0.40712	0.00786954	0.993721	1
E2348C_1659	ydfG	92.9773	0.244852	0.293811	0.833365	0.404639	0.825284
E2348C_1660	ydfH	204.639	0.435265	0.281717	1.54504	0.122336	0.494786
E2348C_1661	ydfZ	78.4502	0.803229	0.304923	2.6342	0.00843349	0.086963
E2348C_1662	ydfI	14.8206	0.212522	0.537032	0.395734	0.692301	0.949395
E2348C_1663	ydfJ	5.76538	0.604469	0.842384	0.717569	0.473023	0.865762
E2348C_1664	rspB	1.51167	-0.206309	1.33085	-0.155021	0.876805	0.987295
E2348C_1665	rspA	2.41495	-0.700864	1.15886	-0.60479	0.545319	0.89679
E2348C_1666	ynfA	6.44832	0.0822258	0.712358	0.115428	0.908106	0.994301
E2348C_1667	ynfB	147.234	0.508601	0.319368	1.59253	0.111267	0.472083
E2348C_1668	speG	155.477	0.107948	0.282717	0.381822	0.702593	0.953825
E2348C_1669	ynfC	33.0281	-0.18151	0.376146	-0.482552	0.629414	0.93091
E2348C_1670	ynfD	35.8035	-1.09602	0.451548	-2.42724	0.0152141	0.135496
E2348C_1671	ynfE	107.769	-0.126316	0.322557	-0.391609	0.695347	0.950408
E2348C_1672	ynfF	47.5246	0.281826	0.384839	0.732322	0.463972	0.859478
E2348C_1673	ynfG	3.86965	1.36083	0.985168	1.38131	0.167182	0.570743
E2348C_1674	ynfH	24.9154	0.966967	0.486123	1.98914	0.0466858	0.291271
E2348C_1675	dmsD	29.5642	0.594436	0.509703	1.16624	0.243518	0.678184
E2348C_1676	clcB	15.6438	0.169666	0.520597	0.325907	0.744495	0.967881
E2348C_1677	ynfK	202.206	0.22472	0.275541	0.815562	0.414751	0.831641
E2348C_1678	dgsA	89.2899	-0.10625	0.337006	-0.315275	0.752553	0.96877
E2348C_1679	ynfL	35.8164	-0.824257	0.440087	-1.87294	0.0610765	0.343455
E2348C_1680	ynfM	89.0298	-0.788294	0.319357	-2.46838	0.0135727	0.124101
E2348C_1681	asr	15.4007	-0.596001	0.668213	-0.891932	0.372429	0.801811
E2348C_1682	ydgU	0.51373	-0.926776	2.36406	-0.392028	0.695038	0.950408
E2348C_1683	ydgD	144.408	-1.62671	0.330857	-4.91664	8.80403e-07	5.06554e-05
E2348C_1684	mdtI	8.30645	1.26009	0.906567	1.38995	0.164543	0.566653
E2348C_1685	mdtJ	20.643	0.421876	0.555142	0.759943	0.447289	0.850588
E2348C_1686	tqsA	59.9098	0.0352819	0.347494	0.101533	0.919128	0.997247
E2348C_1687	pntB	41.4565	1.20076	0.396347	3.02957	0.00244899	0.0341844
E2348C_1688	pntA	39.7764	0.221043	0.38684	0.571407	0.567724	0.90613
E2348C_1689	ydgH	102.097	0.522276	0.335094	1.55859	0.119092	0.487741
E2348C_1690	ydgI	16.0312	-0.144672	0.59001	-0.245202	0.8063	0.973266
E2348C_1691	folM	6.67964	-0.0472058	0.725651	-0.065053	0.948132	1
E2348C_1692	ydgC	18.984	0.524487	0.478964	1.09504	0.273497	0.705404
E2348C_1693	rstA	148.4	0.824609	0.316067	2.60897	0.00908157	0.0911635
E2348C_1694	rstB	96.8792	0.825871	0.323825	2.55036	0.010761	0.103825
E2348C_1695	tus	21.9717	-0.450765	0.515534	-0.874365	0.381919	0.809852
E2348C_1696	fumC	29.561	-0.20628	0.421489	-0.489408	0.624553	0.93091
E2348C_1697	fumA	226.219	-0.92738	0.307233	-3.01849	0.00254036	0.0351478
E2348C_1698	manA	37.2639	0.0674602	0.395532	0.170556	0.864573	0.983854
E2348C_1699	ydgA	131.474	-1.29546	0.302782	-4.27854	1.88125e-05	0.000626156
E2348C_1701	uidB	5.17254	0.441122	0.760409	0.580112	0.561839	0.902232
E2348C_1702	uidA	14.8502	-0.905538	0.603823	-1.49967	0.133699	0.514932
E2348C_1703	uidR	127.437	-0.402749	0.317671	-1.26782	0.204862	0.624627
E2348C_1704	hdhA	39.5179	-2.21849	0.443354	-5.00388	5.61881e-07	3.4428e-05
E2348C_1705	malI	69.5988	0.0653142	0.397982	0.164114	0.869642	0.985343
E2348C_1706	malX	27.6392	-0.141822	0.547886	-0.258853	0.795748	0.973266
E2348C_1707	malY	26.9879	0.148454	0.427026	0.347647	0.728106	0.963752
E2348C_1708	add	120.476	0.689585	0.316754	2.17704	0.0294778	0.213963
E2348C_1709	E2348C_1709	15.99	0.571218	0.514296	1.11068	0.266706	0.699845
E2348C_1710	ydgJ	33.8254	-0.650713	0.367383	-1.77121	0.0765257	0.396296
E2348C_1711	blr	47.6801	0.471462	0.455809	1.03434	0.300978	0.734598
E2348C_1712	cnu	21.2484	-1.27361	0.504958	-2.52221	0.0116621	0.111155
E2348C_1713	ydgK	26.4888	0.111317	0.46677	0.238484	0.811505	0.973266
E2348C_1714	rsxA	24.2008	0.883518	0.595394	1.48392	0.137829	0.521057
E2348C_1715	rsxB	17.6978	0.568466	0.602577	0.943391	0.345481	0.78214
E2348C_1716	rsxC	36.1044	0.3177	0.410127	0.77464	0.438553	0.845427
E2348C_1717	rnfD	13.4392	0.900063	0.61534	1.46271	0.143547	0.530942
E2348C_1718	rsxG	6.7857	1.44674	0.865971	1.67066	0.0947889	0.435457
E2348C_1719	rsxE	7.02144	0.624856	0.70558	0.885592	0.375838	0.802085
E2348C_1720	nth	12.2798	0.767809	0.585272	1.31188	0.189559	0.60399
E2348C_1721	tppB	42.4475	0.0426767	0.382246	0.111647	0.911103	0.996397
E2348C_1722	gst	91.7698	0.453411	0.355574	1.27515	0.202255	0.621248
E2348C_1723	pdxY	27.7753	0.77576	0.458936	1.69034	0.0909622	0.427025
E2348C_1724	tyrS	148.528	0.194221	0.297395	0.653075	0.513708	0.883699
E2348C_1725	pdxH	188.976	0.0324126	0.348987	0.0928763	0.926002	0.997968
E2348C_1726	ydhA	11.116	-0.406923	0.609428	-0.667714	0.504316	0.880449
E2348C_1727	anmK	37.2273	0.418261	0.394143	1.06119	0.288604	0.719384
E2348C_1728	slyB	323.344	0.453107	0.257434	1.76009	0.078393	0.400713
E2348C_1729	slyA	174.824	0.177224	0.324087	0.546841	0.584488	0.916407
E2348C_1730	ydhI	17.6812	0.681382	0.510936	1.3336	0.182336	0.59101
E2348C_1731	ydhJ	19.3986	0.539371	0.485359	1.11128	0.266447	0.699591
E2348C_1732	ydhK	17.3869	-0.375888	0.488852	-0.76892	0.441941	0.847717
E2348C_1733	sodC	42.0644	-1.04388	0.371887	-2.80698	0.00500086	0.0594308
E2348C_1734	ydhF	36.8589	-0.581177	0.400109	-1.45255	0.146349	0.536104
E2348C_1735	ydhL	8.64923	0.077991	0.655973	0.118894	0.90536	0.994301
E2348C_1736	ydhM	47.7939	-0.913276	0.438696	-2.0818	0.0373609	0.252896
E2348C_1737	nemA	47.4226	-0.467808	0.422748	-1.10659	0.268472	0.702913
E2348C_1738	gloA	31.3882	0.323584	0.437792	0.739126	0.459831	0.85789
E2348C_1739	rnt	34.2239	-0.143935	0.403923	-0.356343	0.721584	0.96089
E2348C_1740	grxD	213.117	0.455895	0.276141	1.65095	0.0987488	0.442868
E2348C_1741	ydhO	112.177	-0.858629	0.293135	-2.92913	0.00339916	0.0441797
E2348C_1742	sodB	451.51	1.1417	0.368761	3.09604	0.00196122	0.0292825
E2348C_1743	ydhP	28.7345	0.850566	0.421345	2.01869	0.043519	0.277839
E2348C_1744	ynhF	295.842	0.542484	0.359187	1.51031	0.130964	0.509003
E2348C_1745	purR	93.5428	0.628276	0.329728	1.90544	0.0567233	0.328786
E2348C_1746	ydhB	17.4967	0.386154	0.470509	0.820716	0.411808	0.830659
E2348C_1747	ydhC	156.349	0.161482	0.376624	0.428761	0.668097	0.943459
E2348C_1748	cfa	276.115	-1.04644	0.278225	-3.76113	0.000169144	0.00378959
E2348C_1749	ribC	61.8741	-0.0687239	0.401184	-0.171303	0.863986	0.983422
E2348C_1750	mdtK	98.8166	0.587856	0.335467	1.75235	0.0797131	0.40396
E2348C_1751	ydhQ	63.0576	0.392765	0.351562	1.1172	0.263909	0.699195
E2348C_1752	ydhR	73.6287	1.11092	0.358819	3.09604	0.00196127	0.0292825
E2348C_1753	ydhS	51.7191	-1.79021	0.440845	-4.06086	4.8893e-05	0.00134899
E2348C_1754	ydhT	5.68349	-0.702452	0.758793	-0.92575	0.354576	0.790202
E2348C_1755	ydhU	5.62863	-0.977596	0.73096	-1.33741	0.181087	0.589628
E2348C_1756	ydhX	4.99908	-0.219797	0.804639	-0.273163	0.784728	0.973266
E2348C_1757	ydhW	8.04894	-0.679731	0.678852	-1.00129	0.316685	0.753084
E2348C_1758	ydhV	50.7419	-0.943758	0.370651	-2.54622	0.0108898	0.104786
E2348C_1759	ydhY	72.1316	-0.540757	0.387251	-1.3964	0.162594	0.564532
E2348C_1760	ydhZ	24.2997	0.405088	0.47177	0.858656	0.39053	0.816254
E2348C_1761	pykF	134.606	-0.803925	0.300995	-2.67089	0.00756511	0.0822401
E2348C_1762	lpp	7344.63	0.644754	0.500929	1.28712	0.198054	0.617356
E2348C_1763	ynhG	74.8493	-1.43777	0.438023	-3.28241	0.00102924	0.0175306
E2348C_1764	sufE	4.23978	0.0951545	0.900016	0.105725	0.9158	0.997247
E2348C_1765	sufS	18.2632	-1.39945	0.515177	-2.71645	0.00659859	0.0743011
E2348C_1766	sufD	27.5745	-2.12684	0.556822	-3.8196	0.000133669	0.00313756
E2348C_1767	sufC	16.9357	-1.3859	0.582943	-2.37742	0.0174344	0.149284
E2348C_1768	sufB	44.7823	-1.10692	0.562647	-1.96735	0.0491428	0.299522
E2348C_1769	sufA	16.7138	-0.44062	0.553657	-0.795835	0.426128	0.839736
E2348C_1770	ydiH	292.867	0.750638	0.244618	3.06861	0.00215054	0.0314125
E2348C_1771	ydiI	6.80035	-0.18619	0.698587	-0.266524	0.789836	0.973266
E2348C_1772	ydiJ	41.7597	0.102303	0.361752	0.282798	0.777332	0.973266
E2348C_1773	ydiK	60.3292	-0.0390035	0.330458	-0.118029	0.906045	0.994301
E2348C_1774	ydiL	6.32488	-1.20347	0.830464	-1.44915	0.147295	0.537878
E2348C_1775	ydiM	5.07938	-0.792153	0.816983	-0.969608	0.332242	0.770658
E2348C_1776	ydiN	0.715851	0.661504	1.89574	0.348942	0.727133	0.963658
E2348C_1777	ydiB	1.08973	-0.125278	1.50987	-0.0829722	0.933874	0.999097
E2348C_1778	aroD	7.29147	0.214682	0.723191	0.296853	0.766578	0.970879
E2348C_1779	ydiF	1.00626	0.141658	1.55231	0.0912561	0.927289	0.997968
E2348C_1780	ydiO	3.2573	1.90409	1.04499	1.82211	0.0684376	0.369015
E2348C_1781	ydiP	7.65864	0.577246	0.73887	0.781255	0.434652	0.842398
E2348C_1782	ydiQ	0.492912	0.110634	2.38092	0.046467	0.962938	1
E2348C_1783	ydiR	3.32764	-0.0495894	1.18009	-0.0420219	0.966481	1
E2348C_1784	ydiS	0.969055	-0.272334	1.63293	-0.166777	0.867546	0.984598
E2348C_1785	ydiT	0.181288	-1.86608	3.87163	-0.481988	0.629814	0.93091
E2348C_1786	fadK	6.67411	0.479107	0.706369	0.678267	0.497602	0.87722
E2348C_1787	pps	611.982	-0.712201	0.318744	-2.2344	0.0254568	0.193718
E2348C_1788	ydiA	32.3547	-0.705462	0.424453	-1.66205	0.0965028	0.438632
E2348C_1789	aroH	34.733	0.0905831	0.400455	0.2262	0.821046	0.973266
E2348C_1790	ydiE	30.3726	0.359045	0.48379	0.74215	0.457996	0.856112
E2348C_1791	ydiU	35.9433	-1.23368	0.43441	-2.8399	0.00451282	0.0553025
E2348C_1792	ydiV	57.7831	-0.562654	0.379021	-1.4845	0.137677	0.5209
E2348C_1793	nlpC	35.0208	0.284839	0.428684	0.664449	0.506403	0.881045
E2348C_1794	btuD	28.9177	-0.177715	0.41249	-0.430834	0.666589	0.94259
E2348C_1795	btuE	21.7432	-0.28907	0.468106	-0.61753	0.536885	0.895188
E2348C_1796	btuC	70.6966	0.290282	0.37198	0.780371	0.435173	0.842398
E2348C_1797	E2348C_1797	9.7369	0.371322	0.643468	0.577063	0.563897	0.903077
E2348C_1798	E2348C_1798	5.87486	0.497538	0.78078	0.637232	0.523974	0.891473
E2348C_1799	E2348C_1799	0.312933	-3.31252	2.65167	-1.24922	0.211585	0.635901
E2348C_1800	E2348C_1800	0.579462	0.0513441	2.00951	0.0255506	0.979616	1
E2348C_1801	E2348C_1801	0.258546	-3.34186	3.0496	-1.09584	0.273151	0.705404
E2348C_1802	E2348C_1802	0.168162	-1.47114	3.575	-0.411508	0.6807	0.947216
E2348C_1803	E2348C_1803	0.134176	-0.0676403	4.01854	-0.0168321	0.986571	1
E2348C_1805	E2348C_1805	0.361249	-0.860565	3.20252	-0.268715	0.788149	0.973266
E2348C_1806	E2348C_1806	2.85631	0.38726	1.02203	0.378913	0.704753	0.954514
E2348C_1807	E2348C_1807	0.711828	0.427558	1.93946	0.220452	0.825519	0.973266
E2348C_1808	E2348C_1808	0.332216	-2.34714	2.61446	-0.897754	0.369317	0.801282
E2348C_1809	E2348C_1809	925.434	0.887563	0.292595	3.03342	0.00241798	0.0341078
E2348C_1810	E2348C_1810	741.369	-0.526029	0.353786	-1.48686	0.137053	0.519783
E2348C_1811	E2348C_1811	3.51645	0.287346	0.92738	0.309847	0.756677	0.970637
E2348C_1812	E2348C_1812	4.0697	0.698117	0.973106	0.717411	0.473121	0.865762
E2348C_1813	E2348C_1813	4.87074	1.59296	0.911429	1.74777	0.0805047	0.405804
E2348C_1814	E2348C_1814	4.05038	-0.605899	0.934606	-0.648293	0.516795	0.885927
E2348C_1815	E2348C_1815	4.00838	0.220184	0.966912	0.227719	0.819865	0.973266
E2348C_1816	E2348C_1816	0.623525	-0.023454	1.85784	-0.0126243	0.989928	1
E2348C_1817	E2348C_1817	0.304499	-1.19666	2.89105	-0.413919	0.678934	0.947216
E2348C_1818	E2348C_1818	0.304499	-1.19666	2.89105	-0.413919	0.678934	0.947216
E2348C_1819	E2348C_1819	0.484744	0.020962	2.13809	0.00980408	0.992178	1
E2348C_1820	E2348C_1820	1.03947	1.23515	1.63981	0.753228	0.451313	0.85397
E2348C_1821	E2348C_1821	1.3291	0.310196	1.35011	0.229757	0.81828	0.973266
E2348C_1822	E2348C_1822	3.54131	-2.93078	1.52537	-1.92135	0.0546873	0.321714
E2348C_1823	E2348C_1823	1.41266	-0.961809	1.39043	-0.691736	0.489103	0.871775
E2348C_1824	E2348C_1824	0.612176	-0.323495	1.88645	-0.171483	0.863844	0.983422
E2348C_1825	E2348C_1825	1.13605	-0.502807	1.45171	-0.346356	0.729075	0.963752
E2348C_1826	E2348C_1826	1.08854	-1.21518	1.61993	-0.750146	0.453167	0.85397
E2348C_1827	E2348C_1827	10.7777	-0.0554871	0.66756	-0.0831193	0.933757	0.999097
E2348C_1828	E2348C_1828	0.873598	-0.279198	1.58659	-0.175973	0.860315	0.981612
E2348C_1829	E2348C_1829	19.7936	-0.321153	0.488823	-0.656992	0.511186	0.882269
E2348C_1830	E2348C_1830	6.56946	-0.381735	0.80262	-0.475612	0.634351	0.933034
E2348C_1831	E2348C_1831	6.12137	-0.623657	0.701503	-0.889029	0.373987	0.802085
E2348C_1832	E2348C_1832	21.5245	2.37626	0.676295	3.51364	0.000442006	0.00865305
E2348C_1833	E2348C_1833	7.59658	1.07797	0.747639	1.44183	0.14935	0.544589
E2348C_1834	E2348C_1834	0.134176	-0.0676403	4.01854	-0.0168321	0.986571	1
E2348C_1835	E2348C_1835	1.76407	1.46023	1.29346	1.12894	0.258925	0.694785
E2348C_1836	E2348C_1836	1.98682	1.21886	1.2892	0.94544	0.344434	0.78141
E2348C_1837	E2348C_1837	4.59389	-0.130949	0.828485	-0.158058	0.874411	0.986809
E2348C_1838	E2348C_1838	4.51836	0.81403	0.866753	0.939172	0.347643	0.784399
E2348C_1839	E2348C_1839	38.8654	-0.468739	0.397484	-1.17927	0.238292	0.670046
E2348C_1840	E2348C_1840	55.8852	-0.520266	0.369572	-1.40775	0.159204	0.558977
E2348C_1841	ihfA	514.867	-2.11485	0.430656	-4.91076	9.07239e-07	5.15705e-05
E2348C_1842	pheT	214.377	-0.49663	0.288408	-1.72197	0.0850752	0.416663
E2348C_1843	pheS	67.5314	-0.307193	0.379023	-0.810487	0.41766	0.833907
E2348C_1845	rplT	601.547	0.608041	0.268623	2.26354	0.0236022	0.184363
E2348C_1846	rpmI	171.685	-0.0470139	0.253916	-0.185155	0.853107	0.981003
E2348C_1847	infC	830.143	0.609949	0.268346	2.27299	0.0230266	0.182587
E2348C_1848	thrS	655.567	0.0416355	0.224496	0.185463	0.852866	0.981003
E2348C_1850	yniD	6.46251	-0.429469	0.705014	-0.609164	0.542416	0.896049
E2348C_1851	ydiY	57.828	1.25685	0.368224	3.41328	0.000641848	0.011783
E2348C_1852	pfkB	80.2418	-0.29994	0.311175	-0.963897	0.335097	0.774039
E2348C_1853	ydiZ	8.90227	-0.791578	0.649448	-1.21885	0.222902	0.652417
E2348C_1854	yniA	222.711	0.384158	0.292971	1.31125	0.189773	0.60399
E2348C_1855	yniB	66.5034	0.240777	0.33154	0.726239	0.467692	0.863349
E2348C_1856	yniC	42.6624	-0.136676	0.388109	-0.352158	0.72472	0.963163
E2348C_1857	ydjM	28.8431	1.2061	0.426107	2.8305	0.00464759	0.0565138
E2348C_1858	ydjN	50.897	0.754862	0.396456	1.90402	0.0569071	0.329433
E2348C_1859	cedA	18.5539	0.333596	0.47852	0.697142	0.485714	0.869714
E2348C_1860	katE	35.7671	-1.90237	0.458856	-4.14591	3.38463e-05	0.00101068
E2348C_1861	chbG	9.62769	0.964817	0.684802	1.4089	0.158865	0.558977
E2348C_1862	chbF	6.18579	-0.557342	0.767775	-0.725919	0.467889	0.863349
E2348C_1863	chbR	16.8809	0.0409374	0.473662	0.0864275	0.931127	0.997968
E2348C_1864	chbA	9.39294	-0.117139	0.605764	-0.193374	0.846666	0.980503
E2348C_1865	chbC	35.2491	-0.101808	0.425364	-0.239344	0.810839	0.973266
E2348C_1866	chbB	39.0639	-0.0461955	0.405016	-0.114058	0.909191	0.995028
E2348C_1867	osmE	98.2062	-1.57175	0.351875	-4.46678	7.94044e-06	0.000302121
E2348C_1868	nadE	29.5654	-0.0572608	0.412796	-0.138715	0.889676	0.992504
E2348C_1869	cho	178.226	0.310315	0.260084	1.19313	0.232818	0.661709
E2348C_1870	vse	1.19079	1.46668	1.75144	0.837413	0.402361	0.823216
E2348C_1871	spy	15.2428	-1.58313	0.56351	-2.80942	0.00496312	0.0592245
E2348C_1872	astE	3.47597	0.423491	1.14591	0.369569	0.711703	0.957188
E2348C_1873	astB	4.32244	0.538244	0.937219	0.574299	0.565766	0.905092
E2348C_1874	astD	9.78458	-1.49986	0.948942	-1.58057	0.113977	0.477148
E2348C_1875	astA	6.81801	-2.53813	1.11403	-2.27834	0.0227065	0.180353
E2348C_1876	astC	10.7125	-2.75931	0.908115	-3.0385	0.0023776	0.0338898
E2348C_1877	xthA	62.1124	0.481337	0.39729	1.21155	0.225685	0.654705
E2348C_1878	ydjX	32.2611	0.0251017	0.507721	0.04944	0.960569	1
E2348C_1879	ydjY	3.83366	-0.371815	0.907258	-0.409822	0.681936	0.947216
E2348C_1880	ydjZ	5.81815	1.03433	0.832337	1.24268	0.213986	0.639383
E2348C_1881	ynjA	5.00828	-0.0508324	0.797946	-0.063704	0.949206	1
E2348C_1882	ynjB	9.4513	-0.627297	0.611847	-1.02525	0.305245	0.738256
E2348C_1883	ynjC	5.51435	0.0949999	0.767485	0.123781	0.901489	0.99343
E2348C_1884	ynjD	3.40046	1.08352	0.987012	1.09778	0.272302	0.705404
E2348C_1885	ynjE	22.4756	0.233234	0.482648	0.483239	0.628926	0.93091
E2348C_1886	ynjF	15.9786	0.608976	0.532158	1.14435	0.252477	0.687753
E2348C_1887	nudG	3.61145	0.544999	0.96792	0.563062	0.573392	0.910557
E2348C_1888	ynjH	43.8502	2.48203	0.498355	4.98045	6.34375e-07	3.83715e-05
E2348C_1889	gdhA	77.9736	0.219114	0.320036	0.684653	0.493563	0.875344
E2348C_1890	topB	153.024	0.966646	0.307299	3.14562	0.00165733	0.0258062
E2348C_1891	selD	74.6939	-0.42308	0.318084	-1.33009	0.183489	0.593352
E2348C_1892	ydjA	31.5871	-0.406949	0.408727	-0.99565	0.31942	0.754413
E2348C_1893	sppA	69.4411	0.497132	0.355337	1.39904	0.1618	0.563791
E2348C_1894	ansA	18.6598	0.31758	0.489186	0.6492	0.516209	0.885627
E2348C_1895	pncA	32.3265	0.246456	0.401439	0.613931	0.539261	0.896049
E2348C_1896	ydjE	19.0184	-0.00241244	0.524958	-0.0045955	0.996333	1
E2348C_1897	ydjF	52.4088	-0.255373	0.359569	-0.710219	0.477568	0.868272
E2348C_1898	ydjG	4.27234	-0.273287	0.910982	-0.299992	0.764184	0.970879
E2348C_1899	ydjH	3.21298	-1.19446	1.31334	-0.909485	0.363094	0.797894
E2348C_1900	ydjI	1.94608	-0.469049	1.15529	-0.406002	0.684741	0.947216
E2348C_1901	ydjJ	7.19617	0.539176	0.795408	0.677861	0.49786	0.87722
E2348C_1902	ydjK	2.51547	0.199996	1.03214	0.193768	0.846357	0.980503
E2348C_1903	ydjL	1.45774	0.635146	1.42729	0.445001	0.656319	0.938775
E2348C_1904	yeaC	121.264	-0.0401884	0.291233	-0.137994	0.890245	0.992504
E2348C_1905	msrB	154.838	-0.139781	0.315193	-0.443476	0.657421	0.938775
E2348C_1906	gapA	957.202	0.386031	0.234606	1.64544	0.0998789	0.445537
E2348C_1907	yeaD	67.2829	0.451765	0.332765	1.35761	0.174588	0.581748
E2348C_1908	yeaE	14.72	0.165215	0.554911	0.297733	0.765907	0.970879
E2348C_1909	mipA	69.7282	-0.0884114	0.388766	-0.227416	0.8201	0.973266
E2348C_1910	yeaG	225.573	-3.32117	0.508459	-6.53183	6.49702e-11	1.33274e-08
E2348C_1911	yeaH	44.2963	-2.64741	0.524445	-5.04802	4.46411e-07	2.88516e-05
E2348C_1912	yeaI	12.8961	-1.28176	0.810482	-1.58147	0.11377	0.477086
E2348C_1913	yeaJ	26.5177	0.352694	0.482515	0.73095	0.46481	0.860192
E2348C_1914	yeaK	22.2159	0.124134	0.456234	0.272084	0.785558	0.973266
E2348C_1915	yoaI	25.1866	1.89235	0.51171	3.6981	0.00021722	0.00472279
E2348C_1916	yeaL	9.2117	1.5017	0.690577	2.17456	0.0296631	0.214319
E2348C_1917	yeaM	23.5569	0.551581	0.507771	1.08628	0.277355	0.707331
E2348C_1918	yeaN	8.05325	-0.416804	0.658826	-0.632646	0.526965	0.891556
E2348C_1919	yeaO	17.358	-0.24342	0.527624	-0.461351	0.644547	0.934712
E2348C_1920	yoaF	20.3356	0.153952	0.487878	0.315554	0.752341	0.96877
E2348C_1921	yeaP	107.67	-0.507475	0.2973	-1.70695	0.0878316	0.4211
E2348C_1922	yeaQ	94.7022	-1.38678	0.421345	-3.29132	0.000997193	0.0170462
E2348C_1923	yoaG	1.03868	-0.524897	1.62124	-0.323763	0.746117	0.967881
E2348C_1924	yeaR	1.63017	0.700216	1.27581	0.548842	0.583114	0.916407
E2348C_1925	leuE	26.3923	0.299299	0.430036	0.695987	0.486437	0.869981
E2348C_1927	rnd	67.772	0.477467	0.311689	1.53187	0.125555	0.499047
E2348C_1928	fadD	33.5976	0.19679	0.381279	0.51613	0.605764	0.926416
E2348C_1929	yeaY	113.963	1.17639	0.289151	4.06842	4.73323e-05	0.00132925
E2348C_1930	yeaZ	30.4293	0.529339	0.397365	1.33212	0.18282	0.591999
E2348C_1931	yoaA	48.9801	-0.147248	0.357349	-0.412055	0.680299	0.947216
E2348C_1932	yoaB	16.2831	-0.56717	0.521335	-1.08792	0.276631	0.707331
E2348C_1933	yoaC	42.1785	-0.773237	0.414434	-1.86576	0.0620743	0.346967
E2348C_1934	yoaH	42.7209	0.411429	0.445842	0.922815	0.356104	0.791006
E2348C_1935	pabB	18.7291	-0.382465	0.470279	-0.813271	0.416063	0.832478
E2348C_1936	nudL	12.0727	-0.367226	0.540715	-0.679149	0.497043	0.876982
E2348C_1937	sdaA	296.714	-0.407453	0.258529	-1.57604	0.115017	0.479748
E2348C_1938	yoaD	13.3663	-0.619418	0.594657	-1.04164	0.297579	0.730098
E2348C_1939	yoaE	34.3306	0.04476	0.428247	0.104519	0.916757	0.997247
E2348C_1940	E2348C_1940	15.6599	-0.710211	0.523124	-1.35763	0.17458	0.581748
E2348C_1941	manX	100.901	-1.07071	0.378538	-2.82855	0.00467596	0.0566579
E2348C_1942	manY	64.604	-0.677921	0.404404	-1.67635	0.0936704	0.432357
E2348C_1943	manZ	142.285	-0.264896	0.386972	-0.684535	0.493637	0.875344
E2348C_1944	yobD	6.27861	0.272064	0.755134	0.360285	0.718634	0.960223
E2348C_1945	yebN	11.3043	-0.0647709	0.585291	-0.110664	0.911882	0.996574
E2348C_1946	rrmA	28.5847	-0.490195	0.448953	-1.09186	0.274893	0.70547
E2348C_1947	cspC	549.055	-0.346801	0.330872	-1.04814	0.294573	0.724607
E2348C_1948	yobF	199.655	-0.57154	0.410714	-1.39158	0.164051	0.566653
E2348C_1949	yebO	210.13	0.417981	0.331735	1.25998	0.207676	0.628996
E2348C_1950	mgrB	88.1254	0.304865	0.388563	0.784596	0.43269	0.842398
E2348C_1951	yobH	24.1103	-0.543666	0.468817	-1.15966	0.246189	0.682035
E2348C_1952	kdgR	103.554	-0.687645	0.391583	-1.75606	0.0790773	0.402062
E2348C_1953	yebQ	14.009	0.552581	0.559723	0.98724	0.323525	0.760155
E2348C_1954	htpX	157.345	0.473048	0.365547	1.29408	0.195637	0.613015
E2348C_1955	prc	227.631	0.016133	0.273899	0.0589012	0.953031	1
E2348C_1956	proQ	151.863	-0.305818	0.288608	-1.05963	0.289313	0.719384
E2348C_1957	yebR	56.0141	-0.17702	0.384296	-0.460636	0.64506	0.934712
E2348C_1958	yebS	55.0276	-0.112935	0.369965	-0.305259	0.760169	0.970879
E2348C_1959	yebT	46.8865	-0.737548	0.358111	-2.05955	0.0394415	0.260989
E2348C_1960	yebU	14.0813	0.266887	0.549161	0.485992	0.626973	0.93091
E2348C_1961	yebV	40.0027	-2.90715	0.511831	-5.6799	1.34774e-08	1.27299e-06
E2348C_1962	yebW	42.057	-1.03811	0.367685	-2.82337	0.00475213	0.0573415
E2348C_1963	pphA	20.034	-1.15223	0.541689	-2.12711	0.033411	0.233185
E2348C_1964	yebY	14.3521	-0.650959	0.503577	-1.29267	0.196126	0.613608
E2348C_1965	yebZ	37.8255	0.544664	0.446343	1.22028	0.222358	0.652417
E2348C_1966	yobA	38.0709	-0.411167	0.401346	-1.02447	0.305613	0.738669
E2348C_1967	holE	6.08401	-1.40137	0.780022	-1.79658	0.0724024	0.38363
E2348C_1968	yobB	25.382	-0.922538	0.488826	-1.88725	0.0591264	0.336362
E2348C_1969	exoX	26.9839	0.0508897	0.435202	0.116933	0.906913	0.994301
E2348C_1970	ptrB	58.9327	0.0177905	0.349958	0.050836	0.959456	1
E2348C_1971	yebE	37.8594	0.0719306	0.370717	0.194031	0.846152	0.980503
E2348C_1972	yebF	44.3148	0.167693	0.353411	0.474498	0.635145	0.933034
E2348C_1973	yebG	51.2293	0.873949	0.370174	2.36092	0.0182299	0.15525
E2348C_1974	purT	6.19221	-0.194548	0.813182	-0.239243	0.810917	0.973266
E2348C_1975	eda	74.1791	1.92762	0.443099	4.35032	1.35941e-05	0.000478635
E2348C_1976	edd	22.979	0.44187	0.494811	0.893008	0.371853	0.801811
E2348C_1977	zwf	53.6423	-0.00075044	0.338761	-0.00221525	0.998232	1
E2348C_1978	yebK	57.553	0.104482	0.334935	0.311946	0.755081	0.968927
E2348C_1979	pykA	186.334	-0.18037	0.283121	-0.637075	0.524076	0.891473
E2348C_1980	lpxM	50.7467	-0.0764278	0.343139	-0.222731	0.823745	0.973266
E2348C_1981	yebA	72.0249	-0.175464	0.334026	-0.525301	0.599374	0.925187
E2348C_1982	znuA	86.0302	-0.473255	0.304884	-1.55225	0.120603	0.490098
E2348C_1983	znuC	261.026	0.639366	0.280035	2.28316	0.022421	0.178988
E2348C_1984	znuB	80.1957	-0.00445891	0.325801	-0.013686	0.98908	1
E2348C_1985	ruvB	56.6237	0.252491	0.322023	0.784079	0.432994	0.842398
E2348C_1986	ruvA	41.8119	0.546351	0.395713	1.38067	0.16738	0.570897
E2348C_1987	yebB	0.763592	-0.340602	1.88839	-0.180367	0.856865	0.981003
E2348C_1988	ruvC	39.4403	1.03186	0.397711	2.5945	0.00947282	0.0944879
E2348C_1989	yebC	47.1028	0.126734	0.441965	0.286752	0.774302	0.97236
E2348C_1990	ntpA	30.9929	1.08592	0.417083	2.60359	0.00922518	0.0922128
E2348C_1991	aspS	144.346	0.177337	0.310152	0.571774	0.567475	0.90604
E2348C_1992	yecD	7.52866	0.0575269	0.724683	0.0793822	0.936729	1
E2348C_1993	yecE	7.26756	-0.0661838	0.673695	-0.0982401	0.921742	0.997247
E2348C_1994	yecN	48.0186	0.619854	0.368837	1.68056	0.0928477	0.431151
E2348C_1995	cmoA	20.2741	1.11225	0.508824	2.18592	0.0288213	0.211476
E2348C_1996	cmoB	41.9936	0.0816006	0.436939	0.186755	0.851853	0.981003
E2348C_1997	torZ	11.7435	0.611641	0.589271	1.03796	0.299288	0.733146
E2348C_1998	torY	1.6265	0.566919	1.56349	0.362597	0.716906	0.959203
E2348C_1999	cutC	318.372	1.58293	0.284957	5.55498	2.77647e-08	2.47158e-06
E2348C_2000	yecM	8.45872	0.24109	0.64539	0.373556	0.708735	0.955609
E2348C_2001	argS	105.578	0.231758	0.282829	0.819429	0.412542	0.831073
E2348C_2002	flhE	3.29961	0.547571	0.905856	0.604479	0.545525	0.89679
E2348C_2003	flhA	7.87796	1.13129	0.714705	1.58287	0.11345	0.477057
E2348C_2004	flhB	7.06544	-0.28647	0.943557	-0.303606	0.761428	0.970879
E2348C_2005	cheZ	3.105	0.582932	0.979422	0.59518	0.551723	0.899002
E2348C_2006	cheY	1.18623	1.35481	1.52954	0.88576	0.375747	0.802085
E2348C_2007	cheB	1.8125	-0.579517	1.3759	-0.42119	0.673616	0.945588
E2348C_2008	cheR	2.91807	0.60453	1.1044	0.547382	0.584116	0.916407
E2348C_2009	tar	12.792	-1.16372	0.589182	-1.97514	0.0482525	0.2972
E2348C_2010	cheW	3.61095	-0.273442	0.927082	-0.294949	0.768033	0.970879
E2348C_2011	cheA	3.57689	-0.285905	1.01421	-0.281898	0.778022	0.973266
E2348C_2012	motB	1.99919	0.964086	1.24254	0.775901	0.437808	0.845244
E2348C_2013	motA	3.47708	0.0243152	0.948297	0.0256409	0.979544	1
E2348C_2014	flhC	23.6657	-0.297767	0.511994	-0.581584	0.560847	0.902078
E2348C_2015	flhD	47.6352	-1.05672	0.339687	-3.11087	0.00186539	0.028208
E2348C_2016	uspC	53.7369	0.633324	0.34696	1.82535	0.0679482	0.367637
E2348C_2017	otsA	33.9648	-1.7974	0.428697	-4.1927	2.75651e-05	0.000872834
E2348C_2018	otsB	46.1027	-2.79068	0.440567	-6.33428	2.38448e-10	3.40908e-08
E2348C_2020	E2348C_2020	46.5528	-0.260919	0.35024	-0.744974	0.456288	0.85397
E2348C_2021	araG	8.19525	-0.730666	0.721109	-1.01325	0.310939	0.74425
E2348C_2022	araF	6.43978	-1.19313	0.728877	-1.63694	0.101644	0.449442
E2348C_2023	ftnB	158.805	-0.507356	0.455007	-1.11505	0.264828	0.699195
E2348C_2024	yecJ	9.36747	0.351063	0.615803	0.57009	0.568617	0.906675
E2348C_2025	yecR	10.9327	1.4024	0.66465	2.10998	0.0348598	0.239894
E2348C_2026	ftnA	160.314	0.0865974	0.312392	0.277208	0.781621	0.973266
E2348C_2027	yecH	89.7167	-0.347888	0.430038	-0.808969	0.418533	0.834943
E2348C_2028	tyrP	18.2166	0.513538	0.47872	1.07273	0.283392	0.715761
E2348C_2029	yecA	87.6394	0.452716	0.342038	1.32359	0.185641	0.596545
E2348C_2030	pgsA	153.034	0.677897	0.294426	2.30244	0.0213104	0.172754
E2348C_2031	uvrC	121.418	-0.105992	0.325471	-0.325658	0.744683	0.967881
E2348C_2032	uvrY	164.605	-0.0163498	0.285282	-0.0573111	0.954297	1
E2348C_2033	yecF	34.292	-0.450125	0.401789	-1.1203	0.262585	0.698839
E2348C_2034	sdiA	25.6937	-0.207593	0.46415	-0.447254	0.654692	0.93857
E2348C_2035	yecC	16.218	-0.214954	0.481886	-0.446069	0.655548	0.938775
E2348C_2036	yecS	14.8653	-0.454088	0.58475	-0.77655	0.437424	0.845244
E2348C_2037	dcyD	29.4233	-0.558036	0.420368	-1.32749	0.184345	0.594086
E2348C_2038	fliY	55.623	-0.239423	0.344617	-0.69475	0.487212	0.870706
E2348C_2039	fliZ	5.09397	0.196705	0.781013	0.251859	0.80115	0.973266
E2348C_2040	fliA	4.05573	-0.285158	0.911546	-0.312829	0.754411	0.968927
E2348C_2041	fliC	23.0094	-1.16174	0.512181	-2.26822	0.023316	0.183504
E2348C_2042	fliD	6.66226	-1.98192	0.804402	-2.46384	0.0137457	0.124981
E2348C_2043	fliS	0.54919	-1.43763	2.26339	-0.635165	0.525321	0.891534
E2348C_2044	fliT	4.84134	0.0768979	1.01611	0.0756785	0.939675	1
E2348C_2045	amyA	63.1689	-1.43728	0.350622	-4.09924	4.14514e-05	0.00119249
E2348C_2047	yedE	27.0717	0.442118	0.457471	0.966439	0.333825	0.77243
E2348C_2048	yedF	9.05363	0.166223	0.68141	0.24394	0.807277	0.973266
E2348C_2049	yedK	21.1313	-1.91794	0.607295	-3.15816	0.00158766	0.0248856
E2348C_2050	yedL	12.4168	-2.77717	0.799739	-3.47259	0.000515453	0.00980607
E2348C_2051	fliE	1.19742	0.46181	1.44847	0.318826	0.749859	0.968473
E2348C_2052	fliF	3.07199	0.21186	1.17241	0.180706	0.856599	0.981003
E2348C_2053	fliG	5.12155	0.838927	0.853197	0.983275	0.325472	0.762073
E2348C_2054	fliH	1.9091	0.555051	1.14129	0.486338	0.626728	0.93091
E2348C_2055	fliI	1.94932	0.789419	1.21529	0.649574	0.515968	0.885535
E2348C_2056	fliJ	0.485692	1.70648	2.46224	0.693059	0.488273	0.871612
E2348C_2057	fliK	1.60896	0.489855	1.40912	0.347631	0.728118	0.963752
E2348C_2058	fliL	0.62013	1.21838	1.82894	0.66617	0.505302	0.880449
E2348C_2059	fliM	2.04781	1.17808	1.21428	0.970186	0.331954	0.770368
E2348C_2060	fliN	0.943237	0.429892	1.58268	0.271622	0.785913	0.973266
E2348C_2061	fliO	0.911161	1.11296	1.65243	0.673532	0.500609	0.878695
E2348C_2062	fliP	0.931999	0.319916	1.89136	0.169146	0.865682	0.984329
E2348C_2063	fliQ	0.514125	-0.0931601	2.61495	-0.035626	0.971581	1
E2348C_2064	fliR	2.42663	1.39128	1.39756	0.995505	0.319491	0.754413
E2348C_2065	rcsA	2.83914	0.764743	1.05396	0.725591	0.46809	0.863349
[truncated: 2,721 more rows]
