# Supplementary material for: The impact of Hfq-mediated sRNA-mRNA interactome on the virulence of enteropathogenic Escherichia coli
Source: Sci Adv. 2021 Oct 27;7(44):eabi8228. doi: 10.1126/sciadv.abi8228 (PMC8550237; doi:10.1126/sciadv.abi8228)
Supplement: Supplementary file 2 — Tables S1 to S8 [file sciadv.abi8828_tables_s1_to_s8.zip › sciadv.abi8228_table_s3.xlsx]

## Sheet: Legend
Supplementary Table S3. RIL-Seq RNA pairs identified in unified libraries
The table lists all statistically significant chimeras (S-chimeras) that were detected in the RIL-seq anlaysis of the unified libraries.
NOTE: A pair of RNAs might appear more than once if it involves multiple interacting regions or if it appears in some S-chimeras as RNA1-RNA2 and in other S-chimeras as RNA2-RNA1.
Sheet 1 - Legend
Sheet 2 - Activating AND Sheet 3 - Non-activating
Many fields are presented for both RNA1 and RNA2 and are described only once in the legend
Name: Name of the genomic region the RNA fragment was mapped to (for more details see Name Nomenclature hereinafter)
# of chimeric fragments: Number of chimeras supporting the interaction
# of libraries: Number of individual libraries where this interaction was revealed as statistically significant. "u" denotes an interaction that was identified only in a unified library. Note that when an interaction is identified in a specific library, we do not count the unified library
Odds Ratio: (K/L)/(M/N), where K= Number of chimeric fragments of RNA1-RNA2, L=number of other fragments involving RNA2, M=number of other fragments involving RNA1, N=number of all other fragments (that do not involve RNA1 and RNA2)
Fisher's exact test p-value: p-value for observing at least this number of chimeric fragments given their background frequencies on Hfq. The Odds Ratio provides the effect size of the test
Genomic annotation: e.g. sRNA, CDS, 3UTR, etc. see supplementarl Materialand Methods
Origin: The genomic origin of the RNA: plasmid/prophage or integrative element (adapted from Iguchi et al. (32)), or 'Core' otherwise
Start of RNA1 first read: The coordinate where the first nucleotide of the first (most 5’) read corresponding to RNA1 was mapped to
Start of RNA1 last read: The coordinate where the first nucleotide of the last (most 3’) read corresponding to RNA1 was mapped to
Start of RNA2 last read: The coordinate where the last nucleotide of the first (most 5’) read corresponding to RNA2 was mapped to
Start of RNA2 first read: The coordinate where the last nucleotide of the last (most 3’) read corresponding to RNA2 was mapped to
Strand: The genome strand the RNA was mapped to
Other fragments of RNA1: Number of other fragments in which the first RNA appears as first, including single fragments
Other fragments of RNA2: Number of other fragments in which the second RNA appears as second, including single fragments
Total other fragments: Number of fragments in the experiment excluding the above
Locus tag: The accession number of the gene in NCBI database. (For more detailes see Name Nomenclature hereinafter)
Code: A unique name assigned to all interactions involving two RNAs, (disregarding the order in the chimera and regarding 5'UTR and CDS of a target as one genomic entity). RNAs in pairs are ordered alphabetically
Name Nomenclature
1. Each RNA is annotated by its locus_tag and its common name if exists (locus_tag appears in the Name column if there is no common name)
2. The following additional information is attached to the name (both the common name and the locus_tag):
a) 5UTR/EST5UTR, 3UTR/EST3UTR denote 5'UTR and 3UTR respectively (see Supplementary Material)
b) AS if the RNA was mapped AntiSense to annotated gene
c) Two gene names preceeded by and IGR/IGT designate that the RNA resides in InterGenic Region (IGR) or InterGenic within operon Transcript unit (IGT) NOTE: in an IGR region the order of the genes does NOT reflect their genomic order. In addition they do not necessarily reside on the same strand
Sheet 4 - RIL-Seq RNA pairs identified in unified libraries (Summary)
The summary sheet includes all interactions identified by RIL-seq in activating and non-activating conditions. Each pair appears only once (disregarding the order in S-chimera and regarding 5'UTR and CDS of a target as one genomic entity), where all its interactions per a condition were summed
The column legends are as above with the following exception:
# of libraries: Similar to the field defined above for sheets 2&3, only here since an entry could represent multiple S-chimeras, inclusion of one of the pair related S-chimeras in the library suffice for that library to be counted
homologous interaction in K-12: If a statistically significant chimera was identified also in E.coli K-12 (Melamed et. al, 2016) it is noted (order of RNAs in the S-chimera is not considered). K12-EPEC similarity of RNAs in chimeras were determined by blastn (Atschul et al., 1997), running with default parameters to identify the best hit as the RNA homologs. An interacting fragment of EPEC was co…
References
S. Melamed et al., Global Mapping of Small RNA-Target Interactions in Bacteria. Mol Cell 63, 884-897 (2016)
S. F. Altschul et al., Gapped BLAST and PSI-BLAST: a new generation of protein database search programs. Nucleic Acids Res 25, 3389-3402 (1997)

## Sheet: Activating
Supplementary Table S3. RIL-Seq RNA pairs identified in unified libraries (activating condition)
RNA1 name	RNA2 name	# of chimeric fragments	# of libraries	Odds Ratio	Fisher exact test p-value	Genomic annotation of RNA1	RNA1 origin	Genomic annotation of RNA2	RNA2 origin	RNA1 chromosome	Start of RNA1 first read	Start of RNA1 last read	RNA1 strand	RNA2 chromosome	Start of RNA2 last read	Start of RNA2 first read	RNA2 strand	other fragments of RNA1	other fragments of RNA2	Total other fragments of RNA1	RNA1 locus tag	RNA2 locus tag	Name code	locus tag code
ryhB	3'ESTleuZ	139	3	42.2056	6.11398e-161	sRNA	core	sRNA	core	NC_011601	3833037	3833067	-	NC_011601	2089256	2089283	-	24594	2437	18198664	E2348C_ncR60	E2348CN_0010	3'ESTleuZ::ryhB	E2348CN_0010::E2348C_ncR60
E2348C_ncR57	ryhB	94	3	63.2107	6.01744e-123	ncRNA	core	sRNA	core	NC_011601	3589909	3589987	-	NC_011601	3832971	3833000	-	1054	25677	18199009	E2348C_ncR57	E2348C_ncR60	E2348C_ncR57::ryhB	E2348C_ncR57::E2348C_ncR60
sulII.E2348_P2_mR_1.IGR	arcZ	557	3	41.4623	0	IGR	NC_011602	sRNA	core	NC_011602	5906	6127	-	NC_011601	3628802	3628836	+	1661	146207	18077409	E2348_P2_01.E2348_P2_mR_1.IGR	E2348C_ncR58	arcZ::sulII.E2348_P2_mR_1.IGR	E2348C_ncR58::E2348_P2_01.E2348_P2_mR_1.IGR
sulII.E2348_P2_mR_1.IGR	cyaR	43	2	4.01489	3.56009e-07	IGR	NC_011602	sRNA	core	NC_011602	6046	6121	-	NC_011601	2289597	2289648	+	1815	106907	18117069	E2348_P2_01.E2348_P2_mR_1.IGR	E2348C_ncR33	cyaR::sulII.E2348_P2_mR_1.IGR	E2348C_ncR33::E2348_P2_01.E2348_P2_mR_1.IGR
sroC	gcvB	1104	3	2.41242	1.71999e-130	sRNA	core	sRNA	core	NC_011601	607613	607741	-	NC_011601	3174805	3174894	+	637744	12611	17574375	E2348C_ncR07	E2348C_ncR46	gcvB::sroC	E2348C_ncR46::E2348C_ncR07
gcvB	sroC	945	2	1.28155	1.17746e-06	sRNA	core	sRNA	core	NC_011601	3174702	3174800	+	NC_011601	607501	607600	-	18828	686155	17519906	E2348C_ncR46	E2348C_ncR07	gcvB::sroC	E2348C_ncR46::E2348C_ncR07
oppX	micF	60	2	16.5944	6.56999e-44	sRNA	core	sRNA	core	NC_011601	1413718	1413799	+	NC_011601	2440332	2440394	+	2215	29699	18193860	E2348CN_0029	E2348C_ncR35	micF::oppX	E2348C_ncR35::E2348CN_0029
pasA.E2348C_0689.IGR	pasB	19	1	17.8067	3.25427e-11	IGR	PP2	sRNA	PP6	NC_011601	743494	743512	+	NC_011601	1466260	1466305	-	1695	11465	18212655	E2348CN_0003.E2348C_0689.IGR	E2348CN_0006	pasA.E2348C_0689.IGR::pasB	E2348CN_0003.E2348C_0689.IGR::E2348CN_0006
rne5	pasC	51	2	31.5491	1.17379e-49	ncRNA	core	sRNA	PP5	NC_011601	1228925	1229024	-	NC_011601	1290831	1290864	-	620	47395	18177768	E2348C_ncR10	E2348CN_0005	pasC::rne5	E2348CN_0005::E2348C_ncR10
sibB	sibD	12	u	1243.13	5.74208e-27	sRNA	core	sRNA	core	NC_011601	2274546	2274637	+	NC_011601	3479251	3479253	-	269	654	18224899	E2348C_ncR32	E2348C_ncR53	sibB::sibD	E2348C_ncR32::E2348C_ncR53
sulII.E2348_P2_mR_1.IGR	spf	16	1	6.5283	0.0306823	IGR	NC_011602	sRNA	core	NC_011602	5903	5989	-	NC_011601	4366037	4366085	+	344	128931	18096543	E2348_P2_01.E2348_P2_mR_1.IGR	E2348C_ncR66	spf::sulII.E2348_P2_mR_1.IGR	E2348C_ncR66::E2348_P2_01.E2348_P2_mR_1.IGR
bfpP	E2348C_ncR36.E2348C_2757.IGR	12	u	10.8029	0.00783985	CDS	NC_011603	IGR	PP10	NC_011603	11023	11070	+	NC_011601	2837262	2837266	+	11694	1730	18212398	E2348_P1_011	E2348C_ncR36.E2348C_2757.IGR	E2348C_ncR36.E2348C_2757.IGR::bfpP	E2348C_ncR36.E2348C_2757.IGR::E2348_P1_011
lpp	E2348C_ncR36.E2348C_2757.IGR	25	1	35.8384	1.43066e-23	CDS	core	IGR	PP10	NC_011601	1828808	1828888	+	NC_011601	2837204	2837266	+	7401	1717	18216691	E2348C_1762	E2348C_ncR36.E2348C_2757.IGR	E2348C_ncR36.E2348C_2757.IGR::lpp	E2348C_ncR36.E2348C_2757.IGR::E2348C_1762
ftsA.EST3UTR	allZ	14	u	392.217	2.29138e-25	EST3UTR	core	sRNA	core	NC_011601	111359	111385	+	NC_011601	491668	491827	+	484	1344	18223992	E2348C_0099.EST3UTR	E2348CN_0042	allZ::ftsA.EST3UTR	E2348CN_0042::E2348C_0099.EST3UTR
E2348C_1079	arcZ	30	1	15.7959	2.06666e-18	CDS	IE2	sRNA	core	NC_011601	1131671	1131698	-	NC_011601	3628808	3628835	+	234	146734	18078836	E2348C_1079	E2348C_ncR58	E2348C_1079::arcZ	E2348C_1079::E2348C_ncR58
E2348C_2534	arcZ	25	1	11.5395	1.52396e-11	CDS	PP8	sRNA	core	NC_011601	2619807	2619849	+	NC_011601	3628800	3628835	+	266	147241	18078302	E2348C_2534	E2348C_ncR58	E2348C_2534::arcZ	E2348C_2534::E2348C_ncR58
E2348C_2629	arcZ	13	u	13.1273	0.000297372	CDS	PP9	sRNA	core	NC_011601	2716866	2717003	-	NC_011601	3628831	3628835	+	122	146751	18078948	E2348C_2629	E2348C_ncR58	E2348C_2629::arcZ	E2348C_2629::E2348C_ncR58
E2348C_2788.E2348C_2789.IGR	arcZ	12	1	18.4791	4.20761e-05	IGR	IE4	sRNA	core	NC_011601	2864755	2864776	+	NC_011601	3628811	3628835	+	80	146752	18078990	E2348C_2788.E2348C_2789.IGR	E2348C_ncR58	E2348C_2788.E2348C_2789.IGR::arcZ	E2348C_2788.E2348C_2789.IGR::E2348C_ncR58
E2348C_2917.EST5UTR	arcZ	98	2	10.9635	2.55929e-57	EST5UTR	IE5	sRNA	core	NC_011601	3011433	3011497	-	NC_011601	3628800	3628835	+	1098	147168	18077470	E2348C_2917.EST5UTR	E2348C_ncR58	E2348C_2917::arcZ	E2348C_2917::E2348C_ncR58
E2348C_3234	arcZ	10	u	16.4257	0.00586061	CDS	IE6	sRNA	core	NC_011601	3359057	3359081	+	NC_011601	3628818	3628835	+	75	146754	18078995	E2348C_3234	E2348C_ncR58	E2348C_3234::arcZ	E2348C_3234::E2348C_ncR58
E2348C_3959.grlR.IGR	arcZ	33	1	41.4896	1.06519e-32	IGR	(LEE)	sRNA	core	NC_011601	4128524	4128573	-	NC_011601	3628808	3628835	+	98	146731	18078972	E2348C_3959.E2348C_3958.IGR	E2348C_ncR58	E2348C_3959.grlR.IGR::arcZ	E2348C_3959.E2348C_3958.IGR::E2348C_ncR58
E2348C_4135.EST5UTR	arcZ	59	3	154.698	1.73558e-87	EST5UTR	core	sRNA	core	NC_011601	4322652	4322691	-	NC_011601	3628815	3628835	+	47	146705	18079023	E2348C_4135.EST5UTR	E2348C_ncR58	E2348C_4135::arcZ	E2348C_4135::E2348C_ncR58
arcZ	E2348_P1_033.perC.IGR	76	1	2.09473	0.0200382	sRNA	core	IGR	NC_011603	NC_011601	3628779	3628800	+	NC_011603	21605	21653	-	130640	5024	18090094	E2348C_ncR58	E2348_P1_033.E2348_P1_022.IGR	E2348_P1_033.perC.IGR::arcZ	E2348_P1_033.E2348_P1_022.IGR::E2348C_ncR58
E2348_P1_033.perC.IGR	arcZ	107	1	2.68242	5.4714e-12	IGR	NC_011603	sRNA	core	NC_011603	21572	21698	-	NC_011601	3628815	3628835	+	4916	146657	18074154	E2348_P1_033.E2348_P1_022.IGR	E2348C_ncR58	E2348_P1_033.perC.IGR::arcZ	E2348_P1_033.E2348_P1_022.IGR::E2348C_ncR58
E2348C_0723	arcZ	61	3	17.8556	3.11377e-45	CDS	PP2	sRNA	core	NC_011601	771244	771300	-	NC_011601	3628815	3628836	+	421	146703	18078649	E2348C_0723	E2348C_ncR58	E2348C_0723::arcZ	E2348C_0723::E2348C_ncR58
E2348C_0815	arcZ	24	1	17.9205	6.58147e-15	CDS	PP3	sRNA	core	NC_011601	864927	865004	+	NC_011601	3628814	3628836	+	165	146740	18078905	E2348C_0815	E2348C_ncR58	E2348C_0815::arcZ	E2348C_0815::E2348C_ncR58
acrR.AS	arcZ	20	1	35.2003	1.10584e-16	AS	core	sRNA	core	NC_011601	446499	446520	-	NC_011601	3628818	3628835	+	70	146744	18079000	E2348C_0399.AS	E2348C_ncR58	acrR.AS::arcZ	E2348C_0399.AS::E2348C_ncR58
bcr.yejG.IGR	arcZ	13	u	22.8791	5.30322e-07	IGR	core	sRNA	core	NC_011601	2409049	2409093	-	NC_011601	3628818	3628835	+	70	146751	18079000	E2348C_2329.E2348C_2328.IGR	E2348C_ncR58	arcZ::bcr.yejG.IGR	E2348C_ncR58::E2348C_2329.E2348C_2328.IGR
bfpD	arcZ	368	3	6.82126	4.73851e-163	CDS	NC_011603	sRNA	core	NC_011603	7901	8091	+	NC_011601	3628800	3628836	+	6637	146898	18071931	E2348_P1_008	E2348C_ncR58	arcZ::bfpD	E2348C_ncR58::E2348_P1_008
bfpE	arcZ	127	3	6.32172	6.46731e-50	CDS	NC_011603	sRNA	core	NC_011603	8802	8899	+	NC_011601	3628797	3628836	+	2468	147139	18076100	E2348_P1_009	E2348C_ncR58	arcZ::bfpE	E2348C_ncR58::E2348_P1_009
arcZ	bfpE	62	1	3.03694	4.09828e-07	sRNA	core	CDS	NC_011603	NC_011601	3628779	3628789	+	NC_011603	8909	8952	+	130654	2827	18092291	E2348C_ncR58	E2348_P1_009	arcZ::bfpE	E2348C_ncR58::E2348_P1_009
brnQ.5UTR	arcZ	31	1	6.31306	1.41901e-08	5UTR	core	sRNA	core	NC_011601	378511	378589	+	NC_011601	3628816	3628835	+	605	146733	18078465	E2348C_0336.5UTR	E2348C_ncR58	arcZ::brnQ	E2348C_ncR58::E2348C_0336
clpS	arcZ	14	u	14.6164	1.53651e-05	CDS	core	sRNA	core	NC_011601	921344	921382	+	NC_011601	3628818	3628835	+	118	146750	18078952	E2348C_0878	E2348C_ncR58	arcZ::clpS	E2348C_ncR58::E2348C_0878
crp	arcZ	15	1	13.8943	5.28082e-06	CDS	core	sRNA	core	NC_011601	3740211	3740253	+	NC_011601	3628812	3628835	+	133	146749	18078937	E2348C_3607	E2348C_ncR58	arcZ::crp	E2348C_ncR58::E2348C_3607
dxs	arcZ	10	u	22.8135	0.000330813	CDS	core	sRNA	core	NC_011601	397810	397857	-	NC_011601	3628815	3628835	+	54	146754	18079016	E2348C_0355	E2348C_ncR58	arcZ::dxs	E2348C_ncR58::E2348C_0355
emrA	arcZ	13	u	8.99734	0.0213156	CDS	core	sRNA	core	NC_011601	3039543	3039570	+	NC_011601	3628815	3628835	+	178	146751	18078892	E2348C_2949	E2348C_ncR58	arcZ::emrA	E2348C_ncR58::E2348C_2949
escD	arcZ	51	2	4.20019	4.24661e-10	CDS	(LEE)	sRNA	core	NC_011601	4109637	4109685	+	NC_011601	3628800	3628835	+	1491	147215	18077077	E2348C_3938	E2348C_ncR58	arcZ::escD	E2348C_ncR58::E2348C_3938
escD.EST5UTR	arcZ	52	2	12.6384	5.0985e-31	EST5UTR	(LEE)	sRNA	core	NC_011601	4108847	4108878	+	NC_011601	3628815	3628836	+	507	146712	18078563	E2348C_3938.EST5UTR	E2348C_ncR58	arcZ::escD	E2348C_ncR58::E2348C_3938
espD	arcZ	391	1	2.89995	2.21493e-64	CDS	(LEE)	sRNA	core	NC_011601	4105814	4106089	-	NC_011601	3628810	3628861	+	16638	146373	18062432	E2348C_3935	E2348C_ncR58	arcZ::espD	E2348C_ncR58::E2348C_3935
fhuA.5UTR	arcZ	414	3	44.6263	0	5UTR	core	sRNA	core	NC_011601	178357	178704	+	NC_011601	3628800	3628836	+	1142	146852	18077426	E2348C_0157.5UTR	E2348C_ncR58	arcZ::fhuA	E2348C_ncR58::E2348C_0157
focA.5UTR	arcZ	18	1	14.8831	1.13167e-08	5UTR	core	sRNA	core	NC_011601	949918	949966	-	NC_011601	3628818	3628835	+	149	146746	18078921	E2348C_0897.5UTR	E2348C_ncR58	arcZ::focA	E2348C_ncR58::E2348C_0897
gadC	arcZ	13	1	20.5325	1.81054e-06	CDS	core	sRNA	core	NC_011601	1673035	1673075	-	NC_011601	3628818	3628835	+	78	146751	18078992	E2348C_1619	E2348C_ncR58	arcZ::gadC	E2348C_ncR58::E2348C_1619
gltJ	arcZ	59	1	5.72916	1.21054e-18	CDS	core	sRNA	core	NC_011601	607438	607497	-	NC_011601	3628815	3628836	+	1269	146705	18077801	E2348C_0547	E2348C_ncR58	arcZ::gltJ	E2348C_ncR58::E2348C_0547
gltP	arcZ	42	2	7.24794	2.0008e-15	CDS	core	sRNA	core	NC_011601	4639929	4640047	+	NC_011601	3628815	3628836	+	714	146722	18078356	E2348C_4400	E2348C_ncR58	arcZ::gltP	E2348C_ncR58::E2348C_4400
gpsA	arcZ	342	3	20.7483	4.21663e-294	CDS	core	sRNA	core	NC_011601	4030141	4030270	-	NC_011601	3628803	3628836	+	2035	146422	18077035	E2348C_3857	E2348C_ncR58	arcZ::gpsA	E2348C_ncR58::E2348C_3857
grlA	arcZ	356	2	4.75631	6.7511e-113	CDS	(LEE)	sRNA	core	NC_011601	4127403	4127582	-	NC_011601	3628800	3628836	+	9206	146910	18069362	E2348C_3957	E2348C_ncR58	arcZ::grlA	E2348C_ncR58::E2348C_3957
grxC	arcZ	20	1	10.0983	3.03177e-07	CDS	core	sRNA	core	NC_011601	4031701	4031772	-	NC_011601	3628817	3628835	+	244	146744	18078826	E2348C_3859	E2348C_ncR58	arcZ::grxC	E2348C_ncR58::E2348C_3859
gyrA	arcZ	13	u	13.3461	0.000246317	CDS	core	sRNA	core	NC_011601	2465011	2465084	-	NC_011601	3628819	3628836	+	120	146751	18078950	E2348C_2375	E2348C_ncR58	arcZ::gyrA	E2348C_ncR58::E2348C_2375
htrG	arcZ	39	3	12.7126	3.69792e-22	CDS	core	sRNA	core	NC_011601	3485508	3485567	+	NC_011601	3628810	3628836	+	378	146725	18078692	E2348C_3348	E2348C_ncR58	arcZ::htrG	E2348C_ncR58::E2348C_3348
katG.metF.IGR	arcZ	15	u	21.2408	1.98351e-08	IGR	core	sRNA	core	NC_011601	4455908	4455953	-	NC_011601	3628816	3628835	+	87	146749	18078983	E2348C_4251.E2348C_4250.IGR	E2348C_ncR58	arcZ::katG.metF.IGR	E2348C_ncR58::E2348C_4251.E2348C_4250.IGR
ksgA	arcZ	14	u	8.58075	0.0101081	CDS	core	sRNA	core	NC_011601	55862	55899	-	NC_011601	3628817	3628835	+	201	146750	18078869	E2348C_0054	E2348C_ncR58	arcZ::ksgA	E2348C_ncR58::E2348C_0054
ligA	arcZ	29	2	64.7412	1.11909e-32	CDS	core	sRNA	core	NC_011601	2684704	2684710	-	NC_011601	3628800	3628835	+	55	147237	18078513	E2348C_2597	E2348C_ncR58	arcZ::ligA	E2348C_ncR58::E2348C_2597
manC	arcZ	54	1	3.79349	3.30102e-09	CDS	core	sRNA	core	NC_011601	2226322	2226399	-	NC_011601	3628815	3628835	+	1754	146710	18077316	E2348C_2177	E2348C_ncR58	arcZ::manC	E2348C_ncR58::E2348C_2177
mdoD.EST5UTR	arcZ	25	1	77.0033	6.00559e-29	EST5UTR	core	sRNA	core	NC_011601	1614448	1614486	+	NC_011601	3628808	3628835	+	40	146739	18079030	E2348C_1568.EST5UTR	E2348C_ncR58	arcZ::mdoD	E2348C_ncR58::E2348C_1568
metN	arcZ	23	2	25.5286	3.59264e-17	CDS	core	sRNA	core	NC_011601	232526	232596	-	NC_011601	3628816	3628835	+	111	146741	18078959	E2348C_0205	E2348C_ncR58	arcZ::metN	E2348C_ncR58::E2348C_0205
minE.ymgJ.IGR	arcZ	22	1	2710.47	5.49882e-39	IGR	core	sRNA	core	NC_011601	1330963	1330975	-	NC_011601	3628815	3628835	+	1	146742	18079069	E2348C_1293.E2348C_1291.IGR	E2348C_ncR58	arcZ::minE.ymgJ.IGR	E2348C_ncR58::E2348C_1293.E2348C_1291.IGR
mutS.5UTR	arcZ	48	3	45.4981	2.38159e-51	5UTR	core	sRNA	core	NC_011601	3089052	3089091	+	NC_011601	3628815	3628835	+	130	146716	18078940	E2348C_2999.5UTR	E2348C_ncR58	arcZ::mutS	E2348C_ncR58::E2348C_2999
napF	arcZ	85	3	41.4095	1.12417e-91	CDS	core	sRNA	core	NC_011601	2431013	2431096	-	NC_011601	3628804	3628835	+	253	146679	18078817	E2348C_2352	E2348C_ncR58	arcZ::napF	E2348C_ncR58::E2348C_2352
rbsD	arcZ	100	3	1228.45	6.53712e-190	CDS	core	sRNA	core	NC_011601	4230203	4230234	+	NC_011601	3628800	3628836	+	10	147166	18078558	E2348C_4058	E2348C_ncR58	arcZ::rbsD	E2348C_ncR58::E2348C_4058
rbsD	arcZ	13	3	34.0753	2.05124e-09	CDS	core	sRNA	core	NC_011601	4230157	4230198	+	NC_011601	3628816	3628835	+	47	146751	18079023	E2348C_4058	E2348C_ncR58	arcZ::rbsD	E2348C_ncR58::E2348C_4058
rfaY	arcZ	14	u	13.3701	4.59186e-05	CDS	core	sRNA	core	NC_011601	4046623	4046676	-	NC_011601	3628815	3628835	+	129	146750	18078941	E2348C_3873	E2348C_ncR58	arcZ::rfaY	E2348C_ncR58::E2348C_3873
rsgA.EST5UTR	arcZ	23	1	11.8069	1.98631e-10	EST5UTR	core	sRNA	core	NC_011601	4738805	4738818	-	NC_011601	3628816	3628836	+	240	146741	18078830	E2348C_4487.EST5UTR	E2348C_ncR58	arcZ::rsgA	E2348C_ncR58::E2348C_4487
secD	arcZ	30	1	8.3149	3.80519e-11	CDS	core	sRNA	core	NC_011601	387110	387270	+	NC_011601	3628800	3628835	+	443	147236	18078125	E2348C_0343	E2348C_ncR58	arcZ::secD	E2348C_ncR58::E2348C_0343
smpA	arcZ	63	3	25.1257	4.78792e-55	CDS	core	sRNA	core	NC_011601	2997072	2997121	+	NC_011601	3628816	3628835	+	309	146701	18078761	E2348C_2905	E2348C_ncR58	arcZ::smpA	E2348C_ncR58::E2348C_2905
tir	arcZ	58	1	3.67065	1.20616e-09	CDS	(LEE)	sRNA	core	NC_011601	4113869	4114000	-	NC_011601	3628806	3628835	+	1947	146706	18077123	E2348C_3941	E2348C_ncR58	arcZ::tir	E2348C_ncR58::E2348C_3941
uup	arcZ	24	1	9.95578	1.49729e-09	CDS	core	sRNA	core	NC_011601	998632	998900	+	NC_011601	3628815	3628835	+	297	146740	18078773	E2348C_0935	E2348C_ncR58	arcZ::uup	E2348C_ncR58::E2348C_0935
yaeP	arcZ	14	u	14.0886	2.42013e-05	CDS	core	sRNA	core	NC_011601	224019	224092	-	NC_011601	3628800	3628834	+	122	147252	18078446	E2348C_0195	E2348C_ncR58	arcZ::yaeP	E2348C_ncR58::E2348C_0195
ybeB.5UTR	arcZ	12	u	10.7907	0.0120496	5UTR	core	sRNA	core	NC_011601	597846	597853	-	NC_011601	3628813	3628835	+	137	146752	18078933	E2348C_0537.5UTR	E2348C_ncR58	arcZ::ybeB	E2348C_ncR58::E2348C_0537
yciT	arcZ	33	1	6.97406	1.26722e-10	CDS	core	sRNA	core	NC_011601	1510834	1510908	-	NC_011601	3628807	3628835	+	583	146731	18078487	E2348C_1476	E2348C_ncR58	arcZ::yciT	E2348C_ncR58::E2348C_1476
yfaY	arcZ	18	1	20.7251	6.06394e-11	CDS	core	sRNA	core	NC_011601	2490543	2490661	-	NC_011601	3628802	3628835	+	107	146746	18078963	E2348C_2393	E2348C_ncR58	arcZ::yfaY	E2348C_ncR58::E2348C_2393
yfbQ.lrhA.IGR	arcZ	34	1	5.62292	1.75118e-08	IGR	core	sRNA	core	NC_011601	2528219	2528300	-	NC_011601	3628817	3628836	+	745	146730	18078325	E2348C_2430.E2348C_2429.IGR	E2348C_ncR58	arcZ::yfbQ.lrhA.IGR	E2348C_ncR58::E2348C_2430.E2348C_2429.IGR
arcZ	yffB.acrD.IGR	53	1	17.3105	3.34281e-38	sRNA	core	IGR	core	NC_011601	3628779	3628790	+	NC_011601	2785901	2785922	-	130663	424	18094694	E2348C_ncR58	E2348C_2707.E2348C_2706.IGR	arcZ::yffB.acrD.IGR	E2348C_ncR58::E2348C_2707.E2348C_2706.IGR
yffB.acrD.IGR	arcZ	166	3	22.6196	5.87045e-146	IGR	core	sRNA	core	NC_011601	2785900	2786042	-	NC_011601	3628809	3628835	+	905	146598	18078165	E2348C_2707.E2348C_2706.IGR	E2348C_ncR58	arcZ::yffB.acrD.IGR	E2348C_ncR58::E2348C_2707.E2348C_2706.IGR
yfgC	arcZ	13	u	10.4675	0.0038865	CDS	core	sRNA	core	NC_011601	2798103	2798200	+	NC_011601	3628806	3628835	+	153	146751	18078917	E2348C_2719	E2348C_ncR58	arcZ::yfgC	E2348C_ncR58::E2348C_2719
yghJ	arcZ	42	3	30.9891	2.0133e-38	CDS	core	sRNA	core	NC_011601	3384528	3384600	-	NC_011601	3628817	3628836	+	167	146722	18078903	E2348C_3253	E2348C_ncR58	arcZ::yghJ	E2348C_ncR58::E2348C_3253
yhaH.EST3UTR	arcZ	15	1	83.998	8.70647e-16	EST3UTR	core	sRNA	core	NC_011601	3538287	3538291	+	NC_011601	3628814	3628836	+	22	146749	18079048	E2348C_3396.EST3UTR	E2348C_ncR58	arcZ::yhaH.EST3UTR	E2348C_ncR58::E2348C_3396.EST3UTR
yidC.EST5UTR	arcZ	24	u	10.8708	2.40362e-10	EST5UTR	core	sRNA	core	NC_011601	4182336	4182393	+	NC_011601	3628816	3628835	+	272	146740	18078798	E2348C_4016.EST5UTR	E2348C_ncR58	arcZ::yidC	E2348C_ncR58::E2348C_4016
yjgP	arcZ	24	1	41.0681	2.3323e-22	CDS	core	sRNA	core	NC_011601	4842714	4842753	+	NC_011601	3628816	3628835	+	72	146740	18078998	E2348C_4585	E2348C_ncR58	arcZ::yjgP	E2348C_ncR58::E2348C_4585
yqjA.5UTR	arcZ	57	2	4.86405	1.23804e-14	5UTR	core	sRNA	core	NC_011601	3533204	3533317	+	NC_011601	3628812	3628836	+	1444	146707	18077626	E2348C_3388.5UTR	E2348C_ncR58	arcZ::yqjA	E2348C_ncR58::E2348C_3388
yqjF	arcZ	15	u	8.48657	0.00326552	CDS	core	sRNA	core	NC_011601	3536030	3536197	+	NC_011601	3628800	3628835	+	217	147251	18078351	E2348C_3394	E2348C_ncR58	arcZ::yqjF	E2348C_ncR58::E2348C_3394
ytfR.EST5UTR	arcZ	13	u	160.154	1.79814e-15	EST5UTR	core	sRNA	core	NC_011601	4807131	4807197	+	NC_011601	3628833	3628836	+	10	146751	18079060	E2348C_4555.EST5UTR	E2348C_ncR58	arcZ::ytfR	E2348C_ncR58::E2348C_4555
zntB.AS	arcZ	29	1	36.4596	8.88314e-27	AS	core	sRNA	core	NC_011601	1575498	1575547	-	NC_011601	3628817	3628835	+	98	146735	18078972	E2348C_1534.AS	E2348C_ncR58	arcZ::zntB.AS	E2348C_ncR58::E2348C_1534.AS
cyaA.5UTR	arrS	129	1	93.3976	7.94454e-193	5UTR	core	sRNA	core	NC_011601	4286736	4286961	+	NC_011601	3903562	3903606	-	2803	8975	18213927	E2348C_4104.5UTR	E2348CN_0011	arrS::cyaA	E2348CN_0011::E2348C_4104
gcvH	arrS	14	1	10.2739	0.000725008	CDS	core	sRNA	core	NC_011601	3277049	3277232	-	NC_011601	3903562	3903584	-	2748	9032	18214040	E2348C_3156	E2348CN_0011	arrS::gcvH	E2348CN_0011::E2348C_3156
nlpD	arrS	99	2	13.0078	6.2378e-66	CDS	core	sRNA	core	NC_011601	3102502	3102699	-	NC_011601	3903562	3903596	-	15483	8947	18201305	E2348C_3012	E2348CN_0011	arrS::nlpD	E2348CN_0011::E2348C_3012
perB	arrS	33	1	6.23743	1.5849e-09	CDS	NC_011603	sRNA	core	NC_011603	18362	18391	+	NC_011601	3903562	3903599	-	10687	9013	18206101	E2348_P1_021	E2348CN_0011	arrS::perB	E2348CN_0011::E2348_P1_021
rpoE.5UTR	arrS	42	1	19.6561	2.3388e-32	5UTR	core	sRNA	core	NC_011601	2939701	2939760	-	NC_011601	3903562	3903596	-	4322	9004	18212466	E2348C_2850.5UTR	E2348CN_0011	arrS::rpoE	E2348CN_0011::E2348C_2850
ssb.5UTR	arrS	11	1	219.59	6.35236e-16	5UTR	core	sRNA	core	NC_011601	4621038	4621064	+	NC_011601	3903563	3903586	-	101	9035	18216687	E2348C_4383.5UTR	E2348CN_0011	arrS::ssb	E2348CN_0011::E2348C_4383
ompC.5UTR	bhsB	66	2	19.1468	1.08108e-52	5UTR	core	sRNA	core	NC_011601	2439920	2440066	-	NC_011601	1253427	1253746	+	20332	3086	18202350	E2348C_2360.5UTR	E2348CN_0043	bhsB::ompC	E2348CN_0043::E2348C_2360
ompF	bhsB	15	u	10.5736	0.00011392	CDS	core	sRNA	core	NC_011601	981974	982061	-	NC_011601	1253402	1253746	+	8237	3137	18214445	E2348C_0922	E2348CN_0043	bhsB::ompF	E2348CN_0043::E2348C_0922
rplN.5UTR	bhsB	18	u	86.1452	2.50255e-22	5UTR	core	sRNA	core	NC_011601	3717313	3717387	-	NC_011601	1253724	1253746	+	1426	2670	18221720	E2348C_3573.5UTR	E2348CN_0043	bhsB::rplN	E2348CN_0043::E2348C_3573
nadE.5UTR	chiX	95	1	3.03282	1.33683e-05	5UTR	core	sRNA	core	NC_011601	1928175	1928191	+	NC_011601	467649	467658	+	62	6117405	12108272	E2348C_1868.5UTR	E2348C_ncR06	chiX::nadE	E2348C_ncR06::E2348C_1868
rplK.5UTR	chiX	2029	2	1.3446	4.04937e-18	5UTR	core	sRNA	core	NC_011601	4508801	4508891	+	NC_011601	467601	467658	+	2987	6115471	12105347	E2348C_4290.5UTR	E2348C_ncR06	chiX::rplK	E2348C_ncR06::E2348C_4290
E2348C_1079	cpxQ	15	u	13.389	5.05679e-06	CDS	IE2	sRNA	core	NC_011601	1130120	1130580	-	NC_011601	4421495	4421513	+	543	37525	18187751	E2348C_1079	E2348CN_0013	E2348C_1079::cpxQ	E2348C_1079::E2348CN_0013
cpxQ	E2348C_2919.E2348C_2918.IGR	10	u	20.6324	0.000428412	sRNA	core	IGR	IE5	NC_011601	4421457	4421476	+	NC_011601	3013205	3013239	-	30834	286	18194704	E2348CN_0013	E2348C_2919.E2348C_2918.IGR	E2348C_2919.E2348C_2918.IGR::cpxQ	E2348C_2919.E2348C_2918.IGR::E2348CN_0013
E2348C_2919.E2348C_2918.IGR	cpxQ	49	3	25.1009	3.9327e-43	IGR	IE5	sRNA	core	NC_011601	3013165	3013192	-	NC_011601	4421491	4421513	+	947	37491	18187347	E2348C_2919.E2348C_2918.IGR	E2348CN_0013	E2348C_2919.E2348C_2918.IGR::cpxQ	E2348C_2919.E2348C_2918.IGR::E2348CN_0013
cpxQ	E2348C_2920.EST5UTR	19	u	5.88348	0.00556834	sRNA	core	EST5UTR	IE5	NC_011601	4421451	4421468	+	NC_011601	3014009	3014068	-	30825	1906	18193084	E2348CN_0013	E2348C_2920.EST5UTR	E2348C_2920::cpxQ	E2348C_2920::E2348CN_0013
E2348C_2920.EST5UTR	cpxQ	45	u	5.86362	1.09409e-13	EST5UTR	IE5	sRNA	core	NC_011601	3014001	3014101	-	NC_011601	4421483	4421513	+	3722	37495	18184572	E2348C_2920.EST5UTR	E2348CN_0013	E2348C_2920::cpxQ	E2348C_2920::E2348CN_0013
E2348C_3965	cpxQ	14	u	11.0511	0.000316546	CDS	(LEE)	sRNA	core	NC_011601	4132620	4132652	-	NC_011601	4421495	4421513	+	614	37526	18187680	E2348C_3965	E2348CN_0013	E2348C_3965::cpxQ	E2348C_3965::E2348CN_0013
E2348_P1_033.perC.IGR	cpxQ	115	3	21.5674	2.26847e-100	IGR	NC_011603	sRNA	core	NC_011603	21941	21997	-	NC_011601	4421481	4421515	+	2591	37425	18185703	E2348_P1_033.E2348_P1_022.IGR	E2348CN_0013	E2348_P1_033.perC.IGR::cpxQ	E2348_P1_033.E2348_P1_022.IGR::E2348CN_0013
E2348C_0068	cpxQ	12	u	13.0691	0.0010609	CDS	core	sRNA	core	NC_011601	76405	76578	+	NC_011601	4421479	4421512	+	445	37528	18187849	E2348C_0068	E2348CN_0013	E2348C_0068::cpxQ	E2348C_0068::E2348CN_0013
ampH	cpxQ	61	3	41.6339	2.13581e-67	CDS	core	sRNA	core	NC_011601	354424	354544	-	NC_011601	4421493	4421513	+	711	37479	18187583	E2348C_0312	E2348CN_0013	ampH::cpxQ	E2348C_0312::E2348CN_0013
araJ	cpxQ	46	2	24.2011	1.60851e-39	CDS	core	sRNA	core	NC_011601	371107	371562	-	NC_011601	4421483	4421513	+	922	37494	18187372	E2348C_0331	E2348CN_0013	araJ::cpxQ	E2348C_0331::E2348CN_0013
argA	cpxQ	16	u	21.3055	9.59898e-10	CDS	core	sRNA	core	NC_011601	3186495	3186689	+	NC_011601	4421482	4421512	+	364	37524	18187930	E2348C_3087	E2348CN_0013	argA::cpxQ	E2348C_3087::E2348CN_0013
bfpD	cpxQ	142	3	8.94539	1.64988e-75	CDS	NC_011603	sRNA	core	NC_011603	8219	8397	+	NC_011601	4421481	4421513	+	7717	37398	18180577	E2348_P1_008	E2348CN_0013	bfpD::cpxQ	E2348_P1_008::E2348CN_0013
bfpD	cpxQ	39	3	3.24541	0.00132164	CDS	NC_011603	sRNA	core	NC_011603	7912	8072	+	NC_011601	4421505	4421513	+	6966	31375	18187454	E2348_P1_008	E2348CN_0013	bfpD::cpxQ	E2348_P1_008::E2348CN_0013
bfpF	cpxQ	165	3	12.4601	1.08461e-109	CDS	NC_011603	sRNA	core	NC_011603	9806	9864	+	NC_011601	4421475	4421513	+	6442	37375	18181852	E2348_P1_010	E2348CN_0013	bfpF::cpxQ	E2348_P1_010::E2348CN_0013
bfpG	cpxQ	1405	3	6.66924	0	CDS	NC_011603	sRNA	core	NC_011603	3302	3796	+	NC_011601	4421421	4421517	+	105424	36135	18082870	E2348_P1_004	E2348CN_0013	bfpG::cpxQ	E2348_P1_004::E2348CN_0013
bfpH	cpxQ	84	3	38.262	1.06958e-91	CDS	NC_011603	sRNA	core	NC_011603	11705	11796	+	NC_011601	4421479	4421513	+	1066	37456	18187228	E2348_P1_012	E2348CN_0013	bfpH::cpxQ	E2348_P1_012::E2348CN_0013
cpxQ	bfpH	33	1	7.98568	1.55659e-12	sRNA	core	CDS	NC_011603	NC_011601	4421455	4421473	+	NC_011603	11735	11887	+	30811	2440	18192550	E2348CN_0013	E2348_P1_012	bfpH::cpxQ	E2348_P1_012::E2348CN_0013
cpxQ	bfpI	38	1	6.31035	7.80616e-12	sRNA	core	CDS	NC_011603	NC_011601	4421456	4421476	+	NC_011603	12334	12398	+	30806	3556	18191434	E2348CN_0013	E2348_P1_013	bfpI::cpxQ	E2348_P1_013::E2348CN_0013
bfpI	cpxQ	161	3	9.03471	8.18964e-87	CDS	NC_011603	sRNA	core	NC_011603	12135	12397	+	NC_011601	4421491	4421515	+	8667	37379	18179627	E2348_P1_013	E2348CN_0013	bfpI::cpxQ	E2348_P1_013::E2348CN_0013
cfa.5UTR	cpxQ	544	3	31.8052	0	5UTR	core	sRNA	core	NC_011601	1812620	1812926	+	NC_011601	4421471	4421513	+	8405	36996	18179889	E2348C_1748.5UTR	E2348CN_0013	cfa::cpxQ	E2348C_1748::E2348CN_0013
cpxQ	cfa.5UTR	108	3	13.341	2.89468e-73	sRNA	core	5UTR	core	NC_011601	4421455	4421469	+	NC_011601	1812705	1812768	+	30736	4791	18190199	E2348CN_0013	E2348C_1748.5UTR	cfa::cpxQ	E2348C_1748::E2348CN_0013
cysB.5UTR	cpxQ	12	1	11.8645	0.00299441	5UTR	core	sRNA	core	NC_011601	1500358	1500406	+	NC_011601	4421505	4421513	+	586	31402	18193834	E2348C_1465.5UTR	E2348CN_0013	cpxQ::cysB	E2348CN_0013::E2348C_1465
emrA	cpxQ	24	1	69.6733	1.36115e-28	CDS	core	sRNA	core	NC_011601	3039527	3039579	+	NC_011601	4421475	4421513	+	167	37516	18188127	E2348C_2949	E2348CN_0013	cpxQ::emrA	E2348CN_0013::E2348C_2949
espC	cpxQ	50	3	6.81449	1.78118e-18	CDS	IE5	sRNA	core	NC_011601	3008334	3008400	-	NC_011601	4421466	4421513	+	3559	37490	18184735	E2348C_2915	E2348CN_0013	cpxQ::espC	E2348CN_0013::E2348C_2915
espC	cpxQ	20	3	7.07113	9.59705e-05	CDS	IE5	sRNA	core	NC_011601	3007338	3007400	-	NC_011601	4421465	4421513	+	1371	37520	18186923	E2348C_2915	E2348CN_0013	cpxQ::espC	E2348CN_0013::E2348C_2915
fes	cpxQ	13	u	20.7258	7.75484e-07	CDS	core	sRNA	core	NC_011601	544899	544990	+	NC_011601	4421484	4421513	+	304	37527	18187990	E2348C_0486	E2348CN_0013	cpxQ::fes	E2348CN_0013::E2348C_0486
galE	cpxQ	48	1	6.04546	1.90368e-15	CDS	core	sRNA	core	NC_011601	2231211	2231389	-	NC_011601	4421472	4421513	+	3851	37492	18184443	E2348C_2182	E2348CN_0013	cpxQ::galE	E2348CN_0013::E2348C_2182
cpxQ	galE	36	2	27.257	1.0503e-31	sRNA	core	CDS	core	NC_011601	4421455	4421476	+	NC_011601	2231227	2231275	-	30808	780	18194210	E2348CN_0013	E2348C_2182	cpxQ::galE	E2348CN_0013::E2348C_2182
gcd.5UTR	cpxQ	15	u	134.638	7.34765e-20	5UTR	core	sRNA	core	NC_011601	146942	146980	-	NC_011601	4421481	4421512	+	54	37525	18188240	E2348C_0127.5UTR	E2348CN_0013	cpxQ::gcd	E2348CN_0013::E2348C_0127
grlR	cpxQ	47	1	6.68896	9.26266e-17	CDS	(LEE)	sRNA	core	NC_011601	4128331	4128392	-	NC_011601	4421483	4421513	+	3408	37493	18184886	E2348C_3958	E2348CN_0013	cpxQ::grlR	E2348CN_0013::E2348C_3958
cpxQ	hupB.5UTR	99	3	99.1313	2.75932e-147	sRNA	core	5UTR	core	NC_011601	4421455	4421470	+	NC_011601	420253	420299	+	30745	591	18194399	E2348CN_0013	E2348C_0375.5UTR	cpxQ::hupB	E2348CN_0013::E2348C_0375
hupB.5UTR	cpxQ	23	u	5.35306	0.000716619	5UTR	core	sRNA	core	NC_011601	420217	420293	+	NC_011601	4421504	4421513	+	2490	31391	18191930	E2348C_0375.5UTR	E2348CN_0013	cpxQ::hupB	E2348CN_0013::E2348C_0375
hycA.EST3UTR	cpxQ	28	1	64.0382	3.1712e-33	EST3UTR	core	sRNA	core	NC_011601	3081505	3081541	-	NC_011601	4421493	4421513	+	212	37512	18188082	E2348C_2990.EST3UTR	E2348CN_0013	cpxQ::hycA.EST3UTR	E2348CN_0013::E2348C_2990.EST3UTR
lpp	cpxQ	39	1	15.7964	3.12442e-26	CDS	core	sRNA	core	NC_011601	1828808	1828863	+	NC_011601	4421441	4421496	+	7387	6087	18212321	E2348C_1762	E2348CN_0013	cpxQ::lpp	E2348CN_0013::E2348C_1762
mobA.EST3UTR	cpxQ	60	2	31.442	2.30464e-59	EST3UTR	EU580135.1	sRNA	core	EU580135.1	4128	4198	+	NC_011601	4421483	4421513	+	926	37480	18187368	E2348_P3_04.EST3UTR	E2348CN_0013	cpxQ::mobA.EST3UTR	E2348CN_0013::E2348_P3_04.EST3UTR
cpxQ	mobA.EST3UTR	301	3	18.4987	2.90304e-251	sRNA	core	EST3UTR	EU580135.1	NC_011601	4421447	4421475	+	EU580135.1	4223	4291	+	30543	9688	18185302	E2348CN_0013	E2348_P3_04.EST3UTR	cpxQ::mobA.EST3UTR	E2348CN_0013::E2348_P3_04.EST3UTR
oppA	cpxQ	31	1	9.51026	1.56602e-13	CDS	core	sRNA	core	NC_011601	1413825	1414051	+	NC_011601	4421130	4421513	+	1509	39282	18185012	E2348C_1369	E2348CN_0013	cpxQ::oppA	E2348CN_0013::E2348C_1369
perA	cpxQ	54	2	10.0875	2.33336e-28	CDS	NC_011603	sRNA	core	NC_011603	17626	17697	+	NC_011601	4421491	4421513	+	2597	37486	18185697	E2348_P1_020	E2348CN_0013	cpxQ::perA	E2348CN_0013::E2348_P1_020
pheT	cpxQ	24	1	23.4279	5.31038e-18	CDS	core	sRNA	core	NC_011601	1903451	1903485	-	NC_011601	4421481	4421625	+	495	37640	18187675	E2348C_1842	E2348CN_0013	cpxQ::pheT	E2348CN_0013::E2348C_1842
rfaS	cpxQ	56	2	7.96239	1.63e-24	CDS	core	sRNA	core	NC_011601	4051356	4051673	-	NC_011601	4421451	4421513	+	3412	37484	18184882	E2348C_3877	E2348CN_0013	cpxQ::rfaS	E2348CN_0013::E2348C_3877
sepL	cpxQ	365	3	16.1791	1.66321e-285	CDS	(LEE)	sRNA	core	NC_011601	4108211	4108300	-	NC_011601	4421475	4421513	+	11031	37175	18177263	E2348C_3937	E2348CN_0013	cpxQ::sepL	E2348CN_0013::E2348C_3937
cpxQ	skp.EST5UTR	55	1	23.3311	1.91003e-47	sRNA	core	EST5UTR	core	NC_011601	4421450	4421470	+	NC_011601	210421	210493	+	30789	1393	18193597	E2348CN_0013	E2348C_0183.EST5UTR	cpxQ::skp	E2348CN_0013::E2348C_0183
skp.EST5UTR	cpxQ	142	2	27.5764	3.82719e-139	EST5UTR	core	sRNA	core	NC_011601	210318	210484	+	NC_011601	4421480	4421513	+	2504	37398	18185790	E2348C_0183.EST5UTR	E2348CN_0013	cpxQ::skp	E2348CN_0013::E2348C_0183
tehA	cpxQ	14	u	60.0896	7.5366e-14	CDS	core	sRNA	core	NC_011601	1618266	1618379	+	NC_011601	4421507	4421515	+	135	31400	18194285	E2348C_1572	E2348CN_0013	cpxQ::tehA	E2348CN_0013::E2348C_1572
tir	cpxQ	21	u	5.13063	0.00876561	CDS	(LEE)	sRNA	core	NC_011601	4113814	4113999	-	NC_011601	4421479	4421513	+	1984	37519	18186310	E2348C_3941	E2348CN_0013	cpxQ::tir	E2348CN_0013::E2348C_3941
traT	cpxQ	17	u	5.83907	0.0427833	CDS	NC_011603	sRNA	core	NC_011603	45717	45994	-	NC_011601	4421505	4421514	+	1687	31397	18192733	E2348_P1_046	E2348CN_0013	cpxQ::traT	E2348CN_0013::E2348_P1_046
ytfP	cpxQ	20	1	84.6053	1.15764e-24	CDS	core	sRNA	core	NC_011601	4804811	4804882	+	NC_011601	4421508	4421513	+	137	31394	18194283	E2348C_4552	E2348CN_0013	cpxQ::ytfP	E2348CN_0013::E2348C_4552
E2348C_1444	cyaR	35	1	7.25593	3.71246e-12	CDS	PP6	sRNA	core	NC_011601	1477223	1477697	+	NC_011601	2289606	2289648	+	825	105939	18119035	E2348C_1444	E2348C_ncR33	E2348C_1444::cyaR	E2348C_1444::E2348C_ncR33
E2348C_2916.espC.IGR	cyaR	14	u	7.62437	0.0376322	IGR	IE5	sRNA	core	NC_011601	3009613	3009782	-	NC_011601	2289626	2289648	+	314	105960	18119546	E2348C_2916.E2348C_2915.IGR	E2348C_ncR33	E2348C_2916.espC.IGR::cyaR	E2348C_2916.E2348C_2915.IGR::E2348C_ncR33
E2348C_3321	cyaR	12	u	10.5774	0.0131312	CDS	core	sRNA	core	NC_011601	3456022	3456150	-	NC_011601	2289641	2289648	+	194	105962	18119666	E2348C_3321	E2348C_ncR33	E2348C_3321::cyaR	E2348C_3321::E2348C_ncR33
E2348_P3_01	cyaR	18	u	7.09254	0.00102956	CDS	EU580135.1	sRNA	core	EU580135.1	759	897	+	NC_011601	2289609	2289648	+	434	105956	18119426	E2348_P3_01	E2348C_ncR33	E2348_P3_01::cyaR	E2348_P3_01::E2348C_ncR33
amtB	cyaR	29	2	13.9713	1.91241e-16	CDS	core	sRNA	core	NC_011601	432102	432138	+	NC_011601	2289617	2289648	+	355	105945	18119505	E2348C_0386	E2348C_ncR33	amtB::cyaR	E2348C_0386::E2348C_ncR33
aqpZ	cyaR	12	u	40.236	8.57256e-09	CDS	core	sRNA	core	NC_011601	914308	914363	-	NC_011601	2289640	2289648	+	51	105962	18119809	E2348C_0872	E2348C_ncR33	aqpZ::cyaR	E2348C_0872::E2348C_ncR33
araJ.5UTR	cyaR	67	3	28.3736	1.11321e-62	5UTR	core	sRNA	core	NC_011601	371505	371579	-	NC_011601	2289639	2289648	+	404	105907	18119456	E2348C_0331.5UTR	E2348C_ncR33	araJ::cyaR	E2348C_0331::E2348C_ncR33
bfpD	cyaR	32	u	3.47471	0.012715	CDS	NC_011603	sRNA	core	NC_011603	7632	7695	+	NC_011601	2289609	2289648	+	1575	105942	18118285	E2348_P1_008	E2348C_ncR33	bfpD::cyaR	E2348_P1_008::E2348C_ncR33
bfpD	cyaR	22	u	5.74396	0.000578975	CDS	NC_011603	sRNA	core	NC_011603	7101	7200	+	NC_011601	2289639	2289648	+	655	105952	18119205	E2348_P1_008	E2348C_ncR33	bfpD::cyaR	E2348_P1_008::E2348C_ncR33
bfpH	cyaR	671	3	8.22116	0	CDS	NC_011603	sRNA	core	NC_011603	11312	11762	+	NC_011601	2289591	2289649	+	13904	106279	18104980	E2348_P1_012	E2348C_ncR33	bfpH::cyaR	E2348_P1_012::E2348C_ncR33
bfpJ	cyaR	148	1	2.4322	1.2328e-14	CDS	NC_011603	sRNA	core	NC_011603	12701	12798	+	NC_011601	2289602	2289650	+	10413	105826	18109447	E2348_P1_014	E2348C_ncR33	bfpJ::cyaR	E2348_P1_014::E2348C_ncR33
bfpP	cyaR	152	1	2.2305	5.34127e-12	CDS	NC_011603	sRNA	core	NC_011603	11020	11084	+	NC_011601	2289597	2289649	+	11554	106798	18107330	E2348_P1_011	E2348C_ncR33	bfpP::cyaR	E2348_P1_011::E2348C_ncR33
cesF.map.IGR	cyaR	165	2	2.85175	6.97076e-24	IGR	(LEE)	sRNA	core	NC_011601	4116531	4116566	-	NC_011601	2289626	2289649	+	9903	105809	18109957	E2348C_3943.E2348C_3942.IGR	E2348C_ncR33	cesF.map.IGR::cyaR	E2348C_3943.E2348C_3942.IGR::E2348C_ncR33
citA	cyaR	23	1	115.691	4.75795e-30	CDS	core	sRNA	core	NC_011601	582103	582193	+	NC_011601	2289625	2289648	+	34	105951	18119826	E2348C_0520	E2348C_ncR33	citA::cyaR	E2348C_0520::E2348C_ncR33
eaeA	cyaR	199	1	1.88143	1.64971e-09	CDS	(LEE)	sRNA	core	NC_011601	4112737	4112786	-	NC_011601	2289608	2289649	+	18101	105775	18101759	E2348C_3939	E2348C_ncR33	cyaR::eaeA	E2348C_ncR33::E2348C_3939
eaeA.escD.IGR	cyaR	215	2	65.543	7.08658e-279	IGR	(LEE)	sRNA	core	NC_011601	4110217	4110299	-	NC_011601	2289603	2289649	+	562	105759	18119298	E2348C_3939.E2348C_3938.IGR	E2348C_ncR33	cyaR::eaeA.escD.IGR	E2348C_ncR33::E2348C_3939.E2348C_3938.IGR
espC	cyaR	54	u	2.49214	0.01241	CDS	IE5	sRNA	core	NC_011601	3008616	3008693	-	NC_011601	2289588	2289648	+	3672	106896	18115212	E2348C_2915	E2348C_ncR33	cyaR::espC	E2348C_ncR33::E2348C_2915
gntU	cyaR	133	3	79.3348	7.54369e-180	CDS	core	sRNA	core	NC_011601	3829036	3829225	-	NC_011601	2289622	2289649	+	287	105841	18119573	E2348C_3681	E2348C_ncR33	cyaR::gntU	E2348C_ncR33::E2348C_3681
hflX	cyaR	22	1	17.4995	3.00167e-13	CDS	core	sRNA	core	NC_011601	4748038	4748077	+	NC_011601	2289624	2289648	+	215	105952	18119645	E2348C_4496	E2348C_ncR33	cyaR::hflX	E2348C_ncR33::E2348C_4496
lysP	cyaR	68	1	5.1679	6.89901e-20	CDS	core	sRNA	core	NC_011601	2378953	2379387	-	NC_011601	2289603	2289649	+	2251	105906	18117609	E2348C_2302	E2348C_ncR33	cyaR::lysP	E2348C_ncR33::E2348C_2302
miaA	cyaR	404	1	15.5716	2.38014e-306	CDS	core	sRNA	core	NC_011601	4747513	4747699	+	NC_011601	2289588	2289649	+	4411	106546	18114473	E2348C_4494	E2348C_ncR33	cyaR::miaA	E2348C_ncR33::E2348C_4494
miaA	cyaR	104	1	2.87506	4.78611e-14	CDS	core	sRNA	core	NC_011601	4747310	4747494	+	NC_011601	2289609	2289649	+	6189	105870	18113671	E2348C_4494	E2348C_ncR33	cyaR::miaA	E2348C_ncR33::E2348C_4494
mobA.EST3UTR	cyaR	15	1	292.947	1.1505e-25	EST3UTR	EU580135.1	sRNA	core	EU580135.1	4195	4197	+	NC_011601	2289588	2289594	+	971	961	18223887	E2348_P3_04.EST3UTR	E2348C_ncR33	cyaR::mobA.EST3UTR	E2348C_ncR33::E2348_P3_04.EST3UTR
mraY	cyaR	79	3	47.4302	3.35858e-90	CDS	core	sRNA	core	NC_011601	102465	102588	+	NC_011601	2289639	2289648	+	285	105895	18119575	E2348C_0092	E2348C_ncR33	cyaR::mraY	E2348C_ncR33::E2348C_0092
murG	cyaR	13	u	17.2329	1.06484e-05	CDS	core	sRNA	core	NC_011601	106284	106315	+	NC_011601	2289623	2289648	+	129	105961	18119731	E2348C_0095	E2348C_ncR33	cyaR::murG	E2348C_ncR33::E2348C_0095
nadE.5UTR	cyaR	11	u	12.8836	0.00835017	5UTR	core	sRNA	core	NC_011601	1928156	1928185	+	NC_011601	2289645	2289649	+	146	105963	18119714	E2348C_1868.5UTR	E2348C_ncR33	cyaR::nadE	E2348C_ncR33::E2348C_1868
nlpD	cyaR	15	u	6.95141	0.0376192	CDS	core	sRNA	core	NC_011601	3103366	3103684	-	NC_011601	2289609	2289648	+	369	105959	18119491	E2348C_3012	E2348C_ncR33	cyaR::nlpD	E2348C_ncR33::E2348C_3012
ompX	cyaR	46	1	3.21521	2.67016e-05	CDS	core	sRNA	core	NC_011601	815601	815842	+	NC_011601	2289625	2289648	+	2447	105928	18117413	E2348C_0766	E2348C_ncR33	cyaR::ompX	E2348C_ncR33::E2348C_0766
ompX.5UTR	cyaR	303	3	37.2154	0	5UTR	core	sRNA	core	NC_011601	815532	815600	+	NC_011601	2289609	2289650	+	1396	105671	18118464	E2348C_0766.5UTR	E2348C_ncR33	cyaR::ompX	E2348C_ncR33::E2348C_0766
ptsG	cyaR	78	3	9.78414	1.23045e-41	CDS	core	sRNA	core	NC_011601	1243455	1243495	+	NC_011601	2289615	2289649	+	1364	105896	18118496	E2348C_1193	E2348C_ncR33	cyaR::ptsG	E2348C_ncR33::E2348C_1193
rhtA	cyaR	22	1	8.30244	6.35049e-07	CDS	core	sRNA	core	NC_011601	814838	815250	-	NC_011601	2289597	2289648	+	449	106928	18118435	E2348C_0765	E2348C_ncR33	cyaR::rhtA	E2348C_ncR33::E2348C_0765
rpsT.5UTR	cyaR	136	3	51.7403	5.3796e-163	5UTR	core	sRNA	core	NC_011601	24023	24089	-	NC_011601	2289613	2289649	+	450	105838	18119410	E2348C_0023.5UTR	E2348C_ncR33	cyaR::rpsT	E2348C_ncR33::E2348C_0023
sepL	cyaR	133	1	2.02036	8.4983e-07	CDS	(LEE)	sRNA	core	NC_011601	4108201	4108299	-	NC_011601	2289603	2289649	+	11263	105841	18108597	E2348C_3937	E2348C_ncR33	cyaR::sepL	E2348C_ncR33::E2348C_3937
tir	cyaR	72	2	3.87695	1.93587e-14	CDS	(LEE)	sRNA	core	NC_011601	4114503	4114587	-	NC_011601	2289639	2289649	+	3177	105902	18116683	E2348C_3941	E2348C_ncR33	cyaR::tir	E2348C_ncR33::E2348C_3941
yebO	cyaR	147	3	42.4431	1.20663e-165	CDS	core	sRNA	core	NC_011601	2007431	2007522	-	NC_011601	2289621	2289649	+	593	105827	18119267	E2348C_1949	E2348C_ncR33	cyaR::yebO	E2348C_ncR33::E2348C_1949
yecH	cyaR	42	2	16.4394	1.2604e-28	CDS	core	sRNA	core	NC_011601	2086815	2087018	-	NC_011601	2289612	2289648	+	437	105932	18119423	E2348C_2027	E2348C_ncR33	cyaR::yecH	E2348C_ncR33::E2348C_2027
yeiH	cyaR	472	3	263.195	0	CDS	core	sRNA	core	NC_011601	2380565	2380653	+	NC_011601	2289619	2289649	+	308	105502	18119552	E2348C_2304	E2348C_ncR33	cyaR::yeiH	E2348C_ncR33::E2348C_2304
yfdY	cyaR	14	u	12.6175	7.90122e-05	CDS	core	sRNA	core	NC_011601	2651414	2651556	-	NC_011601	2289586	2289648	+	188	106936	18118696	E2348C_2570	E2348C_ncR33	cyaR::yfdY	E2348C_ncR33::E2348C_2570
yhbC.EST5UTR	cyaR	59	3	15.2237	2.2676e-40	EST5UTR	core	sRNA	core	NC_011601	3596301	3596310	-	NC_011601	2289621	2289648	+	663	105915	18119197	E2348C_3451.EST5UTR	E2348C_ncR33	cyaR::yhbC	E2348C_ncR33::E2348C_3451
E2348C_0424.cueR.IGR	dicF_1	20	1	36.8063	4.27701e-18	IGR	core	sRNA	PP5	NC_011601	475309	475335	-	NC_011601	1272657	1272691	-	1102	8982	18215730	E2348C_0424.E2348C_0422.IGR	E2348C_ncR12	E2348C_0424.cueR.IGR::dicF_1	E2348C_0424.E2348C_0422.IGR::E2348C_ncR12
guaA	dsrA	39	1	12.2662	3.76194e-22	CDS	core	sRNA	core	NC_011601	2853711	2854144	-	NC_011601	2121666	2121710	-	1596	36233	18187966	E2348C_2782	E2348C_ncR29	dsrA::guaA	E2348C_ncR29::E2348C_2782
dsrA	hns	63	2	35.4345	8.39244e-66	sRNA	core	CDS	core	NC_011601	2121706	2121757	-	NC_011601	1406701	1406759	-	30204	1071	18194496	E2348C_ncR29	E2348C_1364	dsrA::hns	E2348C_ncR29::E2348C_1364
hns	dsrA	124	3	32.1929	8.31168e-129	CDS	core	sRNA	core	NC_011601	1406718	1406791	-	NC_011601	2121666	2121715	-	1938	36148	18187624	E2348C_1364	E2348C_ncR29	dsrA::hns	E2348C_ncR29::E2348C_1364
ler	dsrA	117	2	4.96953	2.80773e-36	CDS	(LEE)	sRNA	core	NC_011601	4133602	4133697	-	NC_011601	2121666	2121709	-	11837	36155	18177725	E2348C_3968	E2348C_ncR29	dsrA::ler	E2348C_ncR29::E2348C_3968
metV.E2348C_3081.IGR	dsrA	13	1	90.1848	5.83455e-15	IGR	core	sRNA	core	NC_011601	3179516	3179683	+	NC_011601	2121709	2121711	-	399	6582	18218840	E2348C_tRNA59.E2348C_3081.IGR	E2348C_ncR29	dsrA::metV.E2348C_3081.IGR	E2348C_ncR29::E2348C_tRNA59.E2348C_3081.IGR
dsrA	nlpD	70	2	8.19899	1.27088e-32	sRNA	core	CDS	core	NC_011601	2121708	2121757	-	NC_011601	3102532	3102593	-	30197	5143	18190424	E2348C_ncR29	E2348C_3012	dsrA::nlpD	E2348C_ncR29::E2348C_3012
nlpD	dsrA	3236	3	59.5537	0	CDS	core	sRNA	core	NC_011601	3102303	3102782	-	NC_011601	2121665	2121759	-	29869	33036	18159693	E2348C_3012	E2348C_ncR29	dsrA::nlpD	E2348C_ncR29::E2348C_3012
sepL	dsrA	51	2	5.62622	2.13434e-15	CDS	(LEE)	sRNA	core	NC_011601	4108128	4108194	-	NC_011601	2121666	2121709	-	4551	36221	18185011	E2348C_3937	E2348C_ncR29	dsrA::sepL	E2348C_ncR29::E2348C_3937
yfgM	dsrA	43	1	8.32241	1.82256e-18	CDS	core	sRNA	core	NC_011601	2874455	2874520	-	NC_011601	2121666	2121689	-	3172	29634	18192985	E2348C_2796	E2348C_ncR29	dsrA::yfgM	E2348C_ncR29::E2348C_2796
E2348C_1079	fnrS	67	1	5.89267	1.19205e-22	CDS	IE2	sRNA	core	NC_011601	1137312	1137598	-	NC_011601	1575711	1575796	+	2248	91708	18131811	E2348C_1079	E2348CN_0007	E2348C_1079::fnrS	E2348C_1079::E2348CN_0007
fnrS	ahpF	48	2	10.4313	3.0485e-25	sRNA	core	CDS	core	NC_011601	1575662	1575682	+	NC_011601	571759	572093	+	51271	1631	18172884	E2348CN_0007	E2348C_0509	ahpF::fnrS	E2348C_0509::E2348CN_0007
chuS	fnrS	19	u	5.20067	0.0430856	CDS	core	sRNA	core	NC_011601	3892645	3892949	-	NC_011601	1575713	1575795	+	722	91756	18133337	E2348C_3742	E2348CN_0007	chuS::fnrS	E2348C_3742::E2348CN_0007
cirA	fnrS	100	3	22.0757	2.05081e-86	CDS	core	sRNA	core	NC_011601	2377505	2377600	-	NC_011601	1575724	1575796	+	896	91675	18133163	E2348C_2301	E2348CN_0007	cirA::fnrS	E2348C_2301::E2348CN_0007
cybC	fnrS	40	1	8.21905	1.80636e-16	CDS	core	sRNA	core	NC_011601	4815433	4815718	+	NC_011601	1575726	1575796	+	962	91735	18133097	E2348C_4562	E2348CN_0007	cybC::fnrS	E2348C_4562::E2348CN_0007
fnrS	dinI.EST3UTR	46	u	3.88645	1.49439e-07	sRNA	core	EST3UTR	core	NC_011601	1575674	1575734	+	NC_011601	1204710	1204738	-	88768	2418	18134602	E2348CN_0007	E2348C_1151.EST3UTR	dinI.EST3UTR::fnrS	E2348C_1151.EST3UTR::E2348CN_0007
folX	fnrS	23	1	18.4037	1.47786e-14	CDS	core	sRNA	core	NC_011601	2542843	2542912	+	NC_011601	1575738	1575795	+	247	91752	18133812	E2348C_2443	E2348CN_0007	fnrS::folX	E2348CN_0007::E2348C_2443
gltB	fnrS	27	1	5.92265	2.68027e-06	CDS	core	sRNA	core	NC_011601	3632803	3632892	+	NC_011601	1575713	1575795	+	901	91748	18133158	E2348C_3491	E2348CN_0007	fnrS::gltB	E2348CN_0007::E2348C_3491
gpmA.5UTR	fnrS	17	1	17.3178	4.5635e-09	5UTR	core	sRNA	core	NC_011601	701202	701246	-	NC_011601	1575715	1575795	+	194	91758	18133865	E2348C_0632.5UTR	E2348CN_0007	fnrS::gpmA	E2348CN_0007::E2348C_0632
fnrS	gpmA.5UTR	14	1	17.4012	1.01225e-06	sRNA	core	5UTR	core	NC_011601	1575674	1575681	+	NC_011601	701176	701203	-	51305	285	18174230	E2348CN_0007	E2348C_0632.5UTR	fnrS::gpmA	E2348CN_0007::E2348C_0632
grxD.5UTR	fnrS	16	u	7.15375	0.00820463	5UTR	core	sRNA	core	NC_011601	1805547	1805579	-	NC_011601	1575730	1575795	+	442	91759	18133617	E2348C_1740.5UTR	E2348CN_0007	fnrS::grxD	E2348CN_0007::E2348C_1740
iscR.5UTR	fnrS	664	3	38.7259	0	5UTR	core	sRNA	core	NC_011601	2896805	2897248	-	NC_011601	1575708	1575796	+	3412	91111	18130647	E2348C_2814.5UTR	E2348CN_0007	fnrS::iscR	E2348CN_0007::E2348C_2814
fnrS	marB	12	u	26.9328	5.14989e-07	sRNA	core	CDS	core	NC_011601	1575676	1575734	+	NC_011601	1716841	1716962	+	88802	91	18136929	E2348CN_0007	E2348C_1652	fnrS::marB	E2348CN_0007::E2348C_1652
fnrS	marR	10	u	20.0231	0.000769635	sRNA	core	CDS	core	NC_011601	1575674	1575752	+	NC_011601	1716232	1716304	+	88804	102	18136918	E2348CN_0007	E2348C_1650	fnrS::marR	E2348CN_0007::E2348C_1650
metK.galP.IGR	fnrS	42	1	63.3788	1.3962e-50	IGR	core	sRNA	core	NC_011601	3316678	3316771	+	NC_011601	1575745	1575796	+	131	91733	18133928	E2348C_3195.E2348C_3196.IGR	E2348CN_0007	fnrS::metK.galP.IGR	E2348CN_0007::E2348C_3195.E2348C_3196.IGR
rimN	fnrS	20	1	26.889	5.48268e-15	CDS	core	sRNA	core	NC_011601	3700201	3700299	-	NC_011601	1575788	1575795	+	147	91755	18133912	E2348C_3545	E2348CN_0007	fnrS::rimN	E2348CN_0007::E2348C_3545
fnrS	trmJ	45	1	131.823	3.1544e-68	sRNA	core	CDS	core	NC_011601	1575674	1575681	+	NC_011601	2898109	2898118	-	51274	121	18174394	E2348CN_0007	E2348C_2815	fnrS::trmJ	E2348CN_0007::E2348C_2815
trmJ	fnrS	19	u	8.28906	2.56974e-05	CDS	core	sRNA	core	NC_011601	2898108	2898148	-	NC_011601	1575729	1575794	+	453	91756	18133606	E2348C_2815	E2348CN_0007	fnrS::trmJ	E2348CN_0007::E2348C_2815
uspA.5UTR	fnrS	14	1	8.89605	0.00560813	5UTR	core	sRNA	core	NC_011601	3880625	3880686	+	NC_011601	1575708	1575765	+	311	91761	18133748	E2348C_3732.5UTR	E2348CN_0007	fnrS::uspA	E2348CN_0007::E2348C_3732
fnrS	yhaO.EST5UTR	81	2	15.3628	3.98291e-58	sRNA	core	EST5UTR	core	NC_011601	1575673	1575677	+	NC_011601	3542950	3543030	-	51238	1870	18172645	E2348CN_0007	E2348C_3401.EST5UTR	fnrS::yhaO	E2348CN_0007::E2348C_3401
fnrS	yobA	11	u	18.293	0.000200348	sRNA	core	CDS	core	NC_011601	1575674	1575696	+	NC_011601	2023905	2023937	-	51308	213	18174302	E2348CN_0007	E2348C_1966	fnrS::yobA	E2348CN_0007::E2348C_1966
fnrS	yrdD	12	u	11.7422	0.00359266	sRNA	core	CDS	core	NC_011601	1575674	1575699	+	NC_011601	3700510	3700662	-	51307	362	18174153	E2348CN_0007	E2348C_3546	fnrS::yrdD	E2348CN_0007::E2348C_3546
ytfK	fnrS	197	3	23.8861	1.13667e-180	CDS	core	sRNA	core	NC_011601	4796407	4796514	+	NC_011601	1575720	1575795	+	1633	91578	18132426	E2348C_4547	E2348CN_0007	fnrS::ytfK	E2348CN_0007::E2348C_4547
fnrS	ytfK.EST3UTR	10	u	22.8873	0.000168594	sRNA	core	EST3UTR	core	NC_011601	1575716	1575734	+	NC_011601	4796502	4796564	+	37485	212	18188127	E2348CN_0007	E2348C_4547.EST3UTR	fnrS::ytfK.EST3UTR	E2348CN_0007::E2348C_4547.EST3UTR
E2348C_1097.E2348C_1098.IGR	gadF	31	1	6.88638	8.9096e-10	IGR	IE2	sRNA	core	NC_011601	1160933	1161009	+	NC_011601	3904597	3904660	+	3946	20764	18201093	E2348C_1097.E2348C_1098.IGR	E2348CN_0012	E2348C_1097.E2348C_1098.IGR::gadF	E2348C_1097.E2348C_1098.IGR::E2348CN_0012
atpB	gadF	11	u	21.4727	3.2406e-05	CDS	core	sRNA	core	NC_011601	4218596	4218635	-	NC_011601	3904651	3904660	+	453	20587	18204783	E2348C_4048	E2348CN_0012	atpB::gadF	E2348C_4048::E2348CN_0012
bfpC	gadF	18	1	7.55988	0.000302481	CDS	NC_011603	sRNA	core	NC_011603	5335	5396	+	NC_011601	3904629	3904660	+	2106	20580	18203130	E2348_P1_006	E2348CN_0012	bfpC::gadF	E2348_P1_006::E2348CN_0012
bfpI	gadF	34	1	4.01866	9.6638e-05	CDS	NC_011603	sRNA	core	NC_011603	12202	12400	+	NC_011601	3904652	3904660	+	7487	20564	18197749	E2348_P1_013	E2348CN_0012	bfpI::gadF	E2348_P1_013::E2348CN_0012
cfa.5UTR	gadF	46	1	4.81367	6.33981e-11	5UTR	core	sRNA	core	NC_011601	1812626	1812738	+	NC_011601	3904629	3904660	+	8461	20552	18196775	E2348C_1748.5UTR	E2348CN_0012	cfa::gadF	E2348C_1748::E2348CN_0012
espC	gadF	26	1	6.42038	9.69581e-07	CDS	IE5	sRNA	core	NC_011601	3008310	3008400	-	NC_011601	3904651	3904660	+	3583	20572	18201653	E2348C_2915	E2348CN_0012	espC::gadF	E2348C_2915::E2348CN_0012
fabZ	gadF	17	u	6.5146	0.00870953	CDS	core	sRNA	core	NC_011601	212161	212178	+	NC_011601	3904651	3904660	+	2308	20581	18202928	E2348C_0185	E2348CN_0012	fabZ::gadF	E2348C_0185::E2348CN_0012
lpp	gadF	56	1	6.73129	4.71469e-21	CDS	core	sRNA	core	NC_011601	1828826	1828878	+	NC_011601	3904629	3904660	+	7370	20542	18197866	E2348C_1762	E2348CN_0012	gadF::lpp	E2348CN_0012::E2348C_1762
yebO	gadF	14	1	12.6859	5.08724e-05	CDS	core	sRNA	core	NC_011601	2007322	2007513	-	NC_011601	3904631	3904659	+	976	20584	18204260	E2348C_1949	E2348CN_0012	gadF::yebO	E2348CN_0012::E2348C_1949
cycA.5UTR	gcvB	11	u	15.9583	0.000733936	5UTR	core	sRNA	core	NC_011601	4787699	4787816	+	NC_011601	3174710	3174850	+	386	32488	18192949	E2348C_4539.5UTR	E2348C_ncR46	cycA::gcvB	E2348C_4539::E2348C_ncR46
gcvB	dppA.5UTR	71	3	66.031	9.64007e-94	sRNA	core	5UTR	core	NC_011601	3174645	3174700	+	NC_011601	3956146	3956192	-	10784	1816	18213163	E2348C_ncR46	E2348C_3792.5UTR	dppA::gcvB	E2348C_3792::E2348C_ncR46
dppA.5UTR	gcvB	265	3	50.68	0	5UTR	core	sRNA	core	NC_011601	3956119	3956331	-	NC_011601	3174668	3174797	+	4985	19092	18201492	E2348C_3792.5UTR	E2348C_ncR46	dppA::gcvB	E2348C_3792::E2348C_ncR46
dppA.5UTR	gcvB	21	3	10.1543	1.18557e-08	5UTR	core	sRNA	core	NC_011601	3956203	3956262	-	NC_011601	3174801	3174850	+	2750	13694	18209369	E2348C_3792.5UTR	E2348C_ncR46	dppA::gcvB	E2348C_3792::E2348C_ncR46
gdhA	gcvB	22	u	56.5955	2.64313e-24	CDS	core	sRNA	core	NC_011601	1948102	1948112	+	NC_011601	3174815	3174850	+	517	13693	18211602	E2348C_1889	E2348C_ncR46	gcvB::gdhA	E2348C_ncR46::E2348C_1889
gcvB	gltI.5UTR	82	3	25.8547	1.88947e-76	sRNA	core	5UTR	core	NC_011601	3174645	3174794	+	NC_011601	608603	608689	-	30546	1889	18193317	E2348C_ncR46	E2348C_0548.5UTR	gcvB::gltI	E2348C_ncR46::E2348C_0548
gltI.5UTR	gcvB	77	3	13.577	1.44585e-51	5UTR	core	sRNA	core	NC_011601	608616	608794	-	NC_011601	3174671	3174794	+	5354	19280	18201123	E2348C_0548.5UTR	E2348C_ncR46	gcvB::gltI	E2348C_ncR46::E2348C_0548
hisJ	gcvB	13	u	16.2388	1.30344e-05	CDS	core	sRNA	core	NC_011601	2547496	2547567	-	NC_011601	3174809	3174851	+	1064	13702	18211055	E2348C_2449	E2348C_ncR46	gcvB::hisJ	E2348C_ncR46::E2348C_2449
gcvB	livJ	13	u	16.5439	1.13827e-05	sRNA	core	CDS	core	NC_011601	3174645	3174776	+	NC_011601	3848270	3848348	-	30615	467	18194739	E2348C_ncR46	E2348C_3700	gcvB::livJ	E2348C_ncR46::E2348C_3700
livJ	gcvB	39	1	35.7972	4.62032e-39	CDS	core	sRNA	core	NC_011601	3848295	3848405	-	NC_011601	3174671	3174851	+	600	33033	18192162	E2348C_3700	E2348C_ncR46	gcvB::livJ	E2348C_ncR46::E2348C_3700
gcvB	oppA	11	u	52.9417	2.20176e-09	sRNA	core	CDS	core	NC_011601	3174645	3174700	+	NC_011601	1413939	1414000	+	10844	349	18214630	E2348C_ncR46	E2348C_1369	gcvB::oppA	E2348C_ncR46::E2348C_1369
serA.5UTR	gcvB	13	1	12.5506	0.000316046	5UTR	core	sRNA	core	NC_011601	3286057	3286083	-	NC_011601	3174681	3174848	+	570	33059	18192192	E2348C_3164.5UTR	E2348C_ncR46	gcvB::serA	E2348C_ncR46::E2348C_3164
sstT.5UTR	gcvB	1033	3	52.0375	0	5UTR	core	sRNA	core	NC_011601	3525441	3525896	+	NC_011601	3174668	3175049	+	11237	32119	18181445	E2348C_3382.5UTR	E2348C_ncR46	gcvB::sstT	E2348C_ncR46::E2348C_3382
thrL	gcvB	13	u	29.8082	8.90656e-09	CDS	core	sRNA	core	NC_011601	217	244	+	NC_011601	3174674	3174850	+	240	33059	18192522	E2348C_0001	E2348C_ncR46	gcvB::thrL	E2348C_ncR46::E2348C_0001
gcvB	thrL.5UTR	29	1	20.0041	5.97205e-21	sRNA	core	5UTR	core	NC_011601	3174645	3174798	+	NC_011601	170	269	+	30599	862	18194344	E2348C_ncR46	E2348C_0001.5UTR	gcvB::thrL	E2348C_ncR46::E2348C_0001
yifK.EST5UTR	gcvB	17	1	93.708	3.8508e-21	EST5UTR	core	sRNA	core	NC_011601	4276522	4276599	+	NC_011601	3174744	3174790	+	176	18767	18206874	E2348C_4097.EST5UTR	E2348C_ncR46	gcvB::yifK	E2348C_ncR46::E2348C_4097
glmS.glmU.IGT	glmZ.hemY.IGR	16108	3	216.209	0	IGT	core	IGR	core	NC_011601	4210105	4210577	-	NC_011601	4282143	4282319	+	26767	50469	18132490	E2348C_4039.E2348C_4040.IGT	E2348C_ncR65.E2348C_4100.IGR	glmS.glmU.IGT::glmZ.hemY.IGR	E2348C_4039.E2348C_4040.IGT::E2348C_ncR65.E2348C_4100.IGR
glmZ	glmS.glmU.IGT	494	3	7.12884	1.4042e-230	sRNA	core	IGT	core	NC_011601	4282108	4282276	+	NC_011601	4210105	4210460	-	49475	25422	18150443	E2348C_ncR65	E2348C_4039.E2348C_4040.IGT	glmS.glmU.IGT::glmZ	E2348C_4039.E2348C_4040.IGT::E2348C_ncR65
E2348C_3931	glnZ	65	2	3.90775	8.88815e-13	CDS	(LEE)	sRNA	core	NC_011601	4104218	4104265	-	NC_011601	4372544	4372592	-	3666	82305	18139798	E2348C_3931	E2348CN_0047	E2348C_3931::glnZ	E2348C_3931::E2348CN_0047
E2348C_4527.rplI.IGR	glnZ	27	1	53.1174	3.76416e-29	IGR	core	sRNA	core	NC_011601	4773931	4773963	-	NC_011601	4372545	4372552	-	112	82343	18143352	E2348C_4527.E2348C_4526.IGR	E2348CN_0047	E2348C_4527.rplI.IGR::glnZ	E2348C_4527.E2348C_4526.IGR::E2348CN_0047
E2348_P1_033.perC.IGR	glnZ	689	3	7.88726	0	IGR	NC_011603	sRNA	core	NC_011603	21804	22288	-	NC_011601	4372544	4372788	-	16270	97244	18111631	E2348_P1_033.E2348_P1_022.IGR	E2348CN_0047	E2348_P1_033.perC.IGR::glnZ	E2348_P1_033.E2348_P1_022.IGR::E2348CN_0047
glnZ	E2348_P1_033.perC.IGR	59	1	4.02522	8.96144e-12	sRNA	core	IGR	NC_011603	NC_011601	4372602	4372629	-	NC_011603	22002	22041	-	49033	5432	18171310	E2348CN_0047	E2348_P1_033.E2348_P1_022.IGR	E2348_P1_033.perC.IGR::glnZ	E2348_P1_033.E2348_P1_022.IGR::E2348CN_0047
argS.3UTR	glnZ	42	2	134.144	4.94015e-62	3UTR	core	sRNA	core	NC_011601	2060626	2060650	+	NC_011601	4372545	4372578	-	69	82328	18143395	E2348C_2001.3UTR	E2348CN_0047	argS.3UTR::glnZ	E2348C_2001.3UTR::E2348CN_0047
bfpA	glnZ	430	3	9.77114	2.5598e-250	CDS	NC_011603	sRNA	core	NC_011603	3105	3193	+	NC_011601	4372543	4372594	-	9739	81940	18133725	E2348_P1_003	E2348CN_0047	bfpA::glnZ	E2348_P1_003::E2348CN_0047
damX	glnZ	24	1	21.0673	1.00368e-16	CDS	core	sRNA	core	NC_011601	3765006	3765097	-	NC_011601	4372546	4372574	-	251	82346	18143213	E2348C_3632	E2348CN_0047	damX::glnZ	E2348C_3632::E2348CN_0047
deoC.deoA.IGT	glnZ	11	1	19.0807	0.000154536	IGT	core	sRNA	core	NC_011601	4942445	4942671	+	NC_011601	4372545	4372577	-	127	82359	18143337	E2348C_4679.E2348C_4680.IGT	E2348CN_0047	deoC.deoA.IGT::glnZ	E2348C_4679.E2348C_4680.IGT::E2348CN_0047
espD	glnZ	166	3	5.53389	2.55842e-59	CDS	(LEE)	sRNA	core	NC_011601	4106902	4107094	-	NC_011601	4372498	4372576	-	6587	82593	18136488	E2348C_3935	E2348CN_0047	espD::glnZ	E2348C_3935::E2348CN_0047
fre.EST3UTR	glnZ	13	u	27.5377	3.71304e-08	EST3UTR	core	sRNA	core	NC_011601	4343606	4343628	+	NC_011601	4372545	4372578	-	104	82357	18143360	E2348C_4156.EST3UTR	E2348CN_0047	fre.EST3UTR::glnZ	E2348C_4156.EST3UTR::E2348CN_0047
glnP.EST5UTR	glnZ	165	1	16.1834	1.08654e-125	EST5UTR	core	sRNA	core	NC_011601	812227	812400	-	NC_011601	4372544	4372589	-	2250	82205	18141214	E2348C_0762.EST5UTR	E2348CN_0047	glnP::glnZ	E2348C_0762::E2348CN_0047
glyS	glnZ	14	1	35.8635	1.28916e-10	CDS	core	sRNA	core	NC_011601	3976781	3976785	-	NC_011601	4372544	4372575	-	86	82356	18143378	E2348C_3810	E2348CN_0047	glnZ::glyS	E2348CN_0047::E2348C_3810
ilvC.5UTR	glnZ	62	1	10.7776	1.44468e-34	5UTR	core	sRNA	core	NC_011601	4254112	4254524	+	NC_011601	4372544	4372575	-	1268	82308	18142196	E2348C_4076.5UTR	E2348CN_0047	glnZ::ilvC	E2348CN_0047::E2348C_4076
iraP	glnZ	18	u	13.3075	4.59549e-08	CDS	core	sRNA	core	NC_011601	360615	360634	+	NC_011601	4372546	4372562	-	298	82352	18143166	E2348C_0318	E2348CN_0047	glnZ::iraP	E2348CN_0047::E2348C_0318
lipA	glnZ	13	u	14.958	5.18857e-05	CDS	core	sRNA	core	NC_011601	589321	589399	-	NC_011601	4372545	4372676	-	170	92702	18132949	E2348C_0528	E2348CN_0047	glnZ::lipA	E2348CN_0047::E2348C_0528
map	glnZ	20	u	5.91442	0.00219436	CDS	(LEE)	sRNA	core	NC_011601	4116406	4116465	-	NC_011601	4372545	4372558	-	745	82350	18142719	E2348C_3942	E2348CN_0047	glnZ::map	E2348CN_0047::E2348C_3942
miaB	glnZ	17	1	24.3201	2.2636e-11	CDS	core	sRNA	core	NC_011601	616613	616714	-	NC_011601	4372545	4372594	-	154	82353	18143310	E2348C_0554	E2348CN_0047	glnZ::miaB	E2348CN_0047::E2348C_0554
nuoC.nuoB.IGT	glnZ	41	1	12.2427	2.84667e-23	IGT	core	sRNA	core	NC_011601	2525440	2525498	-	NC_011601	4372545	4372593	-	738	82329	18142726	E2348C_2426.E2348C_2427.IGT	E2348CN_0047	glnZ::nuoC.nuoB.IGT	E2348CN_0047::E2348C_2426.E2348C_2427.IGT
ompC	glnZ	94	1	2.51053	2.29736e-08	CDS	core	sRNA	core	NC_011601	2439910	2439987	-	NC_011601	4372545	4372577	-	8253	82276	18135211	E2348C_2360	E2348CN_0047	glnZ::ompC	E2348CN_0047::E2348C_2360
perA	glnZ	175	2	5.46629	5.02204e-62	CDS	NC_011603	sRNA	core	NC_011603	17501	17571	+	NC_011601	4372544	4372591	-	7064	82195	18136400	E2348_P1_020	E2348CN_0047	glnZ::perA	E2348CN_0047::E2348_P1_020
rffM	glnZ	13	1	9.64272	0.00812529	CDS	core	sRNA	core	NC_011601	4275691	4275747	+	NC_011601	4372544	4372575	-	297	82357	18143167	E2348C_4096	E2348CN_0047	glnZ::rffM	E2348CN_0047::E2348C_4096
ryfA.sseA.IGR	glnZ	19	1	16.8942	1.57518e-10	IGR	core	sRNA	core	NC_011601	2888842	2888904	-	NC_011601	4372545	4372606	-	220	92696	18132899	E2348C_ncR38.E2348C_2804.IGR	E2348CN_0047	glnZ::ryfA.sseA.IGR	E2348CN_0047::E2348C_ncR38.E2348C_2804.IGR
sdhB.sucA.IGR	glnZ	155	3	118.614	1.66764e-233	IGR	core	sRNA	core	NC_011601	672909	672998	+	NC_011601	4372544	4372676	-	256	92560	18132863	E2348C_0604.E2348C_0605.IGR	E2348CN_0047	glnZ::sdhB.sucA.IGR	E2348CN_0047::E2348C_0604.E2348C_0605.IGR
secG.5UTR	glnZ	16	1	15.0638	2.15738e-07	5UTR	core	sRNA	core	NC_011601	3600819	3600845	-	NC_011601	4372546	4372594	-	234	82354	18143230	E2348C_3454.5UTR	E2348CN_0047	glnZ::secG	E2348CN_0047::E2348C_3454
sepL	glnZ	150	3	9.10422	1.66262e-80	CDS	(LEE)	sRNA	core	NC_011601	4108758	4108800	-	NC_011601	4372544	4372591	-	3635	82220	18139829	E2348C_3937	E2348CN_0047	glnZ::sepL	E2348CN_0047::E2348C_3937
yfgA	glnZ	10	u	14.7848	0.0116343	CDS	core	sRNA	core	NC_011601	2878121	2878190	-	NC_011601	4372545	4372552	-	149	82360	18143315	E2348C_2799	E2348CN_0047	glnZ::yfgA	E2348CN_0047::E2348C_2799
mobA.EST3UTR	malH	48	3	39.4779	1.52923e-51	EST3UTR	EU580135.1	sRNA	core	EU580135.1	4195	4233	+	NC_011601	4577169	4577223	-	10163	2179	18213444	E2348_P3_04.EST3UTR	E2348CN_0025	malH::mobA.EST3UTR	E2348CN_0025::E2348_P3_04.EST3UTR
ptsI	malH	10	u	54.1918	3.20159e-08	CDS	core	sRNA	core	NC_011601	2688904	2689226	+	NC_011601	4577170	4577177	-	1706	1971	18222147	E2348C_2602	E2348CN_0025	malH::ptsI	E2348CN_0025::E2348C_2602
csgD.5UTR	mcaS	164	3	26.252	1.46268e-153	5UTR	core	sRNA	core	NC_011601	1186737	1186841	-	NC_011601	1568803	1568844	-	793	142451	18082426	E2348C_1130.5UTR	E2348CN_ncR16	csgD::mcaS	E2348C_1130::E2348CN_ncR16
mcaS	espC	357	3	3.96692	4.392e-92	sRNA	core	CDS	IE5	NC_011601	1568855	1568899	-	NC_011601	3008301	3008468	-	140026	11616	18073835	E2348CN_ncR16	E2348C_2915	espC::mcaS	E2348C_2915::E2348CN_ncR16
espC	mcaS	197	1	1.94718	9.76781e-11	CDS	IE5	sRNA	core	NC_011601	3008301	3008498	-	NC_011601	1568803	1568866	-	12837	142418	18070382	E2348C_2915	E2348CN_ncR16	espC::mcaS	E2348C_2915::E2348CN_ncR16
flhD	mcaS	37	1	10.7137	2.13712e-18	CDS	core	sRNA	core	NC_011601	2074703	2075038	-	NC_011601	1568803	1568846	-	438	142578	18082781	E2348C_2015	E2348CN_ncR16	flhD::mcaS	E2348C_2015::E2348CN_ncR16
glnK	mcaS	33	u	3.56171	0.00438293	CDS	core	sRNA	core	NC_011601	431802	431871	+	NC_011601	1568803	1568825	-	1175	142582	18082044	E2348C_0385	E2348CN_ncR16	glnK::mcaS	E2348C_0385::E2348CN_ncR16
sbmA.5UTR	mcaS	37	2	8.77119	1.26764e-15	5UTR	core	sRNA	core	NC_011601	355704	355773	+	NC_011601	1568803	1568842	-	535	142578	18082684	E2348C_0313.5UTR	E2348CN_ncR16	mcaS::sbmA	E2348CN_ncR16::E2348C_0313
yfbQ.lrhA.IGR	mcaS	38	1	6.5039	5.08564e-12	IGR	core	sRNA	core	NC_011601	2528232	2528300	-	NC_011601	1568804	1568846	-	741	142577	18082478	E2348C_2430.E2348C_2429.IGR	E2348CN_ncR16	mcaS::yfbQ.lrhA.IGR	E2348CN_ncR16::E2348C_2430.E2348C_2429.IGR
yncL	mcaS	40	1	5.82443	2.44885e-11	CDS	core	sRNA	core	NC_011601	1632393	1632468	-	NC_011601	1568802	1568829	-	871	142575	18082348	E2348C_1585	E2348CN_ncR16	mcaS::yncL	E2348CN_ncR16::E2348C_1585
E2348C_0995	mgrR	10	u	15.7424	0.00587742	CDS	PP4	sRNA	core	NC_011601	1051553	1051657	-	NC_011601	1719540	1719561	-	214	53940	18171670	E2348C_0995	E2348CN_0008	E2348C_0995::mgrR	E2348C_0995::E2348CN_0008
E2348C_1253.E2348C_1251.IGR	mgrR	25	u	9.05826	1.80214e-09	IGR	PP5	sRNA	core	NC_011601	1294775	1295039	-	NC_011601	1719534	1719589	-	930	53925	18170954	E2348C_1253.E2348C_1251.IGR	E2348CN_0008	E2348C_1253.E2348C_1251.IGR::mgrR	E2348C_1253.E2348C_1251.IGR::E2348CN_0008
mgrR	E2348C_1253.E2348C_1251.IGR	15	u	7.50375	0.0122267	sRNA	core	IGR	PP5	NC_011601	1719576	1719631	-	NC_011601	1294679	1294961	-	45257	803	18179759	E2348CN_0008	E2348C_1253.E2348C_1251.IGR	E2348C_1253.E2348C_1251.IGR::mgrR	E2348C_1253.E2348C_1251.IGR::E2348CN_0008
E2348C_1407.tRNA_28.IGR	mgrR	29	1	41.7656	2.30044e-29	IGR	PP6	sRNA	core	NC_011601	1442553	1442672	+	NC_011601	1719533	1719572	-	234	53921	18171650	E2348C_1407.E2348C_tRNA28.IGR	E2348CN_0008	E2348C_1407.tRNA_28.IGR::mgrR	E2348C_1407.E2348C_tRNA28.IGR::E2348CN_0008
E2348C_1445	mgrR	23	1	9.7118	6.17012e-09	CDS	PP6	sRNA	core	NC_011601	1477856	1477924	+	NC_011601	1719534	1719552	-	798	53927	18171086	E2348C_1445	E2348CN_0008	E2348C_1445::mgrR	E2348C_1445::E2348CN_0008
E2348C_1445.E2348C_1448.IGR	mgrR	12	1	56.9412	1.02092e-10	IGR	PP6	sRNA	core	NC_011601	1480023	1480088	+	NC_011601	1719534	1719569	-	71	53938	18171813	E2348C_1445.E2348C_1448.IGR	E2348CN_0008	E2348C_1445.E2348C_1448.IGR::mgrR	E2348C_1445.E2348C_1448.IGR::E2348CN_0008
E2348C_2106	mgrR	15	u	21.7835	6.71186e-09	CDS	IE3	sRNA	core	NC_011601	2159706	2159730	-	NC_011601	1719534	1719555	-	232	53935	18171652	E2348C_2106	E2348CN_0008	E2348C_2106::mgrR	E2348C_2106::E2348CN_0008
E2348C_2737	mgrR	14	1	44.498	5.59819e-12	CDS	PP10	sRNA	core	NC_011601	2814753	2814798	+	NC_011601	1719532	1719551	-	106	53936	18171778	E2348C_2737	E2348CN_0008	E2348C_2737::mgrR	E2348C_2737::E2348CN_0008
E2348C_2793	mgrR	15	u	50.0376	6.8987e-14	CDS	IE4	sRNA	core	NC_011601	2869809	2869955	-	NC_011601	1719534	1719553	-	101	53935	18171783	E2348C_2793	E2348CN_0008	E2348C_2793::mgrR	E2348C_2793::E2348CN_0008
E2348C_2916.espC.IGR	mgrR	208	3	32.4069	2.28676e-218	IGR	IE5	sRNA	core	NC_011601	3009502	3009670	-	NC_011601	1719533	1719595	-	2170	53742	18169714	E2348C_2916.E2348C_2915.IGR	E2348CN_0008	E2348C_2916.espC.IGR::mgrR	E2348C_2916.E2348C_2915.IGR::E2348CN_0008
mgrR	E2348C_2916.espC.IGR	45	2	12.5089	1.36884e-26	sRNA	core	IGR	IE5	NC_011601	1719571	1719631	-	NC_011601	3009507	3009557	-	45227	1446	18179116	E2348CN_0008	E2348C_2916.E2348C_2915.IGR	E2348C_2916.espC.IGR::mgrR	E2348C_2916.E2348C_2915.IGR::E2348CN_0008
E2348C_3931	mgrR	220	3	8.14637	2.37353e-111	CDS	(LEE)	sRNA	core	NC_011601	4103907	4104100	-	NC_011601	1719533	1719578	-	9129	53730	18162755	E2348C_3931	E2348CN_0008	E2348C_3931::mgrR	E2348C_3931::E2348CN_0008
E2348C_3971	mgrR	20	1	9.04535	1.39368e-06	CDS	(LEE)	sRNA	core	NC_011601	4136925	4137025	+	NC_011601	1719533	1719552	-	745	53930	18171139	E2348C_3971	E2348CN_0008	E2348C_3971::mgrR	E2348C_3971::E2348CN_0008
E2348C_0671.E2348C_0672.IGR	mgrR	12	u	94.0193	4.99251e-13	IGR	PP2	sRNA	core	NC_011601	730566	730600	+	NC_011601	1719533	1719552	-	43	53938	18171841	E2348C_0671.E2348C_0672.IGR	E2348CN_0008	E2348C_0671.E2348C_0672.IGR::mgrR	E2348C_0671.E2348C_0672.IGR::E2348CN_0008
E2348C_0684	mgrR	19	1	8.84218	7.68473e-06	CDS	PP2	sRNA	core	NC_011601	738048	738067	-	NC_011601	1719534	1719586	-	724	53931	18171160	E2348C_0684	E2348CN_0008	E2348C_0684::mgrR	E2348C_0684::E2348CN_0008
E2348C_0684.E2348C_0685.IGR	mgrR	13	u	50.3425	2.12027e-11	IGR	PP2	sRNA	core	NC_011601	738923	738945	+	NC_011601	1719534	1719552	-	87	53937	18171797	E2348C_0684.E2348C_0685.IGR	E2348CN_0008	E2348C_0684.E2348C_0685.IGR::mgrR	E2348C_0684.E2348C_0685.IGR::E2348CN_0008
E2348C_0718.EST3UTR	mgrR	68	3	487.94	1.20757e-133	EST3UTR	PP2	sRNA	core	NC_011601	768543	768586	+	NC_011601	1719533	1719564	-	47	53882	18171837	E2348C_0718.EST3UTR	E2348CN_0008	E2348C_0718.EST3UTR::mgrR	E2348C_0718.EST3UTR::E2348CN_0008
alaS	mgrR	22	u	9.07333	9.26778e-08	CDS	core	sRNA	core	NC_011601	3053302	3053652	-	NC_011601	1719534	1719572	-	817	53928	18171067	E2348C_2960	E2348CN_0008	alaS::mgrR	E2348C_2960::E2348CN_0008
alaX	mgrR	48	u	2.85411	0.0013018	tRNA	core	sRNA	core	NC_011601	2673128	2673169	-	NC_011601	1719533	1719589	-	5668	53902	18166216	E2348C_tRNA45	E2348CN_0008	alaX::mgrR	E2348C_tRNA45::E2348CN_0008
amn	mgrR	13	u	93.1875	1.71978e-14	CDS	core	sRNA	core	NC_011601	2145024	2145054	+	NC_011601	1719534	1719564	-	47	53937	18171837	E2348C_2089	E2348CN_0008	amn::mgrR	E2348C_2089::E2348CN_0008
bfpC	mgrR	810	3	7.43893	0	CDS	NC_011603	sRNA	core	NC_011603	6106	6588	+	NC_011601	1719532	1719585	-	37159	53140	18134725	E2348_P1_006	E2348CN_0008	bfpC::mgrR	E2348_P1_006::E2348CN_0008
bfpD	mgrR	30	3	5.11349	1.641e-06	CDS	NC_011603	sRNA	core	NC_011603	8501	8586	+	NC_011601	1719533	1719553	-	1977	53920	18169907	E2348_P1_008	E2348CN_0008	bfpD::mgrR	E2348_P1_008::E2348CN_0008
bfpD	mgrR	208	3	36.3619	5.71562e-228	CDS	NC_011603	sRNA	core	NC_011603	8407	8500	+	NC_011601	1719533	1719555	-	1934	53742	18169950	E2348_P1_008	E2348CN_0008	bfpD::mgrR	E2348_P1_008::E2348CN_0008
mgrR	bfpE	24	1	12.2349	8.17713e-12	sRNA	core	CDS	NC_011603	NC_011601	1719571	1719600	-	NC_011603	9633	9700	+	12352	2892	18210566	E2348CN_0008	E2348_P1_009	bfpE::mgrR	E2348_P1_009::E2348CN_0008
bfpI	mgrR	89	1	5.10589	2.79821e-27	CDS	NC_011603	sRNA	core	NC_011603	12009	12098	+	NC_011601	1719534	1719564	-	5879	53861	18166005	E2348_P1_013	E2348CN_0008	bfpI::mgrR	E2348_P1_013::E2348CN_0008
bfpP	mgrR	113	1	2.08112	7.70822e-06	CDS	NC_011603	sRNA	core	NC_011603	10908	11100	+	NC_011601	1719533	1719601	-	18279	53925	18153517	E2348_P1_011	E2348CN_0008	bfpP::mgrR	E2348_P1_011::E2348CN_0008
cesT.tir.IGT	mgrR	835	3	5.98644	0	IGT	(LEE)	sRNA	core	NC_011601	4113304	4113788	-	NC_011601	1719533	1719597	-	47595	53115	18124289	E2348C_3940.E2348C_3941.IGT	E2348CN_0008	cesT.tir.IGT::mgrR	E2348C_3940.E2348C_3941.IGT::E2348CN_0008
mgrR	cesT.tir.IGT	956	3	9.01003	0	sRNA	core	IGT	(LEE)	NC_011601	1719563	1719631	-	NC_011601	4113313	4113751	-	44316	43425	18137137	E2348CN_0008	E2348C_3940.E2348C_3941.IGT	cesT.tir.IGT::mgrR	E2348C_3940.E2348C_3941.IGT::E2348CN_0008
clpA	mgrR	14	1	36.283	7.70516e-11	CDS	core	sRNA	core	NC_011601	922140	922196	+	NC_011601	1719534	1719551	-	130	53936	18171754	E2348C_0879	E2348CN_0008	clpA::mgrR	E2348C_0879::E2348CN_0008
dacC	mgrR	54	2	37.0804	3.11632e-56	CDS	core	sRNA	core	NC_011601	845109	845288	+	NC_011601	1719533	1719586	-	491	53896	18171393	E2348C_0790	E2348CN_0008	dacC::mgrR	E2348C_0790::E2348CN_0008
mgrR	eptB	123	3	13.7212	3.22774e-85	sRNA	core	CDS	core	NC_011601	1719571	1719631	-	NC_011601	3958703	3958800	-	45149	3609	18176953	E2348CN_0008	E2348C_3793	eptB::mgrR	E2348C_3793::E2348CN_0008
eptB.5UTR	mgrR	1429	3	38.0764	0	5UTR	core	sRNA	core	NC_011601	3958543	3958876	-	NC_011601	1719532	1719602	-	12954	52609	18158842	E2348C_3793.5UTR	E2348CN_0008	eptB::mgrR	E2348C_3793::E2348CN_0008
fieF	mgrR	10	u	14.1549	0.0155585	CDS	core	sRNA	core	NC_011601	4421604	4421810	+	NC_011601	1719534	1719564	-	238	53940	18171646	E2348C_4219	E2348CN_0008	fieF::mgrR	E2348C_4219::E2348CN_0008
gcvT	mgrR	29	1	16.1536	2.49193e-18	CDS	core	sRNA	core	NC_011601	3278261	3278285	-	NC_011601	1719534	1719554	-	605	53921	18171279	E2348C_3157	E2348CN_0008	gcvT::mgrR	E2348C_3157::E2348CN_0008
gloB	mgrR	28	1	36.7158	9.60356e-27	CDS	core	sRNA	core	NC_011601	244209	244294	-	NC_011601	1719534	1719572	-	257	53922	18171627	E2348C_0212	E2348CN_0008	gloB::mgrR	E2348C_0212::E2348CN_0008
mgrR	grlR.EST5UTR	26	1	22.8099	1.41392e-19	sRNA	core	EST5UTR	(LEE)	NC_011601	1719577	1719631	-	NC_011601	4128401	4128442	-	45246	458	18180104	E2348CN_0008	E2348C_3958.EST5UTR	grlR::mgrR	E2348C_3958::E2348CN_0008
grlR.EST5UTR	mgrR	246	3	15.1409	4.20988e-184	EST5UTR	(LEE)	sRNA	core	NC_011601	4128404	4128478	-	NC_011601	1719533	1719600	-	5496	53704	18166388	E2348C_3958.EST5UTR	E2348CN_0008	grlR::mgrR	E2348C_3958::E2348CN_0008
lpp.5UTR	mgrR	58	u	2.65325	0.000339647	5UTR	core	sRNA	core	NC_011601	1828808	1828890	+	NC_011601	1719534	1719589	-	7368	53892	18164516	E2348C_1762.5UTR	E2348CN_0008	lpp::mgrR	E2348C_1762::E2348CN_0008
lpxM	mgrR	27	1	20.0412	4.67356e-19	CDS	core	sRNA	core	NC_011601	2039124	2039200	-	NC_011601	1719534	1719584	-	454	53923	18171430	E2348C_1980	E2348CN_0008	lpxM::mgrR	E2348C_1980::E2348CN_0008
map.tir.IGR	mgrR	63	1	5.31273	7.62299e-19	IGR	(LEE)	sRNA	core	NC_011601	4115532	4115683	-	NC_011601	1719533	1719553	-	3998	53887	18167886	E2348C_3942.E2348C_3941.IGR	E2348CN_0008	map.tir.IGR::mgrR	E2348C_3942.E2348C_3941.IGR::E2348CN_0008
mobA.E2348_P3_06.IGR	mgrR	157	2	4.64015	1.79884e-46	IGR	EU580135.1	sRNA	core	EU580135.1	4302	4473	+	NC_011601	1719533	1719602	-	11404	53881	18160392	E2348_P3_04.E2348_P3_06.IGR	E2348CN_0008	mgrR::mobA.E2348_P3_06.IGR	E2348CN_0008::E2348_P3_04.E2348_P3_06.IGR
mgrR	mobA.E2348_P3_06.IGR	122	3	4.36209	1.35183e-32	sRNA	core	IGR	EU580135.1	NC_011601	1719571	1719631	-	EU580135.1	4341	4367	+	45150	11255	18169307	E2348CN_0008	E2348_P3_04.E2348_P3_06.IGR	mgrR::mobA.E2348_P3_06.IGR	E2348CN_0008::E2348_P3_04.E2348_P3_06.IGR
nagK	mgrR	19	1	19.1673	1.27673e-11	CDS	core	sRNA	core	NC_011601	1263153	1263384	+	NC_011601	1719534	1719552	-	334	53931	18171550	E2348C_1211	E2348CN_0008	mgrR::nagK	E2348CN_0008::E2348C_1211
nlpD	mgrR	230	3	4.4342	1.25235e-66	CDS	core	sRNA	core	NC_011601	3102602	3102795	-	NC_011601	1719533	1719571	-	17529	53720	18154355	E2348C_3012	E2348CN_0008	mgrR::nlpD	E2348CN_0008::E2348C_3012
pitA	mgrR	203	3	33.3301	2.65263e-215	CDS	core	sRNA	core	NC_011601	3878399	3878692	+	NC_011601	1719532	1719600	-	2059	53747	18169825	E2348C_3730	E2348CN_0008	mgrR::pitA	E2348CN_0008::E2348C_3730
mgrR	pitA	14	u	13.2127	2.90668e-05	sRNA	core	CDS	core	NC_011601	1719575	1719597	-	NC_011601	3878468	3878691	+	12362	1561	18211897	E2348CN_0008	E2348C_3730	mgrR::pitA	E2348CN_0008::E2348C_3730
pqqL	mgrR	10	u	74.8644	3.78643e-09	CDS	core	sRNA	core	NC_011601	1677815	1677899	-	NC_011601	1719534	1719564	-	45	53940	18171839	E2348C_1621	E2348CN_0008	mgrR::pqqL	E2348CN_0008::E2348C_1621
proY	mgrR	10	u	13.8636	0.0188121	CDS	core	sRNA	core	NC_011601	379964	380036	+	NC_011601	1719534	1719586	-	243	53940	18171641	E2348C_0337	E2348CN_0008	mgrR::proY	E2348CN_0008::E2348C_0337
rfaB	mgrR	12	u	25.9154	5.8996e-07	CDS	core	sRNA	core	NC_011601	4050454	4050500	-	NC_011601	1719534	1719564	-	156	53938	18171728	E2348C_3876	E2348CN_0008	mgrR::rfaB	E2348CN_0008::E2348C_3876
rfaS	mgrR	22	u	6.51387	5.04729e-05	CDS	core	sRNA	core	NC_011601	4051356	4051387	-	NC_011601	1719533	1719552	-	1138	53928	18170746	E2348C_3877	E2348CN_0008	mgrR::rfaS	E2348CN_0008::E2348C_3877
rpsI	mgrR	20	1	14.1573	4.45736e-10	CDS	core	sRNA	core	NC_011601	3646205	3646249	-	NC_011601	1719533	1719552	-	476	53930	18171408	E2348C_3501	E2348CN_0008	mgrR::rpsI	E2348CN_0008::E2348C_3501
sepL	mgrR	48	u	2.76104	0.00366639	CDS	(LEE)	sRNA	core	NC_011601	4107656	4107782	-	NC_011601	1719534	1719588	-	5859	53902	18166025	E2348C_3937	E2348CN_0008	mgrR::sepL	E2348CN_0008::E2348C_3937
serX.ghrA.IGR	mgrR	19	u	50.409	5.7052e-19	IGR	core	sRNA	core	NC_011601	1181236	1181380	+	NC_011601	1719534	1719560	-	127	53931	18171757	E2348C_tRNA23.E2348C_1123.IGR	E2348CN_0008	mgrR::serX.ghrA.IGR	E2348CN_0008::E2348C_tRNA23.E2348C_1123.IGR
tig.5UTR	mgrR	46	1	10.5412	3.62338e-24	5UTR	core	sRNA	core	NC_011601	413828	413995	+	NC_011601	1719533	1719591	-	1471	53904	18170413	E2348C_0371.5UTR	E2348CN_0008	mgrR::tig	E2348CN_0008::E2348C_0371
tir	mgrR	319	3	15.9291	2.27159e-246	CDS	(LEE)	sRNA	core	NC_011601	4114904	4115297	-	NC_011601	1719533	1719597	-	6783	53631	18165101	E2348C_3941	E2348CN_0008	mgrR::tir	E2348CN_0008::E2348C_3941
wbiN	mgrR	58	2	5.50021	1.1819e-17	CDS	core	sRNA	core	NC_011601	2230791	2231127	-	NC_011601	1719533	1719584	-	3555	53892	18168329	E2348C_2181	E2348CN_0008	mgrR::wbiN	E2348CN_0008::E2348C_2181
mgrR	wbiN	24	1	17.6286	3.31351e-15	sRNA	core	CDS	core	NC_011601	1719571	1719631	-	NC_011601	2230769	2230797	-	45248	547	18180015	E2348CN_0008	E2348C_2181	mgrR::wbiN	E2348CN_0008::E2348C_2181
yahA.5UTR	mgrR	13	u	18.0237	4.6431e-06	5UTR	core	sRNA	core	NC_011601	311858	311897	+	NC_011601	1719534	1719568	-	243	53937	18171641	E2348C_0277.5UTR	E2348CN_0008	mgrR::yahA	E2348CN_0008::E2348C_0277
ybaJ	mgrR	37	1	4.06689	1.05049e-05	CDS	core	sRNA	core	NC_011601	440802	440980	-	NC_011601	1719533	1719582	-	3066	53913	18168818	E2348C_0396	E2348CN_0008	mgrR::ybaJ	E2348CN_0008::E2348C_0396
ycbZ	mgrR	46	3	68.3133	2.59696e-58	CDS	core	sRNA	core	NC_011601	1006302	1006340	-	NC_011601	1719534	1719586	-	227	53904	18171657	E2348C_0941	E2348CN_0008	mgrR::ycbZ	E2348CN_0008::E2348C_0941
ychM	mgrR	19	1	45.7282	3.08697e-18	CDS	core	sRNA	core	NC_011601	1369783	1369870	-	NC_011601	1719533	1719551	-	140	53931	18171744	E2348C_1329	E2348CN_0008	mgrR::ychM	E2348CN_0008::E2348C_1329
yfaZ	mgrR	19	u	51.2156	4.33678e-19	CDS	core	sRNA	core	NC_011601	2491224	2491459	-	NC_011601	1719534	1719592	-	125	53931	18171759	E2348C_2394	E2348CN_0008	mgrR::yfaZ	E2348CN_0008::E2348C_2394
mgrR	ygdQ	29	1	6.21452	1.06411e-07	sRNA	core	CDS	core	NC_011601	1719576	1719631	-	NC_011601	3207741	3207888	+	45243	1875	18178687	E2348CN_0008	E2348C_3102	mgrR::ygdQ	E2348CN_0008::E2348C_3102
ygdQ	mgrR	678	3	77.3371	0	CDS	core	sRNA	core	NC_011601	3207655	3207990	+	NC_011601	1719533	1719595	-	2990	53272	18168894	E2348C_3102	E2348CN_0008	mgrR::ygdQ	E2348CN_0008::E2348C_3102
yiiU	mgrR	13	u	9.25943	0.0119341	CDS	core	sRNA	core	NC_011601	4433824	4433923	+	NC_011601	1719534	1719552	-	473	53937	18171411	E2348C_4232	E2348CN_0008	mgrR::yiiU	E2348CN_0008::E2348C_4232
E2348C_2111	micA	21	u	6.8917	7.82606e-05	CDS	IE3	sRNA	core	NC_011601	2165172	2165188	-	NC_011601	3047174	3047204	+	293	187591	18037929	E2348C_2111	E2348C_ncR44	E2348C_2111::micA	E2348C_2111::E2348C_ncR44
micA	E2348C_2494	62	1	4.21335	2.6826e-13	sRNA	core	CDS	PP8	NC_011601	3047128	3047162	+	NC_011601	2593515	2593620	-	188098	1411	18036263	E2348C_ncR44	E2348C_2494	E2348C_2494::micA	E2348C_2494::E2348C_ncR44
micA	argP.rpiA.IGR	26	1	65.5997	2.66453e-28	sRNA	core	IGR	core	NC_011601	3047128	3047163	+	NC_011601	3287211	3287222	-	188134	38	18037636	E2348C_ncR44	E2348C_3166.E2348C_3165.IGR	argP.rpiA.IGR::micA	E2348C_3166.E2348C_3165.IGR::E2348C_ncR44
cesF.AS	micA	240	1	4.55227	7.04233e-71	AS	(LEE)	sRNA	core	NC_011601	4116820	4116900	-	NC_011601	3047164	3047207	+	5074	187372	18033148	E2348C_3943.AS	E2348C_ncR44	cesF.AS::micA	E2348C_3943.AS::E2348C_ncR44
micA	espA	204	3	10.5528	1.83608e-120	sRNA	core	CDS	(LEE)	NC_011601	3047128	3047164	+	NC_011601	4107101	4107152	-	187956	1855	18035819	E2348C_ncR44	E2348C_3936	espA::micA	E2348C_3936::E2348C_ncR44
micA	glnP	49	1	2.78323	0.00238161	sRNA	core	CDS	core	NC_011601	3047127	3047159	+	NC_011601	811567	811596	-	188111	1688	18035986	E2348C_ncR44	E2348C_0762	glnP::micA	E2348C_0762::E2348C_ncR44
micA	hisJ	33	1	9.25143	6.14921e-14	sRNA	core	CDS	core	NC_011601	3047128	3047163	+	NC_011601	2547606	2547685	-	188127	342	18037332	E2348C_ncR44	E2348C_2449	hisJ::micA	E2348C_2449::E2348C_ncR44
hupB	micA	206	2	3.19129	2.44767e-37	CDS	core	sRNA	core	NC_011601	420401	420500	+	NC_011601	3047169	3047206	+	6211	187406	18032011	E2348C_0375	E2348C_ncR44	hupB::micA	E2348C_0375::E2348C_ncR44
micA	hupB.5UTR	379	2	2.52742	4.84184e-48	sRNA	core	5UTR	core	NC_011601	3047127	3047553	+	NC_011601	420256	420499	+	187933	14381	18023141	E2348C_ncR44	E2348C_0375.5UTR	hupB::micA	E2348C_0375::E2348C_ncR44
micA	ompA.5UTR	1008	3	4.65972	0	sRNA	core	5UTR	core	NC_011601	3047127	3047165	+	NC_011601	1007834	1008151	-	187152	20825	18016849	E2348C_ncR44	E2348C_0943.5UTR	micA::ompA	E2348C_ncR44::E2348C_0943
ompA.5UTR	micA	1496	3	6.27408	0	5UTR	core	sRNA	core	NC_011601	1007822	1008210	-	NC_011601	3047151	3047208	+	23080	186116	18015142	E2348C_0943.5UTR	E2348C_ncR44	micA::ompA	E2348C_ncR44::E2348C_0943
pck.5UTR	micA	20	1	18.6711	9.23686e-12	5UTR	core	sRNA	core	NC_011601	3781497	3781503	+	NC_011601	3047175	3047205	+	103	187592	18038119	E2348C_3647.5UTR	E2348C_ncR44	micA::pck	E2348C_ncR44::E2348C_3647
micA	rpsT	28	u	3.83496	0.0172108	sRNA	core	CDS	core	NC_011601	3047128	3047155	+	NC_011601	23945	24000	-	188132	700	18036974	E2348C_ncR44	E2348C_0023	micA::rpsT	E2348C_ncR44::E2348C_0023
micA	smpA	56	1	24.0802	5.81786e-47	sRNA	core	CDS	core	NC_011601	3047128	3047164	+	NC_011601	2997319	2997392	+	188104	223	18037451	E2348C_ncR44	E2348C_2905	micA::smpA	E2348C_ncR44::E2348C_2905
micA	tsx.5UTR	82	1	3.17703	5.97525e-12	sRNA	core	5UTR	core	NC_011601	3047128	3047165	+	NC_011601	391046	391096	-	188078	2475	18035199	E2348C_ncR44	E2348C_0346.5UTR	micA::tsx	E2348C_ncR44::E2348C_0346
micA	wbiQ	24	1	6.84814	3.57025e-06	sRNA	core	CDS	core	NC_011601	3047128	3047164	+	NC_011601	2220419	2220495	-	188136	336	18037338	E2348C_ncR44	E2348C_2171	micA::wbiQ	E2348C_ncR44::E2348C_2171
micA	wzy.AS	16	u	8.97036	0.000492632	sRNA	core	AS	core	NC_011601	3047128	3047175	+	NC_011601	2222054	2222084	+	188144	171	18037503	E2348C_ncR44	E2348C_2173.AS	micA::wzy.AS	E2348C_ncR44::E2348C_2173.AS
ybiP.EST3UTR	micA	50	1	123.297	2.14395e-68	EST3UTR	core	sRNA	core	NC_011601	816831	816835	-	NC_011601	3047174	3047205	+	39	187562	18038183	E2348C_0768.EST3UTR	E2348C_ncR44	micA::ybiP.EST3UTR	E2348C_ncR44::E2348C_0768.EST3UTR
ompF	micF	1074	3	41.2724	0	CDS	core	sRNA	core	NC_011601	981680	982082	-	NC_011601	2440334	2440395	+	16492	28685	18179583	E2348C_0922	E2348C_ncR35	micF::ompF	E2348C_ncR35::E2348C_0922
E2348_P1_033.perC.IGR	micL	56	1	6.11746	4.46596e-19	IGR	NC_011603	sRNA	core	NC_011603	22042	22069	-	NC_011601	2057287	2057346	-	5971	27890	18191917	E2348_P1_033.E2348_P1_022.IGR	E2348CN_0009	E2348_P1_033.perC.IGR::micL	E2348_P1_033.E2348_P1_022.IGR::E2348CN_0009
E2348_P2_05	micL	43	u	3.3748	6.93749e-05	CDS	NC_011602	sRNA	core	NC_011602	3414	3653	-	NC_011601	2057287	2057378	-	8306	27903	18189582	E2348_P2_05	E2348CN_0009	E2348_P2_05::micL	E2348_P2_05::E2348CN_0009
micL	acpP	45	2	10.4366	1.68891e-23	sRNA	core	CDS	core	NC_011601	2057332	2057367	-	NC_011601	1235921	1235997	+	23066	3402	18199321	E2348CN_0009	E2348C_1186	acpP::micL	E2348C_1186::E2348CN_0009
acpP	micL	85	1	16.9546	6.8952e-65	CDS	core	sRNA	core	NC_011601	1235901	1235971	+	NC_011601	2057287	2057342	-	3274	27861	18194614	E2348C_1186	E2348CN_0009	acpP::micL	E2348C_1186::E2348CN_0009
lpp	micL	389	3	19.8394	0	CDS	core	sRNA	core	NC_011601	1828808	1829043	+	NC_011601	2057286	2057364	-	12939	27557	18184949	E2348C_1762	E2348CN_0009	lpp::micL	E2348C_1762::E2348CN_0009
micL	lpp	51	2	17.6314	6.32153e-38	sRNA	core	CDS	core	NC_011601	2057329	2057367	-	NC_011601	1828879	1828894	+	23060	2283	18200440	E2348CN_0009	E2348C_1762	lpp::micL	E2348C_1762::E2348CN_0009
secG.5UTR	micL	13	u	35.7349	9.0938e-10	5UTR	core	sRNA	core	NC_011601	3600820	3600832	-	NC_011601	2057287	2057311	-	237	27933	18197651	E2348C_3454.5UTR	E2348CN_0009	micL::secG	E2348CN_0009::E2348C_3454
upp	micL	20	1	13.4492	9.59495e-10	CDS	core	sRNA	core	NC_011601	2801544	2801668	-	NC_011601	2057287	2057314	-	969	27926	18196919	E2348C_2723	E2348CN_0009	micL::upp	E2348CN_0009::E2348C_2723
focA.5UTR	narS	13	u	879.565	1.08905e-27	5UTR	core	sRNA	core	NC_011601	949715	949833	-	NC_011601	1387331	1387354	+	280	962	18224579	E2348C_0897.5UTR	E2348CN_0046	focA::narS	E2348C_0897::E2348CN_0046
bfpA	omrA	132	3	3.72174	9.14814e-29	CDS	NC_011603	sRNA	core	NC_011603	3006	3087	+	NC_011601	3213400	3213663	-	9253	69558	18146891	E2348_P1_003	E2348C_ncR47	bfpA::omrA	E2348_P1_003::E2348C_ncR47
eaeA	omrA	57	1	3.16067	7.03184e-07	CDS	(LEE)	sRNA	core	NC_011601	4112005	4112096	-	NC_011601	3213403	3213637	-	4704	69589	18151484	E2348C_3939	E2348C_ncR47	eaeA::omrA	E2348C_3939::E2348C_ncR47
grlA	omrA	156	3	6.31018	7.41466e-63	CDS	(LEE)	sRNA	core	NC_011601	4127842	4127899	-	NC_011601	3213402	3213648	-	6457	69490	18149731	E2348C_3957	E2348C_ncR47	grlA::omrA	E2348C_3957::E2348C_ncR47
omrB	bfpA	83	1	4.62876	2.1197e-22	sRNA	core	CDS	NC_011603	NC_011601	3213658	3213688	-	NC_011603	3008	3195	+	16409	19877	18189465	E2348C_ncR48	E2348_P1_003	bfpA::omrB	E2348_P1_003::E2348C_ncR48
omrB	bfpB	46	1	2.9527	0.00100039	sRNA	core	CDS	NC_011603	NC_011601	3213670	3213688	-	NC_011603	3701	3751	+	16446	17233	18192109	E2348C_ncR48	E2348_P1_005	bfpB::omrB	E2348_P1_005::E2348C_ncR48
bfpE	omrB	44	1	12.5347	4.24864e-26	CDS	NC_011603	sRNA	core	NC_011603	9637	9731	+	NC_011601	3213605	3213648	-	5962	10721	18209107	E2348_P1_009	E2348C_ncR48	bfpE::omrB	E2348_P1_009::E2348C_ncR48
omrB	espD	64	2	6.79826	5.66588e-25	sRNA	core	CDS	(LEE)	NC_011601	3213669	3213688	-	NC_011601	4106404	4106465	-	16428	10429	18198913	E2348C_ncR48	E2348C_3935	espD::omrB	E2348C_3935::E2348C_ncR48
omrB	yohN	16	1	38.3575	1.02142e-13	sRNA	core	CDS	core	NC_011601	3213671	3213687	-	NC_011601	2315864	2315926	+	16476	461	18208881	E2348C_ncR48	E2348C_2252	omrB::yohN	E2348C_ncR48::E2348C_2252
E2348C_1246	pasA	668	2	31.6136	0	CDS	PP5	sRNA	PP2	NC_011601	1290785	1290960	+	NC_011601	743267	743454	-	1791	212492	18010883	E2348C_1246	E2348CN_0003	E2348C_1246::pasA	E2348C_1246::E2348CN_0003
E2348C_1392	pasA	20	1	12.2126	1.47706e-08	CDS	PP6	sRNA	PP2	NC_011601	1433667	1433765	-	NC_011601	743415	743443	-	149	198140	18027525	E2348C_1392	E2348CN_0003	E2348C_1392::pasA	E2348C_1392::E2348CN_0003
E2348C_2536	pasA	21	1	8.02798	5.60305e-06	CDS	PP8	sRNA	PP2	NC_011601	2620847	2620983	+	NC_011601	743416	743435	-	238	198139	18027436	E2348C_2536	E2348CN_0003	E2348C_2536::pasA	E2348C_2536::E2348CN_0003
E2348C_2737	pasA	22	1	15.5168	7.14997e-12	CDS	PP10	sRNA	PP2	NC_011601	2814680	2814791	+	NC_011601	743414	743458	-	129	198138	18027545	E2348C_2737	E2348CN_0003	E2348C_2737::pasA	E2348C_2737::E2348CN_0003
E2348C_2788	pasA	20	1	15.2914	3.10298e-10	CDS	IE4	sRNA	PP2	NC_011601	2864538	2864598	-	NC_011601	743414	743451	-	119	198140	18027555	E2348C_2788	E2348CN_0003	E2348C_2788::pasA	E2348C_2788::E2348CN_0003
E2348C_2894.rplS.IGR	pasA	15	u	68.2366	2.62683e-14	IGR	PP11	sRNA	PP2	NC_011601	2987585	2987618	+	NC_011601	743415	743455	-	20	198145	18027654	E2348C_2894.E2348C_2895.IGR	E2348CN_0003	E2348C_2894.rplS.IGR::pasA	E2348C_2894.E2348C_2895.IGR::E2348CN_0003
E2348C_2919.E2348C_2918.IGR	pasA	53	3	7.80391	5.86952e-22	IGR	IE5	sRNA	PP2	NC_011601	3013349	3013376	-	NC_011601	743415	743434	-	618	198107	18027056	E2348C_2919.E2348C_2918.IGR	E2348CN_0003	E2348C_2919.E2348C_2918.IGR::pasA	E2348C_2919.E2348C_2918.IGR::E2348CN_0003
E2348C_0686	pasA	57	u	2.39	0.0221723	CDS	PP2	sRNA	PP2	NC_011601	740203	740290	+	NC_011601	743381	743461	-	2146	200301	18023330	E2348C_0686	E2348CN_0003	E2348C_0686::pasA	E2348C_0686::E2348CN_0003
E2348C_0688	pasA	34	1	23.9819	1.68529e-26	CDS	PP2	sRNA	PP2	NC_011601	743225	743255	+	NC_011601	743415	743454	-	129	198126	18027545	E2348C_0688	E2348CN_0003	E2348C_0688::pasA	E2348C_0688::E2348CN_0003
ahpC.5UTR	pasA	47	1	6.74559	1.79982e-16	5UTR	core	sRNA	PP2	NC_011601	569633	569799	+	NC_011601	743415	743455	-	634	198113	18027040	E2348C_0508.5UTR	E2348CN_0003	ahpC::pasA	E2348C_0508::E2348CN_0003
ansP	pasA	26	1	12.5166	7.70951e-13	CDS	core	sRNA	PP2	NC_011601	1639301	1639400	-	NC_011601	743414	743450	-	189	198134	18027485	E2348C_1593	E2348CN_0003	ansP::pasA	E2348C_1593::E2348CN_0003
argE.AS	pasA	12	u	90.9808	1.85078e-11	AS	core	sRNA	PP2	NC_011601	4478839	4478856	+	NC_011601	743415	743424	-	12	198148	18027662	E2348C_4269.AS	E2348CN_0003	argE.AS::pasA	E2348C_4269.AS::E2348CN_0003
bfpC	pasA	240	1	1.48227	0.0213067	CDS	NC_011603	sRNA	PP2	NC_011603	6218	6365	+	NC_011601	743414	743456	-	14736	197920	18012938	E2348_P1_006	E2348CN_0003	bfpC::pasA	E2348_P1_006::E2348CN_0003
bfpE	pasA	268	2	1.51743	0.000373945	CDS	NC_011603	sRNA	PP2	NC_011603	9404	9699	+	NC_011601	743414	743471	-	16075	197892	18011599	E2348_P1_009	E2348CN_0003	bfpE::pasA	E2348_P1_009::E2348CN_0003
bfpI	pasA	1095	3	4.3503	0	CDS	NC_011603	sRNA	PP2	NC_011603	12201	12700	+	NC_011601	743414	743471	-	22997	197065	18004677	E2348_P1_013	E2348CN_0003	bfpI::pasA	E2348_P1_013::E2348CN_0003
pasA	bfpI	153	3	4.57276	7.68128e-44	sRNA	PP2	CDS	NC_011603	NC_011601	743447	743499	-	NC_011603	12302	12400	+	175480	3441	18046760	E2348CN_0003	E2348_P1_013	bfpI::pasA	E2348_P1_013::E2348CN_0003
bfpJ	pasA	356	3	3.17757	9.66528e-68	CDS	NC_011603	sRNA	PP2	NC_011603	12701	12798	+	NC_011601	743411	743460	-	10205	197804	18017469	E2348_P1_014	E2348CN_0003	bfpJ::pasA	E2348_P1_014::E2348CN_0003
bfpJ	pasA	141	3	1.69928	0.00927108	CDS	NC_011603	sRNA	PP2	NC_011603	12805	12974	+	NC_011601	743411	743444	-	7551	198019	18020123	E2348_P1_014	E2348CN_0003	bfpJ::pasA	E2348_P1_014::E2348CN_0003
chpA	pasA	22	u	16.5427	2.13393e-12	CDS	core	sRNA	PP2	NC_011601	3142716	3142738	-	NC_011601	743415	743448	-	121	198138	18027553	E2348C_3049	E2348CN_0003	chpA::pasA	E2348C_3049::E2348CN_0003
cvpA	pasA	51	1	4.32897	1.59443e-10	CDS	core	sRNA	PP2	NC_011601	2552015	2552200	-	NC_011601	743411	743440	-	1072	198109	18026602	E2348C_2453	E2348CN_0003	cvpA::pasA	E2348C_2453::E2348CN_0003
pasA	eaeA	161	2	3.3489	1.61538e-30	sRNA	PP2	CDS	(LEE)	NC_011601	743457	743499	-	NC_011601	4110701	4110798	-	175472	4944	18045257	E2348CN_0003	E2348C_3939	eaeA::pasA	E2348C_3939::E2348CN_0003
escT	pasA	148	1	7.27485	6.37519e-66	CDS	(LEE)	sRNA	PP2	NC_011601	4130011	4130100	-	NC_011601	743414	743467	-	1852	198012	18025822	E2348C_3961	E2348CN_0003	escT::pasA	E2348C_3961::E2348CN_0003
escU	pasA	52	2	7.74435	2.61124e-21	CDS	(LEE)	sRNA	PP2	NC_011601	4129502	4129597	-	NC_011601	743415	743471	-	611	198108	18027063	E2348C_3960	E2348CN_0003	escU::pasA	E2348C_3960::E2348CN_0003
espC	pasA	148	3	3.89247	1.86177e-34	CDS	IE5	sRNA	PP2	NC_011601	3008340	3008400	-	NC_011601	743414	743447	-	3461	198012	18024213	E2348C_2915	E2348CN_0003	espC::pasA	E2348C_2915::E2348CN_0003
espC	pasA	87	3	2.17552	0.000269917	CDS	IE5	sRNA	PP2	NC_011601	3008612	3008692	-	NC_011601	743411	743436	-	3639	198073	18024035	E2348C_2915	E2348CN_0003	espC::pasA	E2348C_2915::E2348CN_0003
espH.cesF.IGR	pasA	105	3	5.50176	4.04532e-35	IGR	(LEE)	sRNA	PP2	NC_011601	4117102	4117193	-	NC_011601	743414	743462	-	1737	198055	18025937	E2348C_3944.E2348C_3943.IGR	E2348CN_0003	espH.cesF.IGR::pasA	E2348C_3944.E2348C_3943.IGR::E2348CN_0003
fabZ	pasA	48	1	5.06103	4.03227e-12	CDS	core	sRNA	PP2	NC_011601	212071	212095	+	NC_011601	743414	743447	-	863	198112	18026811	E2348C_0185	E2348CN_0003	fabZ::pasA	E2348C_0185::E2348CN_0003
frr	pasA	24	1	9.45301	5.65057e-09	CDS	core	sRNA	PP2	NC_011601	203302	203444	+	NC_011601	743415	743458	-	231	198136	18027443	E2348C_0177	E2348CN_0003	frr::pasA	E2348C_0177::E2348CN_0003
ftsB	pasA	25	1	7.45781	2.18054e-07	CDS	core	sRNA	PP2	NC_011601	3107635	3107817	-	NC_011601	743415	743445	-	305	198135	18027369	E2348C_3018	E2348CN_0003	ftsB::pasA	E2348C_3018::E2348CN_0003
galE	pasA	101	1	2.41557	3.19047e-08	CDS	core	sRNA	PP2	NC_011601	2231020	2231299	-	NC_011601	743415	743454	-	3805	198059	18023869	E2348C_2182	E2348CN_0003	galE::pasA	E2348C_2182::E2348CN_0003
infA.5UTR	pasA	45	1	8.32242	6.33085e-19	5UTR	core	sRNA	PP2	NC_011601	924811	924884	-	NC_011601	743266	743454	-	457	213115	18012217	E2348C_0880.5UTR	E2348CN_0003	infA::pasA	E2348C_0880::E2348CN_0003
pflB	pasA	234	2	5.93404	5.79305e-90	CDS	core	sRNA	PP2	NC_011601	948539	948891	-	NC_011601	743414	743471	-	3591	197926	18024083	E2348C_0896	E2348CN_0003	pasA::pflB	E2348CN_0003::E2348C_0896
proY	pasA	12	u	11.3725	0.00820356	CDS	core	sRNA	PP2	NC_011601	380010	380061	+	NC_011601	743415	743444	-	96	198148	18027578	E2348C_0337	E2348CN_0003	pasA::proY	E2348CN_0003::E2348C_0337
rfaS	pasA	44	1	3.58742	8.72519e-06	CDS	core	sRNA	PP2	NC_011601	4051340	4051391	-	NC_011601	743415	743448	-	1116	198116	18026558	E2348C_3877	E2348CN_0003	pasA::rfaS	E2348CN_0003::E2348C_3877
rorf8	pasA	48	1	5.98315	6.85255e-15	CDS	(LEE)	sRNA	PP2	NC_011601	4123932	4123997	+	NC_011601	743414	743456	-	730	198112	18026944	E2348C_3952	E2348CN_0003	pasA::rorf8	E2348CN_0003::E2348C_3952
tir	pasA	109	3	4.00501	3.81979e-25	CDS	(LEE)	sRNA	PP2	NC_011601	4115501	4115560	-	NC_011601	743414	743454	-	2477	198051	18025197	E2348C_3941	E2348CN_0003	pasA::tir	E2348CN_0003::E2348C_3941
wzy	pasA	36	1	4.49942	1.83955e-06	CDS	core	sRNA	PP2	NC_011601	2221823	2222000	-	NC_011601	743415	743454	-	728	198124	18026946	E2348C_2173	E2348CN_0003	pasA::wzy	E2348CN_0003::E2348C_2173
ybeX	pasA	14	u	16.1233	6.0591e-06	CDS	core	sRNA	PP2	NC_011601	612635	612682	-	NC_011601	743415	743435	-	79	198146	18027595	E2348C_0551	E2348CN_0003	pasA::ybeX	E2348CN_0003::E2348C_0551
yebO	pasA	45	1	3.69213	1.98151e-06	CDS	core	sRNA	PP2	NC_011601	2007307	2007766	-	NC_011601	743415	743445	-	1109	198115	18026565	E2348C_1949	E2348CN_0003	pasA::yebO	E2348CN_0003::E2348C_1949
yhjJ.5UTR	pasA	79	2	11.5962	1.52516e-46	5UTR	core	sRNA	PP2	NC_011601	3927305	3927434	-	NC_011601	743403	743467	-	620	198081	18027054	E2348C_3769.5UTR	E2348CN_0003	pasA::yhjJ	E2348CN_0003::E2348C_3769
yjdM.EST5UTR	pasA	69	u	2.32281	0.00203943	EST5UTR	core	sRNA	PP2	NC_011601	4676525	4676578	-	NC_011601	743414	743467	-	2703	198091	18024971	E2348C_4436.EST5UTR	E2348CN_0003	pasA::yjdM	E2348CN_0003::E2348C_4436
yjeE.amiB.IGT	pasA	28	1	24.2634	4.38407e-21	IGT	core	sRNA	PP2	NC_011601	4743409	4743448	+	NC_011601	743415	743447	-	105	198132	18027569	E2348C_4491.E2348C_4492.IGT	E2348CN_0003	pasA::yjeE.amiB.IGT	E2348CN_0003::E2348C_4491.E2348C_4492.IGT
bfpB	pasB	62	2	3.6613	9.43454e-11	CDS	NC_011603	sRNA	PP6	NC_011603	3830	4040	+	NC_011601	1466260	1466284	-	27449	11220	18187103	E2348_P1_005	E2348CN_0006	bfpB::pasB	E2348_P1_005::E2348CN_0006
bfpI	pasB	33	3	11.2369	5.9904e-17	CDS	NC_011603	sRNA	PP6	NC_011603	12101	12291	+	NC_011601	1466261	1466285	-	4754	11249	18209798	E2348_P1_013	E2348CN_0006	bfpI::pasB	E2348_P1_013::E2348CN_0006
ftsZ	pasB	22	1	43.5573	6.34293e-22	CDS	core	sRNA	PP6	NC_011601	111363	111505	+	NC_011601	1466260	1466286	-	817	11260	18213735	E2348C_0100	E2348CN_0006	ftsZ::pasB	E2348C_0100::E2348CN_0006
galE	pasB	21	1	8.60269	7.96108e-07	CDS	core	sRNA	PP6	NC_011601	2231214	2231342	-	NC_011601	1466260	1466309	-	3878	11463	18210472	E2348C_2182	E2348CN_0006	galE::pasB	E2348C_2182::E2348CN_0006
ler	pasB	54	2	7.22654	1.43286e-21	CDS	(LEE)	sRNA	PP6	NC_011601	4133601	4133677	-	NC_011601	1466260	1466305	-	11900	11430	18202450	E2348C_3968	E2348CN_0006	ler::pasB	E2348C_3968::E2348CN_0006
perB	pasB	36	1	5.35794	7.37899e-09	CDS	NC_011603	sRNA	PP6	NC_011603	18372	18388	+	NC_011601	1466261	1466305	-	10684	11448	18203666	E2348_P1_021	E2348CN_0006	pasB::perB	E2348CN_0006::E2348_P1_021
rplX	pasB	11	u	31.7997	4.92532e-07	CDS	core	sRNA	PP6	NC_011601	3716832	3716836	-	NC_011601	1466261	1466265	-	559	11271	18213993	E2348C_3572	E2348CN_0006	pasB::rplX	E2348CN_0006::E2348C_3572
E2348C_1079	pasC	12	u	35.6496	1.6004e-08	CDS	IE2	sRNA	PP5	NC_011601	1130553	1130580	-	NC_011601	1290831	1290858	-	129	47434	18178259	E2348C_1079	E2348CN_0005	E2348C_1079::pasC	E2348C_1079::E2348CN_0005
E2348C_1093	pasC	16	u	44.1168	2.12754e-14	CDS	IE2	sRNA	PP5	NC_011601	1155189	1155226	-	NC_011601	1290832	1290870	-	139	47430	18178249	E2348C_1093	E2348CN_0005	E2348C_1093::pasC	E2348C_1093::E2348CN_0005
E2348C_3232.E2348C_3234.IGR	pasC	11	u	11.393	0.0231928	IGR	IE6	sRNA	PP5	NC_011601	3353705	3353740	+	NC_011601	1290832	1290854	-	370	47435	18178018	E2348C_3232.E2348C_3234.IGR	E2348CN_0005	E2348C_3232.E2348C_3234.IGR::pasC	E2348C_3232.E2348C_3234.IGR::E2348CN_0005
bfpB	pasC	359	3	4.53693	3.71338e-109	CDS	NC_011603	sRNA	PP5	NC_011603	3619	3799	+	NC_011601	1290827	1290877	-	30497	47087	18147891	E2348_P1_005	E2348CN_0005	bfpB::pasC	E2348_P1_005::E2348CN_0005
bfpI	pasC	68	u	2.27843	0.00463245	CDS	NC_011603	sRNA	PP5	NC_011603	12323	12497	+	NC_011601	1290831	1290871	-	11444	47378	18166944	E2348_P1_013	E2348CN_0005	bfpI::pasC	E2348_P1_013::E2348CN_0005
chpA	pasC	13	u	38.3241	4.98315e-10	CDS	core	sRNA	PP5	NC_011601	3142713	3142750	-	NC_011601	1290830	1290857	-	130	47433	18178258	E2348C_3049	E2348CN_0005	chpA::pasC	E2348C_3049::E2348CN_0005
ddl	pasC	25	1	14.9271	2.26101e-14	CDS	core	sRNA	PP5	NC_011601	360081	360197	-	NC_011601	1290832	1290864	-	642	47421	18177746	E2348C_0317	E2348CN_0005	ddl::pasC	E2348C_0317::E2348CN_0005
dinD.E2348C_3908.IGR	pasC	19	1	142.795	1.23906e-26	IGR	PP12	sRNA	PP5	NC_011601	4076228	4076276	-	NC_011601	1290831	1290857	-	51	47427	18178337	E2348C_3909.E2348C_3908.IGR	E2348CN_0005	dinD.E2348C_3908.IGR::pasC	E2348C_3909.E2348C_3908.IGR::E2348CN_0005
eaeA.cesT.IGT	pasC	216	1	2.26555	9.43118e-20	IGT	(LEE)	sRNA	PP5	NC_011601	4113102	4113200	-	NC_011601	1290831	1290877	-	36622	47230	18141766	E2348C_3939.E2348C_3940.IGT	E2348CN_0005	eaeA.cesT.IGT::pasC	E2348C_3939.E2348C_3940.IGT::E2348CN_0005
escJ	pasC	49	2	4.9694	1.9e-12	CDS	(LEE)	sRNA	PP5	NC_011601	4124602	4124683	+	NC_011601	1290831	1290878	-	3781	47397	18174607	E2348C_3953	E2348CN_0005	escJ::pasC	E2348C_3953::E2348CN_0005
escT	pasC	26	u	4.4411	0.0025526	CDS	(LEE)	sRNA	PP5	NC_011601	4130017	4130115	-	NC_011601	1290832	1290876	-	2244	47420	18176144	E2348C_3961	E2348CN_0005	escT::pasC	E2348C_3961::E2348CN_0005
espD	pasC	67	u	2.48327	0.000205312	CDS	(LEE)	sRNA	PP5	NC_011601	4106402	4106478	-	NC_011601	1290831	1290871	-	10346	47379	18168042	E2348C_3935	E2348CN_0005	espD::pasC	E2348C_3935::E2348CN_0005
fabZ	pasC	50	3	10.5532	9.78417e-27	CDS	core	sRNA	PP5	NC_011601	212306	212487	+	NC_011601	1290831	1290881	-	1817	47396	18176571	E2348C_0185	E2348CN_0005	fabZ::pasC	E2348C_0185::E2348CN_0005
fepA	pasC	42	u	3.49208	4.33892e-05	CDS	core	sRNA	PP5	NC_011601	543413	543574	-	NC_011601	1290832	1290879	-	4611	47404	18173777	E2348C_0485	E2348CN_0005	fepA::pasC	E2348C_0485::E2348CN_0005
frr	pasC	10	u	15.6414	0.00607267	CDS	core	sRNA	PP5	NC_011601	203312	203409	+	NC_011601	1290831	1290858	-	245	47436	18178143	E2348C_0177	E2348CN_0005	frr::pasC	E2348C_0177::E2348CN_0005
galE	pasC	51	2	5.07314	1.62146e-13	CDS	core	sRNA	PP5	NC_011601	2231030	2231297	-	NC_011601	1290831	1290868	-	3855	47395	18174533	E2348C_2182	E2348CN_0005	galE::pasC	E2348C_2182::E2348CN_0005
gltI.5UTR	pasC	29	u	3.89218	0.00531755	5UTR	core	sRNA	PP5	NC_011601	608628	608696	-	NC_011601	1290832	1290858	-	2856	47417	18175532	E2348C_0548.5UTR	E2348CN_0005	gltI::pasC	E2348C_0548::E2348CN_0005
hha.ybaJ.IGT	pasC	33	1	6.11747	3.06081e-09	IGT	core	sRNA	PP5	NC_011601	440801	440875	-	NC_011601	1290832	1290859	-	2068	47413	18176320	E2348C_0395.E2348C_0396.IGT	E2348CN_0005	hha.ybaJ.IGT::pasC	E2348C_0395.E2348C_0396.IGT::E2348CN_0005
lpp	pasC	58	1	3.01849	2.56732e-06	CDS	core	sRNA	PP5	NC_011601	1828807	1828890	+	NC_011601	1290831	1290877	-	7368	47388	18171020	E2348C_1762	E2348CN_0005	lpp::pasC	E2348C_1762::E2348CN_0005
lrp.5UTR	pasC	26	1	9.11011	4.07348e-10	5UTR	core	sRNA	PP5	NC_011601	930826	930966	+	NC_011601	1290832	1290856	-	1094	47420	18177294	E2348C_0885.5UTR	E2348CN_0005	lrp::pasC	E2348C_0885::E2348CN_0005
metK	pasC	17	u	8.78089	0.000114442	CDS	core	sRNA	PP5	NC_011601	3315313	3315778	+	NC_011601	1290832	1290856	-	742	47429	18177646	E2348C_3195	E2348CN_0005	metK::pasC	E2348C_3195::E2348CN_0005
ompW	pasC	27	1	9.01566	1.38369e-10	CDS	core	sRNA	PP5	NC_011601	1426863	1426959	+	NC_011601	1290831	1290858	-	1148	47419	18177240	E2348C_1383	E2348CN_0005	ompW::pasC	E2348C_1383::E2348CN_0005
pflB	pasC	154	3	23.8948	6.04783e-142	CDS	core	sRNA	PP5	NC_011601	948714	948890	-	NC_011601	1290831	1290881	-	2477	47292	18175911	E2348C_0896	E2348CN_0005	pasC::pflB	E2348CN_0005::E2348C_0896
rplM	pasC	46	2	8.61724	1.23507e-20	CDS	core	sRNA	PP5	NC_011601	3646691	3646797	-	NC_011601	1290831	1290873	-	2047	47400	18176341	E2348C_3502	E2348CN_0005	pasC::rplM	E2348CN_0005::E2348C_3502
rpsE	pasC	61	2	19.4838	1.84181e-48	CDS	core	sRNA	PP5	NC_011601	3714348	3714478	-	NC_011601	1290832	1290871	-	1201	47385	18177187	E2348C_3566	E2348CN_0005	pasC::rpsE	E2348CN_0005::E2348C_3566
spr.5UTR	pasC	32	1	45.1049	5.5338e-34	5UTR	core	sRNA	PP5	NC_011601	2400592	2400599	+	NC_011601	1290832	1290857	-	272	47414	18178116	E2348C_2322.5UTR	E2348CN_0005	pasC::spr	E2348CN_0005::E2348C_2322
wzxE	pasC	45	2	87.1586	2.03252e-61	CDS	core	sRNA	PP5	NC_011601	4273216	4273293	+	NC_011601	1290831	1290855	-	198	47401	18178190	E2348C_4093	E2348CN_0005	pasC::wzxE	E2348CN_0005::E2348C_4093
yfiD.5UTR	pasC	100	1	2.88667	4.67665e-13	5UTR	core	sRNA	PP5	NC_011601	2945902	2946009	-	NC_011601	1290831	1290883	-	13291	47346	18165097	E2348C_2856.5UTR	E2348CN_0005	pasC::yfiD	E2348CN_0005::E2348C_2856
yhcM.yhcB.IGR	pasC	15	u	35.9303	5.95896e-12	IGR	core	sRNA	PP5	NC_011601	3648253	3648299	+	NC_011601	1290832	1290858	-	160	47431	18178228	E2348C_3503.E2348C_3504.IGR	E2348CN_0005	pasC::yhcM.yhcB.IGR	E2348CN_0005::E2348C_3503.E2348C_3504.IGR
E2348C_2105	pasD1	10	u	14.8252	0.00906531	CDS	IE3	sRNA	PP4	NC_011601	2157910	2157953	-	NC_011601	1060424	1060432	+	525	23386	18201913	E2348C_2105	E2348CN_0004	E2348C_2105::pasD1	E2348C_2105::E2348CN_0004
aceE	pasD1	151	3	18.9131	1.70579e-125	CDS	core	sRNA	PP4	NC_011601	128906	129229	+	NC_011601	1060384	1060434	+	5974	24317	18195392	E2348C_0117	E2348CN_0004	aceE::pasD1	E2348C_0117::E2348CN_0004
bfpB	pasD1	16	u	12.3926	2.71897e-06	CDS	NC_011603	sRNA	PP4	NC_011603	4808	4879	+	NC_011601	1060395	1060432	+	961	24452	18200405	E2348_P1_005	E2348CN_0004	bfpB::pasD1	E2348_P1_005::E2348CN_0004
cesF.EST5UTR	pasD1	23	u	8.73229	4.67622e-08	EST5UTR	(LEE)	sRNA	PP4	NC_011601	4116603	4116629	+	NC_011601	1060424	1060433	+	2051	23373	18200387	E2348C_3943.EST5UTR	E2348CN_0004	cesF::pasD1	E2348C_3943::E2348CN_0004
cesF.map.IGR	pasD1	41	u	3.1851	0.00103766	IGR	(LEE)	sRNA	PP4	NC_011601	4116522	4116562	-	NC_011601	1060412	1060432	+	10027	23355	18192411	E2348C_3943.E2348C_3942.IGR	E2348CN_0004	cesF.map.IGR::pasD1	E2348C_3943.E2348C_3942.IGR::E2348CN_0004
citA.5UTR	pasD1	13	u	61.7056	1.02091e-12	5UTR	core	sRNA	PP4	NC_011601	581585	581600	+	NC_011601	1060424	1060433	+	164	23383	18202274	E2348C_0520.5UTR	E2348CN_0004	citA::pasD1	E2348C_0520::E2348CN_0004
coaE	pasD1	54	3	136.276	1.52012e-85	CDS	core	sRNA	PP4	NC_011601	118619	118700	-	NC_011601	1060424	1060432	+	309	23342	18202129	E2348C_0107	E2348CN_0004	coaE::pasD1	E2348C_0107::E2348CN_0004
cspG.5UTR	pasD1	20	1	7.17156	7.24908e-05	5UTR	core	sRNA	PP4	NC_011601	1038639	1038676	+	NC_011601	1060394	1060432	+	2076	24448	18199290	E2348C_0974.5UTR	E2348CN_0004	cspG::pasD1	E2348C_0974::E2348CN_0004
eaeA	pasD1	99	1	1.9197	0.00906547	CDS	(LEE)	sRNA	PP4	NC_011601	4110415	4110657	-	NC_011601	1060374	1060433	+	38437	24369	18162929	E2348C_3939	E2348CN_0004	eaeA::pasD1	E2348C_3939::E2348CN_0004
gltI.5UTR	pasD1	25	1	6.50811	2.0614e-06	5UTR	core	sRNA	PP4	NC_011601	608630	608699	-	NC_011601	1060399	1060432	+	2860	24443	18198506	E2348C_0548.5UTR	E2348CN_0004	gltI::pasD1	E2348C_0548::E2348CN_0004
ilvC.5UTR	pasD1	22	1	13.1274	5.1948e-11	5UTR	core	sRNA	PP4	NC_011601	4254480	4254551	+	NC_011601	1060424	1060432	+	1305	23374	18201133	E2348C_4076.5UTR	E2348CN_0004	ilvC::pasD1	E2348C_4076::E2348CN_0004
metV.E2348C_3081.IGR	pasD1	14	u	33.8464	1.2896e-10	IGR	core	sRNA	PP4	NC_011601	3179522	3179538	+	NC_011601	1060429	1060432	+	322	23382	18202116	E2348C_tRNA59.E2348C_3081.IGR	E2348CN_0004	metV.E2348C_3081.IGR::pasD1	E2348C_tRNA59.E2348C_3081.IGR::E2348CN_0004
perB	pasD1	224	3	3.93563	3.81309e-56	CDS	NC_011603	sRNA	PP4	NC_011603	17902	18390	+	NC_011601	1060387	1060432	+	42630	24244	18158736	E2348_P1_021	E2348CN_0004	pasD1::perB	E2348CN_0004::E2348_P1_021
perC	pasD1	181	3	5.00133	5.42115e-59	CDS	NC_011603	sRNA	PP4	NC_011603	18619	18788	+	NC_011601	1060424	1060432	+	28332	23215	18174106	E2348_P1_022	E2348CN_0004	pasD1::perC	E2348CN_0004::E2348_P1_022
potF.5UTR	pasD1	20	1	16.7482	1.61339e-11	5UTR	core	sRNA	PP4	NC_011601	892259	892294	+	NC_011601	1060387	1060432	+	889	24448	18200477	E2348C_0851.5UTR	E2348CN_0004	pasD1::potF	E2348CN_0004::E2348C_0851
rhoL.3UTR	pasD1	23	1	22.7011	7.78956e-17	3UTR	core	sRNA	PP4	NC_011601	4262122	4262145	+	NC_011601	1060424	1060433	+	789	23373	18201649	E2348C_4082.3UTR	E2348CN_0004	pasD1::rhoL.3UTR	E2348CN_0004::E2348C_4082.3UTR
sepL	pasD1	39	2	11.6495	2.07478e-21	CDS	(LEE)	sRNA	PP4	NC_011601	4107726	4107784	-	NC_011601	1060387	1060432	+	2494	24429	18198872	E2348C_3937	E2348CN_0004	pasD1::sepL	E2348CN_0004::E2348C_3937
spr.5UTR	pasD1	181	3	85.2286	3.3603e-263	5UTR	core	sRNA	PP4	NC_011601	2400641	2400734	+	NC_011601	1060416	1060432	+	1665	23215	18200773	E2348C_2322.5UTR	E2348CN_0004	pasD1::spr	E2348CN_0004::E2348C_2322
tir	pasD1	24	u	5.33517	0.000312116	CDS	(LEE)	sRNA	PP4	NC_011601	4113917	4114060	-	NC_011601	1060389	1060432	+	3349	24444	18198017	E2348C_3941	E2348CN_0004	pasD1::tir	E2348CN_0004::E2348C_3941
uspA.5UTR	pasD1	23	2	56.7058	1.72013e-25	5UTR	core	sRNA	PP4	NC_011601	3880669	3880686	+	NC_011601	1060386	1060432	+	302	24445	18201064	E2348C_3732.5UTR	E2348CN_0004	pasD1::uspA	E2348CN_0004::E2348C_3732
yhdW	pasD1	34	1	15.232	1.08786e-21	CDS	core	sRNA	PP4	NC_011601	3688373	3688442	+	NC_011601	1060424	1060432	+	1739	23362	18200699	E2348C_3538	E2348CN_0004	pasD1::yhdW	E2348CN_0004::E2348C_3538
pasD2	E2348C_1100.AS	11	u	15.1914	0.00138638	sRNA	PP2	AS	IE2	NC_011601	741157	741161	+	NC_011601	1162113	1162121	+	63839	206	18161778	E2348CN_0002	E2348C_1100.AS	E2348C_1100.AS::pasD2	E2348C_1100.AS::E2348CN_0002
E2348C_2105	pasD2	18	1	9.62842	7.68405e-06	CDS	IE3	sRNA	PP2	NC_011601	2157910	2157947	-	NC_011601	741309	741328	+	517	65665	18159634	E2348C_2105	E2348CN_0002	E2348C_2105::pasD2	E2348C_2105::E2348CN_0002
pasD2	E2348C_2106.EST5UTR	13	u	19.1634	2.37253e-06	sRNA	PP2	EST5UTR	IE3	NC_011601	741157	741175	+	NC_011601	2160021	2160051	-	63837	193	18161791	E2348CN_0002	E2348C_2106.EST5UTR	E2348C_2106::pasD2	E2348C_2106::E2348CN_0002
E2348C_2919.E2348C_2918.IGR	pasD2	23	u	6.79592	8.0962e-06	IGR	IE5	sRNA	PP2	NC_011601	3013601	3013666	-	NC_011601	741309	741328	+	936	65660	18159215	E2348C_2919.E2348C_2918.IGR	E2348CN_0002	E2348C_2919.E2348C_2918.IGR::pasD2	E2348C_2919.E2348C_2918.IGR::E2348CN_0002
E2348C_0684	pasD2	71	1	2.96338	2.06858e-08	CDS	PP2	sRNA	PP2	NC_011601	738427	738690	-	NC_011601	741309	741328	+	6629	65612	18153522	E2348C_0684	E2348CN_0002	E2348C_0684::pasD2	E2348C_0684::E2348CN_0002
aceE	pasD2	192	3	6.76947	7.33999e-83	CDS	core	sRNA	PP2	NC_011601	128905	129092	+	NC_011601	741203	741329	+	4669	110018	18110955	E2348C_0117	E2348CN_0002	aceE::pasD2	E2348C_0117::E2348CN_0002
cesF	pasD2	209	2	3.54167	5.8169e-45	CDS	(LEE)	sRNA	PP2	NC_011601	4116593	4117000	+	NC_011601	741307	741329	+	16353	65474	18143798	E2348C_3943	E2348CN_0002	cesF::pasD2	E2348C_3943::E2348CN_0002
citA.5UTR	pasD2	37	2	73.1108	1.29127e-46	5UTR	core	sRNA	PP2	NC_011601	581578	581600	+	NC_011601	741309	741329	+	140	65646	18160011	E2348C_0520.5UTR	E2348CN_0002	citA::pasD2	E2348C_0520::E2348CN_0002
coaE	pasD2	125	3	122.786	1.62778e-192	CDS	core	sRNA	PP2	NC_011601	118625	118702	-	NC_011601	741309	741329	+	282	65558	18159869	E2348C_0107	E2348CN_0002	coaE::pasD2	E2348C_0107::E2348CN_0002
pasD2	eaeA	42	u	3.50408	4.04199e-05	sRNA	PP2	CDS	(LEE)	NC_011601	741151	741199	+	NC_011601	4110901	4110958	-	63808	3411	18158573	E2348CN_0002	E2348C_3939	eaeA::pasD2	E2348C_3939::E2348CN_0002
eaeA	pasD2	287	2	3.93387	6.89838e-73	CDS	(LEE)	sRNA	PP2	NC_011601	4110529	4110599	-	NC_011601	741307	741329	+	20237	65396	18139914	E2348C_3939	E2348CN_0002	eaeA::pasD2	E2348C_3939::E2348CN_0002
gltI.5UTR	pasD2	73	2	7.18439	1.90308e-30	5UTR	core	sRNA	PP2	NC_011601	608628	608696	-	NC_011601	741309	741329	+	2812	65610	18157339	E2348C_0548.5UTR	E2348CN_0002	gltI::pasD2	E2348C_0548::E2348CN_0002
hdhA.5UTR	pasD2	12	u	75.4177	6.54816e-12	5UTR	core	sRNA	PP2	NC_011601	1773219	1773224	-	NC_011601	741320	741328	+	44	65671	18160107	E2348C_1704.5UTR	E2348CN_0002	hdhA::pasD2	E2348C_1704::E2348CN_0002
ilvC.5UTR	pasD2	71	2	12.0402	1.95336e-43	5UTR	core	sRNA	PP2	NC_011601	4254481	4254695	+	NC_011601	741309	741329	+	1632	65612	18158519	E2348C_4076.5UTR	E2348CN_0002	ilvC::pasD2	E2348C_4076::E2348CN_0002
metV.E2348C_3081.IGR	pasD2	33	2	30.1265	1.21932e-29	IGR	core	sRNA	PP2	NC_011601	3179506	3179538	+	NC_011601	741308	741329	+	303	65650	18159848	E2348C_tRNA59.E2348C_3081.IGR	E2348CN_0002	metV.E2348C_3081.IGR::pasD2	E2348C_tRNA59.E2348C_3081.IGR::E2348CN_0002
perA	pasD2	156	3	10.099	2.73267e-90	CDS	NC_011603	sRNA	PP2	NC_011603	17907	17998	+	NC_011601	741308	741328	+	4280	65527	18155871	E2348_P1_020	E2348CN_0002	pasD2::perA	E2348CN_0002::E2348_P1_020
perC	pasD2	601	3	5.99893	2.46202e-243	CDS	NC_011603	sRNA	PP2	NC_011603	18620	18791	+	NC_011601	741305	741329	+	27912	65082	18132239	E2348_P1_022	E2348CN_0002	pasD2::perC	E2348CN_0002::E2348_P1_022
potF.5UTR	pasD2	22	1	6.85946	1.99612e-05	5UTR	core	sRNA	PP2	NC_011601	892254	892294	+	NC_011601	741303	741328	+	887	65661	18159264	E2348C_0851.5UTR	E2348CN_0002	pasD2::potF	E2348CN_0002::E2348C_0851
rhoL.3UTR	pasD2	48	2	17.3826	8.84766e-35	3UTR	core	sRNA	PP2	NC_011601	4262112	4262200	+	NC_011601	741307	741328	+	764	65635	18159387	E2348C_4082.3UTR	E2348CN_0002	pasD2::rhoL.3UTR	E2348CN_0002::E2348C_4082.3UTR
sepL	pasD2	44	1	4.22766	2.99255e-08	CDS	(LEE)	sRNA	PP2	NC_011601	4108509	4108593	-	NC_011601	741301	741328	+	2879	65639	18157272	E2348C_3937	E2348CN_0002	pasD2::sepL	E2348CN_0002::E2348C_3937
spr.5UTR	pasD2	405	3	64.561	0	5UTR	core	sRNA	PP2	NC_011601	2400592	2400734	+	NC_011601	741306	741329	+	1745	65278	18158406	E2348C_2322.5UTR	E2348CN_0002	pasD2::spr	E2348CN_0002::E2348C_2322
tppB.5UTR	pasD2	13	u	23.4941	1.78874e-07	5UTR	core	sRNA	PP2	NC_011601	1788490	1788563	+	NC_011601	741222	741264	+	226	44514	18181081	E2348C_1721.5UTR	E2348CN_0002	pasD2::tppB	E2348CN_0002::E2348C_1721
ttcA.uspF.IGR	pasD2	14	u	20.1887	2.25802e-07	IGR	core	sRNA	PP2	NC_011601	1579538	1579544	+	NC_011601	741265	741328	+	114	110196	18115510	E2348C_1536.E2348C_1537.IGR	E2348CN_0002	pasD2::ttcA.uspF.IGR	E2348CN_0002::E2348C_1536.E2348C_1537.IGR
uspA.5UTR	pasD2	91	3	63.9751	2.14569e-114	5UTR	core	sRNA	PP2	NC_011601	3880628	3880688	+	NC_011601	741279	741329	+	234	110119	18115390	E2348C_3732.5UTR	E2348CN_0002	pasD2::uspA	E2348CN_0002::E2348C_3732
yehB.AS	pasD2	16	u	167.576	1.23704e-22	AS	core	sRNA	PP2	NC_011601	2319713	2319776	+	NC_011601	741221	741283	+	39	44511	18181268	E2348C_2255.AS	E2348CN_0002	pasD2::yehB.AS	E2348CN_0002::E2348C_2255.AS
yhdW	pasD2	104	1	17.2541	1.76933e-80	CDS	core	sRNA	PP2	NC_011601	3688374	3688442	+	NC_011601	741307	741328	+	1669	65579	18158482	E2348C_3538	E2348CN_0002	pasD2::yhdW	E2348CN_0002::E2348C_3538
E2348C_1079	rprA	24	1	69.1169	6.59948e-29	CDS	IE2	sRNA	core	NC_011601	1131818	1131895	-	NC_011601	1841882	1841902	+	385	16423	18209002	E2348C_1079	E2348C_ncR22	E2348C_1079::rprA	E2348C_1079::E2348C_ncR22
E2348C_3964	rprA	58	2	13.936	2.51956e-38	CDS	(LEE)	sRNA	core	NC_011601	4131812	4131937	-	NC_011601	1841871	1841903	+	4623	16389	18204764	E2348C_3964	E2348C_ncR22	E2348C_3964::rprA	E2348C_3964::E2348C_ncR22
E2348C_4590	rprA	15	u	94.4451	3.71232e-18	CDS	PP13	sRNA	core	NC_011601	4849855	4849887	-	NC_011601	1841885	1841903	+	176	16432	18209211	E2348C_4590	E2348C_ncR22	E2348C_4590::rprA	E2348C_4590::E2348C_ncR22
E2348_P1_033.perC.IGR	rprA	185	3	82.1599	2.22698e-267	IGR	NC_011603	sRNA	core	NC_011603	21945	21997	-	NC_011601	1841853	1841905	+	2521	16262	18206866	E2348_P1_033.E2348_P1_022.IGR	E2348C_ncR22	E2348_P1_033.perC.IGR::rprA	E2348_P1_033.E2348_P1_022.IGR::E2348C_ncR22
E2348C_0684	rprA	51	2	174.813	3.60387e-86	CDS	PP2	sRNA	core	NC_011601	737916	737993	-	NC_011601	1841881	1841903	+	324	16396	18209063	E2348C_0684	E2348C_ncR22	E2348C_0684::rprA	E2348C_0684::E2348C_ncR22
E2348C_0723	rprA	19	u	45.4854	1.46112e-18	CDS	PP2	sRNA	core	NC_011601	771247	771282	-	NC_011601	1841894	1841902	+	463	16428	18208924	E2348C_0723	E2348C_ncR22	E2348C_0723::rprA	E2348C_0723::E2348C_ncR22
apt	rprA	13	u	192.058	8.36247e-19	CDS	core	sRNA	core	NC_011601	451869	451889	+	NC_011601	1841897	1841902	+	75	16434	18209312	E2348C_0404	E2348C_ncR22	apt::rprA	E2348C_0404::E2348C_ncR22
bax	rprA	76	3	185.378	1.82029e-132	CDS	core	sRNA	core	NC_011601	3989489	3989562	-	NC_011601	1841882	1841903	+	456	16371	18208931	E2348C_3822	E2348C_ncR22	bax::rprA	E2348C_3822::E2348C_ncR22
bfpA	rprA	161	3	6.58018	9.50448e-68	CDS	NC_011603	sRNA	core	NC_011603	2803	2899	+	NC_011601	1841849	1841903	+	27316	16286	18182071	E2348_P1_003	E2348C_ncR22	bfpA::rprA	E2348_P1_003::E2348C_ncR22
cesD	rprA	45	1	7.96642	7.79072e-19	CDS	(LEE)	sRNA	core	NC_011601	4126834	4127154	+	NC_011601	1841881	1841903	+	6269	16402	18203118	E2348C_3956	E2348C_ncR22	cesD::rprA	E2348C_3956::E2348C_ncR22
cesF	rprA	38	1	20.7095	1.36524e-29	CDS	(LEE)	sRNA	core	NC_011601	4116614	4116694	+	NC_011601	1841867	1841903	+	2036	16409	18207351	E2348C_3943	E2348C_ncR22	cesF::rprA	E2348C_3943::E2348C_ncR22
chuT.chuA.IGR	rprA	61	2	250.136	1.28439e-112	IGR	core	sRNA	core	NC_011601	3895124	3895170	-	NC_011601	1841881	1841903	+	271	16386	18209116	E2348C_3744.E2348C_3743.IGR	E2348C_ncR22	chuT.chuA.IGR::rprA	E2348C_3744.E2348C_3743.IGR::E2348C_ncR22
csgD.5UTR	rprA	181	3	261.104	0	5UTR	core	sRNA	core	NC_011601	1186757	1186845	-	NC_011601	1841870	1841903	+	776	16266	18208611	E2348C_1130.5UTR	E2348C_ncR22	csgD::rprA	E2348C_1130::E2348C_ncR22
ecpR	rprA	18	1	13.7485	1.82991e-08	CDS	core	sRNA	core	NC_011601	281406	281509	-	NC_011601	1841849	1841902	+	1451	16429	18207936	E2348C_0250	E2348C_ncR22	ecpR::rprA	E2348C_0250::E2348C_ncR22
escV	rprA	44	1	34.5171	2.7114e-44	CDS	(LEE)	sRNA	core	NC_011601	4121681	4121778	-	NC_011601	1841878	1841903	+	1415	16403	18207972	E2348C_3949	E2348C_ncR22	escV::rprA	E2348C_3949::E2348C_ncR22
espC	rprA	36	u	4.39559	2.19127e-06	CDS	IE5	sRNA	core	NC_011601	3007383	3007663	-	NC_011601	1841863	1841902	+	9083	16411	18200304	E2348C_2915	E2348C_ncR22	espC::rprA	E2348C_2915::E2348C_ncR22
evgA	rprA	59	2	354.36	1.2456e-116	CDS	core	sRNA	core	NC_011601	2640121	2640199	+	NC_011601	1841853	1841903	+	185	16388	18209202	E2348C_2562	E2348C_ncR22	evgA::rprA	E2348C_2562::E2348C_ncR22
fabZ	rprA	31	1	9.79487	6.01415e-14	CDS	core	sRNA	core	NC_011601	212131	212248	+	NC_011601	1841878	1841902	+	3510	16416	18205877	E2348C_0185	E2348C_ncR22	fabZ::rprA	E2348C_0185::E2348C_ncR22
fdhD.fdoG.IGR	rprA	34	1	27.9189	3.70978e-30	IGR	core	sRNA	core	NC_011601	4396338	4396487	-	NC_011601	1841881	1841902	+	1351	16413	18208036	E2348C_4198.E2348C_4197.IGR	E2348C_ncR22	fdhD.fdoG.IGR::rprA	E2348C_4198.E2348C_4197.IGR::E2348C_ncR22
flhD	rprA	19	1	58.4996	1.50001e-20	CDS	core	sRNA	core	NC_011601	2074703	2074985	-	NC_011601	1841882	1841902	+	360	16428	18209027	E2348C_2015	E2348C_ncR22	flhD::rprA	E2348C_2015::E2348C_ncR22
focA	rprA	210	3	182.836	0	CDS	core	sRNA	core	NC_011601	949522	949577	-	NC_011601	1841865	1841903	+	1288	16237	18208099	E2348C_0897	E2348C_ncR22	focA::rprA	E2348C_0897::E2348C_ncR22
fur	rprA	24	1	69.4778	5.85692e-29	CDS	core	sRNA	core	NC_011601	640657	640887	-	NC_011601	1841883	1841902	+	383	16423	18209004	E2348C_0574	E2348C_ncR22	fur::rprA	E2348C_0574::E2348C_ncR22
gfcB	rprA	19	u	20.7684	2.15671e-12	CDS	core	sRNA	core	NC_011601	1037316	1037368	-	NC_011601	1841882	1841903	+	1014	16428	18208373	E2348C_0971	E2348C_ncR22	gfcB::rprA	E2348C_0971::E2348C_ncR22
glnK	rprA	93	2	35.4085	9.51516e-100	CDS	core	sRNA	core	NC_011601	431720	431885	+	NC_011601	1841881	1841903	+	2924	16354	18206463	E2348C_0385	E2348C_ncR22	glnK::rprA	E2348C_0385::E2348C_ncR22
gltB	rprA	21	1	12.5283	6.48643e-10	CDS	core	sRNA	core	NC_011601	3632918	3632977	+	NC_011601	1841872	1841902	+	1858	16426	18207529	E2348C_3491	E2348C_ncR22	gltB::rprA	E2348C_3491::E2348C_ncR22
gltI	rprA	57	2	13.8507	1.91715e-37	CDS	core	sRNA	core	NC_011601	608508	608683	-	NC_011601	1841865	1841902	+	4571	16390	18204816	E2348C_0548	E2348C_ncR22	gltI::rprA	E2348C_0548::E2348C_ncR22
infA	rprA	15	u	41.3486	5.101e-13	CDS	core	sRNA	core	NC_011601	924751	924799	-	NC_011601	1841885	1841902	+	402	16432	18208985	E2348C_0880	E2348C_ncR22	infA::rprA	E2348C_0880::E2348C_ncR22
lpd	rprA	11	u	15.765	0.000773984	CDS	core	sRNA	core	NC_011601	133929	134065	+	NC_011601	1841894	1841902	+	773	16436	18208614	E2348C_0119	E2348C_ncR22	lpd::rprA	E2348C_0119::E2348C_ncR22
manC	rprA	41	2	209.706	2.58296e-71	CDS	core	sRNA	core	NC_011601	2227244	2227261	-	NC_011601	1841881	1841902	+	217	16406	18209170	E2348C_2177	E2348C_ncR22	manC::rprA	E2348C_2177::E2348C_ncR22
map	rprA	35	1	25.5628	6.55916e-30	CDS	(LEE)	sRNA	core	NC_011601	4116223	4116361	-	NC_011601	1841882	1841903	+	1519	16412	18207868	E2348C_3942	E2348C_ncR22	map::rprA	E2348C_3942::E2348C_ncR22
mltD	rprA	30	1	106.309	1.12697e-42	CDS	core	sRNA	core	NC_011601	244108	244184	-	NC_011601	1841880	1841902	+	313	16417	18209074	E2348C_0211	E2348C_ncR22	mltD::rprA	E2348C_0211::E2348C_ncR22
nlpD	rprA	86	2	6.17155	4.24741e-32	CDS	core	sRNA	core	NC_011601	3102535	3102700	-	NC_011601	1841843	1841902	+	15496	16361	18193891	E2348C_3012	E2348C_ncR22	nlpD::rprA	E2348C_3012::E2348C_ncR22
ompC	rprA	25	2	21.5881	3.01219e-18	CDS	core	sRNA	core	NC_011601	2439526	2439597	-	NC_011601	1841881	1841902	+	1284	16422	18208103	E2348C_2360	E2348C_ncR22	ompC::rprA	E2348C_2360::E2348C_ncR22
osmB.EST3UTR	rprA	546	3	1374.17	0	EST3UTR	core	sRNA	core	NC_011601	1509615	1509953	-	NC_011601	1841879	1841903	+	455	15901	18208932	E2348C_1475.EST3UTR	E2348C_ncR22	osmB.EST3UTR::rprA	E2348C_1475.EST3UTR::E2348C_ncR22
pepA	rprA	36	u	596.192	4.65144e-76	CDS	core	sRNA	core	NC_011601	4840286	4840369	-	NC_011601	1841881	1841902	+	67	16411	18209320	E2348C_4584	E2348C_ncR22	pepA::rprA	E2348C_4584::E2348C_ncR22
perB	rprA	19	1	6.68465	0.000694005	CDS	NC_011603	sRNA	core	NC_011603	18215	18282	+	NC_011601	1841879	1841902	+	3150	16428	18206237	E2348_P1_021	E2348C_ncR22	perB::rprA	E2348_P1_021::E2348C_ncR22
pspB	rprA	12	u	271.337	1.37551e-18	CDS	core	sRNA	core	NC_011601	1536044	1536180	+	NC_011601	1841872	1841902	+	49	16435	18209338	E2348C_1497	E2348C_ncR22	pspB::rprA	E2348C_1497::E2348C_ncR22
rcsB	rprA	43	2	147.776	5.24739e-69	CDS	core	sRNA	core	NC_011601	2443412	2443543	+	NC_011601	1841881	1841902	+	323	16404	18209064	E2348C_2362	E2348C_ncR22	rcsB::rprA	E2348C_2362::E2348C_ncR22
rpoE	rprA	12	u	10.9964	0.00654549	CDS	core	sRNA	core	NC_011601	2939234	2939296	-	NC_011601	1841881	1841903	+	1209	16435	18208178	E2348C_2850	E2348C_ncR22	rpoE::rprA	E2348C_2850::E2348C_ncR22
rrmJ	rprA	18	1	151.14	3.14967e-26	CDS	core	sRNA	core	NC_011601	3605822	3605877	-	NC_011601	1841878	1841903	+	132	16429	18209255	E2348C_3458	E2348C_ncR22	rprA::rrmJ	E2348C_ncR22::E2348C_3458
rsuA	rprA	16	u	170.497	1.54503e-23	CDS	core	sRNA	core	NC_011601	2411130	2411305	-	NC_011601	1841883	1841902	+	104	16431	18209283	E2348C_2330	E2348C_ncR22	rprA::rsuA	E2348C_ncR22::E2348C_2330
sbmA.5UTR	rprA	22	1	44.3442	4.93373e-22	5UTR	core	sRNA	core	NC_011601	355702	355762	+	NC_011601	1841883	1841902	+	550	16425	18208837	E2348C_0313.5UTR	E2348C_ncR22	rprA::sbmA	E2348C_ncR22::E2348C_0313
sstT.5UTR	rprA	33	1	32.9499	2.14555e-31	5UTR	core	sRNA	core	NC_011601	3525501	3525549	+	NC_011601	1841884	1841902	+	1111	16414	18208276	E2348C_3382.5UTR	E2348C_ncR22	rprA::sstT	E2348C_ncR22::E2348C_3382
traT	rprA	59	3	71.4096	8.09723e-79	CDS	NC_011603	sRNA	core	NC_011603	45903	45995	-	NC_011601	1841881	1841903	+	918	16388	18208469	E2348_P1_046	E2348C_ncR22	rprA::traT	E2348C_ncR22::E2348_P1_046
wbiN	rprA	917	3	1012.38	0	CDS	core	sRNA	core	NC_011601	2230347	2230419	-	NC_011601	1841878	1841903	+	1062	15530	18208325	E2348C_2181	E2348C_ncR22	rprA::wbiN	E2348C_ncR22::E2348C_2181
yfbQ.lrhA.IGR	rprA	63	2	97.7881	1.1637e-92	IGR	core	sRNA	core	NC_011601	2528218	2528300	-	NC_011601	1841878	1841903	+	716	16384	18208671	E2348C_2430.E2348C_2429.IGR	E2348C_ncR22	rprA::yfbQ.lrhA.IGR	E2348C_ncR22::E2348C_2430.E2348C_2429.IGR
yfgM	rprA	32	1	11.1504	3.53071e-16	CDS	core	sRNA	core	NC_011601	2874413	2874542	-	NC_011601	1841867	1841902	+	3183	16415	18206204	E2348C_2796	E2348C_ncR22	rprA::yfgM	E2348C_ncR22::E2348C_2796
ymgC.EST5UTR	rprA	139	2	1261.83	0	EST5UTR	core	sRNA	core	NC_011601	1325410	1325758	+	NC_011601	1841878	1841903	+	123	16308	18209264	E2348C_1284.EST5UTR	E2348C_ncR22	rprA::ymgC	E2348C_ncR22::E2348C_1284
yncL	rprA	39	2	49.6326	1.29984e-44	CDS	core	sRNA	core	NC_011601	1632400	1632486	-	NC_011601	1841871	1841902	+	872	16408	18208515	E2348C_1585	E2348C_ncR22	rprA::yncL	E2348C_ncR22::E2348C_1585
yqjH	rprA	36	1	42.1784	2.23399e-38	CDS	core	sRNA	core	NC_011601	3500928	3501154	-	NC_011601	1841894	1841903	+	947	16411	18208440	E2348C_3363	E2348C_ncR22	rprA::yqjH	E2348C_ncR22::E2348C_3363
zntB.ydaL.IGR	rprA	36	2	487.132	1.66611e-73	IGR	core	sRNA	core	NC_011601	1574346	1574396	-	NC_011601	1841880	1841903	+	82	16411	18209305	E2348C_1534.E2348C_1532.IGR	E2348C_ncR22	rprA::zntB.ydaL.IGR	E2348C_ncR22::E2348C_1534.E2348C_1532.IGR
E2348C_3947	rybB	43	1	6.85663	6.81361e-15	CDS	(LEE)	sRNA	core	NC_011601	4119415	4119462	-	NC_011601	886501	886506	-	550	205468	18019773	E2348C_3947	E2348C_ncR09	E2348C_3947::rybB	E2348C_3947::E2348C_ncR09
lpp	ryfD	31	1	14.441	9.5544e-19	CDS	core	sRNA	core	NC_011601	1828807	1828888	+	NC_011601	2965068	2965175	-	7395	5287	18213121	E2348C_1762	E2348C_ncR42	lpp::ryfD	E2348C_1762::E2348C_ncR42
E2348C_1079	ryhB	19	1	10.0126	8.68537e-07	CDS	IE2	sRNA	core	NC_011601	1130702	1131106	-	NC_011601	3832971	3833005	-	1034	33385	18191396	E2348C_1079	E2348C_ncR60	E2348C_1079::ryhB	E2348C_1079::E2348C_ncR60
E2348C_1401	ryhB	19	1	29.9232	3.79249e-15	CDS	PP6	sRNA	core	NC_011601	1439421	1439521	-	NC_011601	3832971	3833005	-	346	33385	18192084	E2348C_1401	E2348C_ncR60	E2348C_1401::ryhB	E2348C_1401::E2348C_ncR60
E2348C_0153	ryhB	12	u	13.4791	0.000720345	CDS	core	sRNA	core	NC_011601	173326	173407	+	NC_011601	3832971	3832990	-	629	25759	18199434	E2348C_0153	E2348C_ncR60	E2348C_0153::ryhB	E2348C_0153::E2348C_ncR60
E2348C_2112	ryhB	14	1	33.5333	1.50317e-10	CDS	IE3	sRNA	core	NC_011601	2165655	2165717	-	NC_011601	3832972	3832979	-	295	25757	18199768	E2348C_2112	E2348C_ncR60	E2348C_2112::ryhB	E2348C_2112::E2348C_ncR60
E2348C_2113	ryhB	13	u	14.9353	3.81438e-05	CDS	IE3	sRNA	core	NC_011601	2166959	2166996	-	NC_011601	3832971	3832979	-	615	25758	18199448	E2348C_2113	E2348C_ncR60	E2348C_2113::ryhB	E2348C_2113::E2348C_ncR60
E2348C_3226.E2348C_3223.IGR	ryhB	11	u	457.162	2.68147e-18	IGR	IE6	sRNA	core	NC_011601	3344377	3344397	-	NC_011601	3832971	3832990	-	17	25760	18200046	E2348C_3226.E2348C_3223.IGR	E2348C_ncR60	E2348C_3226.E2348C_3223.IGR::ryhB	E2348C_3226.E2348C_3223.IGR::E2348C_ncR60
E2348C_3931	ryhB	93	2	18.1153	6.05666e-74	CDS	(LEE)	sRNA	core	NC_011601	4104222	4104280	-	NC_011601	3832971	3832998	-	3638	25678	18196425	E2348C_3931	E2348C_ncR60	E2348C_3931::ryhB	E2348C_3931::E2348C_ncR60
ryhB	E2348C_3966	336	3	8.0765	1.78353e-171	sRNA	core	CDS	(LEE)	NC_011601	3833002	3833067	-	NC_011601	4133201	4133298	-	24397	30984	18170117	E2348C_ncR60	E2348C_3966	E2348C_3966::ryhB	E2348C_3966::E2348C_ncR60
E2348C_3967	ryhB	1307	3	6.0399	0	CDS	(LEE)	sRNA	core	NC_011601	4133208	4133697	-	NC_011601	3832971	3833036	-	121830	32097	18070600	E2348C_3967	E2348C_ncR60	E2348C_3967::ryhB	E2348C_3967::E2348C_ncR60
E2348C_4612	ryhB	12	u	18.5202	2.17439e-05	CDS	core	sRNA	core	NC_011601	4870506	4870656	+	NC_011601	3832971	3833019	-	353	33392	18192077	E2348C_4612	E2348C_ncR60	E2348C_4612::ryhB	E2348C_4612::E2348C_ncR60
E2348_P2_05	ryhB	47	1	15.5244	4.30833e-32	CDS	NC_011602	sRNA	core	NC_011602	3104	3382	-	NC_011601	3832971	3833010	-	1651	33357	18190779	E2348_P2_05	E2348C_ncR60	E2348_P2_05::ryhB	E2348_P2_05::E2348C_ncR60
aspA	ryhB	35	1	30.0015	4.9037e-32	CDS	core	sRNA	core	NC_011601	4715014	4715260	-	NC_011601	3832971	3833008	-	636	33369	18191794	E2348C_4465	E2348C_ncR60	aspA::ryhB	E2348C_4465::E2348C_ncR60
bfpA	ryhB	93	2	2.32504	1.96887e-06	CDS	NC_011603	sRNA	core	NC_011603	2743	2800	+	NC_011601	3832971	3833041	-	21819	33311	18170611	E2348_P1_003	E2348C_ncR60	bfpA::ryhB	E2348_P1_003::E2348C_ncR60
bfpA.bfpG.IGT	ryhB	232	3	43.4625	2.18138e-273	IGT	NC_011603	sRNA	core	NC_011603	3204	3299	+	NC_011601	3832971	3833008	-	2927	33172	18189503	E2348_P1_003.E2348_P1_004.IGT	E2348C_ncR60	bfpA.bfpG.IGT::ryhB	E2348_P1_003.E2348_P1_004.IGT::E2348C_ncR60
bfpF	ryhB	32	u	3.55314	0.00670312	CDS	NC_011603	sRNA	core	NC_011603	10189	10590	+	NC_011601	3832971	3832990	-	6366	25739	18193697	E2348_P1_010	E2348C_ncR60	bfpF::ryhB	E2348_P1_010::E2348C_ncR60
bfpI	ryhB	48	1	5.73495	1.46947e-14	CDS	NC_011603	sRNA	core	NC_011603	12004	12098	+	NC_011601	3832971	3832999	-	5920	25723	18194143	E2348_P1_013	E2348C_ncR60	bfpI::ryhB	E2348_P1_013::E2348C_ncR60
cesF	ryhB	180	2	9.68881	1.58109e-102	CDS	(LEE)	sRNA	core	NC_011601	4117001	4117192	+	NC_011601	3832971	3833000	-	13203	25591	18186860	E2348C_3943	E2348C_ncR60	cesF::ryhB	E2348C_3943::E2348C_ncR60
cesF.map.IGR	ryhB	372	3	20.9168	0	IGR	(LEE)	sRNA	core	NC_011601	4116123	4116569	-	NC_011601	3832971	3833000	-	12735	25399	18187328	E2348C_3943.E2348C_3942.IGR	E2348C_ncR60	cesF.map.IGR::ryhB	E2348C_3943.E2348C_3942.IGR::E2348C_ncR60
chuS	ryhB	14	1	15.4719	4.16669e-06	CDS	core	sRNA	core	NC_011601	3892804	3892939	-	NC_011601	3832972	3833005	-	493	33390	18191937	E2348C_3742	E2348C_ncR60	chuS::ryhB	E2348C_3742::E2348C_ncR60
cirA.5UTR	ryhB	71	2	15.2599	2.2159e-50	5UTR	core	sRNA	core	NC_011601	2377633	2377736	-	NC_011601	3832971	3833007	-	2539	33333	18189891	E2348C_2301.5UTR	E2348C_ncR60	cirA::ryhB	E2348C_2301::E2348C_ncR60
cydA.5UTR	ryhB	54	1	13.4368	1.83919e-34	5UTR	core	sRNA	core	NC_011601	685253	685397	+	NC_011601	3832971	3833016	-	2192	33350	18190238	E2348C_0616.5UTR	E2348C_ncR60	cydA::ryhB	E2348C_0616::E2348C_ncR60
cysE.5UTR	ryhB	16	u	22.4165	3.43283e-10	5UTR	core	sRNA	core	NC_011601	4029709	4030171	-	NC_011601	3833002	3833026	-	1707	7617	18216494	E2348C_3856.5UTR	E2348C_ncR60	cysE::ryhB	E2348C_3856::E2348C_ncR60
dksA	ryhB	15	1	35.5682	5.06049e-12	CDS	core	sRNA	core	NC_011601	166330	166389	-	NC_011601	3832971	3832990	-	298	25756	18199765	E2348C_0148	E2348C_ncR60	dksA::ryhB	E2348C_0148::E2348C_ncR60
eaeA	ryhB	67	1	3.35861	3.34781e-10	CDS	(LEE)	sRNA	core	NC_011601	4112208	4112400	-	NC_011601	3832970	3832999	-	14114	25704	18185949	E2348C_3939	E2348C_ncR60	eaeA::ryhB	E2348C_3939::E2348C_ncR60
eda.edd.IGT	ryhB	10	u	56.9752	2.80816e-08	IGT	core	sRNA	core	NC_011601	2031745	2031768	-	NC_011601	3832972	3833000	-	124	25761	18199939	E2348C_1975.E2348C_1976.IGT	E2348C_ncR60	eda.edd.IGT::ryhB	E2348C_1975.E2348C_1976.IGT::E2348C_ncR60
entS	ryhB	10	u	23.7874	0.00010901	CDS	core	sRNA	core	NC_011601	553333	553536	+	NC_011601	3832971	3833000	-	297	25761	18199766	E2348C_0493	E2348C_ncR60	entS::ryhB	E2348C_0493::E2348C_ncR60
espC	ryhB	77	1	15.4393	1.79338e-55	CDS	IE5	sRNA	core	NC_011601	3008382	3008400	-	NC_011601	3832971	3832990	-	3532	25694	18196531	E2348C_2915	E2348C_ncR60	espC::ryhB	E2348C_2915::E2348C_ncR60
espZ	ryhB	47	1	8.25403	1.81826e-20	CDS	(LEE)	sRNA	core	NC_011601	4123305	4123578	+	NC_011601	3832971	3833019	-	3105	33357	18189325	E2348C_3951	E2348C_ncR60	espZ::ryhB	E2348C_3951::E2348C_ncR60
fabZ	ryhB	30	3	16.5342	5.44352e-20	CDS	core	sRNA	core	NC_011601	212306	212395	+	NC_011601	3832971	3833005	-	989	33374	18191441	E2348C_0185	E2348C_ncR60	fabZ::ryhB	E2348C_0185::E2348C_ncR60
fabZ	ryhB	193	3	103.339	5.5567e-294	CDS	core	sRNA	core	NC_011601	212201	212296	+	NC_011601	3832971	3833005	-	1023	33211	18191407	E2348C_0185	E2348C_ncR60	fabZ::ryhB	E2348C_0185::E2348C_ncR60
fdx	ryhB	21	1	68.5274	2.47168e-24	CDS	core	sRNA	core	NC_011601	2892021	2892050	-	NC_011601	3832971	3833019	-	167	33383	18192263	E2348C_2808	E2348C_ncR60	fdx::ryhB	E2348C_2808::E2348C_ncR60
fepD	ryhB	13	1	11.6859	0.000717298	CDS	core	sRNA	core	NC_011601	552923	553291	-	NC_011601	3832971	3832979	-	786	25758	18199277	E2348C_0492	E2348C_ncR60	fepD::ryhB	E2348C_0492::E2348C_ncR60
frdA.5UTR	ryhB	13	2	12.1497	0.000150611	5UTR	core	sRNA	core	NC_011601	4729927	4730241	-	NC_011601	3832972	3833000	-	756	25758	18199307	E2348C_4482.5UTR	E2348C_ncR60	frdA::ryhB	E2348C_4482::E2348C_ncR60
ryhB	frdA.5UTR	19	1	31.5148	1.31297e-15	sRNA	core	5UTR	core	NC_011601	3833025	3833067	-	NC_011601	4730114	4730207	-	24714	444	18200657	E2348C_ncR60	E2348C_4482.5UTR	frdA::ryhB	E2348C_4482::E2348C_ncR60
frdA.5UTR	ryhB	34	2	142.252	1.64761e-53	5UTR	core	sRNA	core	NC_011601	4730159	4730241	-	NC_011601	3833005	3833031	-	573	7599	18217628	E2348C_4482.5UTR	E2348C_ncR60	frdA::ryhB	E2348C_4482::E2348C_ncR60
gcvH.gcvT.IGT	ryhB	48	1	11.2974	8.01858e-27	IGT	core	sRNA	core	NC_011601	3277159	3277237	-	NC_011601	3832972	3833009	-	2317	33356	18190113	E2348C_3156.E2348C_3157.IGT	E2348C_ncR60	gcvH.gcvT.IGT::ryhB	E2348C_3156.E2348C_3157.IGT::E2348C_ncR60
gltB	ryhB	86	3	49.783	1.12136e-103	CDS	core	sRNA	core	NC_011601	3633213	3633327	+	NC_011601	3832971	3832980	-	1224	25685	18198839	E2348C_3491	E2348C_ncR60	gltB::ryhB	E2348C_3491::E2348C_ncR60
gltB.5UTR	ryhB	13	u	12.1485	0.000465818	5UTR	core	sRNA	core	NC_011601	3632648	3632695	+	NC_011601	3832971	3833004	-	583	33391	18191847	E2348C_3491.5UTR	E2348C_ncR60	gltB::ryhB	E2348C_3491::E2348C_ncR60
hns	ryhB	127	3	16.871	5.86487e-99	CDS	core	sRNA	core	NC_011601	1406347	1406761	-	NC_011601	3832971	3833000	-	5341	25644	18194722	E2348C_1364	E2348C_ncR60	hns::ryhB	E2348C_1364::E2348C_ncR60
hybO	ryhB	82	2	77.1848	7.72619e-113	CDS	core	sRNA	core	NC_011601	3419013	3419096	-	NC_011601	3832971	3833006	-	580	33322	18191850	E2348C_3284	E2348C_ncR60	hybO::ryhB	E2348C_3284::E2348C_ncR60
ispA	ryhB	13	u	32.3429	3.02397e-09	CDS	core	sRNA	core	NC_011601	399168	399307	-	NC_011601	3832971	3832978	-	284	25758	18199779	E2348C_0356	E2348C_ncR60	ispA::ryhB	E2348C_0356::E2348C_ncR60
lpp	ryhB	57	1	5.4726	3.15152e-17	CDS	core	sRNA	core	NC_011601	1828831	1828895	+	NC_011601	3832971	3833000	-	7369	25714	18192694	E2348C_1762	E2348C_ncR60	lpp::ryhB	E2348C_1762::E2348C_ncR60
lpxM	ryhB	12	1	18.0776	2.7303e-05	CDS	core	sRNA	core	NC_011601	2039180	2039190	-	NC_011601	3832971	3832979	-	469	25759	18199594	E2348C_1980	E2348C_ncR60	lpxM::ryhB	E2348C_1980::E2348C_ncR60
mrp	ryhB	31	1	70.2529	9.87612e-39	CDS	core	sRNA	core	NC_011601	2324396	2324624	-	NC_011601	3832971	3832980	-	312	25740	18199751	E2348C_2259	E2348C_ncR60	mrp::ryhB	E2348C_2259::E2348C_ncR60
narP	ryhB	31	1	17.0301	9.80308e-21	CDS	core	sRNA	core	NC_011601	2418446	2418783	+	NC_011601	3832971	3832998	-	1287	25740	18198776	E2348C_2337	E2348C_ncR60	narP::ryhB	E2348C_2337::E2348C_ncR60
nuoC	ryhB	74	2	21.835	1.59182e-63	CDS	core	sRNA	core	NC_011601	2525246	2525385	-	NC_011601	3832971	3832990	-	2400	25697	18197663	E2348C_2426	E2348C_ncR60	nuoC::ryhB	E2348C_2426::E2348C_ncR60
nuoG.nuoF.IGT	ryhB	53	1	50.2778	4.07845e-62	IGT	core	sRNA	core	NC_011601	2521704	2521996	-	NC_011601	3832971	3833017	-	575	33351	18191855	E2348C_2423.E2348C_2424.IGT	E2348C_ncR60	nuoG.nuoF.IGT::ryhB	E2348C_2423.E2348C_2424.IGT::E2348C_ncR60
perC	ryhB	260	1	3.44985	6.02502e-55	CDS	NC_011603	sRNA	core	NC_011603	18318	18597	+	NC_011601	3832971	3833000	-	53609	25511	18146454	E2348_P1_022	E2348C_ncR60	perC::ryhB	E2348_P1_022::E2348C_ncR60
proP	ryhB	32	1	11.5901	1.31029e-16	CDS	core	sRNA	core	NC_011601	4681461	4681673	+	NC_011601	3832971	3833005	-	1505	33372	18190925	E2348C_4439	E2348C_ncR60	proP::ryhB	E2348C_4439::E2348C_ncR60
rplL	ryhB	62	1	3.73812	3.66225e-11	CDS	core	sRNA	core	NC_011601	4511004	4511195	+	NC_011601	3832971	3832998	-	11734	25709	18188329	E2348C_4293	E2348C_ncR60	rplL::ryhB	E2348C_4293::E2348C_ncR60
rplU.5UTR	ryhB	50	1	9.52076	8.28098e-25	5UTR	core	sRNA	core	NC_011601	3611511	3611648	-	NC_011601	3832971	3833020	-	2864	33354	18189566	E2348C_3465.5UTR	E2348C_ncR60	rplU::ryhB	E2348C_3465::E2348C_ncR60
rraB	ryhB	26	1	27.1888	1.42685e-21	CDS	core	sRNA	core	NC_011601	4834460	4834789	+	NC_011601	3832971	3832979	-	676	25745	18199387	E2348C_4579	E2348C_ncR60	rraB::ryhB	E2348C_4579::E2348C_ncR60
serS.dmsB.IGR	ryhB	53	1	474.769	6.61938e-108	IGR	core	sRNA	core	NC_011601	939357	939497	+	NC_011601	3832972	3833000	-	79	25718	18199984	E2348C_0889.E2348C_0891.IGR	E2348C_ncR60	ryhB::serS.dmsB.IGR	E2348C_ncR60::E2348C_0889.E2348C_0891.IGR
sodB	ryhB	27	u	5.95732	1.96478e-06	CDS	core	sRNA	core	NC_011601	1806779	1807176	+	NC_011601	3832971	3833019	-	2470	33377	18189960	E2348C_1742	E2348C_ncR60	ryhB::sodB	E2348C_ncR60::E2348C_1742
ryhB	sodB.5UTR	16	u	14.1775	3.75781e-07	sRNA	core	5UTR	core	NC_011601	3833039	3833067	-	NC_011601	1806824	1806839	+	24717	831	18200270	E2348C_ncR60	E2348C_1742.5UTR	ryhB::sodB	E2348C_ncR60::E2348C_1742
sugE	ryhB	13	u	93.7294	6.7336e-15	CDS	core	sRNA	core	NC_011601	4724714	4724728	+	NC_011601	3832971	3832980	-	98	25758	18199965	E2348C_4476	E2348C_ncR60	ryhB::sugE	E2348C_ncR60::E2348C_4476
ttcA.uspF.IGR	ryhB	13	u	18.2247	3.42475e-06	IGR	core	sRNA	core	NC_011601	1579696	1579983	+	NC_011601	3832972	3832975	-	504	25758	18199559	E2348C_1536.E2348C_1537.IGR	E2348C_ncR60	ryhB::ttcA.uspF.IGR	E2348C_ncR60::E2348C_1536.E2348C_1537.IGR
typA	ryhB	29	1	20.8811	1.94359e-21	CDS	core	sRNA	core	NC_011601	4374376	4374406	+	NC_011601	3832971	3833003	-	757	33375	18191673	E2348C_4177	E2348C_ncR60	ryhB::typA	E2348C_ncR60::E2348C_4177
yadR	ryhB	11	u	19.797	7.01183e-05	CDS	core	sRNA	core	NC_011601	187320	187676	+	NC_011601	3833002	3833017	-	1328	7622	18216873	E2348C_0163	E2348C_ncR60	ryhB::yadR	E2348C_ncR60::E2348C_0163
ydfG	ryhB	11	1	64.7643	3.46668e-10	CDS	core	sRNA	core	NC_011601	1723228	1723261	+	NC_011601	3832971	3832979	-	120	25760	18199943	E2348C_1659	E2348C_ncR60	ryhB::ydfG	E2348C_ncR60::E2348C_1659
ydiJ	ryhB	22	1	34.2551	1.575e-19	CDS	core	sRNA	core	NC_011601	1840007	1840113	-	NC_011601	3832972	3833017	-	350	33382	18192080	E2348C_1772	E2348C_ncR60	ryhB::ydiJ	E2348C_ncR60::E2348C_1772
ygiQ	ryhB	44	2	34.7738	3.75789e-44	CDS	core	sRNA	core	NC_011601	3434962	3435173	-	NC_011601	3832971	3833020	-	690	33360	18191740	E2348C_3301	E2348C_ncR60	ryhB::ygiQ	E2348C_ncR60::E2348C_3301
yiiU	ryhB	38	1	82.9494	3.99666e-51	CDS	core	sRNA	core	NC_011601	4433644	4433698	+	NC_011601	3832971	3832990	-	324	25733	18199739	E2348C_4232	E2348C_ncR60	ryhB::yiiU	E2348C_ncR60::E2348C_4232
yncE.5UTR	ryhB	291	3	66.9132	0	5UTR	core	sRNA	core	NC_011601	1636919	1637385	+	NC_011601	3832971	3833009	-	2389	33113	18190041	E2348C_1592.5UTR	E2348C_ncR60	ryhB::yncE	E2348C_ncR60::E2348C_1592
sdhX	ackA	13	u	76.4675	4.91005e-14	sRNA	core	CDS	core	NC_011601	679213	679246	+	NC_011601	2535017	2535053	+	8215	377	18217229	E2348CN_0001	E2348C_2436	ackA::sdhX	E2348C_2436::E2348CN_0001
fdoG	sdhX	15	u	47.9946	5.11003e-14	CDS	core	sRNA	core	NC_011601	4396027	4396380	-	NC_011601	679242	679305	+	707	8053	18217059	E2348C_4197	E2348CN_0001	fdoG::sdhX	E2348C_4197::E2348CN_0001
yfbV.ackA.IGR	sdhX	10	u	32.8597	4.3764e-06	IGR	core	sRNA	core	NC_011601	2534911	2534997	+	NC_011601	679241	679304	+	688	8058	18217078	E2348C_2435.E2348C_2436.IGR	E2348CN_0001	sdhX::yfbV.ackA.IGR	E2348CN_0001::E2348C_2435.E2348C_2436.IGR
E2348C_1401.E2348C_1402.IGR	sdsR	25	1	5.13914	0.000353221	IGR	PP6	sRNA	core	NC_011601	1439529	1439614	+	NC_011601	2022077	2022133	-	690	127591	18097528	E2348C_1401.E2348C_1402.IGR	E2348C_ncR26	E2348C_1401.E2348C_1402.IGR::sdsR	E2348C_1401.E2348C_1402.IGR::E2348C_ncR26
E2348C_2704	sdsR	34	1	66.0695	8.6994e-40	CDS	core	sRNA	core	NC_011601	2777101	2777270	-	NC_011601	2022078	2022132	-	73	127582	18098145	E2348C_2704	E2348C_ncR26	E2348C_2704::sdsR	E2348C_2704::E2348C_ncR26
E2348C_2920	sdsR	54	1	4.42302	6.32061e-12	CDS	IE5	sRNA	core	NC_011601	3013818	3013877	-	NC_011601	2022078	2022102	-	1732	127562	18096486	E2348C_2920	E2348C_ncR26	E2348C_2920::sdsR	E2348C_2920::E2348C_ncR26
E2348C_3966	sdsR	44	1	10.2427	1.6854e-22	CDS	(LEE)	sRNA	core	NC_011601	4133174	4133300	-	NC_011601	2022114	2022146	-	35306	2213	18188271	E2348C_3966	E2348C_ncR26	E2348C_3966::sdsR	E2348C_3966::E2348C_ncR26
E2348C_0767.AS	sdsR	10	u	29.5476	3.08076e-05	AS	core	sRNA	core	NC_011601	816324	816327	-	NC_011601	2022078	2022132	-	48	127606	18098170	E2348C_0767.AS	E2348C_ncR26	E2348C_0767.AS::sdsR	E2348C_0767.AS::E2348C_ncR26
artI	sdsR	19	u	10.0556	1.2188e-06	CDS	core	sRNA	core	NC_011601	901259	901294	-	NC_011601	2022078	2022150	-	268	127597	18097950	E2348C_0860	E2348C_ncR26	artI::sdsR	E2348C_0860::E2348C_ncR26
asr.ynfM.IGR	sdsR	43	2	18.712	2.07502e-31	IGR	core	sRNA	core	NC_011601	1746247	1746367	-	NC_011601	2022077	2022150	-	326	127573	18097892	E2348C_1681.E2348C_1680.IGR	E2348C_ncR26	asr.ynfM.IGR::sdsR	E2348C_1681.E2348C_1680.IGR::E2348C_ncR26
bfpC	sdsR	497	3	3.32436	8.23053e-103	CDS	NC_011603	sRNA	core	NC_011603	6412	6587	+	NC_011601	2022076	2022130	-	21260	127119	18076958	E2348_P1_006	E2348C_ncR26	bfpC::sdsR	E2348_P1_006::E2348C_ncR26
bfpD	sdsR	56	u	2.59182	0.00176393	CDS	NC_011603	sRNA	core	NC_011603	8204	8285	+	NC_011601	2022077	2022130	-	3065	127560	18095153	E2348_P1_008	E2348C_ncR26	bfpD::sdsR	E2348_P1_008::E2348C_ncR26
bfpE	sdsR	35	1	13.4988	8.76339e-21	CDS	NC_011603	sRNA	core	NC_011603	9249	9377	+	NC_011601	2022129	2022154	-	21240	2222	18202337	E2348_P1_009	E2348C_ncR26	bfpE::sdsR	E2348_P1_009::E2348C_ncR26
bfpF	sdsR	53	u	3.14317	6.44715e-06	CDS	NC_011603	sRNA	core	NC_011603	10201	10383	+	NC_011601	2022078	2022146	-	2392	127563	18095826	E2348_P1_010	E2348C_ncR26	bfpF::sdsR	E2348_P1_010::E2348C_ncR26
bfpI	sdsR	110	1	3.39804	5.64188e-20	CDS	NC_011603	sRNA	core	NC_011603	12135	12300	+	NC_011601	2022077	2022099	-	4677	125249	18095798	E2348_P1_013	E2348C_ncR26	bfpI::sdsR	E2348_P1_013::E2348C_ncR26
cspD	sdsR	12	u	39.5807	1.3052e-08	CDS	core	sRNA	core	NC_011601	920709	920790	-	NC_011601	2022078	2022133	-	43	127604	18098175	E2348C_0877	E2348C_ncR26	cspD::sdsR	E2348C_0877::E2348C_ncR26
ecpR	sdsR	25	1	5.47224	0.000100311	CDS	core	sRNA	core	NC_011601	281238	281273	-	NC_011601	2022078	2022147	-	648	127591	18097570	E2348C_0250	E2348C_ncR26	ecpR::sdsR	E2348C_0250::E2348C_ncR26
fepA.5UTR	sdsR	230	1	6.02493	2.44437e-90	5UTR	core	sRNA	core	NC_011601	543512	543686	-	NC_011601	2022077	2022151	-	5422	127386	18092796	E2348C_0485.5UTR	E2348C_ncR26	fepA::sdsR	E2348C_0485::E2348C_ncR26
fliY	sdsR	10	u	20.9275	0.000627422	CDS	core	sRNA	core	NC_011601	2097840	2097882	-	NC_011601	2022078	2022079	-	69	125349	18100406	E2348C_2038	E2348C_ncR26	fliY::sdsR	E2348C_2038::E2348C_ncR26
gadC	sdsR	13	u	17.5443	9.64158e-06	CDS	core	sRNA	core	NC_011601	1672657	1672728	-	NC_011601	2022078	2022084	-	107	125346	18100368	E2348C_1619	E2348C_ncR26	gadC::sdsR	E2348C_1619::E2348C_ncR26
galE	sdsR	57	1	2.99482	6.3511e-06	CDS	core	sRNA	core	NC_011601	2231202	2231300	-	NC_011601	2022076	2022146	-	2700	127559	18095518	E2348C_2182	E2348C_ncR26	galE::sdsR	E2348C_2182::E2348C_ncR26
glnH	sdsR	38	u	3.75634	6.0391e-05	CDS	core	sRNA	core	NC_011601	812327	812400	-	NC_011601	2022078	2022081	-	1461	125321	18099014	E2348C_0763	E2348C_ncR26	glnH::sdsR	E2348C_0763::E2348C_ncR26
grxC	sdsR	20	1	11.6261	2.36404e-08	CDS	core	sRNA	core	NC_011601	4031719	4031779	-	NC_011601	2022078	2022146	-	244	127596	18097974	E2348C_3859	E2348C_ncR26	grxC::sdsR	E2348C_3859::E2348C_ncR26
hfq	sdsR	63	1	2.34015	0.007446	CDS	core	sRNA	core	NC_011601	4747604	4747689	+	NC_011601	2022077	2022130	-	3819	127553	18094399	E2348C_4495	E2348C_ncR26	hfq::sdsR	E2348C_4495::E2348C_ncR26
mobA.EST3UTR	sdsR	190	2	33.9	8.92508e-198	EST3UTR	EU580135.1	sRNA	core	EU580135.1	4182	4200	+	NC_011601	2022077	2022121	-	796	127426	18097422	E2348_P3_04.EST3UTR	E2348C_ncR26	mobA.EST3UTR::sdsR	E2348_P3_04.EST3UTR::E2348C_ncR26
mobA.EST3UTR	sdsR	157	2	2.4568	1.17051e-16	EST3UTR	EU580135.1	sRNA	core	EU580135.1	4201	4254	+	NC_011601	2022077	2022237	-	9068	127478	18089131	E2348_P3_04.EST3UTR	E2348C_ncR26	mobA.EST3UTR::sdsR	E2348_P3_04.EST3UTR::E2348C_ncR26
perA	sdsR	134	u	1.89429	5.00694e-05	CDS	NC_011603	sRNA	core	NC_011603	17148	17200	+	NC_011601	2022077	2022146	-	10037	127482	18088181	E2348_P1_020	E2348C_ncR26	perA::sdsR	E2348_P1_020::E2348C_ncR26
prlC.5UTR	sdsR	30	1	18.2812	3.34565e-20	5UTR	core	sRNA	core	NC_011601	3885791	3885802	-	NC_011601	2022078	2022085	-	237	125329	18100238	E2348C_3735.5UTR	E2348C_ncR26	prlC::sdsR	E2348C_3735::E2348C_ncR26
rfaS	sdsR	37	1	3.13144	0.0128651	CDS	core	sRNA	core	NC_011601	4051120	4051400	-	NC_011601	2022078	2022146	-	1676	127579	18096542	E2348C_3877	E2348C_ncR26	rfaS::sdsR	E2348C_3877::E2348C_ncR26
rssA	sdsR	24	u	6.00381	3.99295e-05	CDS	core	sRNA	core	NC_011601	1403013	1403198	+	NC_011601	2022077	2022131	-	567	127592	18097651	E2348C_1361	E2348C_ncR26	rssA::sdsR	E2348C_1361::E2348C_ncR26
sepL	sdsR	168	1	2.16199	2.17815e-12	CDS	(LEE)	sRNA	core	NC_011601	4108201	4108299	-	NC_011601	2022076	2022081	-	11228	125191	18089247	E2348C_3937	E2348C_ncR26	sdsR::sepL	E2348C_ncR26::E2348C_3937
wzy	sdsR	17	u	7.98405	0.000599844	CDS	core	sRNA	core	NC_011601	2221601	2221637	-	NC_011601	2022078	2022136	-	302	127599	18097916	E2348C_2173	E2348C_ncR26	sdsR::wzy	E2348C_ncR26::E2348C_2173
yaeL	sdsR	23	1	4.49968	0.0209306	CDS	core	sRNA	core	NC_011601	207031	207395	+	NC_011601	2022078	2022148	-	725	127593	18097493	E2348C_0181	E2348C_ncR26	sdsR::yaeL	E2348C_ncR26::E2348C_0181
yhaH	sdsR	11	u	33.092	9.53435e-07	CDS	core	sRNA	core	NC_011601	3537857	3537905	+	NC_011601	2022078	2022083	-	48	125348	18100427	E2348C_3396	E2348C_ncR26	sdsR::yhaH	E2348C_ncR26::E2348C_3396
sgrS	ptsG.5UTR	16	1	272.293	3.4424e-27	sRNA	core	5UTR	core	NC_011601	84705	84887	+	NC_011601	1242159	1242192	+	661	1620	18223537	E2348C_ncR03	E2348C_1193.5UTR	ptsG::sgrS	E2348C_1193::E2348C_ncR03
ydcA.E2348C_1558.IGR	sokB	144	3	1.87464e+07	0	IGR	core	sRNA	core	NC_011601	1605499	1605501	+	NC_011601	1611169	1611176	+	35	4	18225651	E2348C_1556.E2348C_1558.IGR	E2348CN_0035	sokB::ydcA.E2348C_1558.IGR	E2348CN_0035::E2348C_1556.E2348C_1558.IGR
sokC	E2348C_2916	10	u	833.375	6.3592e-20	sRNA	core	CDS	IE5	NC_011601	17052	17055	+	NC_011601	3010415	3010543	-	239	915	18224670	E2348C_ncR01	E2348C_2916	E2348C_2916::sokC	E2348C_2916::E2348C_ncR01
E2348C_1079	spf	27	2	4.56013	0.00328755	CDS	IE2	sRNA	core	NC_011601	1135405	1135483	-	NC_011601	4366060	4366121	+	130	793934	17431743	E2348C_1079	E2348C_ncR66	E2348C_1079::spf	E2348C_1079::E2348C_ncR66
E2348C_1079	spf	22	2	12.303	3.74696e-10	CDS	IE2	sRNA	core	NC_011601	1134213	1134399	-	NC_011601	4366044	4366098	+	251	128925	18096636	E2348C_1079	E2348C_ncR66	E2348C_1079::spf	E2348C_1079::E2348C_ncR66
E2348C_1401	spf	27	u	5.52468	1.3839e-05	CDS	PP6	sRNA	core	NC_011601	1439005	1439087	-	NC_011601	4366039	4366098	+	686	128920	18096201	E2348C_1401	E2348C_ncR66	E2348C_1401::spf	E2348C_1401::E2348C_ncR66
E2348C_0251.ecpR.IGR	spf	59	u	2.89161	3.97977e-05	IGR	core	sRNA	core	NC_011601	281803	281896	-	NC_011601	4366037	4366122	+	448	793902	17431425	E2348C_0251.E2348C_0250.IGR	E2348C_ncR66	E2348C_0251.ecpR.IGR::spf	E2348C_0251.E2348C_0250.IGR::E2348C_ncR66
E2348C_2788	spf	30	1	7.0069	2.67155e-09	CDS	IE4	sRNA	core	NC_011601	2864175	2864346	-	NC_011601	4366037	4366091	+	601	128917	18096286	E2348C_2788	E2348C_ncR66	E2348C_2788::spf	E2348C_2788::E2348C_ncR66
E2348C_2791.E2348C_2790.IGR	spf	22	u	8.7978	2.31914e-07	IGR	IE4	sRNA	core	NC_011601	2866736	2866811	-	NC_011601	4366049	4366080	+	351	128925	18096536	E2348C_2791.E2348C_2790.IGR	E2348C_ncR66	E2348C_2791.E2348C_2790.IGR::spf	E2348C_2791.E2348C_2790.IGR::E2348C_ncR66
E2348C_3234	spf	49	2	13.8975	7.63309e-31	CDS	IE6	sRNA	core	NC_011601	3355403	3355487	+	NC_011601	4366039	4366100	+	495	128898	18096392	E2348C_3234	E2348C_ncR66	E2348C_3234::spf	E2348C_3234::E2348C_ncR66
E2348C_3895.EST5UTR	spf	10	u	41.2807	1.77274e-06	EST5UTR	PP12	sRNA	core	NC_011601	4067079	4067099	+	NC_011601	4366042	4366098	+	34	128937	18096853	E2348C_3895.EST5UTR	E2348C_ncR66	E2348C_3895::spf	E2348C_3895::E2348C_ncR66
E2348C_3898	spf	13	u	17.2136	1.22466e-05	CDS	PP12	sRNA	core	NC_011601	4069878	4069912	-	NC_011601	4366044	4366098	+	106	128934	18096781	E2348C_3898	E2348C_ncR66	E2348C_3898::spf	E2348C_3898::E2348C_ncR66
E2348C_4134	spf	34	1	4.8475	5.88332e-06	CDS	core	sRNA	core	NC_011601	4320934	4321182	-	NC_011601	4366070	4366122	+	154	793927	17431719	E2348C_4134	E2348C_ncR66	E2348C_4134::spf	E2348C_4134::E2348C_ncR66
E2348C_4612	spf	20	1	9.48399	8.31702e-07	CDS	core	sRNA	core	NC_011601	4870406	4870463	+	NC_011601	4366043	4366080	+	296	128927	18096591	E2348C_4612	E2348C_ncR66	E2348C_4612::spf	E2348C_4612::E2348C_ncR66
E2348_P1_034.repA.IGR	spf	15	1	20.0513	3.71088e-08	IGR	NC_011603	sRNA	core	NC_011603	30257	30326	+	NC_011601	4366049	4366081	+	105	128932	18096782	E2348_P1_034.E2348_P1_035.IGR	E2348C_ncR66	E2348_P1_034.repA.IGR::spf	E2348_P1_034.E2348_P1_035.IGR::E2348C_ncR66
E2348_P3_01.rop.IGR	spf	29	1	43.7727	6.31596e-29	IGR	EU580135.1	sRNA	core	EU580135.1	1020	1035	+	NC_011601	4366042	4366100	+	93	128918	18096794	E2348_P3_01.E2348_P3_02.IGR	E2348C_ncR66	E2348_P3_01.rop.IGR::spf	E2348_P3_01.E2348_P3_02.IGR::E2348C_ncR66
astC	spf	26	u	5.81861	5.1134e-05	CDS	core	sRNA	core	NC_011601	1937712	1937753	-	NC_011601	4366101	4366122	+	118	664988	17560702	E2348C_1876	E2348C_ncR66	astC::spf	E2348C_1876::E2348C_ncR66
bfpC	spf	159	1	1.73868	0.000350701	CDS	NC_011603	sRNA	core	NC_011603	6407	6500	+	NC_011601	4366036	4366100	+	12841	128788	18084046	E2348_P1_006	E2348C_ncR66	bfpC::spf	E2348_P1_006::E2348C_ncR66
bfpJ	spf	157	1	2.1192	1.53256e-10	CDS	NC_011603	sRNA	core	NC_011603	12701	12797	+	NC_011601	4366036	4366100	+	10404	128790	18086483	E2348_P1_014	E2348C_ncR66	bfpJ::spf	E2348_P1_014::E2348C_ncR66
bioA	spf	11	u	26.1679	9.281e-06	CDS	core	sRNA	core	NC_011601	774979	774995	-	NC_011601	4366044	4366058	+	59	128936	18096828	E2348C_0726	E2348C_ncR66	bioA::spf	E2348C_0726::E2348C_ncR66
brnQ.5UTR	spf	30	u	6.94909	3.2899e-09	5UTR	core	sRNA	core	NC_011601	378511	378561	+	NC_011601	4366037	4366065	+	606	128917	18096281	E2348C_0336.5UTR	E2348C_ncR66	brnQ::spf	E2348C_0336::E2348C_ncR66
cesD	spf	78	3	11.5172	2.77006e-46	CDS	(LEE)	sRNA	core	NC_011601	4126831	4126896	+	NC_011601	4366037	4366085	+	951	128869	18095936	E2348C_3956	E2348C_ncR66	cesD::spf	E2348C_3956::E2348C_ncR66
cesF.AS	spf	238	1	5.29973	5.93012e-83	AS	(LEE)	sRNA	core	NC_011601	4116725	4116889	-	NC_011601	4366037	4366100	+	6312	128709	18090575	E2348C_3943.AS	E2348C_ncR66	cesF.AS::spf	E2348C_3943.AS::E2348C_ncR66
cfa	spf	16	1	11.1729	1.91503e-05	CDS	core	sRNA	core	NC_011601	1813670	1813790	+	NC_011601	4366037	4366082	+	201	128931	18096686	E2348C_1748	E2348C_ncR66	cfa::spf	E2348C_1748::E2348C_ncR66
dnaA	spf	34	1	11.5286	1.65206e-17	CDS	core	sRNA	core	NC_011601	4180917	4180987	-	NC_011601	4366024	4366080	+	414	128913	18096473	E2348C_4013	E2348C_ncR66	dnaA::spf	E2348C_4013::E2348C_ncR66
fabR	spf	124	2	3.10412	3.90521e-19	CDS	core	sRNA	core	NC_011601	4492310	4492388	+	NC_011601	4366101	4366121	+	1055	664890	17559765	E2348C_4279	E2348C_ncR66	fabR::spf	E2348C_4279::E2348C_ncR66
fabR	spf	138	2	18.6235	7.98868e-111	CDS	core	sRNA	core	NC_011601	4492310	4492400	+	NC_011601	4366041	4366100	+	1041	128809	18095846	E2348C_4279	E2348C_ncR66	fabR::spf	E2348C_4279::E2348C_ncR66
fhuD	spf	23	1	14.2851	3.74168e-12	CDS	core	sRNA	core	NC_011601	181403	181594	+	NC_011601	4366043	4366080	+	226	128924	18096661	E2348C_0159	E2348C_ncR66	fhuD::spf	E2348C_0159::E2348C_ncR66
finO	spf	78	3	6.82821	4.14736e-31	CDS	NC_011603	sRNA	core	NC_011603	34538	34653	-	NC_011601	4366036	4366080	+	1604	128869	18095283	E2348_P1_039	E2348C_ncR66	finO::spf	E2348_P1_039::E2348C_ncR66
fkpB	spf	21	u	8.85178	7.51876e-07	CDS	core	sRNA	core	NC_011601	28706	28785	+	NC_011601	4366037	4366082	+	333	128926	18096554	E2348C_0028	E2348C_ncR66	fkpB::spf	E2348C_0028::E2348C_ncR66
gcvH	spf	59	1	4.83554	3.10227e-15	CDS	core	sRNA	core	NC_011601	3277147	3277199	-	NC_011601	4366041	4366080	+	1713	128888	18095174	E2348C_3156	E2348C_ncR66	gcvH::spf	E2348C_3156::E2348C_ncR66
gcvT.5UTR	spf	51	1	5.95664	3.26088e-16	5UTR	core	sRNA	core	NC_011601	3278304	3278400	-	NC_011601	4366043	4366099	+	1202	128896	18095685	E2348C_3157.5UTR	E2348C_ncR66	gcvT::spf	E2348C_3157::E2348C_ncR66
gfcA.5UTR	spf	11	u	44.1117	6.68675e-08	5UTR	core	sRNA	core	NC_011601	1038104	1038142	-	NC_011601	4366037	4366080	+	35	128936	18096852	E2348C_0972.5UTR	E2348C_ncR66	gfcA::spf	E2348C_0972::E2348C_ncR66
gfcC	spf	72	1	7.72319	1.37244e-31	CDS	core	sRNA	core	NC_011601	1035921	1036000	-	NC_011601	4366037	4366100	+	1309	128875	18095578	E2348C_0970	E2348C_ncR66	gfcC::spf	E2348C_0970::E2348C_ncR66
gloB	spf	16	u	8.34849	0.0010966	CDS	core	sRNA	core	NC_011601	244236	244271	-	NC_011601	4366053	4366082	+	269	128931	18096618	E2348C_0212	E2348C_ncR66	gloB::spf	E2348C_0212::E2348C_ncR66
gmhA	spf	42	2	58.3794	1.98394e-48	CDS	core	sRNA	core	NC_011601	251379	251397	+	NC_011601	4366039	4366097	+	101	128905	18096786	E2348C_0219	E2348C_ncR66	gmhA::spf	E2348C_0219::E2348C_ncR66
gpsA	spf	83	1	4.06636	1.36993e-18	CDS	core	sRNA	core	NC_011601	4029912	4030266	-	NC_011601	4366037	4366099	+	2866	128864	18094021	E2348C_3857	E2348C_ncR66	gpsA::spf	E2348C_3857::E2348C_ncR66
grlA	spf	532	3	5.92813	1.92602e-211	CDS	(LEE)	sRNA	core	NC_011601	4127801	4127970	-	NC_011601	4366036	4366100	+	12638	128415	18084249	E2348C_3957	E2348C_ncR66	grlA::spf	E2348C_3957::E2348C_ncR66
spf	grlA	761	3	2.4577	4.71689e-91	sRNA	core	CDS	(LEE)	NC_011601	4366011	4366082	+	NC_011601	4127806	4127899	-	771092	7006	17446975	E2348C_ncR66	E2348C_3957	grlA::spf	E2348C_3957::E2348C_ncR66
grlR	spf	220	2	2.85753	2.00732e-33	CDS	(LEE)	sRNA	core	NC_011601	4128201	4128483	-	NC_011601	4366037	4366098	+	10817	128727	18086070	E2348C_3958	E2348C_ncR66	grlR::spf	E2348C_3958::E2348C_ncR66
hdeB	spf	37	1	10.557	3.04907e-18	CDS	core	sRNA	core	NC_011601	3901823	3901900	-	NC_011601	4366037	4366096	+	492	128910	18096395	E2348C_3751	E2348C_ncR66	hdeB::spf	E2348C_3751::E2348C_ncR66
ler	spf	738	3	2.02516	6.53849e-59	CDS	(LEE)	sRNA	core	NC_011601	4133505	4133697	-	NC_011601	4366037	4366100	+	51292	128209	18045595	E2348C_3968	E2348C_ncR66	ler::spf	E2348C_3968::E2348C_ncR66
lolC	spf	21	1	5.43681	0.00406772	CDS	core	sRNA	core	NC_011601	1259741	1259793	+	NC_011601	4366101	4366121	+	102	664993	17560718	E2348C_1208	E2348C_ncR66	lolC::spf	E2348C_1208::E2348C_ncR66
lolC	spf	37	1	60.3974	1.55947e-42	CDS	core	sRNA	core	NC_011601	1259743	1259775	+	NC_011601	4366037	4366099	+	86	128910	18096801	E2348C_1208	E2348C_ncR66	lolC::spf	E2348C_1208::E2348C_ncR66
lpd	spf	143	3	8.32521	3.07627e-71	CDS	core	sRNA	core	NC_011601	133703	133898	+	NC_011601	4366037	4366100	+	2413	128804	18094474	E2348C_0119	E2348C_ncR66	lpd::spf	E2348C_0119::E2348C_ncR66
lrp	spf	54	2	8.21381	9.67081e-24	CDS	core	sRNA	core	NC_011601	931101	931395	+	NC_011601	4366037	4366100	+	923	128893	18095964	E2348C_0885	E2348C_ncR66	lrp::spf	E2348C_0885::E2348C_ncR66
lysS	spf	22	1	18.0588	2.15195e-13	CDS	core	sRNA	core	NC_011601	3263702	3263796	-	NC_011601	4366037	4366080	+	171	128925	18096716	E2348C_3143	E2348C_ncR66	lysS::spf	E2348C_3143::E2348C_ncR66
maeB.EST5UTR	spf	18	u	12.3503	4.24636e-06	EST5UTR	core	sRNA	core	NC_011601	2768010	2768017	-	NC_011601	4366068	4366121	+	32	793943	17431841	E2348C_2697.EST5UTR	E2348C_ncR66	maeB::spf	E2348C_2697::E2348C_ncR66
map	spf	73	1	3.39827	9.17647e-12	CDS	(LEE)	sRNA	core	NC_011601	4115902	4115999	-	NC_011601	4366042	4366100	+	3016	128874	18093871	E2348C_3942	E2348C_ncR66	map::spf	E2348C_3942::E2348C_ncR66
map.tir.IGR	spf	362	3	2.14919	8.3845e-30	IGR	(LEE)	sRNA	core	NC_011601	4115503	4115687	-	NC_011601	4366041	4366122	+	3699	793599	17428174	E2348C_3942.E2348C_3941.IGR	E2348C_ncR66	map.tir.IGR::spf	E2348C_3942.E2348C_3941.IGR::E2348C_ncR66
narL	spf	32	u	4.81234	3.02523e-05	CDS	core	sRNA	core	NC_011601	1383082	1383144	-	NC_011601	4366037	4366121	+	146	793929	17431727	E2348C_1345	E2348C_ncR66	narL::spf	E2348C_1345::E2348C_ncR66
ompW	spf	31	u	4.16805	0.000359821	CDS	PP6	sRNA	core	NC_011601	1427413	1427452	+	NC_011601	4366037	4366100	+	1044	128916	18095843	E2348C_1383	E2348C_ncR66	ompW::spf	E2348C_1383::E2348C_ncR66
phoA	spf	34	1	5.29712	8.3995e-08	CDS	core	sRNA	core	NC_011601	360713	360986	+	NC_011601	4366041	4366100	+	901	128913	18095986	E2348C_0319	E2348C_ncR66	phoA::spf	E2348C_0319::E2348C_ncR66
pntB	spf	70	3	7.00045	4.53652e-28	CDS	core	sRNA	core	NC_011601	1750306	1750499	-	NC_011601	4366037	4366100	+	1404	128877	18095483	E2348C_1687	E2348C_ncR66	pntB::spf	E2348C_1687::E2348C_ncR66
pqqL.gadB.IGR	spf	71	2	17.3384	7.75119e-53	IGR	core	sRNA	core	NC_011601	1674879	1674940	-	NC_011601	4366044	4366097	+	575	128876	18096312	E2348C_1621.E2348C_1620.IGR	E2348C_ncR66	pqqL.gadB.IGR::spf	E2348C_1621.E2348C_1620.IGR::E2348C_ncR66
psd	spf	34	2	28.4101	2.95679e-29	CDS	core	sRNA	core	NC_011601	4737233	4737297	-	NC_011601	4366037	4366080	+	168	128913	18096719	E2348C_4486	E2348C_ncR66	psd::spf	E2348C_4486::E2348C_ncR66
pssA	spf	15	u	8.4894	0.00308695	CDS	core	sRNA	core	NC_011601	2952206	2952255	+	NC_011601	4366037	4366093	+	248	128932	18096639	E2348C_2862	E2348C_ncR66	pssA::spf	E2348C_2862::E2348C_ncR66
purH	spf	141	3	6.97184	5.15179e-61	CDS	core	sRNA	core	NC_011601	4536320	4536789	-	NC_011601	4366037	4366100	+	2841	128806	18094046	E2348C_4313	E2348C_ncR66	purH::spf	E2348C_4313::E2348C_ncR66
rfaZ	spf	16	u	8.91169	0.000446303	CDS	core	sRNA	core	NC_011601	4046119	4046186	-	NC_011601	4366040	4366082	+	252	128931	18096635	E2348C_3872	E2348C_ncR66	rfaZ::spf	E2348C_3872::E2348C_ncR66
rpmH	spf	50	2	5.23444	1.53603e-13	CDS	core	sRNA	core	NC_011601	4181602	4181683	+	NC_011601	4366034	4366099	+	1341	128897	18095546	E2348C_4014	E2348C_ncR66	rpmH::spf	E2348C_4014::E2348C_ncR66
sepL	spf	460	3	3.03864	5.31825e-78	CDS	(LEE)	sRNA	core	NC_011601	4108744	4108800	-	NC_011601	4366041	4366122	+	3325	793501	17428548	E2348C_3937	E2348C_ncR66	sepL::spf	E2348C_3937::E2348C_ncR66
sepL	spf	225	3	11.6493	4.93689e-143	CDS	(LEE)	sRNA	core	NC_011601	4108014	4108100	-	NC_011601	4366041	4366100	+	2715	128722	18094172	E2348C_3937	E2348C_ncR66	sepL::spf	E2348C_3937::E2348C_ncR66
sepL.EST5UTR	spf	87	1	3.45761	9.4932e-16	EST5UTR	(LEE)	sRNA	core	NC_011601	4108801	4108847	-	NC_011601	4366053	4366100	+	3533	128860	18093354	E2348C_3937.EST5UTR	E2348C_ncR66	sepL::spf	E2348C_3937::E2348C_ncR66
slyB.5UTR	spf	102	2	105.34	9.91305e-145	5UTR	core	sRNA	core	NC_011601	1795567	1795600	+	NC_011601	4366044	4366100	+	136	128845	18096751	E2348C_1728.5UTR	E2348C_ncR66	slyB::spf	E2348C_1728::E2348C_ncR66
slyB.5UTR	spf	33	2	4.25099	6.3879e-05	5UTR	core	sRNA	core	NC_011601	1795572	1795599	+	NC_011601	4366101	4366121	+	205	664981	17560615	E2348C_1728.5UTR	E2348C_ncR66	slyB::spf	E2348C_1728::E2348C_ncR66
smpB.EST3UTR	spf	14	u	51.711	3.06447e-12	EST3UTR	core	sRNA	core	NC_011601	2998814	2998855	+	NC_011601	4366039	4366080	+	38	128933	18096849	E2348C_2908.EST3UTR	E2348C_ncR66	smpB.EST3UTR::spf	E2348C_2908.EST3UTR::E2348C_ncR66
sthA	spf	51	2	5.11321	3.30215e-12	CDS	core	sRNA	core	NC_011601	4488713	4488792	-	NC_011601	4366037	4366121	+	219	793910	17431654	E2348C_4276	E2348C_ncR66	spf::sthA	E2348C_ncR66::E2348C_4276
sucB.sucC.IGT	spf	20	u	5.42124	0.0376045	IGT	core	sRNA	core	NC_011601	677114	677144	+	NC_011601	4366044	4366121	+	81	793941	17431792	E2348C_0606.E2348C_0607.IGT	E2348C_ncR66	spf::sucB.sucC.IGT	E2348C_ncR66::E2348C_0606.E2348C_0607.IGT
tdcR.rnpB.IGR	spf	11	u	59.3811	4.54349e-09	IGR	core	sRNA	core	NC_011601	3553018	3553048	+	NC_011601	4366041	4366064	+	26	128936	18096861	E2348C_3409.E2348C_ncR55.IGR	E2348C_ncR66	spf::tdcR.rnpB.IGR	E2348C_ncR66::E2348C_3409.E2348C_ncR55.IGR
tktA	spf	38	1	5.78564	1.82867e-10	CDS	core	sRNA	core	NC_011601	3309259	3309344	-	NC_011601	4366039	4366100	+	922	128909	18095965	E2348C_3187	E2348C_ncR66	spf::tktA	E2348C_ncR66::E2348C_3187
spf	tsx.5UTR	159	2	2.7854	2.128e-20	sRNA	core	5UTR	core	NC_011601	4366012	4366072	+	NC_011601	391102	391181	-	771694	1291	17452690	E2348C_ncR66	E2348C_0346.5UTR	spf::tsx	E2348C_ncR66::E2348C_0346
tsx.5UTR	spf	73	3	3.11947	1.30964e-09	5UTR	core	sRNA	core	NC_011601	391201	391690	-	NC_011601	4366101	4366122	+	618	664941	17560202	E2348C_0346.5UTR	E2348C_ncR66	spf::tsx	E2348C_ncR66::E2348C_0346
tsx.5UTR	spf	261	3	10.4729	4.39856e-156	5UTR	core	sRNA	core	NC_011601	391101	391219	-	NC_011601	4366037	4366098	+	3504	128686	18093383	E2348C_0346.5UTR	E2348C_ncR66	spf::tsx	E2348C_ncR66::E2348C_0346
yceN.EST5UTR	spf	17	u	6.48399	0.0119158	EST5UTR	core	sRNA	core	NC_011601	1211298	1211327	+	NC_011601	4366051	4366098	+	368	128930	18096519	E2348C_1159.EST5UTR	E2348C_ncR66	spf::yceN	E2348C_ncR66::E2348C_1159
ydhR.EST5UTR	spf	16	u	12.4075	4.38887e-06	EST5UTR	core	sRNA	core	NC_011601	1818039	1818055	+	NC_011601	4366037	4366058	+	181	128931	18096706	E2348C_1752.EST5UTR	E2348C_ncR66	spf::ydhR	E2348C_ncR66::E2348C_1752
yeaD	spf	14	u	11.6273	0.000237349	CDS	core	sRNA	core	NC_011601	1968341	1968397	+	NC_011601	4366044	4366099	+	169	128933	18096718	E2348C_1907	E2348C_ncR66	spf::yeaD	E2348C_ncR66::E2348C_1907
yejA	spf	47	1	4.98532	1.6673e-10	CDS	core	sRNA	core	NC_011601	2403210	2403346	+	NC_011601	4366037	4366122	+	207	793914	17431666	E2348C_2324	E2348C_ncR66	spf::yejA	E2348C_ncR66::E2348C_2324
yfhH	spf	12	u	10.1462	0.0217722	CDS	core	sRNA	core	NC_011601	2928382	2928651	+	NC_011601	4366043	4366097	+	166	128935	18096721	E2348C_2838	E2348C_ncR66	spf::yfhH	E2348C_ncR66::E2348C_2838
yfhM	spf	13	u	8.64753	0.0317233	CDS	core	sRNA	core	NC_011601	2887455	2887530	-	NC_011601	4366037	4366080	+	211	128934	18096676	E2348C_2803	E2348C_ncR66	spf::yfhM	E2348C_ncR66::E2348C_2803
yfiD	spf	660	1	5.21131	1.17886e-233	CDS	core	sRNA	core	NC_011601	2945801	2946009	-	NC_011601	4366034	4366100	+	17848	128287	18079039	E2348C_2856	E2348C_ncR66	spf::yfiD	E2348C_ncR66::E2348C_2856
yggX	spf	24	1	13.007	4.93844e-12	CDS	core	sRNA	core	NC_011601	3332324	3332399	+	NC_011601	4366037	4366081	+	259	128923	18096628	E2348C_3215	E2348C_ncR66	spf::yggX	E2348C_ncR66::E2348C_3215
yhiR.5UTR	spf	19	1	23.3939	8.80224e-13	5UTR	core	sRNA	core	NC_011601	3885923	3885962	+	NC_011601	4366037	4366098	+	114	128928	18096773	E2348C_3736.5UTR	E2348C_ncR66	spf::yhiR	E2348C_ncR66::E2348C_3736
yieE	spf	16	1	15.488	1.91111e-07	CDS	core	sRNA	core	NC_011601	4191214	4191232	+	NC_011601	4366041	4366094	+	145	128931	18096742	E2348C_4023	E2348C_ncR66	spf::yieE	E2348C_ncR66::E2348C_4023
yjdM	spf	74	u	2.15219	0.010674	CDS	core	sRNA	core	NC_011601	4676208	4676578	-	NC_011601	4366036	4366100	+	4827	128873	18092060	E2348C_4436	E2348C_ncR66	spf::yjdM	E2348C_ncR66::E2348C_4436
ypfJ.EST5UTR	spf	67	3	32.8943	5.46659e-66	EST5UTR	core	sRNA	core	NC_011601	2791832	2791888	-	NC_011601	4366037	4366100	+	286	128880	18096601	E2348C_2712.EST5UTR	E2348C_ncR66	spf::ypfJ	E2348C_ncR66::E2348C_2712
yrbK	spf	60	3	10.2484	7.17592e-32	CDS	core	sRNA	core	NC_011601	3621396	3621585	+	NC_011601	4366037	4366100	+	822	128887	18096065	E2348C_3478	E2348C_ncR66	spf::yrbK	E2348C_ncR66::E2348C_3478
sroC	yagU.E2348C_0240.IGR	36	1	5.51757	4.68874e-09	sRNA	core	IGR	core	NC_011601	607188	607593	-	NC_011601	273198	273220	-	130883	902	18094013	E2348C_ncR07	E2348C_0243.E2348C_0240.IGR	sroC::yagU.E2348C_0240.IGR	E2348C_ncR07::E2348C_0243.E2348C_0240.IGR
bfpG	xylZ	27	1	6.07633	1.38504e-06	CDS	NC_011603	sRNA	core	NC_011603	3109	3471	+	NC_011601	3981863	3981891	-	63943	1262	18160602	E2348_P1_004	E2348CN_0044	bfpG::xylZ	E2348_P1_004::E2348CN_0044
E2348_P1_033.perC.IGR	zbiJ	14	u	58.9157	5.57455e-14	IGR	NC_011603	sRNA	core	NC_011603	22035	22067	-	NC_011601	802707	802729	-	6013	720	18219087	E2348_P1_033.E2348_P1_022.IGR	E2348CN_6045	E2348_P1_033.perC.IGR::zbiJ	E2348_P1_033.E2348_P1_022.IGR::E2348CN_6045
cfa.5UTR	zbiJ	29	1	107.858	1.36662e-41	5UTR	core	sRNA	core	NC_011601	1812644	1812685	+	NC_011601	802706	802726	-	6948	705	18218152	E2348C_1748.5UTR	E2348CN_6045	cfa::zbiJ	E2348C_1748::E2348CN_6045
tsx.5UTR	E2348C_0019.EST3UTR	19	u	96.6161	8.94144e-25	5UTR	core	EST3UTR	core	NC_011601	390957	391095	-	NC_011601	19947	19980	+	1891	1895	18222029	E2348C_0346.5UTR	E2348C_0019.EST3UTR	E2348C_0019.EST3UTR::tsx	E2348C_0019.EST3UTR::E2348C_0346
mobA.E2348_P3_06.IGR	E2348C_3336.EST3UTR	37	2	153.594	1.34751e-59	IGR	EU580135.1	EST3UTR	core	EU580135.1	4302	4336	+	NC_011601	3472691	3472713	+	11486	382	18213929	E2348_P3_04.E2348_P3_06.IGR	E2348C_3336.EST3UTR	E2348C_3336.EST3UTR::mobA.E2348_P3_06.IGR	E2348C_3336.EST3UTR::E2348_P3_04.E2348_P3_06.IGR
cesF.EST3UTR	gdhA.EST3UTR	44	2	31.546	1.04067e-42	EST3UTR	(LEE)	EST3UTR	core	NC_011601	4117044	4117096	+	NC_011601	1949541	1949585	+	12050	2108	18211632	E2348C_3943.EST3UTR	E2348C_1889.EST3UTR	cesF.EST3UTR::gdhA.EST3UTR	E2348C_3943.EST3UTR::E2348C_1889.EST3UTR
perC.E2348_P1_033.IGR	cspA.3UTR	11	u	29.7029	9.5646e-07	IGR	NC_011603	3UTR	core	NC_011603	18909	18982	+	NC_011601	3974180	3974198	+	3923	1720	18220180	E2348_P1_022.E2348_P1_033.IGR	E2348C_3808.3UTR	cspA.3UTR::perC.E2348_P1_033.IGR	E2348C_3808.3UTR::E2348_P1_022.E2348_P1_033.IGR
bfpC	escD.EST3UTR	83	3	31.0483	6.96037e-84	CDS	NC_011603	EST3UTR	(LEE)	NC_011603	6419	6590	+	NC_011601	4110154	4110163	+	21674	2245	18201832	E2348_P1_006	E2348C_3938.EST3UTR	bfpC::escD.EST3UTR	E2348_P1_006::E2348C_3938.EST3UTR
nlpD.E2348C_3010.IGR	escD.EST3UTR	19	1	16.6516	1.06009e-10	IGR	core	EST3UTR	(LEE)	NC_011601	3102326	3102465	-	NC_011601	4110160	4110164	+	9001	2309	18214505	E2348C_3012.E2348C_3010.IGR	E2348C_3938.EST3UTR	escD.EST3UTR::nlpD.E2348C_3010.IGR	E2348C_3938.EST3UTR::E2348C_3012.E2348C_3010.IGR
bfpE	gdhA.EST3UTR	27	1	38.7142	9.92342e-27	CDS	NC_011603	EST3UTR	core	NC_011603	9645	9704	+	NC_011601	1949547	1949585	+	5979	2125	18217703	E2348_P1_009	E2348C_1889.EST3UTR	bfpE::gdhA.EST3UTR	E2348_P1_009::E2348C_1889.EST3UTR
bfpI	gdhA.EST3UTR	62	3	91.5055	5.20372e-90	CDS	NC_011603	EST3UTR	core	NC_011603	12003	12099	+	NC_011601	1949582	1949585	+	5906	2090	18217776	E2348_P1_013	E2348C_1889.EST3UTR	bfpI::gdhA.EST3UTR	E2348_P1_013::E2348C_1889.EST3UTR
grlR.EST5UTR	gdhA.EST3UTR	23	1	34.4137	6.44552e-21	EST5UTR	(LEE)	EST3UTR	core	NC_011601	4128417	4128433	-	NC_011601	1949566	1949586	+	5719	2129	18217963	E2348C_3958.EST5UTR	E2348C_1889.EST3UTR	gdhA.EST3UTR::grlR	E2348C_1889.EST3UTR::E2348C_3958
ompA.5UTR	gdhA.EST3UTR	81	2	31.7591	1.72197e-82	5UTR	core	EST3UTR	core	NC_011601	1008011	1008202	-	NC_011601	1949509	1949586	+	22415	2071	18201267	E2348C_0943.5UTR	E2348C_1889.EST3UTR	gdhA.EST3UTR::ompA	E2348C_1889.EST3UTR::E2348C_0943
bfpC	ibpB.EST3UTR	16	u	30.6577	2.9025e-12	CDS	NC_011603	EST3UTR	core	NC_011603	6305	6329	+	NC_011601	4162199	4162207	-	9923	958	18214937	E2348_P1_006	E2348C_3996.EST3UTR	bfpC::ibpB.EST3UTR	E2348_P1_006::E2348C_3996.EST3UTR
ftsZ	lpxC.3UTR	12	1	82.1154	5.37976e-13	CDS	core	3UTR	core	NC_011601	111363	111751	+	NC_011601	113635	114051	+	1572	1694	18222556	E2348C_0100	E2348C_0101.3UTR	ftsZ::lpxC.3UTR	E2348C_0100::E2348C_0101.3UTR
rpsF	mdoC.EST3UTR	12	u	54.754	6.44906e-11	CDS	core	EST3UTR	core	NC_011601	4772411	4772532	+	NC_011601	1191207	1191214	-	3205	1246	18221371	E2348C_4523	E2348C_1138.EST3UTR	mdoC.EST3UTR::rpsF	E2348C_1138.EST3UTR::E2348C_4523
dsbG.AS	mobA.EST3UTR	18	u	76.1183	2.81241e-21	AS	core	EST3UTR	EU580135.1	NC_011601	568857	568897	+	EU580135.1	4255	4261	+	432	9971	18215413	E2348C_0507.AS	E2348_P3_04.EST3UTR	dsbG.AS::mobA.EST3UTR	E2348C_0507.AS::E2348_P3_04.EST3UTR
ygaH.EST3UTR	E2348C_0271	29	1	100.346	3.10253e-40	EST3UTR	core	CDS	core	NC_011601	3038702	3038735	+	NC_011601	304413	304420	-	243	21650	18203912	E2348C_2947.EST3UTR	E2348C_0271	E2348C_0271::ygaH.EST3UTR	E2348C_0271::E2348C_2947.EST3UTR
E2348C_1084.E2348C_1080.IGR	E2348C_1013	72	3	5.96767	1.27213e-22	IGR	IE2	CDS	PP4	NC_011601	1139146	1139187	-	NC_011601	1060613	1060654	-	260	808229	17417273	E2348C_1084.E2348C_1080.IGR	E2348C_1013	E2348C_1013::E2348C_1084.E2348C_1080.IGR	E2348C_1013::E2348C_1084.E2348C_1080.IGR
dnaK.5UTR	E2348C_1013	28	u	4.37224	0.00383166	5UTR	core	CDS	PP4	NC_011601	13572	13599	+	NC_011601	1060613	1060652	-	138	808273	17417395	E2348C_0014.5UTR	E2348C_1013	E2348C_1013::dnaK	E2348C_1013::E2348C_0014
entC.5UTR	E2348C_1013	263	3	13.9973	4.01286e-165	5UTR	core	CDS	PP4	NC_011601	555724	555772	+	NC_011601	1060613	1060672	-	405	808038	17417128	E2348C_0495.5UTR	E2348C_1013	E2348C_1013::entC	E2348C_1013::E2348C_0495
nlpD.E2348C_3010.IGR	E2348C_1013	537	3	2.75824	4.28489e-78	IGR	core	CDS	PP4	NC_011601	3102402	3102473	-	NC_011601	1060613	1060649	-	4197	807764	17413336	E2348C_3012.E2348C_3010.IGR	E2348C_1013	E2348C_1013::nlpD.E2348C_3010.IGR	E2348C_1013::E2348C_3012.E2348C_3010.IGR
E2348C_3965	E2348C_1409.E2348C_1408.IGR	16	1	19.6947	2.78636e-09	CDS	(LEE)	IGR	PP6	NC_011601	4132622	4132682	-	NC_011601	1444796	1444800	-	612	24161	18201045	E2348C_3965	E2348C_1409.E2348C_1408.IGR	E2348C_1409.E2348C_1408.IGR::E2348C_3965	E2348C_1409.E2348C_1408.IGR::E2348C_3965
cfa.5UTR	E2348C_1409.E2348C_1408.IGR	767	3	54.491	0	5UTR	core	IGR	PP6	NC_011601	1812621	1812848	+	NC_011601	1444795	1444816	-	7988	32044	18185035	E2348C_1748.5UTR	E2348C_1409.E2348C_1408.IGR	E2348C_1409.E2348C_1408.IGR::cfa	E2348C_1409.E2348C_1408.IGR::E2348C_1748
dppA.5UTR	E2348C_1409.E2348C_1408.IGR	197	3	42.6871	4.01697e-230	5UTR	core	IGR	PP6	NC_011601	3956205	3956284	-	NC_011601	1444795	1444817	-	2574	32614	18190449	E2348C_3792.5UTR	E2348C_1409.E2348C_1408.IGR	E2348C_1409.E2348C_1408.IGR::dppA	E2348C_1409.E2348C_1408.IGR::E2348C_3792
emrA	E2348C_1409.E2348C_1408.IGR	15	u	10.349	0.000165771	CDS	core	IGR	PP6	NC_011601	3039355	3039569	+	NC_011601	1444796	1444818	-	804	32796	18192219	E2348C_2949	E2348C_1409.E2348C_1408.IGR	E2348C_1409.E2348C_1408.IGR::emrA	E2348C_1409.E2348C_1408.IGR::E2348C_2949
espC	E2348C_1409.E2348C_1408.IGR	26	1	7.23763	6.83433e-08	CDS	IE5	IGR	PP6	NC_011601	3007310	3007437	-	NC_011601	1444796	1444799	-	2707	24151	18198950	E2348C_2915	E2348C_1409.E2348C_1408.IGR	E2348C_1409.E2348C_1408.IGR::espC	E2348C_1409.E2348C_1408.IGR::E2348C_2915
pcm	E2348C_1409.E2348C_1408.IGR	118	3	109.988	5.27534e-181	CDS	core	IGR	PP6	NC_011601	3104001	3104067	-	NC_011601	1444795	1444805	-	597	32693	18192426	E2348C_3013	E2348C_1409.E2348C_1408.IGR	E2348C_1409.E2348C_1408.IGR::pcm	E2348C_1409.E2348C_1408.IGR::E2348C_3013
pcm	E2348C_1409.E2348C_1408.IGR	17	3	6.14348	0.00693142	CDS	core	IGR	PP6	NC_011601	3103681	3103997	-	NC_011601	1444796	1444804	-	1535	32794	18191488	E2348C_3013	E2348C_1409.E2348C_1408.IGR	E2348C_1409.E2348C_1408.IGR::pcm	E2348C_1409.E2348C_1408.IGR::E2348C_3013
perA	E2348C_1409.E2348C_1408.IGR	30	u	3.77793	0.00538905	CDS	NC_011603	IGR	PP6	NC_011603	17909	17958	+	NC_011601	1444796	1444830	-	4406	32781	18188617	E2348_P1_020	E2348C_1409.E2348C_1408.IGR	E2348C_1409.E2348C_1408.IGR::perA	E2348C_1409.E2348C_1408.IGR::E2348_P1_020
tir	E2348C_1409.E2348C_1408.IGR	29	1	4.81195	4.43227e-05	CDS	(LEE)	IGR	PP6	NC_011601	4113904	4114031	-	NC_011601	1444795	1444816	-	3344	32782	18189679	E2348C_3941	E2348C_1409.E2348C_1408.IGR	E2348C_1409.E2348C_1408.IGR::tir	E2348C_1409.E2348C_1408.IGR::E2348C_3941
cesF	E2348C_1637.EST5UTR	11	1	32.9263	3.47901e-07	CDS	(LEE)	EST5UTR	core	NC_011601	4117054	4117107	+	NC_011601	1701647	1701649	+	13372	455	18211996	E2348C_3943	E2348C_1637.EST5UTR	E2348C_1637::cesF	E2348C_1637::E2348C_3943
bfpA	E2348C_1797.btuC.IGR	68	1	8.49855	1.69591e-32	CDS	NC_011603	IGR	PP7	NC_011603	2854	2900	+	NC_011601	1866638	1866683	-	27409	5311	18193046	E2348_P1_003	E2348C_1797.E2348C_1796.IGR	E2348C_1797.btuC.IGR::bfpA	E2348C_1797.E2348C_1796.IGR::E2348_P1_003
E2348_P1_033.perC.IGR	E2348C_0271	57	3	9.68641	2.24858e-29	IGR	NC_011603	CDS	core	NC_011603	22202	22265	-	NC_011601	304412	304430	-	4953	21622	18199202	E2348_P1_033.E2348_P1_022.IGR	E2348C_0271	E2348C_0271::E2348_P1_033.perC.IGR	E2348C_0271::E2348_P1_033.E2348_P1_022.IGR
yghJ.EST5UTR	E2348C_0271	10	u	53.1705	5.07317e-08	EST5UTR	core	CDS	core	NC_011601	3384733	3384764	-	NC_011601	304414	304421	-	158	21669	18203997	E2348C_3253.EST5UTR	E2348C_0271	E2348C_0271::yghJ	E2348C_0271::E2348C_3253
cfa.5UTR	E2348C_2757.EST5UTR	19	1	13.9641	2.38793e-09	5UTR	core	EST5UTR	PP10	NC_011601	1812627	1812689	+	NC_011601	2837355	2837364	+	6958	3562	18215295	E2348C_1748.5UTR	E2348C_2757.EST5UTR	E2348C_2757::cfa	E2348C_2757::E2348C_1748
perC	E2348C_2757.EST5UTR	21	1	4.75033	0.0313568	CDS	NC_011603	EST5UTR	PP10	NC_011603	18502	18536	+	NC_011601	2837307	2837363	+	22600	3560	18199653	E2348_P1_022	E2348C_2757.EST5UTR	E2348C_2757::perC	E2348C_2757::E2348_P1_022
E2348C_3232.E2348C_3234.IGR	E2348C_3232.E2348C_3234.IGR	26	1	2715.81	1.67418e-72	IGR	IE6	IGR	IE6	NC_011601	3351863	3352300	+	NC_011601	3353156	3353538	+	823	212	18224773	E2348C_3232.E2348C_3234.IGR	E2348C_3232.E2348C_3234.IGR	E2348C_3232.E2348C_3234.IGR::E2348C_3232.E2348C_3234.IGR	E2348C_3232.E2348C_3234.IGR::E2348C_3232.E2348C_3234.IGR
E2348C_3967	E2348C_0424.cueR.IGR	95	3	9.57469	1.74901e-51	CDS	(LEE)	IGR	core	NC_011601	4133518	4133584	-	NC_011601	475226	475272	-	39981	4512	18181246	E2348C_3967	E2348C_0424.E2348C_0422.IGR	E2348C_0424.cueR.IGR::E2348C_3967	E2348C_0424.E2348C_0422.IGR::E2348C_3967
E2348C_0715.E2348C_0714.IGR	E2348C_0424.cueR.IGR	14	u	157.335	7.97161e-20	IGR	PP2	IGR	core	NC_011601	765228	765249	-	NC_011601	475226	475232	-	353	4593	18220874	E2348C_0715.E2348C_0714.IGR	E2348C_0424.E2348C_0422.IGR	E2348C_0424.cueR.IGR::E2348C_0715.E2348C_0714.IGR	E2348C_0424.E2348C_0422.IGR::E2348C_0715.E2348C_0714.IGR
bfpI	E2348_P1_033.perC.IGR	12	1	97.1575	7.36795e-14	CDS	NC_011603	IGR	NC_011603	NC_011603	12129	12143	+	NC_011603	22203	22248	-	1295	1738	18222789	E2348_P1_013	E2348_P1_033.E2348_P1_022.IGR	E2348_P1_033.perC.IGR::bfpI	E2348_P1_033.E2348_P1_022.IGR::E2348_P1_013
E2348_P1_033.perC.IGR	btuB	10	u	27.0247	2.81173e-05	IGR	NC_011603	CDS	core	NC_011603	21656	21689	-	NC_011601	4495413	4495478	+	4656	1448	18219720	E2348_P1_033.E2348_P1_022.IGR	E2348C_4282	E2348_P1_033.perC.IGR::btuB	E2348_P1_033.E2348_P1_022.IGR::E2348C_4282
sepL	adiA.adiY.IGR	13	1	74.4614	8.82483e-14	CDS	(LEE)	IGR	core	NC_011601	4108118	4108318	-	NC_011601	4687893	4687897	-	17759	179	18207883	E2348C_3937	E2348C_4445.E2348C_4444.IGR	adiA.adiY.IGR::sepL	E2348C_4445.E2348C_4444.IGR::E2348C_3937
bfpC	escD	13	u	33.8477	1.34697e-09	CDS	NC_011603	CDS	(LEE)	NC_011603	5318	5399	+	NC_011601	4109908	4110162	+	2111	3315	18220395	E2348_P1_006	E2348C_3938	bfpC::escD	E2348_P1_006::E2348C_3938
cbl	nac	10	u	623.145	1.08629e-18	CDS	core	CDS	core	NC_011601	2175138	2175183	-	NC_011601	2176205	2176648	-	349	838	18224637	E2348C_2121	E2348C_2122	cbl::nac	E2348C_2121::E2348C_2122
cesT.tir.IGT	ibpB	11	u	23.2537	1.3095e-05	IGT	(LEE)	CDS	core	NC_011601	4113719	4113869	-	NC_011601	4162200	4162270	-	8948	963	18215912	E2348C_3940.E2348C_3941.IGT	E2348C_3996	cesT.tir.IGT::ibpB	E2348C_3940.E2348C_3941.IGT::E2348C_3996
clpB.rrsG.IGR	rrsH.ileV.IGT	11	u	40.4187	3.57983e-08	IGR	core	IGT	core	NC_011601	2962229	2962241	-	NC_011601	235329	235368	+	1289	3847	18220687	E2348C_2866.E2348C_rRNA6.IGR	E2348C_rRNA1.E2348C_tRNA01.IGT	clpB.rrsG.IGR::rrsH.ileV.IGT	E2348C_2866.E2348C_rRNA6.IGR::E2348C_rRNA1.E2348C_tRNA01.IGT
espF.E2348C_3931.IGT	eaeA	54	2	26.9403	8.26542e-50	IGT	(LEE)	CDS	(LEE)	NC_011601	4103908	4103951	-	NC_011601	4110284	4110350	-	1704	21412	18202664	E2348C_3930.E2348C_3931.IGT	E2348C_3939	eaeA::espF.E2348C_3931.IGT	E2348C_3939::E2348C_3930.E2348C_3931.IGT
ompC.5UTR	eaeA	32	u	3.4788	0.0108317	5UTR	core	CDS	(LEE)	NC_011601	2440001	2440047	-	NC_011601	4110328	4110392	-	12019	13929	18199854	E2348C_2360.5UTR	E2348C_3939	eaeA::ompC	E2348C_3939::E2348C_2360
eptB.5UTR	mobA.E2348_P3_06.IGR	29	1	13.2211	3.45801e-16	5UTR	core	IGR	EU580135.1	NC_011601	3958710	3958790	-	EU580135.1	4343	4363	+	3520	11348	18210937	E2348C_3793.5UTR	E2348_P3_04.E2348_P3_06.IGR	eptB::mobA.E2348_P3_06.IGR	E2348C_3793::E2348_P3_04.E2348_P3_06.IGR
escC	yagU.E2348C_0240.IGR	14	u	148.205	1.58365e-19	CDS	(LEE)	IGR	core	NC_011601	4125314	4125329	+	NC_011601	273198	273234	-	1863	924	18223033	E2348C_3955	E2348C_0243.E2348C_0240.IGR	escC::yagU.E2348C_0240.IGR	E2348C_3955::E2348C_0243.E2348C_0240.IGR
espC	escD	14	u	8.46204	0.0083749	CDS	IE5	CDS	(LEE)	NC_011601	3008379	3008455	-	NC_011601	4110127	4110163	+	13020	2314	18210486	E2348C_2915	E2348C_3938	escD::espC	E2348C_3938::E2348C_2915
escD	pasA.E2348C_0688.IGR	14	u	11.8675	0.000116274	CDS	(LEE)	IGR	PP2	NC_011601	4109001	4109090	+	NC_011601	743267	743294	-	1680	12788	18211352	E2348C_3938	E2348CN_0003.E2348C_0688.IGR	escD::pasA.E2348C_0688.IGR	E2348C_3938::E2348CN_0003.E2348C_0688.IGR
ompA.5UTR	etk.appA.IGR	30	1	8.99824	2.42699e-12	5UTR	core	IGR	core	NC_011601	1008058	1008201	-	NC_011601	1029934	1029980	-	22466	2701	18200637	E2348C_0943.5UTR	E2348C_0966.E2348C_0965.IGR	etk.appA.IGR::ompA	E2348C_0966.E2348C_0965.IGR::E2348C_0943
sstT.5UTR	gltI	50	2	68.87	1.59807e-65	5UTR	core	CDS	core	NC_011601	3525442	3525518	+	NC_011601	607803	607885	-	11187	1182	18213415	E2348C_3382.5UTR	E2348C_0548	gltI::sstT	E2348C_0548::E2348C_3382
gmhB.rrsH.IGR	rrsH.ileV.IGT	15	u	27.8333	1.32105e-10	IGR	core	IGT	core	NC_011601	233450	233567	+	NC_011601	235327	235362	+	2555	3843	18219421	E2348C_0206.E2348C_rRNA1.IGR	E2348C_rRNA1.E2348C_tRNA01.IGT	gmhB.rrsH.IGR::rrsH.ileV.IGT	E2348C_0206.E2348C_rRNA1.IGR::E2348C_rRNA1.E2348C_tRNA01.IGT
grlR.EST5UTR	grlA.cesD.IGR	13	u	9.35163	0.00936937	EST5UTR	(LEE)	IGR	(LEE)	NC_011601	4128408	4128441	-	NC_011601	4127137	4127384	-	5729	4420	18215672	E2348C_3958.EST5UTR	E2348C_3957.E2348C_3956.IGR	grlA.cesD.IGR::grlR	E2348C_3957.E2348C_3956.IGR::E2348C_3958
mobA.E2348_P3_06.IGR	hns.5UTR	12	u	19.2282	1.212e-05	IGR	EU580135.1	5UTR	core	EU580135.1	4507	4560	+	NC_011601	1406601	1406767	-	4171	2726	18218925	E2348_P3_04.E2348_P3_06.IGR	E2348C_1364.5UTR	hns::mobA.E2348_P3_06.IGR	E2348C_1364::E2348_P3_04.E2348_P3_06.IGR
lptA	rpoN	11	u	204.682	8.60878e-16	CDS	core	CDS	core	NC_011601	3621808	3622300	+	NC_011601	3623104	3623512	+	2011	487	18223325	E2348C_3479	E2348C_3481	lptA::rpoN	E2348C_3479::E2348C_3481
ygdQ	mobA.E2348_P3_06.IGR	14	u	9.57686	0.00177326	CDS	core	IGR	EU580135.1	NC_011601	3207705	3207771	+	EU580135.1	4343	4363	+	2343	11363	18212114	E2348C_3102	E2348_P3_04.E2348_P3_06.IGR	mobA.E2348_P3_06.IGR::ygdQ	E2348_P3_04.E2348_P3_06.IGR::E2348C_3102
nlpD.E2348C_3010.IGR	pasA.E2348C_0688.IGR	92	3	28.3928	2.78419e-90	IGR	core	IGR	PP2	NC_011601	3102402	3102485	-	NC_011601	743266	743297	-	4642	12710	18208390	E2348C_3012.E2348C_3010.IGR	E2348CN_0003.E2348C_0688.IGR	nlpD.E2348C_3010.IGR::pasA.E2348C_0688.IGR	E2348C_3012.E2348C_3010.IGR::E2348CN_0003.E2348C_0688.IGR
ompA.5UTR	speB.EST5UTR	16	u	79.6945	1.61373e-18	5UTR	core	EST5UTR	core	NC_011601	1008084	1008143	-	NC_011601	3311455	3311482	-	20419	179	18205220	E2348C_0943.5UTR	E2348C_3189.EST5UTR	ompA::speB	E2348C_0943::E2348C_3189
pfkA.5UTR	pasA.E2348C_0688.IGR	13	u	49.5004	1.27871e-11	5UTR	core	IGR	PP2	NC_011601	4422523	4422672	+	NC_011601	743265	743296	-	374	12789	18212658	E2348C_4220.5UTR	E2348CN_0003.E2348C_0688.IGR	pasA.E2348C_0688.IGR::pfkA	E2348CN_0003.E2348C_0688.IGR::E2348C_4220
perA	ycbW.EST5UTR	22	1	14.6777	5.0489e-12	CDS	NC_011603	EST5UTR	core	NC_011603	17462	17506	+	NC_011601	994067	994093	+	14305	1908	18209599	E2348_P1_020	E2348C_0932.EST5UTR	perA::ycbW	E2348_P1_020::E2348C_0932
perC.E2348_P1_033.IGR	rop.E2348_P3_01.IGR	18	u	8.98521	1.9674e-05	IGR	NC_011603	IGR	EU580135.1	NC_011603	18760	18881	+	EU580135.1	928	934	-	22180	1644	18201992	E2348_P1_022.E2348_P1_033.IGR	E2348_P3_02.E2348_P3_01.IGR	perC.E2348_P1_033.IGR::rop.E2348_P3_01.IGR	E2348_P1_022.E2348_P1_033.IGR::E2348_P3_02.E2348_P3_01.IGR
rumA	relA	18	u	158.515	5.10699e-27	CDS	core	CDS	core	NC_011601	3145908	3146270	-	NC_011601	3144445	3144871	-	854	2423	18222539	E2348C_3052	E2348C_3051	relA::rumA	E2348C_3051::E2348C_3052
sepD	rop.E2348_P3_01.IGR	52	3	19.368	7.25041e-41	CDS	(LEE)	IGR	EU580135.1	NC_011601	4124701	4124872	+	EU580135.1	859	863	-	7744	6314	18211724	E2348C_3954	E2348_P3_02.E2348_P3_01.IGR	rop.E2348_P3_01.IGR::sepD	E2348_P3_02.E2348_P3_01.IGR::E2348C_3954
rpsP	rplS	92	3	644.365	7.55585e-212	CDS	core	CDS	PP11	NC_011601	2989643	2989796	-	NC_011601	2987655	2987872	-	1188	2190	18222364	E2348C_2898	E2348C_2895	rplS::rpsP	E2348C_2895::E2348C_2898
rplS	rpsP	43	1	371.218	9.92389e-87	CDS	PP11	CDS	core	NC_011601	2987720	2987989	-	NC_011601	2989606	2989753	-	2429	869	18222493	E2348C_2895	E2348C_2898	rplS::rpsP	E2348C_2895::E2348C_2898
sstT.5UTR	ydgD	15	u	9.66774	0.000387152	5UTR	core	CDS	core	NC_011601	3525442	3525532	+	NC_011601	1747283	1747351	+	11222	2518	18212079	E2348C_3382.5UTR	E2348C_1683	sstT::ydgD	E2348C_3382::E2348C_1683

## Sheet: Non activating
Supplementary Table S3. RIL-Seq RNA pairs identified in unified libraries (non-activating condition)
RNA1 name	RNA2 name	# of chimeric fragments	# of libraries	Odds Ratio	Fisher exact test p-value	Genomic annotation of RNA1	RNA1 origin	Genomic annotation of RNA2	RNA2 origin	RNA1 chromosome	Start of RNA1 first read	Start of RNA1 last read	RNA1 strand	RNA2 chromosome	Start of RNA2 last read	Start of RNA2 first read	RNA2 strand	other fragments of RNA1	other fragments of RNA2	Total other fragments of RNA1	RNA1 locus tag	RNA2 locus tag	code	locus tag code
sulII.E2348_P2_mR_1.IGR	arcZ	66	3	5.61667	2.96044e-21	IGR	NC_011602	sRNA	core	NC_011602	5960	6100	-	NC_011601	3628800	3628836	+	1043	222649	19762428	E2348_P2_01.E2348_P2_mR_1.IGR	E2348C_ncR58	arcZ::sulII.E2348_P2_mR_1.IGR	E2348C_ncR58::E2348_P2_01.E2348_P2_mR_1.IGR
sulII.E2348_P2_mR_1.IGR	arcZ	137	3	52.8894	5.23868e-159	IGR	NC_011602	sRNA	core	NC_011602	6101	6128	-	NC_011601	3628800	3628835	+	230	222578	19763241	E2348_P2_01.E2348_P2_mR_1.IGR	E2348C_ncR58	arcZ::sulII.E2348_P2_mR_1.IGR	E2348C_ncR58::E2348_P2_01.E2348_P2_mR_1.IGR
yedP.dsrA.IGR	arcZ	15	1	19.576	8.88145e-08	IGR	core	sRNA	core	NC_011601	2121887	2122062	-	NC_011601	3628800	3628836	+	68	222700	19763403	E2348C_2068.E2348C_ncR29.IGR	E2348C_ncR58	arcZ::yedP.dsrA.IGR	E2348C_ncR58::E2348C_2068.E2348C_ncR29.IGR
ryfD	bhsB	678	3	19.9232	0	sRNA	core	sRNA	core	NC_011601	2964877	2965210	-	NC_011601	1253613	1253748	+	13098	51757	19920653	E2348C_ncR42	E2348CN_0043	bhsB::ryfD	E2348CN_0043::E2348C_ncR42
csrC	cpxQ	83	2	5.04043	8.8617e-25	sRNA	core	sRNA	core	NC_011601	4367216	4367293	+	NC_011601	4421468	4421513	+	7373	44521	19934209	E2348C_ncR67	E2348CN_0013	cpxQ::csrC	E2348CN_0013::E2348C_ncR67
ohsC	fnrS	12	u	10.1693	0.0304832	sRNA	core	sRNA	core	NC_011601	2930182	2930185	+	NC_011601	1575752	1575795	+	87	267453	19718634	E2348C_ncR41	E2348CN_0007	fnrS::ohsC	E2348CN_0007::E2348C_ncR41
sroC	gcvB	1222	1	1.28429	1.30467e-10	sRNA	core	sRNA	core	NC_011601	607613	607700	-	NC_011601	3174805	3174866	+	199513	93911	19691540	E2348C_ncR07	E2348C_ncR46	gcvB::sroC	E2348C_ncR46::E2348C_ncR07
glmZ	raiZ	25	u	4.29018	0.0102838	sRNA	core	sRNA	core	NC_011601	4282129	4282253	+	NC_011601	2969422	2969460	+	22221	5234	19958706	E2348C_ncR65	E2348CN_0031	glmZ::raiZ	E2348C_ncR65::E2348CN_0031
micA	rybA	24	1	7.13116	1.43758e-06	sRNA	core	ncRNA	core	NC_011601	3047128	3047158	+	NC_011601	818804	818812	-	162326	411	19823425	E2348C_ncR44	E2348C_ncR08	micA::rybA	E2348C_ncR44::E2348C_ncR08
pasB	pasA.E2348C_0689.IGR	24	1	6.16547	2.01523e-05	sRNA	PP6	IGR	PP2	NC_011601	1466304	1466344	-	NC_011601	743530	743592	+	66840	1160	19918162	E2348CN_0006	E2348CN_0003.E2348C_0689.IGR	pasA.E2348C_0689.IGR::pasB	E2348CN_0003.E2348C_0689.IGR::E2348CN_0006
pasA.E2348C_0689.IGR	pasB	774	3	24.6573	0	IGR	PP2	sRNA	PP6	NC_011601	743482	743611	+	NC_011601	1466260	1466315	-	8024	77848	19899540	E2348CN_0003.E2348C_0689.IGR	E2348CN_0006	pasA.E2348C_0689.IGR::pasB	E2348CN_0003.E2348C_0689.IGR::E2348CN_0006
pasC.E2348C_1247.IGR	pasB	54	1	8.48723	1.27544e-24	IGR	PP5	sRNA	PP6	NC_011601	1290834	1290972	+	NC_011601	1466260	1466312	-	1612	78568	19905952	E2348CN_0005.E2348C_1247.IGR	E2348CN_0006	pasB::pasC.E2348C_1247.IGR	E2348CN_0006::E2348CN_0005.E2348C_1247.IGR
rne5	pasC	24	u	85.524	3.5609e-31	ncRNA	core	sRNA	PP5	NC_011601	1228924	1228984	-	NC_011601	1290831	1290864	-	556	10082	19975524	E2348C_ncR10	E2348CN_0005	pasC::rne5	E2348CN_0005::E2348C_ncR10
spf	pspH	56	2	38.6079	2.69953e-58	sRNA	core	sRNA	core	NC_011601	4366027	4366072	+	NC_011601	4595990	4595995	+	112165	257	19873708	E2348C_ncR66	E2348CN_0030	pspH::spf	E2348CN_0030::E2348C_ncR66
sibB	sibD	55	2	832.666	3.75674e-131	sRNA	core	sRNA	core	NC_011601	2274545	2274547	+	NC_011601	3479249	3479254	-	1211	1090	19983830	E2348C_ncR32	E2348C_ncR53	sibB::sibD	E2348C_ncR32::E2348C_ncR53
E2348C_2764	E2348C_ncR36.E2348C_2757.IGR	16	u	395.579	3.36944e-29	CDS	PP10	IGR	PP10	NC_011601	2841469	2841884	-	NC_011601	2837265	2837363	+	81	9975	19976114	E2348C_2764	E2348C_ncR36.E2348C_2757.IGR	E2348C_2764::E2348C_ncR36.E2348C_2757.IGR	E2348C_2764::E2348C_ncR36.E2348C_2757.IGR
E2348C_2766	E2348C_ncR36.E2348C_2757.IGR	13	u	426.66	1.20316e-23	CDS	PP10	IGR	PP10	NC_011601	2841953	2842117	-	NC_011601	2837266	2837363	+	61	9978	19976134	E2348C_2766	E2348C_ncR36.E2348C_2757.IGR	E2348C_2766::E2348C_ncR36.E2348C_2757.IGR	E2348C_2766::E2348C_ncR36.E2348C_2757.IGR
yfbQ.lrhA.IGR	E2348C_ncR36.E2348C_2757.IGR	59	3	309.981	3.25968e-116	IGR	core	IGR	PP10	NC_011601	2528233	2528300	-	NC_011601	2837239	2837266	+	2084	1825	19982218	E2348C_2430.E2348C_2429.IGR	E2348C_ncR36.E2348C_2757.IGR	E2348C_ncR36.E2348C_2757.IGR::yfbQ.lrhA.IGR	E2348C_ncR36.E2348C_2757.IGR::E2348C_2430.E2348C_2429.IGR
bssR	allZ	19	u	6.05154	0.00353938	CDS	core	sRNA	core	NC_011601	842914	842985	+	NC_011601	491636	491825	+	6114	10255	19969798	E2348C_0787	E2348CN_0042	allZ::bssR	E2348CN_0042::E2348C_0787
csiE	allZ	14	1	34.707	7.55574e-11	CDS	core	sRNA	core	NC_011601	2900538	2900579	+	NC_011601	491820	491827	+	1728	4664	19979780	E2348C_2818	E2348CN_0042	allZ::csiE	E2348CN_0042::E2348C_2818
ftsA	allZ	32	1	245.753	1.28574e-57	CDS	core	sRNA	core	NC_011601	111307	111393	+	NC_011601	491824	491827	+	560	4646	19980948	E2348C_0099	E2348CN_0042	allZ::ftsA	E2348CN_0042::E2348C_0099
yfiD.5UTR	allZ	84	3	25.3138	4.36879e-78	5UTR	core	sRNA	core	NC_011601	2945905	2946009	-	NC_011601	491619	491827	+	6503	10190	19969409	E2348C_2856.5UTR	E2348CN_0042	allZ::yfiD	E2348CN_0042::E2348C_2856
yhcO	allZ	20	u	38.3996	1.8107e-18	CDS	core	sRNA	core	NC_011601	3654156	3654226	-	NC_011601	491819	491827	+	2234	4658	19979274	E2348C_3510	E2348CN_0042	allZ::yhcO	E2348CN_0042::E2348C_3510
E2348C_1079	arcZ	18	1	12.5771	2.20687e-07	CDS	IE2	sRNA	core	NC_011601	1131672	1131696	-	NC_011601	3628833	3628835	+	129	219299	19766740	E2348C_1079	E2348C_ncR58	E2348C_1079::arcZ	E2348C_1079::E2348C_ncR58
E2348C_1226	arcZ	46	2	23.6959	2.58858e-37	CDS	PP5	sRNA	core	NC_011601	1274039	1274088	-	NC_011601	3628813	3628836	+	175	219271	19766694	E2348C_1226	E2348C_ncR58	E2348C_1226::arcZ	E2348C_1226::E2348C_ncR58
E2348C_2534	arcZ	52	2	8.72943	1.49224e-23	CDS	PP8	sRNA	core	NC_011601	2619801	2619883	+	NC_011601	3628811	3628835	+	537	219265	19766332	E2348C_2534	E2348C_ncR58	E2348C_2534::arcZ	E2348C_2534::E2348C_ncR58
E2348C_2629	arcZ	29	1	7.32226	3.83421e-09	CDS	PP9	sRNA	core	NC_011601	2716797	2716911	-	NC_011601	3628816	3628835	+	357	219288	19766512	E2348C_2629	E2348C_ncR58	E2348C_2629::arcZ	E2348C_2629::E2348C_ncR58
E2348C_2740.AS	arcZ	28	1	210.328	1.94285e-39	AS	PP10	sRNA	core	NC_011601	2819520	2819576	-	NC_011601	3628817	3628835	+	12	219289	19766857	E2348C_2740.AS	E2348C_ncR58	E2348C_2740.AS::arcZ	E2348C_2740.AS::E2348C_ncR58
E2348C_4135.EST5UTR	arcZ	23	1	17.2765	1.5599e-13	EST5UTR	core	sRNA	core	NC_011601	4322654	4322688	-	NC_011601	3628816	3628834	+	120	219294	19766749	E2348C_4135.EST5UTR	E2348C_ncR58	E2348C_4135::arcZ	E2348C_4135::E2348C_ncR58
E2348_P1_033.perC.IGR	arcZ	33	1	7.66663	1.26187e-11	IGR	NC_011603	sRNA	core	NC_011603	21572	21693	-	NC_011601	3628808	3628835	+	388	219284	19766481	E2348_P1_033.E2348_P1_022.IGR	E2348C_ncR58	E2348_P1_033.perC.IGR::arcZ	E2348_P1_033.E2348_P1_022.IGR::E2348C_ncR58
E2348_P1_111	arcZ	18	u	7.94732	0.000251404	CDS	NC_011603	sRNA	core	NC_011603	96721	96828	-	NC_011601	3628746	3628835	+	201	222697	19763270	E2348_P1_111	E2348C_ncR58	E2348_P1_111::arcZ	E2348_P1_111::E2348C_ncR58
E2348_P2_06	arcZ	34	u	3.85372	0.000419919	CDS	NC_011602	sRNA	core	NC_011602	3916	3980	+	NC_011601	3628795	3628836	+	783	222681	19762688	E2348_P2_06	E2348C_ncR58	E2348_P2_06::arcZ	E2348_P2_06::E2348C_ncR58
E2348C_0723	arcZ	21	1	29.5764	4.57409e-16	CDS	PP2	sRNA	core	NC_011601	771247	771290	-	NC_011601	3628817	3628836	+	64	219296	19766805	E2348C_0723	E2348C_ncR58	E2348C_0723::arcZ	E2348C_0723::E2348C_ncR58
E2348C_0815	arcZ	74	3	8.42367	1.47934e-34	CDS	PP3	sRNA	core	NC_011601	864918	865003	+	NC_011601	3628809	3628835	+	792	219243	19766077	E2348C_0815	E2348C_ncR58	E2348C_0815::arcZ	E2348C_0815::E2348C_ncR58
acrR.AS	arcZ	23	1	8.60234	1.40404e-07	AS	core	sRNA	core	NC_011601	446497	446518	-	NC_011601	3628818	3628835	+	241	219294	19766628	E2348C_0399.AS	E2348C_ncR58	acrR.AS::arcZ	E2348C_0399.AS::E2348C_ncR58
aspA	arcZ	169	3	7.51464	8.11332e-78	CDS	core	sRNA	core	NC_011601	4716403	4716488	-	NC_011601	3628799	3628836	+	1997	222546	19761474	E2348C_4465	E2348C_ncR58	arcZ::aspA	E2348C_ncR58::E2348C_4465
bfpD	arcZ	38	1	12.9716	1.79175e-21	CDS	NC_011603	sRNA	core	NC_011603	7907	8069	+	NC_011601	3628800	3628835	+	260	222677	19763211	E2348_P1_008	E2348C_ncR58	arcZ::bfpD	E2348C_ncR58::E2348_P1_008
bfpE	arcZ	20	u	7.12817	0.000142073	CDS	NC_011603	sRNA	core	NC_011603	8813	8897	+	NC_011601	3628793	3628836	+	249	222695	19763222	E2348_P1_009	E2348C_ncR58	arcZ::bfpE	E2348C_ncR58::E2348_P1_009
bioD.AS	arcZ	13	u	36.6171	5.16862e-09	AS	core	sRNA	core	NC_011601	778628	778660	-	NC_011601	3628816	3628835	+	32	219304	19766837	E2348C_0730.AS	E2348C_ncR58	arcZ::bioD.AS	E2348C_ncR58::E2348C_0730.AS
clcA	arcZ	45	2	14.2135	7.5712e-28	CDS	core	sRNA	core	NC_011601	187176	187285	+	NC_011601	3628800	3628835	+	281	222670	19763190	E2348C_0162	E2348C_ncR58	arcZ::clcA	E2348C_ncR58::E2348C_0162
clpS	arcZ	108	2	6.64431	2.47017e-43	CDS	core	sRNA	core	NC_011601	921316	921393	+	NC_011601	3628799	3628835	+	1443	222607	19762028	E2348C_0878	E2348C_ncR58	arcZ::clpS	E2348C_ncR58::E2348C_0878
crp	arcZ	38	1	5.79476	2.45759e-10	CDS	core	sRNA	core	NC_011601	3740221	3740254	+	NC_011601	3628800	3628836	+	582	222677	19762889	E2348C_3607	E2348C_ncR58	arcZ::crp	E2348C_ncR58::E2348C_3607
cspD	arcZ	156	2	5.19351	2.77228e-51	CDS	core	sRNA	core	NC_011601	920715	920788	-	NC_011601	3628800	3628835	+	2667	222559	19760804	E2348C_0877	E2348C_ncR58	arcZ::cspD	E2348C_ncR58::E2348C_0877
cstA	arcZ	26	1	8.02604	1.4912e-08	CDS	core	sRNA	core	NC_011601	560738	560797	+	NC_011601	3628816	3628835	+	292	219291	19766577	E2348C_0500	E2348C_ncR58	arcZ::cstA	E2348C_ncR58::E2348C_0500
dppA.proK.IGR	arcZ	28	1	35.5483	6.67917e-25	IGR	core	sRNA	core	NC_011601	3956431	3956454	+	NC_011601	3628815	3628835	+	71	219289	19766798	E2348C_3792.E2348C_tRNA67.IGR	E2348C_ncR58	arcZ::dppA.proK.IGR	E2348C_ncR58::E2348C_3792.E2348C_tRNA67.IGR
escD.EST5UTR	arcZ	12	u	14.1989	0.000880931	EST5UTR	(LEE)	sRNA	core	NC_011601	4108845	4108871	+	NC_011601	3628800	3628835	+	75	222703	19763396	E2348C_3938.EST5UTR	E2348C_ncR58	arcZ::escD	E2348C_ncR58::E2348C_3938
espC	arcZ	25	1	8.66714	9.7843e-09	CDS	IE5	sRNA	core	NC_011601	3005807	3005889	-	NC_011601	3628806	3628835	+	260	219292	19766609	E2348C_2915	E2348C_ncR58	arcZ::espC	E2348C_ncR58::E2348C_2915
espD	arcZ	53	1	3.72094	1.52787e-08	CDS	(LEE)	sRNA	core	NC_011601	4105844	4106076	-	NC_011601	3628814	3628836	+	1284	219264	19765585	E2348C_3935	E2348C_ncR58	arcZ::espD	E2348C_ncR58::E2348C_3935
fhuA.5UTR	arcZ	16	1	40.0603	9.25691e-13	5UTR	core	sRNA	core	NC_011601	178359	178389	+	NC_011601	3628815	3628835	+	36	219301	19766833	E2348C_0157.5UTR	E2348C_ncR58	arcZ::fhuA	E2348C_ncR58::E2348C_0157
flhD.5UTR	arcZ	27	u	5.84436	5.23924e-06	5UTR	core	sRNA	core	NC_011601	2075002	2075023	-	NC_011601	3628797	3628836	+	410	222688	19763061	E2348C_2015.5UTR	E2348C_ncR58	arcZ::flhD	E2348C_ncR58::E2348C_2015
arcZ	gcvT	71	2	5.80689	1.31424e-23	sRNA	core	CDS	core	NC_011601	3628779	3628787	+	NC_011601	3278042	3278100	-	196705	1230	19788180	E2348C_ncR58	E2348C_3157	arcZ::gcvT	E2348C_ncR58::E2348C_3157
gcvT	arcZ	64	2	5.18385	2.97513e-18	CDS	core	sRNA	core	NC_011601	3278122	3278185	-	NC_011601	3628811	3628835	+	1113	219253	19765756	E2348C_3157	E2348C_ncR58	arcZ::gcvT	E2348C_ncR58::E2348C_3157
glpA	arcZ	123	3	14.7375	6.39797e-86	CDS	core	sRNA	core	NC_011601	2480919	2480975	+	NC_011601	3628800	3628835	+	741	222592	19762730	E2348C_2384	E2348C_ncR58	arcZ::glpA	E2348C_ncR58::E2348C_2384
glpB	arcZ	44	1	3.99424	2.96639e-07	CDS	core	sRNA	core	NC_011601	2481764	2481853	+	NC_011601	3628808	3628835	+	993	219273	19765876	E2348C_2385	E2348C_ncR58	arcZ::glpB	E2348C_ncR58::E2348C_2385
glpK	arcZ	19	u	8.11652	5.402e-05	CDS	core	sRNA	core	NC_011601	4432364	4432395	-	NC_011601	3628808	3628836	+	211	219298	19766658	E2348C_4230	E2348C_ncR58	arcZ::glpK	E2348C_ncR58::E2348C_4230
gltI.E2348C_0549.IGR	arcZ	12	u	18.3323	6.29253e-05	IGR	core	sRNA	core	NC_011601	608742	608757	+	NC_011601	3628811	3628834	+	59	219305	19766810	E2348C_0548.E2348C_0549.IGR	E2348C_ncR58	arcZ::gltI.E2348C_0549.IGR	E2348C_ncR58::E2348C_0548.E2348C_0549.IGR
gpmA	arcZ	13	u	17.2315	1.83994e-05	CDS	core	sRNA	core	NC_011601	700458	700500	-	NC_011601	3628814	3628835	+	68	219304	19766801	E2348C_0632	E2348C_ncR58	arcZ::gpmA	E2348C_ncR58::E2348C_0632
gpsA	arcZ	424	3	16.319	0	CDS	core	sRNA	core	NC_011601	4030144	4030272	-	NC_011601	3628808	3628836	+	2346	218893	19764523	E2348C_3857	E2348C_ncR58	arcZ::gpsA	E2348C_ncR58::E2348C_3857
hchA.5UTR	arcZ	54	3	26.1727	1.35043e-46	5UTR	core	sRNA	core	NC_011601	2131940	2131981	+	NC_011601	3628806	3628836	+	186	219263	19766683	E2348C_2078.5UTR	E2348C_ncR58	arcZ::hchA	E2348C_ncR58::E2348C_2078
htrG	arcZ	48	2	9.78971	2.14757e-23	CDS	core	sRNA	core	NC_011601	3485472	3485628	+	NC_011601	3628812	3628836	+	442	219269	19766427	E2348C_3348	E2348C_ncR58	arcZ::htrG	E2348C_ncR58::E2348C_3348
ibpA	arcZ	160	3	4.96527	2.64395e-50	CDS	core	sRNA	core	NC_011601	4162908	4163000	-	NC_011601	3628815	3628836	+	2906	219157	19763963	E2348C_3997	E2348C_ncR58	arcZ::ibpA	E2348C_ncR58::E2348C_3997
katG.metF.IGR	arcZ	50	1	5.20252	2.86667e-13	IGR	core	sRNA	core	NC_011601	4455907	4455994	-	NC_011601	3628800	3628835	+	853	222665	19762618	E2348C_4251.E2348C_4250.IGR	E2348C_ncR58	arcZ::katG.metF.IGR	E2348C_ncR58::E2348C_4251.E2348C_4250.IGR
kdsC	arcZ	38	2	30.314	2.19349e-33	CDS	core	sRNA	core	NC_011601	3620618	3620657	+	NC_011601	3628815	3628835	+	113	219279	19766756	E2348C_3477	E2348C_ncR58	arcZ::kdsC	E2348C_ncR58::E2348C_3477
ligA	arcZ	101	3	70.6034	2.04382e-125	CDS	core	sRNA	core	NC_011601	2684701	2684723	-	NC_011601	3628799	3628835	+	127	222614	19763344	E2348C_2597	E2348C_ncR58	arcZ::ligA	E2348C_ncR58::E2348C_2597
lpxC	arcZ	935	3	21.0956	0	CDS	core	sRNA	core	NC_011601	112656	113020	+	NC_011601	3628801	3628836	+	4011	218382	19762858	E2348C_0101	E2348C_ncR58	arcZ::lpxC	E2348C_ncR58::E2348C_0101
mdoD.EST5UTR	arcZ	17	u	23.573	1.20777e-10	EST5UTR	core	sRNA	core	NC_011601	1614444	1614477	+	NC_011601	3628800	3628835	+	64	222698	19763407	E2348C_1568.EST5UTR	E2348C_ncR58	arcZ::mdoD	E2348C_ncR58::E2348C_1568
mobA	arcZ	60	1	3.29742	4.33087e-08	CDS	EU580135.1	sRNA	core	EU580135.1	2707	2800	+	NC_011601	3628800	3628836	+	1615	222655	19761856	E2348_P3_04	E2348C_ncR58	arcZ::mobA	E2348C_ncR58::E2348_P3_04
mvpA	arcZ	24	1	5.39475	0.00039786	CDS	NC_011603	sRNA	core	NC_011603	42511	42590	+	NC_011601	3628815	3628836	+	401	219293	19766468	E2348_P1_044	E2348C_ncR58	arcZ::mvpA	E2348C_ncR58::E2348_P1_044
nagA	arcZ	16	u	28.2778	8.5929e-11	CDS	core	sRNA	core	NC_011601	623137	623167	-	NC_011601	3628816	3628835	+	51	219301	19766818	E2348C_0559	E2348C_ncR58	arcZ::nagA	E2348C_ncR58::E2348C_0559
nanE.nanT.IGT	arcZ	17	u	15.9615	3.31863e-08	IGT	core	sRNA	core	NC_011601	3640862	3640895	-	NC_011601	3628815	3628835	+	96	219300	19766773	E2348C_3495.E2348C_3496.IGT	E2348C_ncR58	arcZ::nanE.nanT.IGT	E2348C_ncR58::E2348C_3495.E2348C_3496.IGT
napF	arcZ	312	3	24.8314	2.83945e-285	CDS	core	sRNA	core	NC_011601	2431010	2431096	-	NC_011601	3628803	3628835	+	1134	219005	19765735	E2348C_2352	E2348C_ncR58	arcZ::napF	E2348C_ncR58::E2348C_2352
arcZ	napF	36	u	3.55342	0.000970124	sRNA	core	CDS	core	NC_011601	3628779	3628800	+	NC_011601	2430902	2430992	-	196740	1019	19788391	E2348C_ncR58	E2348C_2352	arcZ::napF	E2348C_ncR58::E2348C_2352
nrdE	arcZ	21	u	18.2008	2.47367e-12	CDS	core	sRNA	core	NC_011601	3030240	3030370	+	NC_011601	3628806	3628835	+	104	219296	19766765	E2348C_2940	E2348C_ncR58	arcZ::nrdE	E2348C_ncR58::E2348C_2940
nudF	arcZ	21	1	18.2714	2.37127e-12	CDS	core	sRNA	core	NC_011601	3465106	3465194	-	NC_011601	3628800	3628835	+	102	222694	19763369	E2348C_3329	E2348C_ncR58	arcZ::nudF	E2348C_ncR58::E2348C_3329
pgi	arcZ	10	u	42.9206	2.6719e-06	CDS	core	sRNA	core	NC_011601	4571527	4571558	+	NC_011601	3628817	3628836	+	21	219307	19766848	E2348C_4340	E2348C_ncR58	arcZ::pgi	E2348C_ncR58::E2348C_4340
pnp	arcZ	39	2	9.45053	1.33724e-17	CDS	core	sRNA	core	NC_011601	3587422	3587481	-	NC_011601	3628815	3628836	+	372	219278	19766497	E2348C_3445	E2348C_ncR58	arcZ::pnp	E2348C_ncR58::E2348C_3445
prlC	arcZ	66	3	30.6714	8.60736e-62	CDS	core	sRNA	core	NC_011601	3885645	3885697	-	NC_011601	3628804	3628835	+	194	219251	19766675	E2348C_3735	E2348C_ncR58	arcZ::prlC	E2348C_ncR58::E2348C_3735
rbsD	arcZ	1720	3	55.643	0	CDS	core	sRNA	core	NC_011601	4229940	4230366	+	NC_011601	3628800	3628836	+	2764	220995	19760707	E2348C_4058	E2348C_ncR58	arcZ::rbsD	E2348C_ncR58::E2348C_4058
rpoC	arcZ	25	2	34.6689	1.74424e-21	CDS	core	sRNA	core	NC_011601	4518266	4518455	+	NC_011601	3628817	3628835	+	65	219292	19766804	E2348C_4295	E2348C_ncR58	arcZ::rpoC	E2348C_ncR58::E2348C_4295
rpsF	arcZ	19	u	6.56161	0.0015503	CDS	core	sRNA	core	NC_011601	4772708	4772800	+	NC_011601	3628816	3628835	+	261	219298	19766608	E2348C_4523	E2348C_ncR58	arcZ::rpsF	E2348C_ncR58::E2348C_4523
smpA	arcZ	50	2	15.1765	1.02402e-32	CDS	core	sRNA	core	NC_011601	2997041	2997123	+	NC_011601	3628813	3628835	+	297	219267	19766572	E2348C_2905	E2348C_ncR58	arcZ::smpA	E2348C_ncR58::E2348C_2905
sthA	arcZ	18	u	12.9796	1.35653e-07	CDS	core	sRNA	core	NC_011601	4487433	4487484	-	NC_011601	3628810	3628836	+	125	219299	19766744	E2348C_4276	E2348C_ncR58	arcZ::sthA	E2348C_ncR58::E2348C_4276
sucD	arcZ	62	2	5.44766	1.38003e-18	CDS	core	sRNA	core	NC_011601	678308	678383	+	NC_011601	3628815	3628835	+	1026	219255	19765843	E2348C_0608	E2348C_ncR58	arcZ::sucD	E2348C_ncR58::E2348C_0608
arcZ	sucD	45	1	3.69194	1.96524e-06	sRNA	core	CDS	core	NC_011601	3628779	3628793	+	NC_011601	678370	678470	+	196731	1226	19788184	E2348C_ncR58	E2348C_0608	arcZ::sucD	E2348C_ncR58::E2348C_0608
tanC	arcZ	198	3	81.9335	9.80205e-260	CDS	core	sRNA	core	NC_011601	4185786	4185870	+	NC_011601	3628805	3628836	+	218	219119	19766651	E2348C_4018	E2348C_ncR58	arcZ::tanC	E2348C_ncR58::E2348C_4018
tar	arcZ	54	2	91.8521	3.08172e-69	CDS	core	sRNA	core	NC_011601	2068970	2069028	-	NC_011601	3628815	3628836	+	53	219263	19766816	E2348C_2009	E2348C_ncR58	arcZ::tar	E2348C_ncR58::E2348C_2009
tir	arcZ	87	2	48.4215	7.96822e-97	CDS	(LEE)	sRNA	core	NC_011601	4113869	4113899	-	NC_011601	3628812	3628836	+	162	219230	19766707	E2348C_3941	E2348C_ncR58	arcZ::tir	E2348C_ncR58::E2348C_3941
tir	arcZ	29	2	3.99695	0.00136446	CDS	(LEE)	sRNA	core	NC_011601	4113902	4114092	-	NC_011601	3628818	3628835	+	654	219288	19766215	E2348C_3941	E2348C_ncR58	arcZ::tir	E2348C_ncR58::E2348C_3941
tnaA	arcZ	20	1	18.5849	1.15321e-11	CDS	core	sRNA	core	NC_011601	4186204	4186341	+	NC_011601	3628818	3628835	+	97	219297	19766772	E2348C_4019	E2348C_ncR58	arcZ::tnaA	E2348C_ncR58::E2348C_4019
uspA	arcZ	22	u	5.2322	0.00388488	CDS	core	sRNA	core	NC_011601	3880819	3880888	+	NC_011601	3628815	3628835	+	379	219295	19766490	E2348C_3732	E2348C_ncR58	arcZ::uspA	E2348C_ncR58::E2348C_3732
uup	arcZ	15	1	8.87441	0.00224948	CDS	core	sRNA	core	NC_011601	998632	998744	+	NC_011601	3628800	3628836	+	150	222700	19763321	E2348C_0935	E2348C_ncR58	arcZ::uup	E2348C_ncR58::E2348C_0935
yaaH.EST3UTR	arcZ	16	u	11.9321	1.09494e-05	EST3UTR	core	sRNA	core	NC_011601	11335	11359	-	NC_011601	3628800	3628835	+	119	222699	19763352	E2348C_0011.EST3UTR	E2348C_ncR58	arcZ::yaaH.EST3UTR	E2348C_ncR58::E2348C_0011.EST3UTR
yaeP	arcZ	49	1	4.55387	1.02603e-10	CDS	core	sRNA	core	NC_011601	224011	224099	-	NC_011601	3628751	3628835	+	955	222666	19762516	E2348C_0195	E2348C_ncR58	arcZ::yaeP	E2348C_ncR58::E2348C_0195
ybdL	arcZ	15	u	64.3823	5.30008e-14	CDS	core	sRNA	core	NC_011601	564437	564460	+	NC_011601	3628833	3628835	+	21	219302	19766848	E2348C_0503	E2348C_ncR58	arcZ::ybdL	E2348C_ncR58::E2348C_0503
ybeD	arcZ	13	u	9.08327	0.0229141	CDS	core	sRNA	core	NC_011601	591333	591399	-	NC_011601	3628816	3628835	+	129	219304	19766740	E2348C_0531	E2348C_ncR58	arcZ::ybeD	E2348C_ncR58::E2348C_0531
ybjD	arcZ	24	1	8.45043	5.74823e-08	CDS	core	sRNA	core	NC_011601	916112	916195	+	NC_011601	3628818	3628835	+	256	219293	19766613	E2348C_0873	E2348C_ncR58	arcZ::ybjD	E2348C_ncR58::E2348C_0873
ycbJ	arcZ	31	u	4.27919	0.000235039	CDS	core	sRNA	core	NC_011601	967008	967087	+	NC_011601	3628813	3628835	+	653	219286	19766216	E2348C_0912	E2348C_ncR58	arcZ::ycbJ	E2348C_ncR58::E2348C_0912
yccW	arcZ	49	2	20.2627	3.11829e-37	CDS	core	sRNA	core	NC_011601	1017860	1018006	-	NC_011601	3628801	3628835	+	218	219268	19766651	E2348C_0953	E2348C_ncR58	arcZ::yccW	E2348C_ncR58::E2348C_0953
yciT	arcZ	16	u	6.77069	0.0229474	CDS	core	sRNA	core	NC_011601	1510834	1510900	-	NC_011601	3628818	3628835	+	213	219301	19766656	E2348C_1476	E2348C_ncR58	arcZ::yciT	E2348C_ncR58::E2348C_1476
ydcI	arcZ	25	1	13.0258	1.65638e-12	CDS	core	sRNA	core	NC_011601	1612314	1612479	-	NC_011601	3628816	3628835	+	173	219292	19766696	E2348C_1566	E2348C_ncR58	arcZ::ydcI	E2348C_ncR58::E2348C_1566
ydiO.AS	arcZ	19	1	28.5793	8.22996e-14	AS	core	sRNA	core	NC_011601	1849141	1849199	-	NC_011601	3628800	3628836	+	59	222696	19763412	E2348C_1780.AS	E2348C_ncR58	arcZ::ydiO.AS	E2348C_ncR58::E2348C_1780.AS
yeaG	arcZ	14	3	9.85845	0.000774456	CDS	core	sRNA	core	NC_011601	1971924	1971971	+	NC_011601	3628827	3628836	+	128	219303	19766741	E2348C_1910	E2348C_ncR58	arcZ::yeaG	E2348C_ncR58::E2348C_1910
yeaG	arcZ	229	3	52.8408	4.48745e-269	CDS	core	sRNA	core	NC_011601	1972013	1972194	+	NC_011601	3628803	3628835	+	391	219088	19766478	E2348C_1910	E2348C_ncR58	arcZ::yeaG	E2348C_ncR58::E2348C_1910
yegT	arcZ	12	u	77.2578	7.49731e-11	CDS	core	sRNA	core	NC_011601	2308901	2308924	+	NC_011601	3628807	3628836	+	14	219305	19766855	E2348C_2243	E2348C_ncR58	arcZ::yegT	E2348C_ncR58::E2348C_2243
arcZ	yeiT	18	u	7.04424	0.0014408	sRNA	core	CDS	core	NC_011601	3628779	3628798	+	NC_011601	2365269	2365295	+	196758	257	19789153	E2348C_ncR58	E2348C_2292	arcZ::yeiT	E2348C_ncR58::E2348C_2292
yeiT	arcZ	43	2	12.1513	6.66415e-24	CDS	core	sRNA	core	NC_011601	2364922	2364951	+	NC_011601	3628815	3628835	+	319	219274	19766550	E2348C_2292	E2348C_ncR58	arcZ::yeiT	E2348C_ncR58::E2348C_2292
yejG.5UTR	arcZ	28	u	5.4277	1.06983e-05	5UTR	core	sRNA	core	NC_011601	2409035	2409097	-	NC_011601	3628816	3628835	+	465	219289	19766404	E2348C_2328.5UTR	E2348C_ncR58	arcZ::yejG	E2348C_ncR58::E2348C_2328
yfbV	arcZ	58	1	3.58116	4.08937e-09	CDS	core	sRNA	core	NC_011601	2534611	2534697	-	NC_011601	3628806	3628835	+	1460	219259	19765409	E2348C_2435	E2348C_ncR58	arcZ::yfbV	E2348C_ncR58::E2348C_2435
arcZ	yffB.acrD.IGR	683	3	7.99737	0	sRNA	core	IGR	core	NC_011601	3628771	3628795	+	NC_011601	2785901	2786013	-	196093	8615	19780795	E2348C_ncR58	E2348C_2707.E2348C_2706.IGR	arcZ::yffB.acrD.IGR	E2348C_ncR58::E2348C_2707.E2348C_2706.IGR
yffB.acrD.IGR	arcZ	1562	3	9.87465	0	IGR	core	sRNA	core	NC_011601	2785835	2786044	-	NC_011601	3628800	3628836	+	14126	221153	19749345	E2348C_2707.E2348C_2706.IGR	E2348C_ncR58	arcZ::yffB.acrD.IGR	E2348C_ncR58::E2348C_2707.E2348C_2706.IGR
yghJ	arcZ	14	u	50.4755	1.2571e-11	CDS	core	sRNA	core	NC_011601	3384563	3384592	-	NC_011601	3628818	3628836	+	25	219303	19766844	E2348C_3253	E2348C_ncR58	arcZ::yghJ	E2348C_ncR58::E2348C_3253
yhaH.EST3UTR	arcZ	28	2	14.1192	1.99503e-15	EST3UTR	core	sRNA	core	NC_011601	3538273	3538297	+	NC_011601	3628800	3628836	+	176	222687	19763295	E2348C_3396.EST3UTR	E2348C_ncR58	arcZ::yhaH.EST3UTR	E2348C_ncR58::E2348C_3396.EST3UTR
yhbU	arcZ	28	u	6.2012	5.34055e-07	CDS	core	sRNA	core	NC_011601	3580102	3580192	+	NC_011601	3628812	3628836	+	407	219289	19766462	E2348C_3439	E2348C_ncR58	arcZ::yhbU	E2348C_ncR58::E2348C_3439
yhfK.crp.IGR	arcZ	10	u	112.667	3.0026e-09	IGR	core	sRNA	core	NC_011601	3740863	3740900	-	NC_011601	3628818	3628835	+	8	219307	19766861	E2348C_3608.E2348C_3607.IGR	E2348C_ncR58	arcZ::yhfK.crp.IGR	E2348C_ncR58::E2348C_3608.E2348C_3607.IGR
yhiF	arcZ	44	2	9.13916	6.22552e-20	CDS	core	sRNA	core	NC_011601	3891206	3891276	+	NC_011601	3628816	3628835	+	434	219273	19766435	E2348C_3741	E2348C_ncR58	arcZ::yhiF	E2348C_ncR58::E2348C_3741
yjfF.AS	arcZ	13	u	30.0448	4.18526e-08	AS	core	sRNA	core	NC_011601	4810638	4810671	-	NC_011601	3628817	3628836	+	39	219304	19766830	E2348C_4557.AS	E2348C_ncR58	arcZ::yjfF.AS	E2348C_ncR58::E2348C_4557.AS
yjfY	arcZ	49	2	10.4545	3.72022e-25	CDS	core	sRNA	core	NC_011601	4771812	4771899	-	NC_011601	3628800	3628835	+	416	222666	19763055	E2348C_4522	E2348C_ncR58	arcZ::yjfY	E2348C_ncR58::E2348C_4522
yjgP	arcZ	17	u	16.1296	2.8488e-08	CDS	core	sRNA	core	NC_011601	4842704	4842747	+	NC_011601	3628813	3628835	+	95	219300	19766774	E2348C_4585	E2348C_ncR58	arcZ::yjgP	E2348C_ncR58::E2348C_4585
ynfK	arcZ	64	1	6.18808	3.64847e-22	CDS	core	sRNA	core	NC_011601	1742413	1742497	-	NC_011601	3628800	3628835	+	918	222651	19762553	E2348C_1677	E2348C_ncR58	arcZ::ynfK	E2348C_ncR58::E2348C_1677
yphC	arcZ	10	u	25.037	0.00021136	CDS	core	sRNA	core	NC_011601	2905506	2905512	-	NC_011601	3628831	3628835	+	36	219307	19766833	E2348C_2822	E2348C_ncR58	arcZ::yphC	E2348C_ncR58::E2348C_2822
yqeC	arcZ	52	2	35.2326	3.41829e-50	CDS	core	sRNA	core	NC_011601	3241843	3241893	-	NC_011601	3628800	3628835	+	131	222663	19763340	E2348C_3128	E2348C_ncR58	arcZ::yqeC	E2348C_ncR58::E2348C_3128
yqjA.5UTR	arcZ	120	1	3.32273	3.27976e-21	5UTR	core	sRNA	core	NC_011601	3533202	3533365	+	NC_011601	3628800	3628836	+	3206	222595	19760265	E2348C_3388.5UTR	E2348C_ncR58	arcZ::yqjA	E2348C_ncR58::E2348C_3388
ytfR.EST5UTR	arcZ	84	2	31.2961	1.56209e-80	EST5UTR	core	sRNA	core	NC_011601	4807107	4807199	+	NC_011601	3628815	3628836	+	242	219233	19766627	E2348C_4555.EST5UTR	E2348C_ncR58	arcZ::ytfR	E2348C_ncR58::E2348C_4555
zntB.AS	arcZ	69	3	40.659	1.09233e-71	AS	core	sRNA	core	NC_011601	1575495	1575552	-	NC_011601	3628817	3628835	+	153	219248	19766716	E2348C_1534.AS	E2348C_ncR58	arcZ::zntB.AS	E2348C_ncR58::E2348C_1534.AS
E2348C_0995	arrS	21	1	14.195	9.97165e-11	CDS	PP4	sRNA	core	NC_011601	1051505	1051588	-	NC_011601	3903562	3903596	-	305	96473	19889387	E2348C_0995	E2348CN_0011	E2348C_0995::arrS	E2348C_0995::E2348CN_0011
E2348C_1044.AS	arrS	15	1	309.233	1.65462e-22	AS	PP4	sRNA	core	NC_011601	1087946	1088028	-	NC_011601	3903562	3903586	-	10	96479	19889682	E2348C_1044.AS	E2348CN_0011	E2348C_1044.AS::arrS	E2348C_1044.AS::E2348CN_0011
E2348C_1084.E2348C_1080.IGR	arrS	19	1	38.4029	1.24586e-16	IGR	IE2	sRNA	core	NC_011601	1140084	1140151	-	NC_011601	3903562	3903583	-	102	96475	19889590	E2348C_1084.E2348C_1080.IGR	E2348CN_0011	E2348C_1084.E2348C_1080.IGR::arrS	E2348C_1084.E2348C_1080.IGR::E2348CN_0011
E2348C_2114	arrS	155	3	49.3059	5.96196e-185	CDS	IE3	sRNA	core	NC_011601	2167543	2167597	+	NC_011601	3903562	3903597	-	649	96339	19889043	E2348C_2114	E2348CN_0011	E2348C_2114::arrS	E2348C_2114::E2348CN_0011
E2348C_4590	arrS	11	u	13.2608	0.00611615	CDS	PP13	sRNA	core	NC_011601	4849309	4849369	-	NC_011601	3903563	3903571	-	171	96483	19889521	E2348C_4590	E2348CN_0011	E2348C_4590::arrS	E2348C_4590::E2348CN_0011
E2348_P2_06	arrS	180	3	25.1481	1.70736e-168	CDS	NC_011602	sRNA	core	NC_011602	4008	4171	+	NC_011601	3903562	3903585	-	1478	96314	19888214	E2348_P2_06	E2348CN_0011	E2348_P2_06::arrS	E2348_P2_06::E2348CN_0011
ampD	arrS	11	u	48.2471	1.80319e-08	CDS	core	sRNA	core	NC_011601	125203	125254	+	NC_011601	3903562	3903582	-	47	96483	19889645	E2348C_0113	E2348CN_0011	ampD::arrS	E2348C_0113::E2348CN_0011
cyaA	arrS	268	2	36.9299	3.42374e-293	CDS	core	sRNA	core	NC_011601	4286805	4286999	+	NC_011601	3903562	3903606	-	1496	96475	19887947	E2348C_4104	E2348CN_0011	arrS::cyaA	E2348CN_0011::E2348C_4104
cyaA.5UTR	arrS	45	1	7.23069	1.84862e-17	5UTR	core	sRNA	core	NC_011601	4286718	4286798	+	NC_011601	3903562	3903603	-	1280	96698	19888163	E2348C_4104.5UTR	E2348CN_0011	arrS::cyaA	E2348CN_0011::E2348C_4104
cydA.5UTR	arrS	48	2	4.84239	1.39391e-11	5UTR	core	sRNA	core	NC_011601	685310	685393	+	NC_011601	3903561	3903595	-	2044	96446	19887648	E2348C_0616.5UTR	E2348CN_0011	arrS::cydA	E2348CN_0011::E2348C_0616
dapA	arrS	20	u	4.93791	0.0432164	CDS	core	sRNA	core	NC_011601	2793926	2794042	-	NC_011601	3903562	3903582	-	835	96474	19888857	E2348C_2715	E2348CN_0011	arrS::dapA	E2348CN_0011::E2348C_2715
dksA	arrS	73	2	12.527	1.05113e-45	CDS	core	sRNA	core	NC_011601	166408	166490	-	NC_011601	3903562	3903597	-	1202	96421	19888490	E2348C_0148	E2348CN_0011	arrS::dksA	E2348CN_0011::E2348C_0148
dnaJ	arrS	17	u	6.73967	0.00647059	CDS	core	sRNA	core	NC_011601	15723	15895	+	NC_011601	3903562	3903594	-	520	96477	19889172	E2348C_0015	E2348CN_0011	arrS::dnaJ	E2348CN_0011::E2348C_0015
fdhD.fdoG.IGR	arrS	624	3	32.7927	0	IGR	core	sRNA	core	NC_011601	4396026	4396443	-	NC_011601	3903561	3903596	-	3947	95870	19885745	E2348C_4198.E2348C_4197.IGR	E2348CN_0011	arrS::fdhD.fdoG.IGR	E2348CN_0011::E2348C_4198.E2348C_4197.IGR
glpQ	arrS	11	u	21.8039	4.3788e-05	CDS	core	sRNA	core	NC_011601	2477102	2477189	-	NC_011601	3903562	3903600	-	104	96483	19889588	E2348C_2382	E2348CN_0011	arrS::glpQ	E2348CN_0011::E2348C_2382
hdfR	arrS	21	1	23.0292	1.02988e-14	CDS	core	sRNA	core	NC_011601	4243587	4243784	-	NC_011601	3903562	3903568	-	188	96473	19889504	E2348C_4066	E2348CN_0011	arrS::hdfR	E2348CN_0011::E2348C_4066
mvpT	arrS	17	1	6.20287	0.0211456	CDS	NC_011603	sRNA	core	NC_011603	42428	42491	+	NC_011601	3903562	3903566	-	565	96477	19889127	E2348_P1_043	E2348CN_0011	arrS::mvpT	E2348CN_0011::E2348_P1_043
nlpD	arrS	503	3	8.85579	1.47032e-274	CDS	core	sRNA	core	NC_011601	3102501	3102693	-	NC_011601	3903562	3903597	-	11762	95991	19877930	E2348C_3012	E2348CN_0011	arrS::nlpD	E2348CN_0011::E2348C_3012
rpoE.5UTR	arrS	195	3	2.72556	1.20796e-26	5UTR	core	sRNA	core	NC_011601	2939701	2939797	-	NC_011601	3903562	3903600	-	14766	96299	19874926	E2348C_2850.5UTR	E2348CN_0011	arrS::rpoE	E2348CN_0011::E2348C_2850
ssb.5UTR	arrS	26	1	73.4334	6.46993e-31	5UTR	core	sRNA	core	NC_011601	4621040	4621064	+	NC_011601	3903562	3903594	-	73	96468	19889619	E2348C_4383.5UTR	E2348CN_0011	arrS::ssb	E2348CN_0011::E2348C_4383
uspE.5UTR	arrS	35	1	19.0417	3.64867e-25	5UTR	core	sRNA	core	NC_011601	1566809	1566860	-	NC_011601	3903562	3903595	-	379	96459	19889313	E2348C_1526.5UTR	E2348CN_0011	arrS::uspE	E2348CN_0011::E2348C_1526
yadE	arrS	18	1	22.7662	8.00394e-12	CDS	core	sRNA	core	NC_011601	151957	151979	+	NC_011601	3903562	3903582	-	163	96476	19889529	E2348C_0133	E2348CN_0011	arrS::yadE	E2348CN_0011::E2348C_0133
yeeN.E2348C_2091.IGR	arrS	23	1	38.2415	3.89891e-21	IGR	core	sRNA	core	NC_011601	2147053	2147127	+	NC_011601	3903563	3903599	-	124	96471	19889568	E2348C_2090.E2348C_2091.IGR	E2348CN_0011	arrS::yeeN.E2348C_2091.IGR	E2348CN_0011::E2348C_2090.E2348C_2091.IGR
ygfY	arrS	22	1	8.77299	2.13207e-07	CDS	core	sRNA	core	NC_011601	3269664	3269747	-	NC_011601	3903562	3903600	-	517	96472	19889175	E2348C_3150	E2348CN_0011	arrS::ygfY	E2348CN_0011::E2348C_3150
yibT	arrS	17	1	9.07941	8.28188e-05	CDS	core	sRNA	core	NC_011601	4018502	4018572	-	NC_011601	3903562	3903582	-	386	96477	19889306	E2348C_3848	E2348CN_0011	arrS::yibT	E2348CN_0011::E2348C_3848
ymgE.EST5UTR	arrS	218	2	105.966	0	EST5UTR	core	sRNA	core	NC_011601	1350916	1350993	+	NC_011601	3903562	3903590	-	425	96276	19889267	E2348C_1314.EST5UTR	E2348CN_0011	arrS::ymgE	E2348CN_0011::E2348C_1314
E2348C_0010	bhsB	34	1	5.02159	2.86763e-07	CDS	core	sRNA	core	NC_011601	10014	10073	+	NC_011601	1253726	1253747	+	2675	50453	19933024	E2348C_0010	E2348CN_0043	E2348C_0010::bhsB	E2348C_0010::E2348CN_0043
E2348_P2_05	bhsB	10	u	15.3807	0.00739224	CDS	NC_011602	sRNA	core	NC_011602	3240	3295	-	NC_011601	1253402	1253746	+	242	53551	19932383	E2348_P2_05	E2348CN_0043	E2348_P2_05::bhsB	E2348_P2_05::E2348CN_0043
E2348_P2_06	bhsB	103	u	30.3213	2.15512e-103	CDS	NC_011602	sRNA	core	NC_011602	4217	4371	+	NC_011601	1253708	1253747	+	1344	50384	19934355	E2348_P2_06	E2348CN_0043	E2348_P2_06::bhsB	E2348_P2_06::E2348CN_0043
E2348C_0671	bhsB	16	1	15.1553	1.64921e-07	CDS	PP2	sRNA	core	NC_011601	729701	729730	-	NC_011601	1253714	1253746	+	417	50471	19935282	E2348C_0671	E2348CN_0043	E2348C_0671::bhsB	E2348C_0671::E2348CN_0043
gne	bhsB	14	1	43.8861	6.10871e-12	CDS	core	sRNA	core	NC_011601	2234210	2234258	-	NC_011601	1253743	1253746	+	126	50473	19935573	E2348C_2184	E2348CN_0043	bhsB::gne	E2348CN_0043::E2348C_2184
hdeD	bhsB	47	1	3.59143	1.13508e-06	CDS	core	sRNA	core	NC_011601	3902602	3902793	+	NC_011601	1253714	1253746	+	5171	50440	19930528	E2348C_3753	E2348CN_0043	bhsB::hdeD	E2348CN_0043::E2348C_3753
mreD	bhsB	11	u	18.254	0.000206554	CDS	core	sRNA	core	NC_011601	3667818	3667859	-	NC_011601	1253726	1253746	+	238	50476	19935461	E2348C_3520	E2348CN_0043	bhsB::mreD	E2348CN_0043::E2348C_3520
ompC.5UTR	bhsB	513	3	13.7716	0	5UTR	core	sRNA	core	NC_011601	2439829	2440087	-	NC_011601	1253454	1253747	+	13987	53048	19918638	E2348C_2360.5UTR	E2348CN_0043	bhsB::ompC	E2348CN_0043::E2348C_2360
ompW	bhsB	43	1	3.09964	0.000946831	CDS	core	sRNA	core	NC_011601	1426762	1426891	+	NC_011601	1253709	1253747	+	5481	50444	19930218	E2348C_1383	E2348CN_0043	bhsB::ompW	E2348CN_0043::E2348C_1383
pheT	bhsB	25	1	8.40511	9.30174e-09	CDS	core	sRNA	core	NC_011601	1903411	1903492	-	NC_011601	1253705	1253746	+	1175	50462	19934524	E2348C_1842	E2348CN_0043	bhsB::pheT	E2348CN_0043::E2348C_1842
ptsI	bhsB	16	u	6.34495	0.0390722	CDS	core	sRNA	core	NC_011601	2690562	2690663	+	NC_011601	1253724	1253746	+	996	50471	19934703	E2348C_2602	E2348CN_0043	bhsB::ptsI	E2348CN_0043::E2348C_2602
rnc	bhsB	14	u	45.6996	3.62037e-12	CDS	core	sRNA	core	NC_011601	2933669	2933697	-	NC_011601	1253745	1253746	+	121	50473	19935578	E2348C_2844	E2348CN_0043	bhsB::rnc	E2348CN_0043::E2348C_2844
rplN.5UTR	bhsB	76	3	52.2684	9.65147e-92	5UTR	core	sRNA	core	NC_011601	3717308	3717384	-	NC_011601	1253710	1253746	+	575	50411	19935124	E2348C_3573.5UTR	E2348CN_0043	bhsB::rplN	E2348CN_0043::E2348C_3573
rpsM	bhsB	15	u	19.2987	3.51354e-08	CDS	core	sRNA	core	NC_011601	3711622	3711682	-	NC_011601	1253727	1253746	+	307	50472	19935392	E2348C_3561	E2348CN_0043	bhsB::rpsM	E2348CN_0043::E2348C_3561
sbmA.5UTR	bhsB	29	1	5.86017	4.56818e-07	5UTR	core	sRNA	core	NC_011601	355703	355920	+	NC_011601	1253702	1253747	+	1955	50458	19933744	E2348C_0313.5UTR	E2348CN_0043	bhsB::sbmA	E2348CN_0043::E2348C_0313
uspE	bhsB	13	u	8.21511	0.0477862	CDS	core	sRNA	core	NC_011601	1566109	1566187	-	NC_011601	1253707	1253747	+	625	50474	19935074	E2348C_1526	E2348CN_0043	bhsB::uspE	E2348CN_0043::E2348C_1526
ybaO	bhsB	14	u	8.88989	0.00514737	CDS	core	sRNA	core	NC_011601	427273	427360	+	NC_011601	1253724	1253746	+	622	50473	19935077	E2348C_0382	E2348CN_0043	bhsB::ybaO	E2348CN_0043::E2348C_0382
ycbG	bhsB	68	2	263.599	1.54199e-122	CDS	core	sRNA	core	NC_011601	1006905	1006920	+	NC_011601	1253706	1253746	+	102	50419	19935597	E2348C_0942	E2348CN_0043	bhsB::ycbG	E2348CN_0043::E2348C_0942
ydjX.AS	bhsB	10	u	61.7101	1.92555e-08	AS	core	sRNA	core	NC_011601	1939429	1939444	-	NC_011601	1253726	1253746	+	64	50477	19935635	E2348C_1878.AS	E2348CN_0043	bhsB::ydjX.AS	E2348CN_0043::E2348C_1878.AS
yfeA.AS	bhsB	18	1	53.4595	3.38501e-18	AS	core	sRNA	core	NC_011601	2672183	2672196	+	NC_011601	1253714	1253747	+	133	50469	19935566	E2348C_2586.AS	E2348CN_0043	bhsB::yfeA.AS	E2348CN_0043::E2348C_2586.AS
ytfK.5UTR	bhsB	62	u	2.5588	0.0003361	5UTR	core	sRNA	core	NC_011601	4796169	4796293	+	NC_011601	1253661	1253746	+	9218	52373	19924533	E2348C_4547.5UTR	E2348CN_0043	bhsB::ytfK	E2348CN_0043::E2348C_4547
ybfM.5UTR	chiX	2405	3	1.80642	2.12773e-112	5UTR	core	sRNA	core	NC_011601	638655	638787	+	NC_011601	467596	467658	+	5503	3891846	16086432	E2348C_0572.5UTR	E2348C_ncR06	chiX::ybfM	E2348C_ncR06::E2348C_0572
E2348C_1392	cpxQ	14	u	17.2955	1.06351e-06	CDS	PP6	sRNA	core	NC_011601	1433642	1433780	-	NC_011601	4421490	4421513	+	362	44590	19941220	E2348C_1392	E2348CN_0013	E2348C_1392::cpxQ	E2348C_1392::E2348CN_0013
E2348C_1809	cpxQ	31	1	5.5381	2.8475e-07	CDS	PP7	sRNA	core	NC_011601	1875467	1875523	+	NC_011601	4421479	4421513	+	2504	44573	19939078	E2348C_1809	E2348CN_0013	E2348C_1809::cpxQ	E2348C_1809::E2348CN_0013
E2348C_2494	cpxQ	37	1	13.1386	9.726e-22	CDS	PP8	sRNA	core	NC_011601	2593516	2593576	-	NC_011601	4421491	4421513	+	1260	44567	19940322	E2348C_2494	E2348CN_0013	E2348C_2494::cpxQ	E2348C_2494::E2348CN_0013
E2348C_3898.EST3UTR	cpxQ	18	u	6.35672	0.00475915	EST3UTR	PP12	sRNA	core	NC_011601	4068740	4068773	-	NC_011601	4421509	4421512	+	1401	40311	19944456	E2348C_3898.EST3UTR	E2348CN_0013	E2348C_3898.EST3UTR::cpxQ	E2348C_3898.EST3UTR::E2348CN_0013
E2348_P1_033.perC.IGR	cpxQ	35	2	92.1175	1.15814e-47	IGR	NC_011603	sRNA	core	NC_011603	21944	21997	-	NC_011601	4421482	4421513	+	170	44569	19941412	E2348_P1_033.E2348_P1_022.IGR	E2348CN_0013	E2348_P1_033.perC.IGR::cpxQ	E2348_P1_033.E2348_P1_022.IGR::E2348CN_0013
E2348_P2_06	cpxQ	10	u	27.1016	3.67703e-05	CDS	NC_011602	sRNA	core	NC_011602	3783	3799	+	NC_011601	4421486	4421512	+	165	44594	19941417	E2348_P2_06	E2348CN_0013	E2348_P2_06::cpxQ	E2348_P2_06::E2348CN_0013
E2348_P3_06.E2348_P3_01.IGR	cpxQ	50	2	9.235	3.54653e-24	IGR	EU580135.1	sRNA	core	EU580135.1	76	99	+	NC_011601	4421484	4421513	+	2423	44554	19939159	E2348_P3_06.E2348_P3_01.IGR	E2348CN_0013	E2348_P3_06.E2348_P3_01.IGR::cpxQ	E2348_P3_06.E2348_P3_01.IGR::E2348CN_0013
E2348C_0068	cpxQ	40	2	7.53247	2.71532e-15	CDS	core	sRNA	core	NC_011601	76402	76544	+	NC_011601	4421488	4421513	+	2376	44564	19939206	E2348C_0068	E2348CN_0013	E2348C_0068::cpxQ	E2348C_0068::E2348CN_0013
ampH	cpxQ	36	2	13.708	1.25931e-21	CDS	core	sRNA	core	NC_011601	354424	354591	-	NC_011601	4421491	4421513	+	1175	44568	19940407	E2348C_0312	E2348CN_0013	ampH::cpxQ	E2348C_0312::E2348CN_0013
araJ	cpxQ	94	3	20.9921	4.08341e-80	CDS	core	sRNA	core	NC_011601	371153	371546	-	NC_011601	4421482	4421513	+	2006	44510	19939576	E2348C_0331	E2348CN_0013	araJ::cpxQ	E2348C_0331::E2348CN_0013
aspC	cpxQ	20	1	33.8845	3.78509e-17	CDS	core	sRNA	core	NC_011601	980609	980687	-	NC_011601	4421491	4421512	+	264	44584	19941318	E2348C_0921	E2348CN_0013	aspC::cpxQ	E2348C_0921::E2348CN_0013
bfpD	cpxQ	13	u	30.4381	7.74542e-09	CDS	NC_011603	sRNA	core	NC_011603	8313	8362	+	NC_011601	4421483	4421513	+	191	44591	19941391	E2348_P1_008	E2348CN_0013	bfpD::cpxQ	E2348_P1_008::E2348CN_0013
bfpF	cpxQ	93	3	49.0737	3.31295e-111	CDS	NC_011603	sRNA	core	NC_011603	9808	9871	+	NC_011601	4421491	4421513	+	849	44511	19940733	E2348_P1_010	E2348CN_0013	bfpF::cpxQ	E2348_P1_010::E2348CN_0013
bfpG	cpxQ	242	3	71.3749	0	CDS	NC_011603	sRNA	core	NC_011603	3259	3482	+	NC_011601	4421479	4421513	+	1524	44362	19940058	E2348_P1_004	E2348CN_0013	bfpG::cpxQ	E2348_P1_004::E2348CN_0013
cpxQ	bfpG	23	1	5.7883	0.000170525	sRNA	core	CDS	NC_011603	NC_011601	4421455	4421473	+	NC_011603	3320	3619	+	38964	2034	19945165	E2348CN_0013	E2348_P1_004	bfpG::cpxQ	E2348_P1_004::E2348CN_0013
bfpI	cpxQ	15	u	16.729	2.4634e-07	CDS	NC_011603	sRNA	core	NC_011603	12188	12319	+	NC_011601	4421494	4421512	+	401	44589	19941181	E2348_P1_013	E2348CN_0013	bfpI::cpxQ	E2348_P1_013::E2348CN_0013
cpxQ	bfpI	10	u	33.4487	4.91322e-06	sRNA	core	CDS	NC_011603	NC_011601	4421455	4421473	+	NC_011603	12338	12396	+	38977	153	19947046	E2348CN_0013	E2348_P1_013	bfpI::cpxQ	E2348_P1_013::E2348CN_0013
btuB	cpxQ	27	1	9.66218	2.63719e-11	CDS	core	sRNA	core	NC_011601	4495101	4495270	+	NC_011601	4421493	4421513	+	1250	44577	19940332	E2348C_4282	E2348CN_0013	btuB::cpxQ	E2348C_4282::E2348CN_0013
ccdA	cpxQ	29	1	5.72223	7.95378e-07	CDS	NC_011603	sRNA	core	NC_011603	91901	92097	-	NC_011601	4421493	4421513	+	2267	44575	19939315	E2348_P1_107	E2348CN_0013	ccdA::cpxQ	E2348_P1_107::E2348CN_0013
cfa.5UTR	cpxQ	167	3	6.68998	2.28119e-71	5UTR	core	sRNA	core	NC_011601	1812621	1812685	+	NC_011601	4421479	4421513	+	11196	44437	19930386	E2348C_1748.5UTR	E2348CN_0013	cfa::cpxQ	E2348C_1748::E2348CN_0013
crp.5UTR	cpxQ	57	2	22.4998	2.3624e-48	5UTR	core	sRNA	core	NC_011601	3740073	3740152	+	NC_011601	4421483	4421513	+	1134	44547	19940448	E2348C_3607.5UTR	E2348CN_0013	cpxQ::crp	E2348CN_0013::E2348C_3607
cspD.5UTR	cpxQ	43	1	9.16674	5.30397e-20	5UTR	core	sRNA	core	NC_011601	920822	920956	-	NC_011601	4421467	4421512	+	2099	44561	19939483	E2348C_0877.5UTR	E2348CN_0013	cpxQ::cspD	E2348CN_0013::E2348C_0877
cysB.5UTR	cpxQ	32	2	14.8354	1.07895e-19	5UTR	core	sRNA	core	NC_011601	1500350	1500409	+	NC_011601	4421495	4421514	+	965	44572	19940617	E2348C_1465.5UTR	E2348CN_0013	cpxQ::cysB	E2348CN_0013::E2348C_1465
cpxQ	dmsC	14	1	16.6249	1.72232e-06	sRNA	core	CDS	core	NC_011601	4421451	4421469	+	NC_011601	943356	943407	+	38973	431	19946768	E2348CN_0013	E2348C_0892	cpxQ::dmsC	E2348CN_0013::E2348C_0892
eaeA	cpxQ	52	2	25.7459	1.54484e-46	CDS	(LEE)	sRNA	core	NC_011601	4112703	4112784	-	NC_011601	4421480	4421513	+	904	44552	19940678	E2348C_3939	E2348CN_0013	cpxQ::eaeA	E2348CN_0013::E2348C_3939
espC	cpxQ	12	1	26.3057	4.64063e-07	CDS	IE5	sRNA	core	NC_011601	3007350	3007493	-	NC_011601	4421495	4421513	+	204	44592	19941378	E2348C_2915	E2348CN_0013	cpxQ::espC	E2348CN_0013::E2348C_2915
espC	cpxQ	38	1	8.2533	1.35009e-15	CDS	IE5	sRNA	core	NC_011601	3005562	3005951	-	NC_011601	4421495	4421513	+	2060	44566	19939522	E2348C_2915	E2348CN_0013	cpxQ::espC	E2348CN_0013::E2348C_2915
espZ	cpxQ	10	u	29.801	1.46697e-05	CDS	(LEE)	sRNA	core	NC_011601	4123407	4123473	+	NC_011601	4421511	4421512	+	166	40319	19945691	E2348C_3951	E2348CN_0013	cpxQ::espZ	E2348CN_0013::E2348C_3951
gcd.5UTR	cpxQ	42	2	127.857	1.92989e-63	5UTR	core	sRNA	core	NC_011601	146967	146990	-	NC_011601	4421485	4421513	+	147	44562	19941435	E2348C_0127.5UTR	E2348CN_0013	cpxQ::gcd	E2348CN_0013::E2348C_0127
grlR	cpxQ	15	u	23.0528	2.81946e-09	CDS	(LEE)	sRNA	core	NC_011601	4128330	4128383	-	NC_011601	4421493	4421512	+	291	44589	19941291	E2348C_3958	E2348CN_0013	cpxQ::grlR	E2348CN_0013::E2348C_3958
cpxQ	hupB.5UTR	24	1	34.2246	1.05197e-21	sRNA	core	5UTR	core	NC_011601	4421455	4421469	+	NC_011601	420252	420293	+	38963	359	19946840	E2348CN_0013	E2348C_0375.5UTR	cpxQ::hupB	E2348CN_0013::E2348C_0375
hupB.5UTR	cpxQ	18	1	7.69625	0.00025113	5UTR	core	sRNA	core	NC_011601	420227	420266	+	NC_011601	4421481	4421512	+	1046	44586	19940536	E2348C_0375.5UTR	E2348CN_0013	cpxQ::hupB	E2348CN_0013::E2348C_0375
hycA.EST3UTR	cpxQ	37	1	39.2307	4.61132e-38	EST3UTR	core	sRNA	core	NC_011601	3081506	3081568	-	NC_011601	4421493	4421513	+	422	44567	19941160	E2348C_2990.EST3UTR	E2348CN_0013	cpxQ::hycA.EST3UTR	E2348CN_0013::E2348C_2990.EST3UTR
idi	cpxQ	14	u	24.2182	1.27976e-08	CDS	core	sRNA	core	NC_011601	3261703	3261739	+	NC_011601	4421505	4421512	+	286	40315	19945571	E2348C_3142	E2348CN_0013	cpxQ::idi	E2348CN_0013::E2348C_3142
lpp	cpxQ	20	u	21.9859	8.36989e-14	CDS	core	sRNA	core	NC_011601	1828813	1828894	+	NC_011601	4421414	4421495	+	4271	4255	19977640	E2348C_1762	E2348CN_0013	cpxQ::lpp	E2348CN_0013::E2348C_1762
mobA	cpxQ	29	u	3.63142	0.0242056	CDS	EU580135.1	sRNA	core	EU580135.1	4042	4196	+	NC_011601	4421495	4421513	+	3572	44575	19938010	E2348_P3_04	E2348CN_0013	cpxQ::mobA	E2348CN_0013::E2348_P3_04
mobB	cpxQ	25	u	13.6376	1.74827e-13	CDS	EU580135.1	sRNA	core	EU580135.1	3502	3677	+	NC_011601	4421469	4421513	+	820	44579	19940762	E2348_P3_05	E2348CN_0013	cpxQ::mobB	E2348CN_0013::E2348_P3_05
pheT	cpxQ	83	3	33.2809	1.04383e-85	CDS	core	sRNA	core	NC_011601	1903453	1903485	-	NC_011601	4421488	4421513	+	1117	44521	19940465	E2348C_1842	E2348CN_0013	cpxQ::pheT	E2348CN_0013::E2348C_1842
sepL	cpxQ	262	3	23.0387	4.9972e-241	CDS	(LEE)	sRNA	core	NC_011601	4108201	4108307	-	NC_011601	4421474	4421514	+	5113	44342	19936469	E2348C_3937	E2348CN_0013	cpxQ::sepL	E2348CN_0013::E2348C_3937
cpxQ	skp.EST5UTR	28	2	19.3463	1.22752e-19	sRNA	core	EST5UTR	core	NC_011601	4421437	4421469	+	NC_011601	210417	210485	+	38959	741	19946458	E2348CN_0013	E2348C_0183.EST5UTR	cpxQ::skp	E2348CN_0013::E2348C_0183
skp.EST5UTR	cpxQ	78	1	23.3807	4.2676e-69	EST5UTR	core	sRNA	core	NC_011601	210352	210462	+	NC_011601	4421491	4421513	+	1494	44526	19940088	E2348C_0183.EST5UTR	E2348CN_0013	cpxQ::skp	E2348CN_0013::E2348C_0183
tehA	cpxQ	19	1	21.0868	2.17183e-12	CDS	core	sRNA	core	NC_011601	1618216	1618357	+	NC_011601	4421494	4421513	+	403	44585	19941179	E2348C_1572	E2348CN_0013	cpxQ::tehA	E2348CN_0013::E2348C_1572
traT	cpxQ	24	1	4.87047	0.00196239	CDS	NC_011603	sRNA	core	NC_011603	45614	45994	-	NC_011601	4421490	4421513	+	2204	44580	19939378	E2348_P1_046	E2348CN_0013	cpxQ::traT	E2348CN_0013::E2348_P1_046
uspA.5UTR	cpxQ	19	1	14.8565	1.02892e-09	5UTR	core	sRNA	core	NC_011601	3880631	3880686	+	NC_011601	4421480	4421512	+	572	44585	19941010	E2348C_3732.5UTR	E2348CN_0013	cpxQ::uspA	E2348CN_0013::E2348C_3732
uspE	cpxQ	28	2	8.48016	1.67247e-10	CDS	core	sRNA	core	NC_011601	1566039	1566099	-	NC_011601	4421495	4421513	+	1477	44576	19940105	E2348C_1526	E2348CN_0013	cpxQ::uspE	E2348CN_0013::E2348C_1526
yadD	cpxQ	24	1	32.4336	3.9097e-21	CDS	core	sRNA	core	NC_011601	153360	153489	+	NC_011601	4421494	4421513	+	331	44580	19941251	E2348C_0135	E2348CN_0013	cpxQ::yadD	E2348CN_0013::E2348C_0135
yciO.yciQ.IGT	cpxQ	23	1	10.0172	3.17093e-09	IGT	core	sRNA	core	NC_011601	1491302	1491315	+	NC_011601	4421493	4421513	+	1027	44581	19940555	E2348C_1457.E2348C_1458.IGT	E2348CN_0013	cpxQ::yciO.yciQ.IGT	E2348CN_0013::E2348C_1457.E2348C_1458.IGT
ydhA.EST5UTR	cpxQ	12	u	123.681	1.70983e-14	EST5UTR	core	sRNA	core	NC_011601	1794229	1794258	-	NC_011601	4421511	4421513	+	48	40317	19945809	E2348C_1726.EST5UTR	E2348CN_0013	cpxQ::ydhA	E2348CN_0013::E2348C_1726
yfdY	cpxQ	56	1	9.68124	1.15759e-28	CDS	core	sRNA	core	NC_011601	2651409	2651599	-	NC_011601	4421479	4421513	+	2589	44548	19938993	E2348C_2570	E2348CN_0013	cpxQ::yfdY	E2348CN_0013::E2348C_2570
ygaW	cpxQ	183	3	27.8537	3.71904e-181	CDS	core	sRNA	core	NC_011601	3025301	3025393	+	NC_011601	4421481	4421513	+	2949	44421	19938633	E2348C_2933	E2348CN_0013	cpxQ::ygaW	E2348CN_0013::E2348C_2933
cpxQ	ygaW	75	1	7.87166	4.31594e-34	sRNA	core	CDS	core	NC_011601	4421455	4421475	+	NC_011601	3025323	3025477	+	38912	4883	19942316	E2348CN_0013	E2348C_2933	cpxQ::ygaW	E2348CN_0013::E2348C_2933
yhiI	cpxQ	22	u	4.86629	0.0099837	CDS	core	sRNA	core	NC_011601	3875016	3875274	-	NC_011601	4421488	4421513	+	2022	44582	19939560	E2348C_3727	E2348CN_0013	cpxQ::yhiI	E2348CN_0013::E2348C_3727
yhiP	cpxQ	43	3	13.3622	2.50448e-26	CDS	core	sRNA	core	NC_011601	3881404	3881500	+	NC_011601	4421444	4421513	+	1440	44561	19940142	E2348C_3733	E2348CN_0013	cpxQ::yhiP	E2348CN_0013::E2348C_3733
yliI	cpxQ	21	1	7.61145	8.67915e-06	CDS	core	sRNA	core	NC_011601	843702	843785	+	NC_011601	4421489	4421512	+	1234	44583	19940348	E2348C_0788	E2348CN_0013	cpxQ::yliI	E2348CN_0013::E2348C_0788
yqeB	cpxQ	42	2	7.89947	4.76582e-17	CDS	core	sRNA	core	NC_011601	3239914	3240047	-	NC_011601	4421495	4421512	+	2379	44562	19939203	E2348C_3127	E2348CN_0013	cpxQ::yqeB	E2348CN_0013::E2348C_3127
ytfP	cpxQ	11	u	37.5501	1.22349e-07	CDS	core	sRNA	core	NC_011601	4804811	4804876	+	NC_011601	4421495	4421512	+	131	44593	19941451	E2348C_4552	E2348CN_0013	cpxQ::ytfP	E2348CN_0013::E2348C_4552
E2348C_0010	cyaR	21	u	13.5685	4.10128e-10	CDS	core	sRNA	core	NC_011601	11301	11332	+	NC_011601	2289586	2289648	+	162	189134	19796869	E2348C_0010	E2348C_ncR33	E2348C_0010::cyaR	E2348C_0010::E2348C_ncR33
E2348C_1809	cyaR	92	2	3.9428	4.40263e-20	CDS	PP7	sRNA	core	NC_011601	1875446	1875568	+	NC_011601	2289584	2289648	+	2443	189063	19794588	E2348C_1809	E2348C_ncR33	E2348C_1809::cyaR	E2348C_1809::E2348C_ncR33
E2348C_0255.rpmE2.IGR	cyaR	24	u	5.04439	0.00133646	IGR	core	sRNA	core	NC_011601	283676	283702	-	NC_011601	2289597	2289648	+	498	189131	19796533	E2348C_0255.E2348C_0254.IGR	E2348C_ncR33	E2348C_0255.rpmE2.IGR::cyaR	E2348C_0255.E2348C_0254.IGR::E2348C_ncR33
E2348C_3321	cyaR	24	1	8.13116	1.10541e-07	CDS	core	sRNA	core	NC_011601	3456017	3456187	-	NC_011601	2289639	2289648	+	313	186707	19799142	E2348C_3321	E2348C_ncR33	E2348C_3321::cyaR	E2348C_3321::E2348C_ncR33
E2348C_4614	cyaR	10	u	37.8705	5.54224e-06	CDS	core	sRNA	core	NC_011601	4873531	4873595	-	NC_011601	2289644	2289649	+	28	186721	19799427	E2348C_4614	E2348C_ncR33	E2348C_4614::cyaR	E2348C_4614::E2348C_ncR33
E2348_P1_018.bfpL.IGR	cyaR	15	u	10.4644	0.000244789	IGR	NC_011603	sRNA	core	NC_011603	15106	15127	-	NC_011601	2289609	2289648	+	152	186716	19799303	E2348_P1_018.E2348_P1_016.IGR	E2348C_ncR33	E2348_P1_018.bfpL.IGR::cyaR	E2348_P1_018.E2348_P1_016.IGR::E2348C_ncR33
E2348_P1_040	cyaR	26	u	5.27178	0.000103965	CDS	NC_011603	sRNA	core	NC_011603	35569	35700	-	NC_011601	2289603	2289648	+	523	186705	19798932	E2348_P1_040	E2348C_ncR33	E2348_P1_040::cyaR	E2348_P1_040::E2348C_ncR33
E2348_P3_01	cyaR	60	2	3.18994	1.55776e-07	CDS	EU580135.1	sRNA	core	EU580135.1	731	796	+	NC_011601	2289597	2289648	+	1969	189095	19795062	E2348_P3_01	E2348C_ncR33	E2348_P3_01::cyaR	E2348_P3_01::E2348C_ncR33
E2348_P3_01.rop.IGR	cyaR	50	1	8.44403	4.5746e-22	IGR	EU580135.1	sRNA	core	EU580135.1	1001	1094	+	NC_011601	2289621	2289648	+	628	186681	19798827	E2348_P3_01.E2348_P3_02.IGR	E2348C_ncR33	E2348_P3_01.rop.IGR::cyaR	E2348_P3_01.E2348_P3_02.IGR::E2348C_ncR33
adhE	cyaR	341	3	46.1319	0	CDS	core	sRNA	core	NC_011601	1410464	1410891	-	NC_011601	2289585	2289649	+	775	188814	19796256	E2348C_1367	E2348C_ncR33	adhE::cyaR	E2348C_1367::E2348C_ncR33
ampE	cyaR	17	u	43.9684	1.27011e-14	CDS	core	sRNA	core	NC_011601	125706	125730	+	NC_011601	2289621	2289649	+	41	186714	19799414	E2348C_0114	E2348C_ncR33	ampE::cyaR	E2348C_0114::E2348C_ncR33
aqpZ	cyaR	18	1	14.7965	1.49064e-08	CDS	core	sRNA	core	NC_011601	914305	914360	-	NC_011601	2289626	2289648	+	129	186713	19799326	E2348C_0872	E2348C_ncR33	aqpZ::cyaR	E2348C_0872::E2348C_ncR33
araJ.5UTR	cyaR	99	3	13.1773	1.53916e-64	5UTR	core	sRNA	core	NC_011601	371509	371594	-	NC_011601	2289604	2289648	+	797	186632	19798658	E2348C_0331.5UTR	E2348C_ncR33	araJ::cyaR	E2348C_0331::E2348C_ncR33
bfpH	cyaR	211	3	74.1646	2.65284e-274	CDS	NC_011603	sRNA	core	NC_011603	11434	11514	+	NC_011601	2289609	2289649	+	302	186520	19799153	E2348_P1_012	E2348C_ncR33	bfpH::cyaR	E2348_P1_012::E2348C_ncR33
btuB	cyaR	29	2	8.20092	2.12913e-10	CDS	core	sRNA	core	NC_011601	4495201	4495294	+	NC_011601	2289609	2289648	+	375	186702	19799080	E2348C_4282	E2348C_ncR33	btuB::cyaR	E2348C_4282::E2348C_ncR33
btuB	cyaR	31	2	6.96495	1.04601e-09	CDS	core	sRNA	core	NC_011601	4495512	4495682	+	NC_011601	2289621	2289648	+	472	186700	19798983	E2348C_4282	E2348C_ncR33	btuB::cyaR	E2348C_4282::E2348C_ncR33
cbpM	cyaR	32	2	14.4407	9.59992e-19	CDS	core	sRNA	core	NC_011601	1095717	1095789	-	NC_011601	2289624	2289648	+	235	186699	19799220	E2348C_1050	E2348C_ncR33	cbpM::cyaR	E2348C_1050::E2348C_ncR33
citA	cyaR	21	u	25.5967	3.97585e-15	CDS	core	sRNA	core	NC_011601	582170	582213	+	NC_011601	2289639	2289649	+	87	186710	19799368	E2348C_0520	E2348C_ncR33	citA::cyaR	E2348C_0520::E2348C_ncR33
clpS	cyaR	46	1	2.99097	0.000886528	CDS	core	sRNA	core	NC_011601	921404	921499	+	NC_011601	2289609	2289648	+	1631	186685	19797824	E2348C_0878	E2348C_ncR33	clpS::cyaR	E2348C_0878::E2348C_ncR33
cydB	cyaR	79	3	24.1856	1.40656e-68	CDS	core	sRNA	core	NC_011601	687906	687993	+	NC_011601	2289584	2289648	+	342	189076	19796689	E2348C_0617	E2348C_ncR33	cyaR::cydB	E2348C_ncR33::E2348C_0617
dmsC	cyaR	11	u	16.4284	0.0010586	CDS	core	sRNA	core	NC_011601	942828	942894	+	NC_011601	2289640	2289647	+	71	186720	19799384	E2348C_0892	E2348C_ncR33	cyaR::dmsC	E2348C_ncR33::E2348C_0892
eaeA	cyaR	203	2	28.2444	4.40973e-195	CDS	(LEE)	sRNA	core	NC_011601	4112736	4112794	-	NC_011601	2289599	2289649	+	753	188952	19796278	E2348C_3939	E2348C_ncR33	cyaR::eaeA	E2348C_ncR33::E2348C_3939
eaeA.escD.IGR	cyaR	10	u	132.547	6.083e-10	IGR	(LEE)	sRNA	core	NC_011601	4110236	4110290	-	NC_011601	2289617	2289648	+	8	186721	19799447	E2348C_3939.E2348C_3938.IGR	E2348C_ncR33	cyaR::eaeA.escD.IGR	E2348C_ncR33::E2348C_3939.E2348C_3938.IGR
eda	cyaR	17	u	14.5379	1.0936e-07	CDS	core	sRNA	core	NC_011601	2031164	2031264	-	NC_011601	2289607	2289648	+	124	186714	19799331	E2348C_1975	E2348C_ncR33	cyaR::eda	E2348C_ncR33::E2348C_1975
escC	cyaR	10	u	18.603	0.00227205	CDS	(LEE)	sRNA	core	NC_011601	4125561	4125588	+	NC_011601	2289645	2289648	+	57	186721	19799398	E2348C_3955	E2348C_ncR33	cyaR::escC	E2348C_ncR33::E2348C_3955
espC	cyaR	18	1	7.54441	0.000500367	CDS	IE5	sRNA	core	NC_011601	3008584	3008693	-	NC_011601	2289640	2289648	+	253	186713	19799202	E2348C_2915	E2348C_ncR33	cyaR::espC	E2348C_ncR33::E2348C_2915
fieF	cyaR	53	2	21.455	4.14369e-42	CDS	core	sRNA	core	NC_011601	4421934	4422096	+	NC_011601	2289610	2289648	+	262	186678	19799193	E2348C_4219	E2348C_ncR33	cyaR::fieF	E2348C_ncR33::E2348C_4219
fimA.fimE.IGR	cyaR	27	1	45.4487	1.8217e-26	IGR	core	sRNA	core	NC_011601	4881506	4881546	-	NC_011601	2289639	2289648	+	63	186704	19799392	E2348C_4621.E2348C_4620.IGR	E2348C_ncR33	cyaR::fimA.fimE.IGR	E2348C_ncR33::E2348C_4621.E2348C_4620.IGR
frdA	cyaR	52	2	11.8858	1.21794e-29	CDS	core	sRNA	core	NC_011601	4729403	4729493	-	NC_011601	2289584	2289648	+	458	189103	19796573	E2348C_4482	E2348C_ncR33	cyaR::frdA	E2348C_ncR33::E2348C_4482
gapA	cyaR	116	3	17.1577	6.41553e-88	CDS	core	sRNA	core	NC_011601	1968151	1968259	+	NC_011601	2289584	2289649	+	708	189039	19796323	E2348C_1906	E2348C_ncR33	cyaR::gapA	E2348C_ncR33::E2348C_1906
gatR	cyaR	12	u	11.115	0.00994176	CDS	core	sRNA	core	NC_011601	2299955	2299981	-	NC_011601	2289597	2289648	+	113	189143	19796918	E2348C_2235	E2348C_ncR33	cyaR::gatR	E2348C_ncR33::E2348C_2235
gnd	cyaR	12	u	10.7835	0.0135161	CDS	core	sRNA	core	NC_011601	2218414	2218472	-	NC_011601	2289640	2289649	+	118	186719	19799337	E2348C_2170	E2348C_ncR33	cyaR::gnd	E2348C_ncR33::E2348C_2170
gntU	cyaR	171	3	51.6219	1.51311e-200	CDS	core	sRNA	core	NC_011601	3829001	3829200	-	NC_011601	2289597	2289650	+	347	188984	19796684	E2348C_3681	E2348C_ncR33	cyaR::gntU	E2348C_ncR33::E2348C_3681
helD	cyaR	20	1	10.5515	1.6429e-07	CDS	core	sRNA	core	NC_011601	1013922	1014047	+	NC_011601	2289619	2289648	+	201	186711	19799254	E2348C_0948	E2348C_ncR33	cyaR::helD	E2348C_ncR33::E2348C_0948
hflX	cyaR	1159	2	3.94544	3.88183e-305	CDS	core	sRNA	core	NC_011601	4747601	4748079	+	NC_011601	2289584	2289650	+	30886	187996	19766145	E2348C_4496	E2348C_ncR33	cyaR::hflX	E2348C_ncR33::E2348C_4496
kdpD	cyaR	17	1	14.4216	1.23141e-07	CDS	core	sRNA	core	NC_011601	650549	650600	-	NC_011601	2289639	2289647	+	125	186714	19799330	E2348C_0584	E2348C_ncR33	cyaR::kdpD	E2348C_ncR33::E2348C_0584
lpp	cyaR	90	1	2.19333	0.00010977	CDS	core	sRNA	core	NC_011601	1828453	1828892	+	NC_011601	2289603	2289648	+	4352	186641	19795103	E2348C_1762	E2348C_ncR33	cyaR::lpp	E2348C_ncR33::E2348C_1762
mdh.5UTR	cyaR	25	1	10.8582	6.92136e-11	5UTR	core	sRNA	core	NC_011601	3652550	3652605	-	NC_011601	2289597	2289648	+	241	189130	19796790	E2348C_3507.5UTR	E2348C_ncR33	cyaR::mdh	E2348C_ncR33::E2348C_3507
miaA	cyaR	211	2	4.06734	1.32724e-54	CDS	core	sRNA	core	NC_011601	4747501	4747600	+	NC_011601	2289597	2289648	+	5434	188944	19791597	E2348C_4494	E2348C_ncR33	cyaR::miaA	E2348C_ncR33::E2348C_4494
mobA.EST3UTR	cyaR	29	1	84.2409	1.22201e-38	EST3UTR	EU580135.1	sRNA	core	EU580135.1	4187	4200	+	NC_011601	2289588	2289597	+	2872	2395	19980890	E2348_P3_04.EST3UTR	E2348C_ncR33	cyaR::mobA.EST3UTR	E2348C_ncR33::E2348_P3_04.EST3UTR
mobA.E2348_P3_06.IGR	cyaR	39	2	9.15048	3.09738e-17	IGR	EU580135.1	sRNA	core	EU580135.1	4609	4699	+	NC_011601	2289639	2289649	+	452	186692	19799003	E2348_P3_04.E2348_P3_06.IGR	E2348C_ncR33	cyaR::mobA.E2348_P3_06.IGR	E2348C_ncR33::E2348_P3_04.E2348_P3_06.IGR
mraY	cyaR	58	2	18.9282	8.4991e-44	CDS	core	sRNA	core	NC_011601	102466	102581	+	NC_011601	2289628	2289648	+	325	186673	19799130	E2348C_0092	E2348C_ncR33	cyaR::mraY	E2348C_ncR33::E2348C_0092
nadE.5UTR	cyaR	11	u	38.8806	3.39473e-07	5UTR	core	sRNA	core	NC_011601	1928124	1928187	+	NC_011601	2289647	2289648	+	30	186720	19799425	E2348C_1868.5UTR	E2348C_ncR33	cyaR::nadE	E2348C_ncR33::E2348C_1868
narP.proL.IGR	cyaR	11	u	30.2981	3.35406e-06	IGR	core	sRNA	core	NC_011601	2417958	2418021	-	NC_011601	2289594	2289648	+	38	189144	19796993	E2348C_2337.E2348C_tRNA41.IGR	E2348C_ncR33	cyaR::narP.proL.IGR	E2348C_ncR33::E2348C_2337.E2348C_tRNA41.IGR
nrfD	cyaR	56	3	60.6076	1.21062e-65	CDS	core	sRNA	core	NC_011601	4636901	4636999	+	NC_011601	2289615	2289648	+	98	186675	19799357	E2348C_4396	E2348C_ncR33	cyaR::nrfD	E2348C_ncR33::E2348C_4396
ompX.5UTR	cyaR	728	3	8.36636	0	5UTR	core	sRNA	core	NC_011601	815535	815948	+	NC_011601	2289587	2289649	+	9138	188427	19787893	E2348C_0766.5UTR	E2348C_ncR33	cyaR::ompX	E2348C_ncR33::E2348C_0766
ppc.AS	cyaR	14	1	9.05211	0.00589502	AS	core	sRNA	core	NC_011601	4475706	4475772	+	NC_011601	2289645	2289648	+	164	186717	19799291	E2348C_4268.AS	E2348C_ncR33	cyaR::ppc.AS	E2348C_ncR33::E2348C_4268.AS
ptsG	cyaR	190	3	23.6133	9.1137e-170	CDS	core	sRNA	core	NC_011601	1243456	1243588	+	NC_011601	2289609	2289649	+	854	186541	19798601	E2348C_1193	E2348C_ncR33	cyaR::ptsG	E2348C_ncR33::E2348C_1193
rseC	cyaR	27	1	7.19402	4.71217e-08	CDS	core	sRNA	core	NC_011601	2937102	2937165	-	NC_011601	2289624	2289649	+	398	186704	19799057	E2348C_2847	E2348C_ncR33	cyaR::rseC	E2348C_ncR33::E2348C_2847
slyB	cyaR	189	3	43.0438	3.84183e-210	CDS	core	sRNA	core	NC_011601	1795809	1795899	+	NC_011601	2289588	2289649	+	460	188966	19796571	E2348C_1728	E2348C_ncR33	cyaR::slyB	E2348C_ncR33::E2348C_1728
talA.maeB.IGR	cyaR	20	1	16.6996	5.71782e-11	IGR	core	sRNA	core	NC_011601	2768202	2768395	-	NC_011601	2289611	2289649	+	127	186711	19799328	E2348C_2698.E2348C_2697.IGR	E2348C_ncR33	cyaR::talA.maeB.IGR	E2348C_ncR33::E2348C_2698.E2348C_2697.IGR
tdcA	cyaR	116	3	4.9276	5.00146e-35	CDS	core	sRNA	core	NC_011601	3551812	3551998	-	NC_011601	2289591	2289649	+	2465	189039	19794566	E2348C_3408	E2348C_ncR33	cyaR::tdcA	E2348C_ncR33::E2348C_3408
tir	cyaR	20	1	7.44153	6.27883e-05	CDS	(LEE)	sRNA	core	NC_011601	4114508	4114588	-	NC_011601	2289643	2289648	+	285	186711	19799170	E2348C_3941	E2348C_ncR33	cyaR::tir	E2348C_ncR33::E2348C_3941
tsx	cyaR	79	3	67.5808	2.05959e-97	CDS	core	sRNA	core	NC_011601	390197	390244	-	NC_011601	2289623	2289648	+	124	186652	19799331	E2348C_0346	E2348C_ncR33	cyaR::tsx	E2348C_ncR33::E2348C_0346
uspB	cyaR	41	1	5.13351	7.04636e-10	CDS	core	sRNA	core	NC_011601	3880022	3880088	-	NC_011601	2289624	2289648	+	847	186690	19798608	E2348C_3731	E2348C_ncR33	cyaR::uspB	E2348C_ncR33::E2348C_3731
uspE	cyaR	27	3	4.68607	0.000178858	CDS	core	sRNA	core	NC_011601	1566101	1566173	-	NC_011601	2289619	2289648	+	611	186704	19798844	E2348C_1526	E2348C_ncR33	cyaR::uspE	E2348C_ncR33::E2348C_1526
uspE	cyaR	200	3	16.2665	6.73083e-151	CDS	core	sRNA	core	NC_011601	1566015	1566099	-	NC_011601	2289606	2289648	+	1305	186531	19798150	E2348C_1526	E2348C_ncR33	cyaR::uspE	E2348C_ncR33::E2348C_1526
yahC	cyaR	13	u	21.2078	1.52011e-06	CDS	core	sRNA	core	NC_011601	314254	314416	-	NC_011601	2289639	2289647	+	65	186718	19799390	E2348C_0279	E2348C_ncR33	cyaR::yahC	E2348C_ncR33::E2348C_0279
ybbY	cyaR	12	u	24.9502	2.22989e-06	CDS	core	sRNA	core	NC_011601	498544	498595	+	NC_011601	2289624	2289648	+	51	186719	19799404	E2348C_0446	E2348C_ncR33	cyaR::ybbY	E2348C_ncR33::E2348C_0446
ybgH	cyaR	10	u	33.1367	1.66735e-05	CDS	core	sRNA	core	NC_011601	660647	660707	-	NC_011601	2289640	2289648	+	32	186721	19799423	E2348C_0592	E2348C_ncR33	cyaR::ybgH	E2348C_ncR33::E2348C_0592
ybiP	cyaR	22	u	21.2088	1.5366e-14	CDS	core	sRNA	core	NC_011601	818123	818254	-	NC_011601	2289602	2289648	+	110	186709	19799345	E2348C_0768	E2348C_ncR33	cyaR::ybiP	E2348C_ncR33::E2348C_0768
ydhC	cyaR	34	1	8.15761	5.76224e-13	CDS	core	sRNA	core	NC_011601	1812020	1812176	+	NC_011601	2289604	2289648	+	442	186697	19799013	E2348C_1747	E2348C_ncR33	cyaR::ydhC	E2348C_ncR33::E2348C_1747
yebO	cyaR	501	3	13.056	0	CDS	core	sRNA	core	NC_011601	2007307	2007766	-	NC_011601	2289588	2289649	+	4026	188654	19793005	E2348C_1949	E2348C_ncR33	cyaR::yebO	E2348C_ncR33::E2348C_1949
yecH	cyaR	24	u	4.9418	0.00196009	CDS	core	sRNA	core	NC_011601	2086862	2087017	-	NC_011601	2289624	2289648	+	515	186707	19798940	E2348C_2027	E2348C_ncR33	cyaR::yecH	E2348C_ncR33::E2348C_2027
yeeY	cyaR	39	2	15.4642	6.73507e-25	CDS	core	sRNA	core	NC_011601	2206327	2206363	-	NC_011601	2289588	2289648	+	264	189116	19796767	E2348C_2155	E2348C_ncR33	cyaR::yeeY	E2348C_ncR33::E2348C_2155
yeiH	cyaR	587	3	47.4387	0	CDS	core	sRNA	core	NC_011601	2380503	2380838	+	NC_011601	2289597	2289649	+	1299	188568	19795732	E2348C_2304	E2348C_ncR33	cyaR::yeiH	E2348C_ncR33::E2348C_2304
yfdY	cyaR	396	3	18.465	0	CDS	core	sRNA	core	NC_011601	2651409	2651556	-	NC_011601	2289583	2289648	+	2249	188759	19794782	E2348C_2570	E2348C_ncR33	cyaR::yfdY	E2348C_ncR33::E2348C_2570
yhbC.EST5UTR	cyaR	41	3	7.8204	5.33986e-16	EST5UTR	core	sRNA	core	NC_011601	3596302	3596328	-	NC_011601	2289624	2289649	+	556	186690	19798899	E2348C_3451.EST5UTR	E2348C_ncR33	cyaR::yhbC	E2348C_ncR33::E2348C_3451
yhiP	cyaR	241	3	44.2287	1.71541e-271	CDS	core	sRNA	core	NC_011601	3882614	3882700	+	NC_011601	2289585	2289649	+	571	188914	19796460	E2348C_3733	E2348C_ncR33	cyaR::yhiP	E2348C_ncR33::E2348C_3733
yicL	cyaR	40	u	3.06717	0.00614993	CDS	core	sRNA	core	NC_011601	4138935	4139051	+	NC_011601	2289625	2289648	+	1383	186691	19798072	E2348C_3974	E2348C_ncR33	cyaR::yicL	E2348C_ncR33::E2348C_3974
yohD	cyaR	42	2	10.6817	2.37886e-21	CDS	core	sRNA	core	NC_011601	2357010	2357100	+	NC_011601	2289625	2289648	+	417	186689	19799038	E2348C_2283	E2348C_ncR33	cyaR::yohD	E2348C_ncR33::E2348C_2283
znuB	cyaR	25	1	11.4273	2.26751e-11	CDS	core	sRNA	core	NC_011601	2042503	2042582	+	NC_011601	2289612	2289648	+	232	186706	19799223	E2348C_1984	E2348C_ncR33	cyaR::znuB	E2348C_ncR33::E2348C_1984
E2348C_3724	dicF_1	16	u	67.2451	3.2226e-17	CDS	core	sRNA	PP5	NC_011601	3869925	3869995	-	NC_011601	1272657	1272688	-	127	37374	19948669	E2348C_3724	E2348C_ncR12	E2348C_3724::dicF_1	E2348C_3724::E2348C_ncR12
E2348C_0424.cueR.IGR	dicF_1	181	3	47.3776	1.12486e-218	IGR	core	sRNA	PP5	NC_011601	475304	475391	-	NC_011601	1272656	1272691	-	2048	37209	19946748	E2348C_0424.E2348C_0422.IGR	E2348C_ncR12	E2348C_0424.cueR.IGR::dicF_1	E2348C_0424.E2348C_0422.IGR::E2348C_ncR12
ftsN	dicF_1	13	u	10.2332	0.00365427	CDS	core	sRNA	PP5	NC_011601	4438105	4438409	-	NC_011601	1272657	1272691	-	678	37377	19948118	E2348C_4237	E2348C_ncR12	dicF_1::ftsN	E2348C_ncR12::E2348C_4237
grxA.EST3UTR	dicF_1	47	2	8.68049	2.37386e-21	EST3UTR	core	sRNA	PP5	NC_011601	888701	888962	-	NC_011601	1272656	1272691	-	2892	37343	19945904	E2348C_0846.EST3UTR	E2348C_ncR12	dicF_1::grxA.EST3UTR	E2348C_ncR12::E2348C_0846.EST3UTR
hha	dicF_1	32	2	10.7259	1.28026e-15	CDS	core	sRNA	PP5	NC_011601	440723	440756	-	NC_011601	1272657	1272688	-	1593	37358	19947203	E2348C_0395	E2348C_ncR12	dicF_1::hha	E2348C_ncR12::E2348C_0395
phoP	dicF_1	19	u	7.96672	4.22259e-05	CDS	core	sRNA	PP5	NC_011601	1315559	1315603	-	NC_011601	1272657	1272688	-	1273	37371	19947523	E2348C_1271	E2348C_ncR12	dicF_1::phoP	E2348C_ncR12::E2348C_1271
dsrA.yedP.IGR	rop.E2348_P3_01.IGR	15	u	60.313	1.86724e-15	IGR	core	IGR	EU580135.1	NC_011601	2121709	2121741	+	EU580135.1	859	865	-	631	7874	19977666	E2348C_ncR29.E2348C_2068.IGR	E2348_P3_02.E2348_P3_01.IGR	dsrA.yedP.IGR::rop.E2348_P3_01.IGR	E2348C_ncR29.E2348C_2068.IGR::E2348_P3_02.E2348_P3_01.IGR
dsrA	hns	35	2	46.221	2.60143e-38	sRNA	core	CDS	core	NC_011601	2121701	2121759	-	NC_011601	1406704	1406763	-	29457	513	19956181	E2348C_ncR29	E2348C_1364	dsrA::hns	E2348C_ncR29::E2348C_1364
hns	dsrA	93	3	59.4409	5.32027e-119	CDS	core	sRNA	core	NC_011601	1406704	1406778	-	NC_011601	2121666	2121718	-	956	32654	19952483	E2348C_1364	E2348C_ncR29	dsrA::hns	E2348C_ncR29::E2348C_1364
dsrA	nlpD	31	1	5.512	3.08092e-07	sRNA	core	CDS	core	NC_011601	2121708	2121754	-	NC_011601	3102547	3102577	-	29461	3809	19952885	E2348C_ncR29	E2348C_3012	dsrA::nlpD	E2348C_ncR29::E2348C_3012
nlpD	dsrA	1300	3	36.2164	0	CDS	core	sRNA	core	NC_011601	3102325	3102782	-	NC_011601	2121665	2121731	-	22750	31447	19930689	E2348C_3012	E2348C_ncR29	dsrA::nlpD	E2348C_ncR29::E2348C_3012
ahpC	fliX	32	2	113.241	3.58363e-47	CDS	core	sRNA	core	NC_011601	569836	569921	+	NC_011601	2099422	2099439	-	2340	2413	19981401	E2348C_0508	E2348CN_0021	ahpC::fliX	E2348C_0508::E2348CN_0021
raiA	fliX	16	1	38.4942	8.25303e-14	CDS	core	sRNA	core	NC_011601	2969229	2969293	+	NC_011601	2099422	2099439	-	3419	2429	19980322	E2348C_2871	E2348CN_0021	fliX::raiA	E2348CN_0021::E2348C_2871
E2348C_4589	fnrS	19	1	9.72816	3.51782e-06	CDS	PP13	sRNA	core	NC_011601	4848302	4848346	+	NC_011601	1575744	1575795	+	144	267446	19718577	E2348C_4589	E2348CN_0007	E2348C_4589::fnrS	E2348C_4589::E2348CN_0007
fnrS	ahpF	210	3	5.06812	1.39491e-69	sRNA	core	CDS	core	NC_011601	1575666	1575693	+	NC_011601	571918	572093	+	121182	6790	19858004	E2348CN_0007	E2348C_0509	ahpF::fnrS	E2348C_0509::E2348CN_0007
fnrS	bhsA.5UTR	28	u	4.14657	0.00387696	sRNA	core	5UTR	core	NC_011601	1575674	1575753	+	NC_011601	1253386	1253468	+	260152	512	19725494	E2348CN_0007	E2348C_1204.5UTR	bhsA::fnrS	E2348C_1204::E2348CN_0007
caiC	fnrS	24	u	4.65661	0.00688719	CDS	core	sRNA	core	NC_011601	40231	40394	-	NC_011601	1575738	1575796	+	380	267441	19718341	E2348C_0038	E2348CN_0007	caiC::fnrS	E2348C_0038::E2348CN_0007
cybC	fnrS	122	1	4.00243	1.64872e-28	CDS	core	sRNA	core	NC_011601	4815430	4815783	+	NC_011601	1575713	1575795	+	2248	267343	19716473	E2348C_4562	E2348CN_0007	cybC::fnrS	E2348C_4562::E2348CN_0007
fnrS	folE.5UTR	39	2	18.1363	1.11423e-27	sRNA	core	5UTR	core	NC_011601	1575674	1575685	+	NC_011601	2374415	2374495	-	121353	352	19864442	E2348CN_0007	E2348C_2299.5UTR	fnrS::folE	E2348CN_0007::E2348C_2299
fnrS	fre	30	1	6.19983	5.47317e-08	sRNA	core	CDS	core	NC_011601	1575674	1575689	+	NC_011601	4343601	4343666	+	121362	792	19864002	E2348CN_0007	E2348C_4156	fnrS::fre	E2348CN_0007::E2348C_4156
glpD	fnrS	28	1	5.32078	1.87667e-05	CDS	core	sRNA	core	NC_011601	3812147	3812284	+	NC_011601	1575747	1575795	+	388	267437	19718333	E2348C_3670	E2348CN_0007	fnrS::glpD	E2348CN_0007::E2348C_3670
fnrS	hflK	20	u	4.96702	0.0410212	sRNA	core	CDS	core	NC_011601	1575674	1575692	+	NC_011601	4749401	4749452	+	121372	659	19864135	E2348CN_0007	E2348C_4497	fnrS::hflK	E2348CN_0007::E2348C_4497
hokA.glyS.IGR	fnrS	16	1	9.28862	0.00038169	IGR	core	sRNA	core	NC_011601	3974533	3974562	+	NC_011601	1575719	1575796	+	127	267449	19718594	E2348C_3809.E2348C_3810.IGR	E2348CN_0007	fnrS::hokA.glyS.IGR	E2348CN_0007::E2348C_3809.E2348C_3810.IGR
ibpB	fnrS	517	2	1.57888	1.865e-15	CDS	core	sRNA	core	NC_011601	4162301	4162393	-	NC_011601	1575710	1575795	+	24158	266948	19694563	E2348C_3996	E2348CN_0007	fnrS::ibpB	E2348CN_0007::E2348C_3996
fnrS	iscR	59	u	2.36763	0.0156856	sRNA	core	CDS	core	NC_011601	1575673	1575692	+	NC_011601	2897009	2897173	-	121333	4079	19860715	E2348CN_0007	E2348C_2814	fnrS::iscR	E2348CN_0007::E2348C_2814
iscR.5UTR	fnrS	1647	3	13.2479	0	5UTR	core	sRNA	core	NC_011601	2896805	2897247	-	NC_011601	1575710	1575796	+	9218	265818	19709503	E2348C_2814.5UTR	E2348CN_0007	fnrS::iscR	E2348CN_0007::E2348C_2814
fnrS	lldP.5UTR	16	u	7.13505	0.00923501	sRNA	core	5UTR	core	NC_011601	1575673	1575677	+	NC_011601	4025034	4025190	+	121376	367	19864427	E2348CN_0007	E2348C_3852.5UTR	fnrS::lldP	E2348CN_0007::E2348C_3852
fnrS	marA	32	1	7.32549	8.71971e-11	sRNA	core	CDS	core	NC_011601	1575674	1575699	+	NC_011601	1716137	1716489	+	121360	715	19864079	E2348CN_0007	E2348C_1651	fnrS::marA	E2348CN_0007::E2348C_1651
fnrS	marB	18	u	12.6369	2.48479e-07	sRNA	core	CDS	core	NC_011601	1575674	1575739	+	NC_011601	1716909	1716957	+	260162	108	19725898	E2348CN_0007	E2348C_1652	fnrS::marB	E2348CN_0007::E2348C_1652
metK.galP.IGR	fnrS	52	2	63.9068	1.47936e-59	IGR	core	sRNA	core	NC_011601	3316685	3316735	+	NC_011601	1575777	1575796	+	60	267413	19718661	E2348C_3195.E2348C_3196.IGR	E2348CN_0007	fnrS::metK.galP.IGR	E2348CN_0007::E2348C_3195.E2348C_3196.IGR
rimN	fnrS	86	3	7.82008	2.43279e-38	CDS	core	sRNA	core	NC_011601	3700202	3700300	-	NC_011601	1575739	1575795	+	811	267379	19717910	E2348C_3545	E2348CN_0007	fnrS::rimN	E2348CN_0007::E2348C_3545
trmJ	fnrS	59	1	2.62223	0.000517883	CDS	core	sRNA	core	NC_011601	2898105	2898145	-	NC_011601	1575699	1575795	+	1658	267569	19716900	E2348C_2815	E2348CN_0007	fnrS::trmJ	E2348CN_0007::E2348C_2815
fnrS	trmJ	138	3	37.8686	5.27936e-149	sRNA	core	CDS	core	NC_011601	1575673	1575700	+	NC_011601	2898104	2898115	-	121254	597	19864197	E2348CN_0007	E2348C_2815	fnrS::trmJ	E2348CN_0007::E2348C_2815
uspA.5UTR	fnrS	31	u	4.08153	0.000769721	5UTR	core	sRNA	core	NC_011601	3880626	3880700	+	NC_011601	1575708	1575790	+	560	267434	19718161	E2348C_3732.5UTR	E2348CN_0007	fnrS::uspA	E2348CN_0007::E2348C_3732
ybaW	fnrS	37	1	18.3098	2.9231e-25	CDS	core	sRNA	core	NC_011601	423269	423309	+	NC_011601	1575763	1575795	+	149	267428	19718572	E2348C_0378	E2348CN_0007	fnrS::ybaW	E2348CN_0007::E2348C_0378
fnrS	ybfA	337	2	1.58586	1.08093e-08	sRNA	core	CDS	core	NC_011601	1575671	1575764	+	NC_011601	657852	657990	+	259843	16119	19709887	E2348CN_0007	E2348C_0589	fnrS::ybfA	E2348CN_0007::E2348C_0589
ybfA	fnrS	230	1	4.95987	7.82054e-74	CDS	core	sRNA	core	NC_011601	657819	657900	+	NC_011601	1575696	1575795	+	3419	267398	19715139	E2348C_0589	E2348CN_0007	fnrS::ybfA	E2348CN_0007::E2348C_0589
ychH	fnrS	255	3	4.68123	1.86341e-77	CDS	core	sRNA	core	NC_011601	1367913	1367993	+	NC_011601	1575725	1575796	+	4019	267210	19714702	E2348C_1328	E2348CN_0007	fnrS::ychH	E2348CN_0007::E2348C_1328
yeaQ	fnrS	86	3	7.43502	8.65384e-37	CDS	core	sRNA	core	NC_011601	1983546	1983619	-	NC_011601	1575732	1575795	+	853	267379	19717868	E2348C_1922	E2348CN_0007	fnrS::yeaQ	E2348CN_0007::E2348C_1922
fnrS	yhaO.EST5UTR	51	u	5.55832	5.36834e-15	sRNA	core	EST5UTR	core	NC_011601	1575647	1575677	+	NC_011601	3542929	3543032	-	121341	1502	19863292	E2348CN_0007	E2348C_3401.EST5UTR	fnrS::yhaO	E2348CN_0007::E2348C_3401
yhbU	fnrS	63	1	4.35378	3.86638e-14	CDS	core	sRNA	core	NC_011601	3579722	3579793	+	NC_011601	1575717	1575795	+	1067	267402	19717654	E2348C_3439	E2348CN_0007	fnrS::yhbU	E2348CN_0007::E2348C_3439
fnrS	yhbU	39	1	5.82457	5.60799e-11	sRNA	core	CDS	core	NC_011601	1575674	1575696	+	NC_011601	3579772	3579900	+	121353	1096	19863698	E2348CN_0007	E2348C_3439	fnrS::yhbU	E2348CN_0007::E2348C_3439
fnrS	yobA	16	1	10.9108	2.57214e-05	sRNA	core	CDS	core	NC_011601	1575674	1575699	+	NC_011601	2023905	2023935	-	121376	240	19864554	E2348CN_0007	E2348C_1966	fnrS::yobA	E2348CN_0007::E2348C_1966
fnrS	yrdD	56	1	5.60698	4.16512e-17	sRNA	core	CDS	core	NC_011601	1575674	1575692	+	NC_011601	3700508	3700695	-	121336	1635	19863159	E2348CN_0007	E2348C_3546	fnrS::yrdD	E2348CN_0007::E2348C_3546
ytfK	fnrS	3539	3	8.69918	0	CDS	core	sRNA	core	NC_011601	4796172	4796581	+	NC_011601	1575710	1575796	+	30348	263926	19688373	E2348C_4547	E2348CN_0007	fnrS::ytfK	E2348CN_0007::E2348C_4547
fnrS	ytfK.EST3UTR	55	1	4.37094	5.26013e-12	sRNA	core	EST3UTR	core	NC_011601	1575714	1575764	+	NC_011601	4796502	4796559	+	138733	1800	19845598	E2348CN_0007	E2348C_4547.EST3UTR	fnrS::ytfK.EST3UTR	E2348CN_0007::E2348C_4547.EST3UTR
E2348C_1097.E2348C_1098.IGR	gadF	12	u	10.3783	0.0134739	IGR	IE2	sRNA	core	NC_011601	1160935	1160999	+	NC_011601	3904629	3904660	+	600	38440	19947134	E2348C_1097.E2348C_1098.IGR	E2348CN_0012	E2348C_1097.E2348C_1098.IGR::gadF	E2348C_1097.E2348C_1098.IGR::E2348CN_0012
fabZ	gadF	37	2	24.5367	4.49795e-31	CDS	core	sRNA	core	NC_011601	212108	212199	+	NC_011601	3904633	3904660	+	783	38415	19946951	E2348C_0185	E2348CN_0012	fabZ::gadF	E2348C_0185::E2348CN_0012
fieF	gadF	12	u	30.8273	7.41227e-08	CDS	core	sRNA	core	NC_011601	4421677	4421714	+	NC_011601	3904657	3904659	+	202	38440	19947532	E2348C_4219	E2348CN_0012	fieF::gadF	E2348C_4219::E2348CN_0012
lpp	gadF	75	3	9.24467	1.10903e-38	CDS	core	sRNA	core	NC_011601	1828822	1828890	+	NC_011601	3904605	3904660	+	4216	38377	19943518	E2348C_1762	E2348CN_0012	gadF::lpp	E2348CN_0012::E2348C_1762
mdtQ.dusC.IGR	gadF	70	3	129.006	1.21253e-109	IGR	core	sRNA	core	NC_011601	2359745	2359806	+	NC_011601	3904623	3904660	+	282	38382	19947452	E2348C_2285.E2348C_2286.IGR	E2348CN_0012	gadF::mdtQ.dusC.IGR	E2348CN_0012::E2348C_2285.E2348C_2286.IGR
pepD	gadF	100	3	619.191	4.16107e-212	CDS	core	sRNA	core	NC_011601	262203	262279	-	NC_011601	3904604	3904660	+	84	38352	19947650	E2348C_0230	E2348CN_0012	gadF::pepD	E2348CN_0012::E2348C_0230
wbiN	gadF	14	u	25.4452	6.67932e-09	CDS	core	sRNA	core	NC_011601	2231101	2231149	-	NC_011601	3904599	3904660	+	274	40052	19945846	E2348C_2181	E2348CN_0012	gadF::wbiN	E2348CN_0012::E2348C_2181
ybeL	gadF	11	u	10.7494	0.0413333	CDS	core	sRNA	core	NC_011601	603817	603935	+	NC_011601	3904651	3904660	+	531	38441	19947203	E2348C_0543	E2348CN_0012	gadF::ybeL	E2348CN_0012::E2348C_0543
yccJ.wrbA.IGT	gadF	14	1	10.0895	0.00103104	IGT	core	sRNA	core	NC_011601	1100316	1100384	-	NC_011601	3904600	3904660	+	691	40052	19945429	E2348C_1054.E2348C_1055.IGT	E2348CN_0012	gadF::yccJ.wrbA.IGT	E2348CN_0012::E2348C_1054.E2348C_1055.IGT
E2348_P3_06.mobA.IGR	gadY	133	2	3.53951	6.5011e-27	IGR	EU580135.1	sRNA	core	EU580135.1	4686	4818	-	NC_011601	3910513	3910548	+	9704	77054	19899295	E2348_P3_06.E2348_P3_04.IGR	E2348C_ncR61	E2348_P3_06.mobA.IGR::gadY	E2348_P3_06.E2348_P3_04.IGR::E2348C_ncR61
eaeA	gadY	45	2	7.53649	1.03304e-17	CDS	(LEE)	sRNA	core	NC_011601	4110534	4110588	-	NC_011601	3910478	3910548	+	1456	81621	19903064	E2348C_3939	E2348C_ncR61	eaeA::gadY	E2348C_3939::E2348C_ncR61
gfcD	gadY	17	u	7.95951	0.000548941	CDS	core	sRNA	core	NC_011601	1035944	1035992	-	NC_011601	3910510	3910548	+	551	77170	19908448	E2348C_0969	E2348C_ncR61	gadY::gfcD	E2348C_ncR61::E2348C_0969
gadY	sulII	17	u	70.8223	2.68394e-19	sRNA	core	CDS	NC_011602	NC_011601	3910517	3910520	+	NC_011602	678	682	+	10469	458	19975242	E2348C_ncR61	E2348_P2_01	gadY::sulII	E2348C_ncR61::E2348_P2_01
yieE	gadY	16	u	26.2913	6.1058e-11	CDS	core	sRNA	core	NC_011601	4191214	4191235	+	NC_011601	3910527	3910548	+	157	77171	19908842	E2348C_4023	E2348C_ncR61	gadY::yieE	E2348C_ncR61::E2348C_4023
yjbB	gadY	117	3	12.3504	1.40985e-75	CDS	core	sRNA	core	NC_011601	4555425	4555488	+	NC_011601	3910476	3910548	+	2312	81549	19902208	E2348C_4324	E2348C_ncR61	gadY::yjbB	E2348C_ncR61::E2348C_4324
ytfJ.ytfK.IGR	gadY	20	u	5.65141	0.00468819	IGR	core	sRNA	core	NC_011601	4796137	4796177	+	NC_011601	3910529	3910548	+	913	77167	19908086	E2348C_4546.E2348C_4547.IGR	E2348C_ncR61	gadY::ytfJ.ytfK.IGR	E2348C_ncR61::E2348C_4546.E2348C_4547.IGR
E2348C_0995	gcvB	67	3	53.1329	1.15176e-79	CDS	PP4	sRNA	core	NC_011601	1050882	1050898	-	NC_011601	3174745	3174797	+	302	83103	19902714	E2348C_0995	E2348C_ncR46	E2348C_0995::gcvB	E2348C_0995::E2348C_ncR46
E2348C_0995	gcvB	47	3	3.45573	1.48593e-06	CDS	PP4	sRNA	core	NC_011601	1050902	1050997	-	NC_011601	3174718	3174797	+	3256	83123	19899760	E2348C_0995	E2348C_ncR46	E2348C_0995::gcvB	E2348C_0995::E2348C_ncR46
E2348C_2741.E2348C_2740.IGR	gcvB	26	u	3.86176	0.0452628	IGR	PP10	sRNA	core	NC_011601	2819766	2819799	-	NC_011601	3174812	3174850	+	1408	95107	19889645	E2348C_2741.E2348C_2740.IGR	E2348C_ncR46	E2348C_2741.E2348C_2740.IGR::gcvB	E2348C_2741.E2348C_2740.IGR::E2348C_ncR46
E2348C_2894.rplS.IGR	gcvB	21	1	30.9279	3.79344e-17	IGR	PP11	sRNA	core	NC_011601	2987585	2987636	+	NC_011601	3174816	3174850	+	142	95112	19890911	E2348C_2894.E2348C_2895.IGR	E2348C_ncR46	E2348C_2894.rplS.IGR::gcvB	E2348C_2894.E2348C_2895.IGR::E2348C_ncR46
E2348C_3964	gcvB	11	u	12.9689	0.00729783	CDS	(LEE)	sRNA	core	NC_011601	4131845	4131930	-	NC_011601	3174745	3174788	+	203	83159	19902813	E2348C_3964	E2348C_ncR46	E2348C_3964::gcvB	E2348C_3964::E2348C_ncR46
E2348C_4612	gcvB	14	u	13.1209	6.48637e-05	CDS	core	sRNA	core	NC_011601	4871211	4871287	+	NC_011601	3174679	3174850	+	117	180619	19805436	E2348C_4612	E2348C_ncR46	E2348C_4612::gcvB	E2348C_4612::E2348C_ncR46
E2348_P3_06.mobA.IGR	gcvB	64	2	23.1873	4.2162e-55	IGR	EU580135.1	sRNA	core	EU580135.1	4318	4387	-	NC_011601	3174745	3174797	+	661	83106	19902355	E2348_P3_06.E2348_P3_04.IGR	E2348C_ncR46	E2348_P3_06.mobA.IGR::gcvB	E2348_P3_06.E2348_P3_04.IGR::E2348C_ncR46
alr	gcvB	15	u	7.99587	0.00600588	CDS	core	sRNA	core	NC_011601	4598540	4598694	+	NC_011601	3174725	3174797	+	449	83155	19902567	E2348C_4366	E2348C_ncR46	alr::gcvB	E2348C_4366::E2348C_ncR46
arcA	gcvB	17	u	7.03962	0.00335122	CDS	core	sRNA	core	NC_011601	4964126	4964193	-	NC_011601	3174709	3174794	+	578	83153	19902438	E2348C_4701	E2348C_ncR46	arcA::gcvB	E2348C_4701::E2348C_ncR46
argP.5UTR	gcvB	15	u	12.5093	1.58506e-05	5UTR	core	sRNA	core	NC_011601	3287627	3287780	+	NC_011601	3174740	3174793	+	287	83155	19902729	E2348C_3166.5UTR	E2348C_ncR46	argP::gcvB	E2348C_3166::E2348C_ncR46
gcvB	argT.5UTR	12	1	10.7852	0.0130127	sRNA	core	5UTR	core	NC_011601	3174666	3174808	+	NC_011601	2549310	2549385	-	173575	127	19812472	E2348C_ncR46	E2348C_2450.5UTR	argT::gcvB	E2348C_2450::E2348C_ncR46
argT.5UTR	gcvB	119	1	351.095	1.00694e-219	5UTR	core	sRNA	core	NC_011601	2549406	2549443	-	NC_011601	3174694	3174796	+	79	85381	19900607	E2348C_2450.5UTR	E2348C_ncR46	argT::gcvB	E2348C_2450::E2348C_ncR46
aroC.prmB.IGT	gcvB	86	3	80.7894	3.78638e-117	IGT	core	sRNA	core	NC_011601	2569110	2569190	-	NC_011601	3174702	3174794	+	255	83084	19902761	E2348C_2469.E2348C_2470.IGT	E2348C_ncR46	aroC.prmB.IGT::gcvB	E2348C_2469.E2348C_2470.IGT::E2348C_ncR46
aroP.5UTR	gcvB	44	2	28.6212	4.86131e-40	5UTR	core	sRNA	core	NC_011601	127519	127676	-	NC_011601	3174679	3174794	+	358	85456	19900328	E2348C_0115.5UTR	E2348C_ncR46	aroP::gcvB	E2348C_0115::E2348C_ncR46
asnA	gcvB	51	u	4.00536	2.15664e-09	CDS	core	sRNA	core	NC_011601	4223907	4224092	+	NC_011601	3174667	3174799	+	2965	85449	19897721	E2348C_4054	E2348C_ncR46	asnA::gcvB	E2348C_4054::E2348C_ncR46
gcvB	asnA	19	u	12.8431	2.10152e-08	sRNA	core	CDS	core	NC_011601	3174732	3174793	+	NC_011601	4223776	4223799	+	135953	216	19849998	E2348C_ncR46	E2348C_4054	asnA::gcvB	E2348C_4054::E2348C_ncR46
gcvB	birA	26	1	15.8067	2.36134e-15	sRNA	core	CDS	core	NC_011601	3174731	3174810	+	NC_011601	4504331	4504380	+	146339	223	19839598	E2348C_ncR46	E2348C_4285	birA::gcvB	E2348C_4285::E2348C_ncR46
gcvB	cstA	23	1	31.6817	3.49742e-19	sRNA	core	CDS	core	NC_011601	3174775	3174794	+	NC_011601	560759	560793	+	135949	106	19850108	E2348C_ncR46	E2348C_0500	cstA::gcvB	E2348C_0500::E2348C_ncR46
cycA.5UTR	gcvB	71	3	10.4672	7.10586e-39	5UTR	core	sRNA	core	NC_011601	4787659	4787875	+	NC_011601	3174669	3174851	+	744	180562	19804809	E2348C_4539.5UTR	E2348C_ncR46	cycA::gcvB	E2348C_4539::E2348C_ncR46
gcvB	cycA.5UTR	24	1	4.69499	0.00490342	sRNA	core	5UTR	core	NC_011601	3174668	3174795	+	NC_011601	4787735	4787828	+	163170	621	19822371	E2348C_ncR46	E2348C_4539.5UTR	cycA::gcvB	E2348C_4539::E2348C_ncR46
cysJ.5UTR	gcvB	14	u	22.8734	7.40075e-08	5UTR	core	sRNA	core	NC_011601	3118504	3118565	-	NC_011601	3174745	3174850	+	68	178289	19807815	E2348C_3027.5UTR	E2348C_ncR46	cysJ::gcvB	E2348C_3027::E2348C_ncR46
dppA	gcvB	32	u	5.19196	2.31084e-07	CDS	core	sRNA	core	NC_011601	3955832	3956200	-	NC_011601	3174666	3174794	+	1435	85468	19899251	E2348C_3792	E2348C_ncR46	dppA::gcvB	E2348C_3792::E2348C_ncR46
gcvB	dppA.5UTR	37	2	30.9031	1.1168e-34	sRNA	core	5UTR	core	NC_011601	3174645	3174700	+	NC_011601	3956146	3956193	-	27185	879	19958085	E2348C_ncR46	E2348C_3792.5UTR	dppA::gcvB	E2348C_3792::E2348C_ncR46
dppA.5UTR	gcvB	181	3	47.4875	5.44413e-215	5UTR	core	sRNA	core	NC_011601	3956201	3956263	-	NC_011601	3174667	3174800	+	889	85319	19899797	E2348C_3792.5UTR	E2348C_ncR46	dppA::gcvB	E2348C_3792::E2348C_ncR46
escD	gcvB	13	u	10.9944	0.00181822	CDS	(LEE)	sRNA	core	NC_011601	4109703	4109794	+	NC_011601	3174742	3174794	+	283	83157	19902733	E2348C_3938	E2348C_ncR46	escD::gcvB	E2348C_3938::E2348C_ncR46
gcvB	fbaB.gatY.IGR	18	u	5.78645	0.0192123	sRNA	core	IGR	core	NC_011601	3174645	3174700	+	NC_011601	2306265	2306332	-	27204	2282	19956682	E2348C_ncR46	E2348C_2242.E2348C_2241.IGR	fbaB.gatY.IGR::gcvB	E2348C_2242.E2348C_2241.IGR::E2348C_ncR46
fliY	gcvB	37	1	9.59248	9.05328e-17	CDS	core	sRNA	core	NC_011601	2097912	2097979	-	NC_011601	3174681	3174851	+	423	180596	19805130	E2348C_2038	E2348C_ncR46	fliY::gcvB	E2348C_2038::E2348C_ncR46
gadX.gadA.IGR	gcvB	15	1	57.0325	2.41508e-14	IGR	core	sRNA	core	NC_011601	3911627	3911720	+	NC_011601	3174823	3174850	+	55	95118	19890998	E2348C_3758.E2348C_3759.IGR	E2348C_ncR46	gadX.gadA.IGR::gcvB	E2348C_3758.E2348C_3759.IGR::E2348C_ncR46
gdhA	gcvB	38	1	49.6776	6.24875e-42	CDS	core	sRNA	core	NC_011601	1948101	1948142	+	NC_011601	3174816	3174850	+	160	95095	19890893	E2348C_1889	E2348C_ncR46	gcvB::gdhA	E2348C_ncR46::E2348C_1889
glcD.5UTR	gcvB	13	u	32.4108	5.31173e-09	5UTR	core	sRNA	core	NC_011601	3393609	3393678	-	NC_011601	3174743	3174790	+	96	83157	19902920	E2348C_3259.5UTR	E2348C_ncR46	gcvB::glcD	E2348C_ncR46::E2348C_3259
gltI.5UTR	gcvB	63	3	26.3922	2.33564e-57	5UTR	core	sRNA	core	NC_011601	608626	608720	-	NC_011601	3174669	3174795	+	556	85437	19900130	E2348C_0548.5UTR	E2348C_ncR46	gcvB::gltI	E2348C_ncR46::E2348C_0548
gcvB	gltI.5UTR	17	u	34.9351	3.75954e-14	sRNA	core	5UTR	core	NC_011601	3174645	3174700	+	NC_011601	608601	608687	-	27205	357	19958607	E2348C_ncR46	E2348C_0548.5UTR	gcvB::gltI	E2348C_ncR46::E2348C_0548
hisJ	gcvB	17	u	6.26986	0.0181072	CDS	core	sRNA	core	NC_011601	2547490	2547564	-	NC_011601	3174816	3174850	+	567	95116	19890486	E2348C_2449	E2348C_ncR46	gcvB::hisJ	E2348C_ncR46::E2348C_2449
ilvB	gcvB	11	u	18.8542	0.000102681	CDS	core	sRNA	core	NC_011601	4152919	4152982	-	NC_011601	3174809	3174850	+	122	95122	19890931	E2348C_3986	E2348C_ncR46	gcvB::ilvB	E2348C_ncR46::E2348C_3986
gcvB	ilvC	12	u	12.191	0.00225274	sRNA	core	CDS	core	NC_011601	3174645	3174700	+	NC_011601	4254531	4254699	+	27210	722	19958242	E2348C_ncR46	E2348C_4076	gcvB::ilvC	E2348C_ncR46::E2348C_4076
ilvM	gcvB	18	u	22.7742	7.18457e-12	CDS	core	sRNA	core	NC_011601	4249015	4249060	+	NC_011601	3174671	3174790	+	184	85482	19900502	E2348C_4071	E2348C_ncR46	gcvB::ilvM	E2348C_ncR46::E2348C_4071
inaA	gcvB	12	u	17.7967	4.71492e-05	CDS	core	sRNA	core	NC_011601	2476602	2476668	-	NC_011601	3174809	3174850	+	141	95121	19890912	E2348C_2381	E2348C_ncR46	gcvB::inaA	E2348C_ncR46::E2348C_2381
gcvB	ivbL	27	u	4.94926	0.00012014	sRNA	core	CDS	core	NC_011601	3174645	3174700	+	NC_011601	4152953	4153216	-	27195	4003	19954961	E2348C_ncR46	E2348C_3987	gcvB::ivbL	E2348C_ncR46::E2348C_3987
ivbL	gcvB	195	3	11.5087	1.55703e-123	CDS	core	sRNA	core	NC_011601	4153009	4153243	-	NC_011601	3174676	3174794	+	3952	85305	19896734	E2348C_3987	E2348C_ncR46	gcvB::ivbL	E2348C_ncR46::E2348C_3987
livJ.EST5UTR	gcvB	12	u	25.628	8.389e-07	EST5UTR	core	sRNA	core	NC_011601	3848330	3848405	-	NC_011601	3174668	3174799	+	109	85488	19900577	E2348C_3700.EST5UTR	E2348C_ncR46	gcvB::livJ	E2348C_ncR46::E2348C_3700
livK	gcvB	10	u	20.6321	0.000567907	CDS	core	sRNA	core	NC_011601	3846206	3846275	-	NC_011601	3174755	3174794	+	116	83160	19902900	E2348C_3698	E2348C_ncR46	gcvB::livK	E2348C_ncR46::E2348C_3698
lldP.5UTR	gcvB	33	2	23.5121	2.7712e-26	5UTR	core	sRNA	core	NC_011601	4024987	4025060	+	NC_011601	3174756	3174791	+	336	83137	19902680	E2348C_3852.5UTR	E2348C_ncR46	gcvB::lldP	E2348C_ncR46::E2348C_3852
mltC	gcvB	22	u	4.92471	0.00870302	CDS	core	sRNA	core	NC_011601	3332608	3333060	+	NC_011601	3174681	3174794	+	1040	85478	19899646	E2348C_3216	E2348C_ncR46	gcvB::mltC	E2348C_ncR46::E2348C_3216
nrdD	gcvB	57	2	8.04602	4.78667e-25	CDS	core	sRNA	core	NC_011601	4816695	4816800	-	NC_011601	3174806	3174850	+	1482	95076	19889571	E2348C_4564	E2348C_ncR46	gcvB::nrdD	E2348C_ncR46::E2348C_4564
gcvB	nrdD	37	u	4.30835	2.56576e-06	sRNA	core	CDS	core	NC_011601	3174734	3174795	+	NC_011601	4816702	4816756	-	135935	1254	19848960	E2348C_ncR46	E2348C_4564	gcvB::nrdD	E2348C_ncR46::E2348C_4564
nudH	gcvB	37	1	9.97147	1.31044e-17	CDS	core	sRNA	core	NC_011601	3205903	3206000	-	NC_011601	3174682	3174794	+	864	85463	19899822	E2348C_3099	E2348C_ncR46	gcvB::nudH	E2348C_ncR46::E2348C_3099
gcvB	oppA	32	2	21.7486	9.88429e-25	sRNA	core	CDS	core	NC_011601	3174645	3174700	+	NC_011601	1413948	1414097	+	27190	1080	19957884	E2348C_ncR46	E2348C_1369	gcvB::oppA	E2348C_ncR46::E2348C_1369
oppA.5UTR	gcvB	24	u	6.50464	7.23587e-06	5UTR	core	sRNA	core	NC_011601	1413870	1413965	+	NC_011601	3174668	3174790	+	859	85476	19899827	E2348C_1369.5UTR	E2348C_ncR46	gcvB::oppA	E2348C_ncR46::E2348C_1369
perC.E2348_P1_033.IGR	gcvB	15	u	12.8031	1.21923e-05	IGR	NC_011603	sRNA	core	NC_011603	21397	21420	+	NC_011601	3174813	3174849	+	245	95118	19890808	E2348_P1_022.E2348_P1_033.IGR	E2348C_ncR46	gcvB::perC.E2348_P1_033.IGR	E2348C_ncR46::E2348_P1_022.E2348_P1_033.IGR
pheA	gcvB	20	u	5.54056	0.0065651	CDS	core	sRNA	core	NC_011601	2969738	2970097	+	NC_011601	3174713	3174799	+	864	83150	19902152	E2348C_2873	E2348C_ncR46	gcvB::pheA	E2348C_ncR46::E2348C_2873
pmrD	gcvB	10	u	14.505	0.0139984	CDS	core	sRNA	core	NC_011601	2500539	2500578	-	NC_011601	3174745	3174790	+	165	83160	19902851	E2348C_2404	E2348C_ncR46	gcvB::pmrD	E2348C_ncR46::E2348C_2404
pstS.glmS.IGR	gcvB	14	u	8.71308	0.00739165	IGR	core	sRNA	core	NC_011601	4208344	4208403	+	NC_011601	3174809	3174850	+	336	95119	19890717	E2348C_4038.E2348C_4039.IGR	E2348C_ncR46	gcvB::pstS.glmS.IGR	E2348C_ncR46::E2348C_4038.E2348C_4039.IGR
raiA	gcvB	94	2	6.55478	2.64074e-37	CDS	core	sRNA	core	NC_011601	2969201	2969290	+	NC_011601	3174670	3174790	+	3341	85406	19897345	E2348C_2871	E2348C_ncR46	gcvB::raiA	E2348C_ncR46::E2348C_2871
gcvB	raiA.5UTR	42	1	4.3496	5.81851e-08	sRNA	core	5UTR	core	NC_011601	3174719	3174794	+	NC_011601	2969163	2969179	+	135930	1410	19848804	E2348C_ncR46	E2348C_2871.5UTR	gcvB::raiA	E2348C_ncR46::E2348C_2871
rfaP	gcvB	17	u	26.422	6.08075e-12	CDS	core	sRNA	core	NC_011601	4051523	4051588	-	NC_011601	3174743	3174794	+	154	83153	19902862	E2348C_3878	E2348C_ncR46	gcvB::rfaP	E2348C_ncR46::E2348C_3878
rmf	gcvB	22	1	16.2004	1.29239e-12	CDS	core	sRNA	core	NC_011601	1003818	1003908	+	NC_011601	3174815	3174851	+	284	95111	19890769	E2348C_0939	E2348C_ncR46	gcvB::rmf	E2348C_ncR46::E2348C_0939
gcvB	serA	15	1	15.3125	1.54054e-06	sRNA	core	CDS	core	NC_011601	3174679	3174786	+	NC_011601	3286008	3286042	-	163179	119	19822873	E2348C_ncR46	E2348C_3164	gcvB::serA	E2348C_ncR46::E2348C_3164
serA.5UTR	gcvB	16	u	7.43764	0.00599832	5UTR	core	sRNA	core	NC_011601	3286056	3286083	-	NC_011601	3174741	3174851	+	239	178287	19807644	E2348C_3164.5UTR	E2348C_ncR46	gcvB::serA	E2348C_ncR46::E2348C_3164
sstT.5UTR	gcvB	1830	3	21.7947	0	5UTR	core	sRNA	core	NC_011601	3525416	3525839	+	NC_011601	3174666	3175067	+	9278	179152	19795926	E2348C_3382.5UTR	E2348C_ncR46	gcvB::sstT	E2348C_ncR46::E2348C_3382
thrL	gcvB	14	2	7.15791	0.0265094	CDS	core	sRNA	core	NC_011601	220	364	+	NC_011601	3174806	3174850	+	409	95119	19890644	E2348C_0001	E2348C_ncR46	gcvB::thrL	E2348C_ncR46::E2348C_0001
gcvB	thrL	26	u	4.08635	0.00533716	sRNA	core	CDS	core	NC_011601	3174732	3174794	+	NC_011601	201	272	+	135946	929	19849285	E2348C_ncR46	E2348C_0001	gcvB::thrL	E2348C_ncR46::E2348C_0001
thrL	gcvB	53	2	10.7237	8.99817e-29	CDS	core	sRNA	core	NC_011601	145	244	+	NC_011601	3174671	3174797	+	1151	85447	19899535	E2348C_0001	E2348C_ncR46	gcvB::thrL	E2348C_ncR46::E2348C_0001
gcvB	thrL.5UTR	37	2	29.3813	1.67461e-32	sRNA	core	5UTR	core	NC_011601	3174645	3174781	+	NC_011601	141	199	+	163157	153	19822839	E2348C_ncR46	E2348C_0001.5UTR	gcvB::thrL	E2348C_ncR46::E2348C_0001
trpE	gcvB	13	u	33.4563	3.65728e-09	CDS	core	sRNA	core	NC_011601	1489454	1489552	-	NC_011601	3174745	3174794	+	93	83157	19902923	E2348C_1454	E2348C_ncR46	gcvB::trpE	E2348C_ncR46::E2348C_1454
gcvB	yagU	15	1	25.1729	1.81772e-09	sRNA	core	CDS	core	NC_011601	3174773	3174787	+	NC_011601	273429	273452	+	135957	87	19850127	E2348C_ncR46	E2348C_0243	gcvB::yagU	E2348C_ncR46::E2348C_0243
gcvB	yahN	18	u	7.96388	0.000190814	sRNA	core	CDS	core	NC_011601	3174791	3174798	+	NC_011601	324947	324989	-	135954	330	19849884	E2348C_ncR46	E2348C_0288	gcvB::yahN	E2348C_ncR46::E2348C_0288
ybhP	gcvB	16	u	19.6389	4.54878e-09	CDS	core	sRNA	core	NC_011601	790069	790097	-	NC_011601	3174720	3174794	+	195	83154	19902821	E2348C_0742	E2348C_ncR46	gcvB::ybhP	E2348C_ncR46::E2348C_0742
ychJ	gcvB	98	3	35.0239	1.01527e-102	CDS	core	sRNA	core	NC_011601	1402424	1402587	-	NC_011601	3174668	3174795	+	652	85402	19900034	E2348C_1360	E2348C_ncR46	gcvB::ychJ	E2348C_ncR46::E2348C_1360
ydhS.EST5UTR	gcvB	27	1	17.4412	5.17086e-17	EST5UTR	core	sRNA	core	NC_011601	1818513	1818529	+	NC_011601	3174789	3174850	+	172	178276	19807711	E2348C_1753.EST5UTR	E2348C_ncR46	gcvB::ydhS	E2348C_ncR46::E2348C_1753
yfgA	gcvB	38	2	13.7611	5.899e-23	CDS	core	sRNA	core	NC_011601	2877616	2877790	-	NC_011601	3174668	3174794	+	643	85462	19900043	E2348C_2799	E2348C_ncR46	gcvB::yfgA	E2348C_ncR46::E2348C_2799
yfiO	gcvB	24	1	59.8433	1.57652e-26	CDS	core	sRNA	core	NC_011601	2967723	2967772	+	NC_011601	3174744	3174794	+	96	83146	19902920	E2348C_2869	E2348C_ncR46	gcvB::yfiO	E2348C_ncR46::E2348C_2869
yhjE	gcvB	13	u	66.201	1.41856e-12	CDS	core	sRNA	core	NC_011601	3920323	3920346	+	NC_011601	3174745	3174794	+	47	83157	19902969	E2348C_3765	E2348C_ncR46	gcvB::yhjE	E2348C_ncR46::E2348C_3765
yifK.EST5UTR	gcvB	84	2	182.926	4.6914e-138	EST5UTR	core	sRNA	core	NC_011601	4276524	4276646	+	NC_011601	3174743	3174796	+	110	83086	19902906	E2348C_4097.EST5UTR	E2348C_ncR46	gcvB::yifK	E2348C_ncR46::E2348C_4097
gcvB	yjcC	10	u	14.3135	0.0187796	sRNA	core	CDS	core	NC_011601	3174731	3174794	+	NC_011601	4622423	4622522	+	135962	102	19850112	E2348C_ncR46	E2348C_4385	gcvB::yjcC	E2348C_ncR46::E2348C_4385
yjiH	gcvB	28	u	9.2207	4.27787e-11	CDS	core	sRNA	core	NC_011601	4897204	4897479	-	NC_011601	3174681	3174851	+	333	180605	19805220	E2348C_4636	E2348C_ncR46	gcvB::yjiH	E2348C_ncR46::E2348C_4636
gcvB	ysgA	22	1	5.38208	0.00160677	sRNA	core	CDS	core	NC_011601	3174644	3174700	+	NC_011601	4332347	4332555	-	27200	2999	19955965	E2348C_ncR46	E2348C_4144	gcvB::ysgA	E2348C_ncR46::E2348C_4144
ysgA.5UTR	gcvB	224	3	18.9564	2.1668e-186	5UTR	core	sRNA	core	NC_011601	4332521	4332575	-	NC_011601	3174709	3174796	+	2835	82946	19900181	E2348C_4144.5UTR	E2348C_ncR46	gcvB::ysgA	E2348C_ncR46::E2348C_4144
finO	glmZ.hemY.IGR	16	1	26.4616	3.19478e-11	CDS	NC_011603	IGR	core	NC_011603	34554	34591	-	NC_011601	4282293	4282317	+	558	21633	19963979	E2348_P1_039	E2348C_ncR65.E2348C_4100.IGR	finO::glmZ.hemY.IGR	E2348_P1_039::E2348C_ncR65.E2348C_4100.IGR
glmS.glmU.IGT	glmZ.hemY.IGR	3523	3	282.701	0	IGT	core	IGR	core	NC_011601	4210235	4210639	-	NC_011601	4282157	4282319	+	10943	22718	19949002	E2348C_4039.E2348C_4040.IGT	E2348C_ncR65.E2348C_4100.IGR	glmS.glmU.IGT::glmZ.hemY.IGR	E2348C_4039.E2348C_4040.IGT::E2348C_ncR65.E2348C_4100.IGR
infC	glmZ.hemY.IGR	30	1	19.5637	1.27848e-21	CDS	core	IGR	core	NC_011601	1908349	1908480	-	NC_011601	4282244	4282317	+	1416	21619	19963121	E2348C_1847	E2348C_ncR65.E2348C_4100.IGR	glmZ.hemY.IGR::infC	E2348C_ncR65.E2348C_4100.IGR::E2348C_1847
glmZ	glmS.glmU.IGT	124	3	12.2982	6.7728e-81	sRNA	core	IGT	core	NC_011601	4282110	4282281	+	NC_011601	4210301	4210492	-	22122	9095	19954845	E2348C_ncR65	E2348C_4039.E2348C_4040.IGT	glmS.glmU.IGT::glmZ	E2348C_4039.E2348C_4040.IGT::E2348C_ncR65
bfpA	glnZ	19	u	74.953	1.189e-22	CDS	NC_011603	sRNA	core	NC_011603	3122	3156	+	NC_011601	4372545	4372562	-	724	6995	19978448	E2348_P1_003	E2348CN_0047	bfpA::glnZ	E2348_P1_003::E2348CN_0047
sdhB.sucA.IGR	glnZ	172	3	591.378	0	IGR	core	sRNA	core	NC_011601	672898	673269	+	NC_011601	4372543	4372606	-	794	7318	19977902	E2348C_0604.E2348C_0605.IGR	E2348CN_0047	glnZ::sdhB.sucA.IGR	E2348CN_0047::E2348C_0604.E2348C_0605.IGR
tnaB	glnZ	18	1	611.954	8.25646e-37	CDS	core	sRNA	core	NC_011601	4188140	4188170	+	NC_011601	4372545	4372552	-	84	6996	19979088	E2348C_4020	E2348CN_0047	glnZ::tnaB	E2348CN_0047::E2348C_4020
mobA.EST3UTR	malH	342	3	16.2203	3.82459e-268	EST3UTR	EU580135.1	sRNA	core	EU580135.1	4194	4236	+	NC_011601	4577169	4577223	-	25329	16602	19943913	E2348_P3_04.EST3UTR	E2348CN_0025	malH::mobA.EST3UTR	E2348CN_0025::E2348_P3_04.EST3UTR
ompC.5UTR	malH	44	2	6.61539	3.08717e-15	5UTR	core	sRNA	core	NC_011601	2440007	2440060	-	NC_011601	4577169	4577226	-	7856	16900	19961386	E2348C_2360.5UTR	E2348CN_0025	malH::ompC	E2348CN_0025::E2348C_2360
ptsI	malH	13	u	16.7381	9.42923e-06	CDS	core	sRNA	core	NC_011601	2688934	2689235	+	NC_011601	4577169	4577209	-	916	16931	19968326	E2348C_2602	E2348CN_0025	malH::ptsI	E2348CN_0025::E2348C_2602
csgD.5UTR	mcaS	29	1	25.1971	1.53214e-23	5UTR	core	sRNA	core	NC_011601	1186743	1186832	-	NC_011601	1568804	1568839	-	458	50097	19935602	E2348C_1130.5UTR	E2348CN_ncR16	csgD::mcaS	E2348C_1130::E2348CN_ncR16
mcaS	espC	19	1	26.0664	5.36176e-14	sRNA	core	CDS	IE5	NC_011601	1568868	1568887	-	NC_011601	3008362	3008410	-	49428	294	19936445	E2348CN_ncR16	E2348C_2915	espC::mcaS	E2348C_2915::E2348CN_ncR16
flhD.5UTR	mcaS	48	2	11.051	2.4854e-26	5UTR	core	sRNA	core	NC_011601	2074845	2075014	-	NC_011601	1568803	1568856	-	1729	50078	19934331	E2348C_2015.5UTR	E2348CN_ncR16	flhD::mcaS	E2348C_2015::E2348CN_ncR16
osmB.EST3UTR	mcaS	23	1	8.15617	2.112e-07	EST3UTR	core	sRNA	core	NC_011601	1509622	1509657	-	NC_011601	1568804	1568843	-	1122	50103	19934938	E2348C_1475.EST3UTR	E2348CN_ncR16	mcaS::osmB.EST3UTR	E2348CN_ncR16::E2348C_1475.EST3UTR
mcaS	osmB.yciH.IGR	15	1	28.6715	1.39486e-10	sRNA	core	IGR	core	NC_011601	1568853	1568879	-	NC_011601	1509580	1509600	-	49432	211	19936528	E2348CN_ncR16	E2348C_1475.E2348C_1474.IGR	mcaS::osmB.yciH.IGR	E2348CN_ncR16::E2348C_1475.E2348C_1474.IGR
sbmA.5UTR	mcaS	19	u	9.80445	1.35621e-06	5UTR	core	sRNA	core	NC_011601	355707	355793	+	NC_011601	1568804	1568844	-	771	50107	19935289	E2348C_0313.5UTR	E2348CN_ncR16	mcaS::sbmA	E2348CN_ncR16::E2348C_0313
yfbQ.lrhA.IGR	mcaS	46	2	4.93357	2.89685e-11	IGR	core	sRNA	core	NC_011601	2527911	2528299	-	NC_011601	1568803	1568851	-	3711	50080	19932349	E2348C_2430.E2348C_2429.IGR	E2348CN_ncR16	mcaS::yfbQ.lrhA.IGR	E2348CN_ncR16::E2348C_2430.E2348C_2429.IGR
ynaI	mcaS	12	u	91.803	5.2902e-13	CDS	core	sRNA	core	NC_011601	1564316	1564393	-	NC_011601	1568804	1568806	-	52	50114	19936008	E2348C_1524	E2348CN_ncR16	mcaS::ynaI	E2348CN_ncR16::E2348C_1524
E2348C_1253.E2348C_1251.IGR	mgrR	23	1	145.036	8.21126e-35	IGR	PP5	sRNA	core	NC_011601	1294926	1295039	-	NC_011601	1719534	1719551	-	380	8337	19977446	E2348C_1253.E2348C_1251.IGR	E2348CN_0008	E2348C_1253.E2348C_1251.IGR::mgrR	E2348C_1253.E2348C_1251.IGR::E2348CN_0008
E2348C_2790	mgrR	12	u	88.3602	2.7101e-13	CDS	IE4	sRNA	core	NC_011601	2865738	2865768	-	NC_011601	1719534	1719551	-	325	8348	19977501	E2348C_2790	E2348CN_0008	E2348C_2790::mgrR	E2348C_2790::E2348CN_0008
E2348C_2793	mgrR	13	u	230.475	5.05632e-20	CDS	IE4	sRNA	core	NC_011601	2869809	2869851	-	NC_011601	1719534	1719552	-	135	8347	19977691	E2348C_2793	E2348CN_0008	E2348C_2793::mgrR	E2348C_2793::E2348CN_0008
E2348C_3931	mgrR	15	u	120.907	7.61151e-20	CDS	(LEE)	sRNA	core	NC_011601	4104060	4104096	-	NC_011601	1719534	1719554	-	297	8345	19977529	E2348C_3931	E2348CN_0008	E2348C_3931::mgrR	E2348C_3931::E2348CN_0008
E2348C_0718.EST3UTR	mgrR	27	1	840.656	1.0715e-60	EST3UTR	PP2	sRNA	core	NC_011601	768542	768557	+	NC_011601	1719534	1719566	-	77	8333	19977749	E2348C_0718.EST3UTR	E2348CN_0008	E2348C_0718.EST3UTR::mgrR	E2348C_0718.EST3UTR::E2348CN_0008
alaX	mgrR	46	2	10.4016	4.28822e-24	tRNA	core	sRNA	core	NC_011601	2673158	2673174	-	NC_011601	1719533	1719595	-	10621	8314	19967205	E2348C_tRNA45	E2348CN_0008	alaX::mgrR	E2348C_tRNA45::E2348CN_0008
aspA	mgrR	10	u	22.38	0.00018054	CDS	core	sRNA	core	NC_011601	4716210	4716281	-	NC_011601	1719534	1719551	-	1069	8350	19976757	E2348C_4465	E2348CN_0008	aspA::mgrR	E2348C_4465::E2348CN_0008
bfpC	mgrR	49	2	204.482	1.3551e-86	CDS	NC_011603	sRNA	core	NC_011603	6248	6339	+	NC_011601	1719533	1719564	-	576	8311	19977250	E2348_P1_006	E2348CN_0008	bfpC::mgrR	E2348_P1_006::E2348CN_0008
bfpD	mgrR	17	1	134.346	6.64854e-24	CDS	NC_011603	sRNA	core	NC_011603	8430	8577	+	NC_011601	1719534	1719552	-	303	8343	19977523	E2348_P1_008	E2348CN_0008	bfpD::mgrR	E2348_P1_008::E2348CN_0008
cesT.tir.IGT	mgrR	27	1	252.851	6.163e-48	IGT	(LEE)	sRNA	core	NC_011601	4113705	4113786	-	NC_011601	1719534	1719564	-	256	8333	19977570	E2348C_3940.E2348C_3941.IGT	E2348CN_0008	cesT.tir.IGT::mgrR	E2348C_3940.E2348C_3941.IGT::E2348CN_0008
mgrR	cesT.tir.IGT	23	1	133.944	4.27174e-34	sRNA	core	IGT	(LEE)	NC_011601	1719575	1719631	-	NC_011601	4113635	4113734	-	6740	509	19978914	E2348CN_0008	E2348C_3940.E2348C_3941.IGT	cesT.tir.IGT::mgrR	E2348C_3940.E2348C_3941.IGT::E2348CN_0008
clpA	mgrR	44	2	22.499	1.44764e-36	CDS	core	sRNA	core	NC_011601	922046	922482	+	NC_011601	1719533	1719579	-	4697	8316	19973129	E2348C_0879	E2348CN_0008	clpA::mgrR	E2348C_0879::E2348CN_0008
cspD.5UTR	mgrR	12	u	18.6463	1.80553e-05	5UTR	core	sRNA	core	NC_011601	920868	920896	-	NC_011601	1719534	1719552	-	1540	8348	19976286	E2348C_0877.5UTR	E2348CN_0008	cspD::mgrR	E2348C_0877::E2348CN_0008
dacC	mgrR	32	2	32.4957	3.43871e-30	CDS	core	sRNA	core	NC_011601	845116	845209	+	NC_011601	1719534	1719552	-	2362	8328	19975464	E2348C_0790	E2348CN_0008	dacC::mgrR	E2348C_0790::E2348CN_0008
dctA	mgrR	14	u	55.6658	1.29149e-13	CDS	core	sRNA	core	NC_011601	3928470	3928717	-	NC_011601	1719534	1719551	-	602	8346	19977224	E2348C_3770	E2348CN_0008	dctA::mgrR	E2348C_3770::E2348CN_0008
dnaK	mgrR	14	u	13.8519	1.60144e-05	CDS	core	sRNA	core	NC_011601	13818	13979	+	NC_011601	1719534	1719589	-	2419	8346	19975407	E2348C_0014	E2348CN_0008	dnaK::mgrR	E2348C_0014::E2348CN_0008
eptB.5UTR	mgrR	89	3	598.795	1.52492e-199	5UTR	core	sRNA	core	NC_011601	3958743	3958799	-	NC_011601	1719533	1719589	-	359	8271	19977467	E2348C_3793.5UTR	E2348CN_0008	eptB::mgrR	E2348C_3793::E2348CN_0008
eptB.5UTR	mgrR	16	3	49.1745	6.52484e-16	5UTR	core	sRNA	core	NC_011601	3958812	3958850	-	NC_011601	1719534	1719551	-	779	8344	19977047	E2348C_3793.5UTR	E2348CN_0008	eptB::mgrR	E2348C_3793::E2348CN_0008
gcvT	mgrR	17	u	56.2239	1.14171e-17	CDS	core	sRNA	core	NC_011601	3278233	3278299	-	NC_011601	1719534	1719552	-	724	8343	19977102	E2348C_3157	E2348CN_0008	gcvT::mgrR	E2348C_3157::E2348CN_0008
gldA	mgrR	10	u	199.378	1.21925e-13	CDS	core	sRNA	core	NC_011601	4464071	4464150	-	NC_011601	1719534	1719549	-	120	8350	19977706	E2348C_4258	E2348CN_0008	gldA::mgrR	E2348C_4258::E2348CN_0008
glnH.5UTR	mgrR	18	u	83.7013	5.0911e-22	5UTR	core	sRNA	core	NC_011601	813123	813192	-	NC_011601	1719533	1719600	-	515	8342	19977311	E2348C_0763.5UTR	E2348CN_0008	glnH::mgrR	E2348C_0763::E2348CN_0008
grlR.EST5UTR	mgrR	26	2	250.301	7.13049e-46	EST5UTR	(LEE)	sRNA	core	NC_011601	4128408	4128468	-	NC_011601	1719535	1719579	-	249	8334	19977577	E2348C_3958.EST5UTR	E2348CN_0008	grlR::mgrR	E2348C_3958::E2348CN_0008
grxA	mgrR	36	2	13.5275	1.39894e-21	CDS	core	sRNA	core	NC_011601	889020	889184	-	NC_011601	1719534	1719593	-	6385	8324	19971441	E2348C_0846	E2348CN_0008	grxA::mgrR	E2348C_0846::E2348CN_0008
mgrR	grxA	29	1	12.6433	1.1557e-15	sRNA	core	CDS	core	NC_011601	1719575	1719631	-	NC_011601	888986	889057	-	6734	6803	19972620	E2348CN_0008	E2348C_0846	grxA::mgrR	E2348C_0846::E2348CN_0008
lpd	mgrR	10	u	64.6624	6.39078e-09	CDS	core	sRNA	core	NC_011601	134832	134943	+	NC_011601	1719534	1719572	-	370	8350	19977456	E2348C_0119	E2348CN_0008	lpd::mgrR	E2348C_0119::E2348CN_0008
map.tir.IGR	mgrR	40	1	183.994	4.51583e-68	IGR	(LEE)	sRNA	core	NC_011601	4115224	4115644	-	NC_011601	1719533	1719552	-	522	8320	19977304	E2348C_3942.E2348C_3941.IGR	E2348CN_0008	map.tir.IGR::mgrR	E2348C_3942.E2348C_3941.IGR::E2348CN_0008
mobA.E2348_P3_06.IGR	mgrR	16	u	8.53002	0.000588609	IGR	EU580135.1	sRNA	core	EU580135.1	4302	4322	+	NC_011601	1719534	1719582	-	4490	8344	19973336	E2348_P3_04.E2348_P3_06.IGR	E2348CN_0008	mgrR::mobA.E2348_P3_06.IGR	E2348CN_0008::E2348_P3_04.E2348_P3_06.IGR
nlpD	mgrR	66	2	13.5287	1.74755e-43	CDS	core	sRNA	core	NC_011601	3102602	3102766	-	NC_011601	1719533	1719591	-	11744	8294	19966082	E2348C_3012	E2348CN_0008	mgrR::nlpD	E2348CN_0008::E2348C_3012
pitA	mgrR	34	1	80.5303	2.31048e-45	CDS	core	sRNA	core	NC_011601	3878418	3878666	+	NC_011601	1719534	1719595	-	1013	8326	19976813	E2348C_3730	E2348CN_0008	mgrR::pitA	E2348CN_0008::E2348C_3730
sepQ	mgrR	13	1	317.492	1.0096e-21	CDS	(LEE)	sRNA	core	NC_011601	4118623	4118670	-	NC_011601	1719534	1719564	-	98	8347	19977728	E2348C_3945	E2348CN_0008	mgrR::sepQ	E2348CN_0008::E2348C_3945
soxS	mgrR	11	u	44.6867	1.32397e-08	CDS	core	sRNA	core	NC_011601	4624310	4624358	-	NC_011601	1719534	1719558	-	589	8349	19977237	E2348C_4386	E2348CN_0008	mgrR::soxS	E2348CN_0008::E2348C_4386
wbiN	mgrR	11	u	16.7638	0.000409892	CDS	core	sRNA	core	NC_011601	2230791	2231113	-	NC_011601	1719534	1719585	-	1570	8349	19976256	E2348C_2181	E2348CN_0008	mgrR::wbiN	E2348CN_0008::E2348C_2181
ygdQ	mgrR	89	3	377.794	2.34157e-183	CDS	core	sRNA	core	NC_011601	3207701	3207772	+	NC_011601	1719534	1719588	-	569	8271	19977257	E2348C_3102	E2348CN_0008	mgrR::ygdQ	E2348CN_0008::E2348C_3102
ytfJ.ytfK.IGR	mgrR	11	u	28.5467	1.54875e-06	IGR	core	sRNA	core	NC_011601	4796121	4796145	+	NC_011601	1719534	1719552	-	922	8349	19976904	E2348C_4546.E2348C_4547.IGR	E2348CN_0008	mgrR::ytfJ.ytfK.IGR	E2348CN_0008::E2348C_4546.E2348C_4547.IGR
E2348C_1797.btuC.IGR	micA	105	2	3.46174	2.25403e-19	IGR	PP7	sRNA	core	NC_011601	1866706	1866789	-	NC_011601	3047160	3047204	+	3574	168159	19814348	E2348C_1797.E2348C_1796.IGR	E2348C_ncR44	E2348C_1797.btuC.IGR::micA	E2348C_1797.E2348C_1796.IGR::E2348C_ncR44
micA	E2348C_2494	202	3	5.81506	4.43784e-76	sRNA	core	CDS	PP8	NC_011601	3047128	3047164	+	NC_011601	2593515	2593656	-	162148	4246	19819590	E2348C_ncR44	E2348C_2494	E2348C_2494::micA	E2348C_2494::E2348C_ncR44
E2348C_3898.EST3UTR	micA	56	u	3.19783	9.05286e-07	EST3UTR	PP12	sRNA	core	NC_011601	4068621	4068775	-	NC_011601	3047155	3047204	+	2063	168208	19815859	E2348C_3898.EST3UTR	E2348C_ncR44	E2348C_3898.EST3UTR::micA	E2348C_3898.EST3UTR::E2348C_ncR44
micA	argP.rpiA.IGR	14	u	8.4634	0.0124074	sRNA	core	IGR	core	NC_011601	3047128	3047162	+	NC_011601	3287190	3287221	-	162336	202	19823634	E2348C_ncR44	E2348C_3166.E2348C_3165.IGR	argP.rpiA.IGR::micA	E2348C_3166.E2348C_3165.IGR::E2348C_ncR44
basS.proP.IGR	micA	14	u	13.4416	3.89045e-05	IGR	core	sRNA	core	NC_011601	4681878	4681902	-	NC_011601	3047202	3047204	+	162	127675	19858335	E2348C_4440.E2348C_4439.IGR	E2348C_ncR44	basS.proP.IGR::micA	E2348C_4440.E2348C_4439.IGR::E2348C_ncR44
bax.AS	micA	85	1	18.3443	1.27093e-65	AS	core	sRNA	core	NC_011601	3989254	3989467	+	NC_011601	3047151	3047206	+	546	168179	19817376	E2348C_3822.AS	E2348C_ncR44	bax.AS::micA	E2348C_3822.AS::E2348C_ncR44
clpB	micA	116	2	8.1762	6.16297e-56	CDS	core	sRNA	core	NC_011601	2964635	2964776	-	NC_011601	3047152	3047206	+	1672	168148	19816250	E2348C_2866	E2348C_ncR44	clpB::micA	E2348C_2866::E2348C_ncR44
micA	clpB	48	1	6.90524	1.88521e-17	sRNA	core	CDS	core	NC_011601	3047128	3047144	+	NC_011601	2964619	2964654	-	162302	849	19822987	E2348C_ncR44	E2348C_2866	clpB::micA	E2348C_2866::E2348C_ncR44
cysB.5UTR	micA	47	1	7.43213	3.17311e-18	5UTR	core	sRNA	core	NC_011601	1500343	1500399	+	NC_011601	3047152	3047205	+	745	168217	19817177	E2348C_1465.5UTR	E2348C_ncR44	cysB::micA	E2348C_1465::E2348C_ncR44
dksA	micA	103	2	10.3566	3.40133e-58	CDS	core	sRNA	core	NC_011601	166409	166489	-	NC_011601	3047158	3047205	+	1172	168161	19816750	E2348C_0148	E2348C_ncR44	dksA::micA	E2348C_0148::E2348C_ncR44
hdeB	micA	30	u	3.50925	0.0340154	CDS	core	sRNA	core	NC_011601	3901836	3901900	-	NC_011601	3047181	3047204	+	1007	168234	19816915	E2348C_3751	E2348C_ncR44	hdeB::micA	E2348C_3751::E2348C_ncR44
hemA	micA	31	u	3.62624	0.00947949	CDS	core	sRNA	core	NC_011601	1372905	1373086	+	NC_011601	3047158	3047204	+	1007	168233	19816915	E2348C_1333	E2348C_ncR44	hemA::micA	E2348C_1333::E2348C_ncR44
hupB	micA	124	3	4.05232	7.69995e-30	CDS	core	sRNA	core	NC_011601	420405	420577	+	NC_011601	3047169	3047205	+	3606	168140	19814316	E2348C_0375	E2348C_ncR44	hupB::micA	E2348C_0375::E2348C_ncR44
lrp	micA	27	u	5.46468	1.94841e-05	CDS	core	sRNA	core	NC_011601	931041	931127	+	NC_011601	3047160	3047205	+	582	168237	19817340	E2348C_0885	E2348C_ncR44	lrp::micA	E2348C_0885::E2348C_ncR44
micA	moaA	10	u	16.2817	0.00660111	sRNA	core	CDS	core	NC_011601	3047128	3047161	+	NC_011601	782648	782675	+	162340	75	19823761	E2348C_ncR44	E2348C_0733	micA::moaA	E2348C_ncR44::E2348C_0733
ompA.5UTR	micA	2450	3	10.4338	0	5UTR	core	sRNA	core	NC_011601	1007826	1008214	-	NC_011601	3047151	3047206	+	28025	165814	19789897	E2348C_0943.5UTR	E2348C_ncR44	micA::ompA	E2348C_ncR44::E2348C_0943
micA	ompA.5UTR	529	3	4.74331	2.70497e-169	sRNA	core	5UTR	core	NC_011601	3047127	3047164	+	NC_011601	1008001	1008100	-	161821	13653	19810183	E2348C_ncR44	E2348C_0943.5UTR	micA::ompA	E2348C_ncR44::E2348C_0943
ompF	micA	81	u	2.53935	1.03195e-06	CDS	core	sRNA	core	NC_011601	981663	981867	-	NC_011601	3047152	3047205	+	3758	168183	19814164	E2348C_0922	E2348C_ncR44	micA::ompF	E2348C_ncR44::E2348C_0922
pck.5UTR	micA	190	3	102.766	2.66858e-268	5UTR	core	sRNA	core	NC_011601	3781497	3781540	+	NC_011601	3047160	3047205	+	218	168074	19817704	E2348C_3647.5UTR	E2348C_ncR44	micA::pck	E2348C_ncR44::E2348C_3647
phoP.5UTR	micA	40	u	3.76356	1.91967e-05	5UTR	core	sRNA	core	NC_011601	1315515	1315624	-	NC_011601	3047159	3047204	+	1252	168224	19816670	E2348C_1271.5UTR	E2348C_ncR44	micA::phoP	E2348C_ncR44::E2348C_1271
pykA	micA	18	1	9.29921	1.92866e-05	CDS	core	sRNA	core	NC_011601	2036724	2036776	+	NC_011601	3047158	3047204	+	228	168246	19817694	E2348C_1979	E2348C_ncR44	micA::pykA	E2348C_ncR44::E2348C_1979
rbsC	micA	21	1	12.0665	3.108e-09	CDS	core	sRNA	core	NC_011601	4232563	4232605	+	NC_011601	3047157	3047205	+	205	168243	19817717	E2348C_4060	E2348C_ncR44	micA::rbsC	E2348C_ncR44::E2348C_4060
micA	smpA	34	2	27.8686	8.25865e-29	sRNA	core	CDS	core	NC_011601	3047128	3047164	+	NC_011601	2997365	2997383	+	162316	149	19823687	E2348C_ncR44	E2348C_2905	micA::smpA	E2348C_ncR44::E2348C_2905
micA	talB	26	1	6.00221	6.44678e-06	sRNA	core	CDS	core	NC_011601	3047128	3047164	+	NC_011601	8407	8442	+	162324	529	19823307	E2348C_ncR44	E2348C_0008	micA::talB	E2348C_ncR44::E2348C_0008
tolB	micA	47	u	3.38222	1.08173e-05	CDS	core	sRNA	core	NC_011601	692812	692876	+	NC_011601	3047161	3047204	+	1637	168217	19816285	E2348C_0624	E2348C_ncR44	micA::tolB	E2348C_ncR44::E2348C_0624
ugpB	micA	11	1	15.9956	0.00127101	CDS	core	sRNA	core	NC_011601	3840922	3840984	-	NC_011601	3047184	3047204	+	81	168253	19817841	E2348C_3693	E2348C_ncR44	micA::ugpB	E2348C_ncR44::E2348C_3693
micA	ugpB.AS	12	u	20.639	1.37669e-05	sRNA	core	AS	core	NC_011601	3047128	3047164	+	NC_011601	3840055	3840087	+	162338	71	19823765	E2348C_ncR44	E2348C_3693.AS	micA::ugpB.AS	E2348C_ncR44::E2348C_3693.AS
ybiP.EST3UTR	micA	85	2	64.2062	1.61591e-104	EST3UTR	core	sRNA	core	NC_011601	816831	816836	-	NC_011601	3047160	3047206	+	156	168179	19817766	E2348C_0768.EST3UTR	E2348C_ncR44	micA::ybiP.EST3UTR	E2348C_ncR44::E2348C_0768.EST3UTR
micA	yfeA.AS	22	1	12.6729	2.47621e-10	sRNA	core	AS	core	NC_011601	3047128	3047164	+	NC_011601	2672258	2672266	+	162328	212	19823624	E2348C_ncR44	E2348C_2586.AS	micA::yfeA.AS	E2348C_ncR44::E2348C_2586.AS
micA	yhjA	33	u	3.38092	0.0155485	sRNA	core	CDS	core	NC_011601	3047128	3047164	+	NC_011601	3913702	3913751	-	162317	1192	19822644	E2348C_ncR44	E2348C_3760	micA::yhjA	E2348C_ncR44::E2348C_3760
yjgA	micA	59	1	58.9097	2.29025e-69	CDS	core	sRNA	core	NC_011601	4814019	4814115	-	NC_011601	3047152	3047206	+	118	168205	19817804	E2348C_4560	E2348C_ncR44	micA::yjgA	E2348C_ncR44::E2348C_4560
ynhG	micA	20	u	7.52657	4.91837e-05	CDS	core	sRNA	core	NC_011601	1830152	1830184	-	NC_011601	3047184	3047204	+	313	168244	19817609	E2348C_1763	E2348C_ncR44	micA::ynhG	E2348C_ncR44::E2348C_1763
E2348C_2792	micF	21	1	7.1048	3.19016e-05	CDS	IE4	sRNA	core	NC_011601	2869109	2869182	-	NC_011601	2440374	2440394	+	926	63589	19921650	E2348C_2792	E2348C_ncR35	E2348C_2792::micF	E2348C_2792::E2348C_ncR35
eaeA	micF	11	u	24.2659	1.22757e-05	CDS	(LEE)	sRNA	core	NC_011601	4111502	4111541	-	NC_011601	2440387	2440394	+	142	63599	19922434	E2348C_3939	E2348C_ncR35	eaeA::micF	E2348C_3939::E2348C_ncR35
ompF	micF	464	3	26.3696	0	CDS	core	sRNA	core	NC_011601	981727	982107	-	NC_011601	2440335	2440394	+	5550	63146	19917026	E2348C_0922	E2348C_ncR35	micF::ompF	E2348C_ncR35::E2348C_0922
ybfA	micF	19	1	6.14269	0.003095	CDS	core	sRNA	core	NC_011601	658035	658156	+	NC_011601	2440330	2440394	+	969	63591	19921607	E2348C_0589	E2348C_ncR35	micF::ybfA	E2348C_ncR35::E2348C_0589
yccJ	micF	41	2	11.1728	6.47062e-22	CDS	core	sRNA	core	NC_011601	1100148	1100199	-	NC_011601	2440358	2440393	+	1150	63569	19921426	E2348C_1054	E2348C_ncR35	micF::yccJ	E2348C_ncR35::E2348C_1054
yfdY	micF	42	1	5.05621	3.33182e-10	CDS	core	sRNA	core	NC_011601	2651415	2651555	-	NC_011601	2440355	2440394	+	2603	63568	19919973	E2348C_2570	E2348C_ncR35	micF::yfdY	E2348C_ncR35::E2348C_2570
yicE.AS	micF	25	1	57.5956	9.57495e-28	AS	core	sRNA	core	NC_011601	4087809	4087879	-	NC_011601	2440364	2440394	+	136	63585	19922440	E2348C_3918.AS	E2348C_ncR35	micF::yicE.AS	E2348C_ncR35::E2348C_3918.AS
yjbJ	micF	16	u	10.1876	5.52401e-05	CDS	core	sRNA	core	NC_011601	4593580	4593678	+	NC_011601	2440358	2440394	+	492	63594	19922084	E2348C_4360	E2348C_ncR35	micF::yjbJ	E2348C_ncR35::E2348C_4360
E2348C_3931	micL	13	u	300.102	2.01005e-21	CDS	(LEE)	sRNA	core	NC_011601	4103975	4104000	-	NC_011601	2057287	2057288	-	103	8402	19977668	E2348C_3931	E2348CN_0009	E2348C_3931::micL	E2348C_3931::E2348CN_0009
E2348_P2_05	micL	21	u	5.26546	0.00562828	CDS	NC_011602	sRNA	core	NC_011602	3238	3600	-	NC_011601	2057287	2057521	-	3923	20294	19961948	E2348_P2_05	E2348CN_0009	E2348_P2_05::micL	E2348_P2_05::E2348CN_0009
acpP	micL	43	3	17.4451	4.3125e-31	CDS	core	sRNA	core	NC_011601	1235901	1235975	+	NC_011601	2057288	2057342	-	2923	16837	19966383	E2348C_1186	E2348CN_0009	acpP::micL	E2348C_1186::E2348CN_0009
micL	acpP.5UTR	21	1	10.4896	1.987e-08	sRNA	core	5UTR	core	NC_011601	2057333	2057367	-	NC_011601	1235928	1235995	+	14768	2707	19968690	E2348CN_0009	E2348C_1186.5UTR	acpP::micL	E2348C_1186::E2348CN_0009
chpA	micL	22	u	48.6187	7.13431e-23	CDS	core	sRNA	core	NC_011601	3142992	3143026	-	NC_011601	2057288	2057311	-	536	16858	19968770	E2348C_3049	E2348CN_0009	chpA::micL	E2348C_3049::E2348CN_0009
cydA.5UTR	micL	36	1	9.79125	5.89129e-17	5UTR	core	sRNA	core	NC_011601	685236	685359	+	NC_011601	2057288	2057335	-	4358	16844	19964948	E2348C_0616.5UTR	E2348CN_0009	cydA::micL	E2348C_0616::E2348CN_0009
fabF	micL	21	1	22.2676	8.34902e-15	CDS	core	sRNA	core	NC_011601	1236720	1237043	+	NC_011601	2057288	2057339	-	1117	16859	19968189	E2348C_1187	E2348CN_0009	fabF::micL	E2348C_1187::E2348CN_0009
lpp	micL	172	3	49.8983	8.82534e-213	CDS	core	sRNA	core	NC_011601	1828808	1828891	+	NC_011601	2057285	2057349	-	4119	16708	19965187	E2348C_1762	E2348CN_0009	lpp::micL	E2348C_1762::E2348CN_0009
micL	lpp	42	1	36.9939	2.73198e-43	sRNA	core	CDS	core	NC_011601	2057331	2057408	-	NC_011601	1828854	1828890	+	15988	1418	19968738	E2348CN_0009	E2348C_1762	lpp::micL	E2348C_1762::E2348CN_0009
osmB	micL	11	u	14.4031	0.00203629	CDS	core	sRNA	core	NC_011601	1509736	1509900	-	NC_011601	2057288	2057500	-	788	19351	19966036	E2348C_1475	E2348CN_0009	micL::osmB	E2348CN_0009::E2348C_1475
yliI	micL	34	2	22.6075	3.04496e-27	CDS	core	sRNA	core	NC_011601	843120	843174	+	NC_011601	2057305	2057343	-	3563	8431	19974158	E2348C_0788	E2348CN_0009	micL::yliI	E2348CN_0009::E2348C_0788
znuC	micL	32	1	25.3006	8.57038e-27	CDS	core	sRNA	core	NC_011601	2041633	2041794	+	NC_011601	2057287	2057340	-	1499	16848	19967807	E2348C_1983	E2348CN_0009	micL::znuC	E2348CN_0009::E2348C_1983
bfpA	omrA	58	2	10.8122	5.76628e-32	CDS	NC_011603	sRNA	core	NC_011603	3012	3081	+	NC_011601	3213403	3213664	-	944	112925	19872259	E2348_P1_003	E2348C_ncR47	bfpA::omrA	E2348_P1_003::E2348C_ncR47
hflX	omrA	32	u	4.9056	3.12189e-06	CDS	core	sRNA	core	NC_011601	4749307	4749366	+	NC_011601	3213403	3213468	-	1210	107162	19877782	E2348C_4496	E2348C_ncR47	hflX::omrA	E2348C_4496::E2348C_ncR47
omrB	bfpA	21	1	27.589	1.04291e-16	sRNA	core	CDS	NC_011603	NC_011601	3213664	3213688	-	NC_011603	3008	3147	+	8452	1799	19975914	E2348C_ncR48	E2348_P1_003	bfpA::omrB	E2348_P1_003::E2348C_ncR48
eaeA	omrB	14	1	157.911	8.1644e-20	CDS	(LEE)	sRNA	core	NC_011601	4112052	4112076	-	NC_011601	3213606	3213607	-	307	5770	19980095	E2348C_3939	E2348C_ncR48	eaeA::omrB	E2348C_3939::E2348C_ncR48
E2348C_2790	oxyS	52	2	9.52832	5.66941e-26	CDS	IE4	sRNA	core	NC_011601	2866516	2866567	-	NC_011601	4486252	4486283	-	2651	41054	19942429	E2348C_2790	E2348C_ncR68	E2348C_2790::oxyS	E2348C_2790::E2348C_ncR68
E2348C_3323	oxyS	15	u	10.9813	7.84466e-05	CDS	core	sRNA	core	NC_011601	3458239	3458472	-	NC_011601	4486252	4486271	-	663	41091	19944417	E2348C_3323	E2348C_ncR68	E2348C_3323::oxyS	E2348C_3323::E2348C_ncR68
E2348C_3898	oxyS	22	1	7.62829	2.53575e-06	CDS	PP12	sRNA	core	NC_011601	4069134	4069192	-	NC_011601	4486253	4486273	-	1400	41084	19943680	E2348C_3898	E2348C_ncR68	E2348C_3898::oxyS	E2348C_3898::E2348C_ncR68
E2348C_3907.AS	oxyS	20	u	5.8518	0.00244723	AS	PP12	sRNA	core	NC_011601	4073529	4073665	-	NC_011601	4486253	4486273	-	1659	41086	19943421	E2348C_3907.AS	E2348C_ncR68	E2348C_3907.AS::oxyS	E2348C_3907.AS::E2348C_ncR68
E2348_P3_01	oxyS	29	2	6.55472	2.72447e-08	CDS	EU580135.1	sRNA	core	EU580135.1	814	882	+	NC_011601	4486253	4486273	-	2148	41077	19942932	E2348_P3_01	E2348C_ncR68	E2348_P3_01::oxyS	E2348_P3_01::E2348C_ncR68
E2348_P3_01	oxyS	87	2	7.00979	1.6355e-36	CDS	EU580135.1	sRNA	core	EU580135.1	415	499	+	NC_011601	4486252	4486295	-	6033	41019	19939047	E2348_P3_01	E2348C_ncR68	E2348_P3_01::oxyS	E2348_P3_01::E2348C_ncR68
E2348C_0050	oxyS	77	2	22.9481	1.25676e-67	CDS	core	sRNA	core	NC_011601	53357	53481	+	NC_011601	4486253	4486298	-	1631	41029	19943449	E2348C_0050	E2348C_ncR68	E2348C_0050::oxyS	E2348C_0050::E2348C_ncR68
oxyS	E2348C_0050	56	2	23.3286	3.14922e-48	sRNA	core	CDS	core	NC_011601	4486293	4486370	-	NC_011601	53417	53495	+	45672	1048	19939410	E2348C_ncR68	E2348C_0050	E2348C_0050::oxyS	E2348C_0050::E2348C_ncR68
E2348C_0672	oxyS	28	2	8.74782	7.6573e-11	CDS	PP2	sRNA	core	NC_011601	731103	731190	-	NC_011601	4486253	4486290	-	1554	41078	19943526	E2348C_0672	E2348C_ncR68	E2348C_0672::oxyS	E2348C_0672::E2348C_ncR68
oxyS	E2348C_0672	17	1	36.8357	1.17615e-14	sRNA	core	CDS	PP2	NC_011601	4486293	4486299	-	NC_011601	731232	731331	-	6062	1521	19978586	E2348C_ncR68	E2348C_0672	E2348C_0672::oxyS	E2348C_0672::E2348C_ncR68
E2348C_0815	oxyS	17	1	9.62541	2.97174e-05	CDS	PP3	sRNA	core	NC_011601	864813	864895	+	NC_011601	4486253	4486348	-	686	51322	19934161	E2348C_0815	E2348C_ncR68	E2348C_0815::oxyS	E2348C_0815::E2348C_ncR68
ahpC.5UTR	oxyS	387	3	31.9833	0	5UTR	core	sRNA	core	NC_011601	569538	569953	+	NC_011601	4486252	4486322	-	4733	50952	19930114	E2348C_0508.5UTR	E2348C_ncR68	ahpC::oxyS	E2348C_0508::E2348C_ncR68
oxyS	ahpC.5UTR	12	u	20.7756	5.21517e-06	sRNA	core	5UTR	core	NC_011601	4486293	4486300	-	NC_011601	569566	569727	+	6067	1902	19978205	E2348C_ncR68	E2348C_0508.5UTR	ahpC::oxyS	E2348C_0508::E2348C_ncR68
ansB	oxyS	86	3	11.935	1.48462e-53	CDS	core	sRNA	core	NC_011601	3328732	3329052	-	NC_011601	4486252	4486300	-	3503	41020	19941577	E2348C_3210	E2348C_ncR68	ansB::oxyS	E2348C_3210::E2348C_ncR68
atpI	oxyS	69	3	25.9147	1.58686e-63	CDS	core	sRNA	core	NC_011601	4218740	4218878	-	NC_011601	4486252	4486283	-	1294	41037	19943786	E2348C_4049	E2348C_ncR68	atpI::oxyS	E2348C_4049::E2348C_ncR68
cfa.5UTR	oxyS	103	2	9.15193	1.99979e-54	5UTR	core	sRNA	core	NC_011601	1812701	1812798	+	NC_011601	4486252	4486273	-	5473	41003	19939607	E2348C_1748.5UTR	E2348C_ncR68	cfa::oxyS	E2348C_1748::E2348C_ncR68
cpdB.cysQ.IGR	oxyS	22	1	31.5982	9.33498e-19	IGR	core	sRNA	core	NC_011601	4794503	4794568	+	NC_011601	4486253	4486274	-	338	41084	19944742	E2348C_4544.E2348C_4545.IGR	E2348C_ncR68	cpdB.cysQ.IGR::oxyS	E2348C_4544.E2348C_4545.IGR::E2348C_ncR68
cspC	oxyS	15	u	7.66573	0.00964003	CDS	core	sRNA	core	NC_011601	2006211	2006397	-	NC_011601	4486253	4486306	-	760	51324	19934087	E2348C_1947	E2348C_ncR68	cspC::oxyS	E2348C_1947::E2348C_ncR68
dxr.EST3UTR	oxyS	17	u	18.7541	9.04195e-10	EST3UTR	core	sRNA	core	NC_011601	204748	204790	+	NC_011601	4486253	4486273	-	440	41089	19944640	E2348C_0178.EST3UTR	E2348C_ncR68	dxr.EST3UTR::oxyS	E2348C_0178.EST3UTR::E2348C_ncR68
entE	oxyS	35	2	132.787	1.0309e-52	CDS	core	sRNA	core	NC_011601	558454	558561	+	NC_011601	4486252	4486274	-	128	41071	19944952	E2348C_0496	E2348C_ncR68	entE::oxyS	E2348C_0496::E2348C_ncR68
erfK	oxyS	11	u	53.9265	2.89048e-09	CDS	core	sRNA	core	NC_011601	2177376	2177432	-	NC_011601	4486253	4486272	-	99	41095	19944981	E2348C_2123	E2348C_ncR68	erfK::oxyS	E2348C_2123::E2348C_ncR68
fabF	oxyS	32	1	16.4077	5.33384e-21	CDS	core	sRNA	core	NC_011601	1236893	1237053	+	NC_011601	4486253	4486274	-	947	41074	19944133	E2348C_1187	E2348C_ncR68	fabF::oxyS	E2348C_1187::E2348C_ncR68
feoA.5UTR	oxyS	95	2	64.2561	3.57149e-124	5UTR	core	sRNA	core	NC_011601	3789478	3789557	+	NC_011601	4486252	4486299	-	719	41011	19944361	E2348C_3653.5UTR	E2348C_ncR68	feoA::oxyS	E2348C_3653::E2348C_ncR68
oxyS	feoA.5UTR	46	1	39.6031	1.22637e-48	sRNA	core	5UTR	core	NC_011601	4486297	4486370	-	NC_011601	3789512	3789586	+	45682	507	19939951	E2348C_ncR68	E2348C_3653.5UTR	feoA::oxyS	E2348C_3653::E2348C_ncR68
feoB	oxyS	20	1	8.51613	3.91981e-06	CDS	core	sRNA	core	NC_011601	3790962	3791036	+	NC_011601	4486252	4486300	-	1140	41086	19943940	E2348C_3654	E2348C_ncR68	feoB::oxyS	E2348C_3654::E2348C_ncR68
fhuC	oxyS	31	2	17.7503	3.58336e-21	CDS	core	sRNA	core	NC_011601	180610	180687	+	NC_011601	4486253	4486273	-	848	41075	19944232	E2348C_0158	E2348C_ncR68	fhuC::oxyS	E2348C_0158::E2348C_ncR68
fkpA.5UTR	oxyS	17	u	26.9669	2.82973e-12	5UTR	core	sRNA	core	NC_011601	3731504	3731524	-	NC_011601	4486253	4486256	-	306	41089	19944774	E2348C_3596.5UTR	E2348C_ncR68	fkpA::oxyS	E2348C_3596::E2348C_ncR68
gadA	oxyS	10	u	30.5236	1.17869e-05	CDS	core	sRNA	core	NC_011601	3913120	3913150	-	NC_011601	4486253	4486270	-	159	41096	19944921	E2348C_3759	E2348C_ncR68	gadA::oxyS	E2348C_3759::E2348C_ncR68
gadE	oxyS	32	1	10.7231	4.41232e-16	CDS	core	sRNA	core	NC_011601	3903908	3904260	+	NC_011601	4486253	4486274	-	1449	41074	19943631	E2348C_3754	E2348C_ncR68	gadE::oxyS	E2348C_3754::E2348C_ncR68
oxyS	gadE.5UTR	65	2	41.3757	7.99876e-72	sRNA	core	5UTR	core	NC_011601	4486294	4486370	-	NC_011601	3903807	3903889	+	45663	686	19939772	E2348C_ncR68	E2348C_3754.5UTR	gadE::oxyS	E2348C_3754::E2348C_ncR68
gadE.5UTR	oxyS	193	3	98.6195	1.21885e-289	5UTR	core	sRNA	core	NC_011601	3903801	3903899	+	NC_011601	4486252	4486284	-	954	40913	19944126	E2348C_3754.5UTR	E2348C_ncR68	gadE::oxyS	E2348C_3754::E2348C_ncR68
galE	oxyS	57	2	19.2583	8.27909e-45	CDS	core	sRNA	core	NC_011601	2231101	2231282	-	NC_011601	4486253	4486284	-	1438	41049	19943642	E2348C_2182	E2348C_ncR68	galE::oxyS	E2348C_2182::E2348C_ncR68
oxyS	glpF	27	1	13.3513	9.63349e-15	sRNA	core	CDS	core	NC_011601	4486301	4486349	-	NC_011601	4432835	4432964	-	39622	1018	19945519	E2348C_ncR68	E2348C_4231	glpF::oxyS	E2348C_4231::E2348C_ncR68
glpF	oxyS	142	2	135.829	1.80981e-229	CDS	core	sRNA	core	NC_011601	4432915	4432996	-	NC_011601	4486252	4486285	-	509	40964	19944571	E2348C_4231	E2348C_ncR68	glpF::oxyS	E2348C_4231::E2348C_ncR68
hypE.3UTR	oxyS	113	3	260.566	1.84376e-208	3UTR	core	sRNA	core	NC_011601	3085848	3085878	+	NC_011601	4486253	4486261	-	211	40993	19944869	E2348C_2995.3UTR	E2348C_ncR68	hypE.3UTR::oxyS	E2348C_2995.3UTR::E2348C_ncR68
iscR	oxyS	100	2	24.1722	2.64109e-91	CDS	core	sRNA	core	NC_011601	2897020	2897100	-	NC_011601	4486252	4486284	-	2012	41006	19943068	E2348C_2814	E2348C_ncR68	iscR::oxyS	E2348C_2814::E2348C_ncR68
iscR.5UTR	oxyS	32	u	3.33804	0.00988624	5UTR	core	sRNA	core	NC_011601	2897104	2897179	-	NC_011601	4486253	4486300	-	4654	41074	19940426	E2348C_2814.5UTR	E2348C_ncR68	iscR::oxyS	E2348C_2814::E2348C_ncR68
iscU	oxyS	23	1	16.6902	7.00589e-14	CDS	core	sRNA	core	NC_011601	2894837	2894901	-	NC_011601	4486254	4486287	-	669	41083	19944411	E2348C_2812	E2348C_ncR68	iscU::oxyS	E2348C_2812::E2348C_ncR68
mdoG	oxyS	11	u	15.1237	0.00134411	CDS	core	sRNA	core	NC_011601	1192828	1192844	+	NC_011601	4486253	4486273	-	353	41095	19944727	E2348C_1139	E2348C_ncR68	mdoG::oxyS	E2348C_1139::E2348C_ncR68
mdtK	oxyS	53	3	150.58	8.41559e-85	CDS	core	sRNA	core	NC_011601	1814816	1814887	+	NC_011601	4486253	4486276	-	171	41053	19944909	E2348C_1750	E2348C_ncR68	mdtK::oxyS	E2348C_1750::E2348C_ncR68
mltC	oxyS	19	u	12.2158	3.02655e-08	CDS	core	sRNA	core	NC_011601	3332658	3332793	+	NC_011601	4486253	4486300	-	755	41087	19944325	E2348C_3216	E2348C_ncR68	mltC::oxyS	E2348C_3216::E2348C_ncR68
oppA	oxyS	13	u	29.9037	9.29539e-09	CDS	core	sRNA	core	NC_011601	1414764	1414805	+	NC_011601	4486253	4486273	-	211	41093	19944869	E2348C_1369	E2348C_ncR68	oppA::oxyS	E2348C_1369::E2348C_ncR68
pgpB	oxyS	17	u	6.40642	0.011932	CDS	core	sRNA	core	NC_011601	1506278	1506386	+	NC_011601	4486252	4486275	-	1288	41089	19943792	E2348C_1470	E2348C_ncR68	oxyS::pgpB	E2348C_ncR68::E2348C_1470
rbfA.infB.IGR	oxyS	10	u	202.22	4.98198e-13	IGR	core	sRNA	core	NC_011601	3591449	3591517	+	NC_011601	4486253	4486273	-	24	41096	19945056	E2348C_3448.E2348C_3449.IGR	E2348C_ncR68	oxyS::rbfA.infB.IGR	E2348C_ncR68::E2348C_3448.E2348C_3449.IGR
rrmJ	oxyS	25	1	11.7153	5.41876e-12	CDS	core	sRNA	core	NC_011601	3605611	3605684	-	NC_011601	4486253	4486285	-	1036	41081	19944044	E2348C_3458	E2348C_ncR68	oxyS::rrmJ	E2348C_ncR68::E2348C_3458
spr.5UTR	oxyS	114	3	203.468	7.61706e-207	5UTR	core	sRNA	core	NC_011601	2400642	2400735	+	NC_011601	4486301	4486324	-	1106	10119	19974847	E2348C_2322.5UTR	E2348C_ncR68	oxyS::spr	E2348C_ncR68::E2348C_2322
spr.5UTR	oxyS	42	3	16.517	1.18753e-29	5UTR	core	sRNA	core	NC_011601	2400593	2400741	+	NC_011601	4486253	4486291	-	1235	41064	19943845	E2348C_2322.5UTR	E2348C_ncR68	oxyS::spr	E2348C_ncR68::E2348C_2322
tyrR	oxyS	15	1	10.2833	0.000190525	CDS	core	sRNA	core	NC_011601	1555840	1555867	+	NC_011601	4486253	4486279	-	708	41091	19944372	E2348C_1516	E2348C_ncR68	oxyS::tyrR	E2348C_ncR68::E2348C_1516
oxyS	wbiN	19	1	9.08808	4.80083e-06	sRNA	core	CDS	core	NC_011601	4486299	4486349	-	NC_011601	2231073	2231175	-	45709	912	19939546	E2348C_ncR68	E2348C_2181	oxyS::wbiN	E2348C_ncR68::E2348C_2181
ybaT	oxyS	552	3	42.3406	0	CDS	core	sRNA	core	NC_011601	473494	473883	+	NC_011601	4486252	4486312	-	5116	50787	19929731	E2348C_0421	E2348C_ncR68	oxyS::ybaT	E2348C_ncR68::E2348C_0421
oxyS	ybaT	24	u	6.38429	9.42627e-06	sRNA	core	CDS	core	NC_011601	4486293	4486351	-	NC_011601	473815	473885	+	45704	1640	19938818	E2348C_ncR68	E2348C_0421	oxyS::ybaT	E2348C_ncR68::E2348C_0421
ybgS.EST5UTR	oxyS	17	1	40.7605	4.6567e-15	EST5UTR	core	sRNA	core	NC_011601	698946	698981	-	NC_011601	4486253	4486348	-	162	51322	19934685	E2348C_0630.EST5UTR	E2348C_ncR68	oxyS::ybgS	E2348C_ncR68::E2348C_0630
yceB	oxyS	56	2	56.0994	3.09337e-68	CDS	core	sRNA	core	NC_011601	1206752	1206780	-	NC_011601	4486252	4486299	-	485	41050	19944595	E2348C_1153	E2348C_ncR68	oxyS::yceB	E2348C_ncR68::E2348C_1153
ydbK	oxyS	32	2	91.4042	3.6436e-43	CDS	core	sRNA	core	NC_011601	1586302	1586374	-	NC_011601	4486253	4486276	-	170	41074	19944910	E2348C_1539	E2348C_ncR68	oxyS::ydbK	E2348C_ncR68::E2348C_1539
E2348C_1246	pasA	80	2	168.295	1.0747e-136	CDS	PP5	sRNA	PP2	NC_011601	1290790	1290898	+	NC_011601	743415	743451	-	558	17011	19968537	E2348C_1246	E2348CN_0003	E2348C_1246::pasA	E2348C_1246::E2348CN_0003
eaeA	pasA	10	u	32.0291	6.19564e-06	CDS	(LEE)	sRNA	PP2	NC_011601	4110741	4110761	-	NC_011601	743415	743471	-	365	17081	19968730	E2348C_3939	E2348CN_0003	eaeA::pasA	E2348C_3939::E2348CN_0003
repI	pasA	12	u	12.471	0.00169704	CDS	NC_011603	sRNA	PP2	NC_011603	401	473	+	NC_011601	743411	743446	-	1125	17079	19967970	E2348_P1_001	E2348CN_0003	pasA::repI	E2348CN_0003::E2348_P1_001
yjeE	pasA	14	u	41.7619	7.22658e-12	CDS	core	sRNA	PP2	NC_011601	4743411	4743572	+	NC_011601	743416	743455	-	392	17077	19968703	E2348C_4491	E2348CN_0003	pasA::yjeE	E2348CN_0003::E2348C_4491
E2348C_1797.btuC.IGR	pasB	11	u	14.3547	0.00259901	IGR	PP7	sRNA	PP6	NC_011601	1866982	1867185	-	NC_011601	1466261	1466292	-	199	76666	19909310	E2348C_1797.E2348C_1796.IGR	E2348CN_0006	E2348C_1797.btuC.IGR::pasB	E2348C_1797.E2348C_1796.IGR::E2348CN_0006
E2348C_2648	pasB	71	3	61.8337	5.46764e-89	CDS	PP9	sRNA	PP6	NC_011601	2725604	2725688	+	NC_011601	1466261	1466328	-	291	78551	19907273	E2348C_2648	E2348CN_0006	E2348C_2648::pasB	E2348C_2648::E2348CN_0006
bfpB	pasB	33	1	12.8601	1.86923e-18	CDS	NC_011603	sRNA	PP6	NC_011603	3840	4209	+	NC_011601	1466260	1466305	-	650	78589	19906914	E2348_P1_005	E2348CN_0006	bfpB::pasB	E2348_P1_005::E2348CN_0006
caiF	pasB	27	1	23.5011	1.20632e-20	CDS	core	sRNA	PP6	NC_011601	37186	37242	+	NC_011601	1466260	1466305	-	291	78595	19907273	E2348C_0035	E2348CN_0006	caiF::pasB	E2348C_0035::E2348CN_0006
cesD2	pasB	19	u	5.75583	0.0089128	CDS	(LEE)	sRNA	PP6	NC_011601	4104619	4104888	-	NC_011601	1466260	1466306	-	836	78603	19906728	E2348C_3933	E2348CN_0006	cesD2::pasB	E2348C_3933::E2348CN_0006
espC	pasB	10	1	20.9425	0.000479852	CDS	IE5	sRNA	PP6	NC_011601	3008228	3008241	-	NC_011601	1466261	1466284	-	124	76667	19909385	E2348C_2915	E2348CN_0006	espC::pasB	E2348C_2915::E2348CN_0006
espC	pasB	28	1	7.94174	9.6296e-10	CDS	IE5	sRNA	PP6	NC_011601	3005486	3005696	-	NC_011601	1466260	1466317	-	893	78594	19906671	E2348C_2915	E2348CN_0006	espC::pasB	E2348C_2915::E2348CN_0006
fabR	pasB	50	2	14.9738	2.04775e-33	CDS	core	sRNA	PP6	NC_011601	4492309	4492352	+	NC_011601	1466260	1466307	-	846	78572	19906718	E2348C_4279	E2348CN_0006	fabR::pasB	E2348C_4279::E2348CN_0006
ffh	pasB	21	1	21.0585	4.62624e-14	CDS	core	sRNA	PP6	NC_011601	2989861	2990077	-	NC_011601	1466259	1466283	-	259	76656	19909250	E2348C_2899	E2348CN_0006	ffh::pasB	E2348C_2899::E2348CN_0006
ftsZ	pasB	29	1	8.30483	9.32836e-11	CDS	core	sRNA	PP6	NC_011601	111303	111547	+	NC_011601	1466260	1466281	-	907	76648	19908602	E2348C_0100	E2348CN_0006	ftsZ::pasB	E2348C_0100::E2348CN_0006
glk	pasB	19	1	11.8905	5.7374e-08	CDS	core	sRNA	PP6	NC_011601	2665679	2665880	-	NC_011601	1466261	1466294	-	415	76658	19909094	E2348C_2581	E2348CN_0006	glk::pasB	E2348C_2581::E2348CN_0006
gshA	pasB	21	1	13.6013	1.97305e-10	CDS	core	sRNA	PP6	NC_011601	3048749	3048800	-	NC_011601	1466260	1466285	-	401	76656	19909108	E2348C_2956	E2348CN_0006	gshA::pasB	E2348C_2956::E2348CN_0006
hflX	pasB	55	2	37.5629	3.0359e-57	CDS	core	sRNA	PP6	NC_011601	4749012	4749080	+	NC_011601	1466261	1466307	-	371	78567	19907193	E2348C_4496	E2348CN_0006	hflX::pasB	E2348C_4496::E2348CN_0006
map	pasB	67	2	16.7275	2.65253e-49	CDS	(LEE)	sRNA	PP6	NC_011601	4115823	4116007	-	NC_011601	1466260	1466305	-	1015	78555	19906549	E2348C_3942	E2348CN_0006	map::pasB	E2348C_3942::E2348CN_0006
nagZ.ycfP.IGT	pasB	10	u	17.5464	0.00241846	IGT	core	sRNA	PP6	NC_011601	1249426	1249474	+	NC_011601	1466261	1466284	-	148	76667	19909361	E2348C_1199.E2348C_1200.IGT	E2348CN_0006	nagZ.ycfP.IGT::pasB	E2348C_1199.E2348C_1200.IGT::E2348CN_0006
napF.5UTR	pasB	70	3	28.2921	2.45076e-66	5UTR	core	sRNA	PP6	NC_011601	2431201	2431331	-	NC_011601	1466261	1466293	-	643	76607	19908866	E2348C_2352.5UTR	E2348CN_0006	napF::pasB	E2348C_2352::E2348CN_0006
nlpD.E2348C_3010.IGR	pasB	56	1	4.47128	7.86498e-13	IGR	core	sRNA	PP6	NC_011601	3102416	3102465	-	NC_011601	1466260	1466317	-	3173	78566	19904391	E2348C_3012.E2348C_3010.IGR	E2348CN_0006	nlpD.E2348C_3010.IGR::pasB	E2348C_3012.E2348C_3010.IGR::E2348CN_0006
raiA.5UTR	pasB	33	u	3.32474	0.0203413	5UTR	core	sRNA	PP6	NC_011601	2969106	2969189	+	NC_011601	1466260	1466286	-	2578	76644	19906931	E2348C_2871.5UTR	E2348CN_0006	pasB::raiA	E2348CN_0006::E2348C_2871
rplX	pasB	25	1	43.0756	9.91229e-25	CDS	core	sRNA	PP6	NC_011601	3716825	3716861	-	NC_011601	1466261	1466305	-	147	78597	19907417	E2348C_3572	E2348CN_0006	pasB::rplX	E2348CN_0006::E2348C_3572
tolC.5UTR	pasB	26	1	11.6634	1.59522e-12	5UTR	core	sRNA	PP6	NC_011601	3465503	3465593	+	NC_011601	1466260	1466281	-	579	76651	19908930	E2348C_3330.5UTR	E2348CN_0006	pasB::tolC	E2348CN_0006::E2348C_3330
trmJ	pasB	28	u	4.30572	0.00125808	CDS	core	sRNA	PP6	NC_011601	2898109	2898141	-	NC_011601	1466259	1466286	-	1689	76649	19907820	E2348C_2815	E2348CN_0006	pasB::trmJ	E2348CN_0006::E2348C_2815
ycfH.AS	pasB	11	u	20.1168	8.8042e-05	AS	core	sRNA	PP6	NC_011601	1241892	1241899	-	NC_011601	1466260	1466284	-	142	76666	19909367	E2348C_1192.AS	E2348CN_0006	pasB::ycfH.AS	E2348CN_0006::E2348C_1192.AS
ydbJ.5UTR	pasB	19	1	11.0146	2.10751e-07	5UTR	core	sRNA	PP6	NC_011601	1586650	1586693	+	NC_011601	1466260	1466299	-	448	76658	19909061	E2348C_1540.5UTR	E2348CN_0006	pasB::ydbJ	E2348CN_0006::E2348C_1540
ydiY	pasB	16	u	9.17272	0.000255043	CDS	core	sRNA	PP6	NC_011601	1913053	1913153	-	NC_011601	1466261	1466285	-	453	76661	19909056	E2348C_1851	E2348CN_0006	pasB::ydiY	E2348CN_0006::E2348C_1851
yfcM	pasB	13	u	15.0716	4.40743e-05	CDS	core	sRNA	PP6	NC_011601	2565721	2565852	-	NC_011601	1466261	1466268	-	224	76664	19909285	E2348C_2466	E2348CN_0006	pasB::yfcM	E2348CN_0006::E2348C_2466
yfeA	pasB	10	u	36.5757	2.97306e-06	CDS	core	sRNA	PP6	NC_011601	2670744	2670907	-	NC_011601	1466261	1466262	-	71	76667	19909438	E2348C_2586	E2348CN_0006	pasB::yfeA	E2348CN_0006::E2348C_2586
ygeV	pasB	14	1	10.4895	0.000714479	CDS	core	sRNA	PP6	NC_011601	3231419	3231529	-	NC_011601	1466261	1466305	-	338	78608	19907226	E2348C_3121	E2348CN_0006	pasB::ygeV	E2348CN_0006::E2348C_3121
ygeV	pasB	34	1	5.96819	2.6219e-09	CDS	core	sRNA	PP6	NC_011601	3232456	3232889	-	NC_011601	1466260	1466317	-	1443	78588	19906121	E2348C_3121	E2348CN_0006	pasB::ygeV	E2348CN_0006::E2348C_3121
yhhX	pasB	57	2	80.2394	4.21177e-76	CDS	core	sRNA	PP6	NC_011601	3832001	3832242	-	NC_011601	1466260	1466309	-	180	78565	19907384	E2348C_3685	E2348CN_0006	pasB::yhhX	E2348CN_0006::E2348C_3685
yhiD	pasB	22	u	8.79053	1.89935e-07	CDS	core	sRNA	PP6	NC_011601	3900902	3901033	-	NC_011601	1466261	1466294	-	650	76655	19908859	E2348C_3750	E2348CN_0006	pasB::yhiD	E2348CN_0006::E2348C_3750
yibT	pasB	27	1	8.65651	4.26108e-10	CDS	core	sRNA	PP6	NC_011601	4018204	4018499	-	NC_011601	1466260	1466305	-	790	78595	19906774	E2348C_3848	E2348CN_0006	pasB::yibT	E2348CN_0006::E2348C_3848
yidF	pasB	17	1	6.02311	0.0308733	CDS	core	sRNA	PP6	NC_011601	4155277	4155316	-	NC_011601	1466261	1466263	-	733	76660	19908776	E2348C_3989	E2348CN_0006	pasB::yidF	E2348CN_0006::E2348C_3989
yrdD.smg.IGT	pasB	19	1	23.9404	3.27717e-13	IGT	core	sRNA	PP6	NC_011601	3701118	3701178	-	NC_011601	1466261	1466307	-	201	78603	19907363	E2348C_3546.E2348C_3547.IGT	E2348CN_0006	pasB::yrdD.smg.IGT	E2348CN_0006::E2348C_3546.E2348C_3547.IGT
E2348C_1093	pasC	11	u	80.3196	2.62563e-11	CDS	IE2	sRNA	PP5	NC_011601	1155186	1155204	-	NC_011601	1290832	1290870	-	271	10095	19975809	E2348C_1093	E2348CN_0005	E2348C_1093::pasC	E2348C_1093::E2348CN_0005
focA	pasC	12	u	16.6758	6.44139e-05	CDS	core	sRNA	PP5	NC_011601	948662	948948	-	NC_011601	1290832	1290856	-	1424	10094	19974656	E2348C_0897	E2348CN_0005	focA::pasC	E2348C_0897::E2348CN_0005
ompW	pasC	23	2	8.67876	5.2204e-08	CDS	core	sRNA	PP5	NC_011601	1426829	1426959	+	NC_011601	1290832	1290857	-	5249	10083	19970831	E2348C_1383	E2348CN_0005	ompW::pasC	E2348C_1383::E2348CN_0005
yfiD.5UTR	pasC	21	1	6.36501	0.000200365	5UTR	core	sRNA	PP5	NC_011601	2945908	2945985	-	NC_011601	1290831	1290871	-	6533	10085	19969547	E2348C_2856.5UTR	E2348CN_0005	pasC::yfiD	E2348CN_0005::E2348C_2856
cesF	pasD2	28	u	24.8614	1.69376e-22	CDS	(LEE)	sRNA	PP2	NC_011601	4116587	4116771	+	NC_011601	741257	741329	+	600	37444	19948114	E2348C_3943	E2348CN_0002	cesF::pasD2	E2348C_3943::E2348CN_0002
rhoL.3UTR	pasD2	11	u	19.3335	9.96413e-05	3UTR	core	sRNA	PP2	NC_011601	4262130	4262138	+	NC_011601	741309	741328	+	509	22315	19963351	E2348C_4082.3UTR	E2348CN_0002	pasD2::rhoL.3UTR	E2348CN_0002::E2348C_4082.3UTR
spr.5UTR	pasD2	14	u	12.4761	6.52968e-05	5UTR	core	sRNA	PP2	NC_011601	2400701	2400730	+	NC_011601	741308	741329	+	1004	22312	19962856	E2348C_2322.5UTR	E2348CN_0002	pasD2::spr	E2348CN_0002::E2348C_2322
uspA.5UTR	pasD2	84	3	88.3981	3.56078e-120	5UTR	core	sRNA	PP2	NC_011601	3880628	3880686	+	NC_011601	741282	741328	+	507	37388	19948207	E2348C_3732.5UTR	E2348CN_0002	pasD2::uspA	E2348CN_0002::E2348C_3732
pspH	E2348C_0271	18	u	21.7256	1.12994e-11	sRNA	core	CDS	core	NC_011601	4595934	4595946	+	NC_011601	304414	304417	-	331	49901	19935936	E2348CN_0030	E2348C_0271	E2348C_0271::pspH	E2348C_0271::E2348CN_0030
E2348C_0996	raiZ	16	1	25.1166	7.30201e-11	CDS	PP4	sRNA	core	NC_011601	1052134	1052248	-	NC_011601	2969515	2969556	+	503	25279	19960388	E2348C_0996	E2348CN_0031	E2348C_0996::raiZ	E2348C_0996::E2348CN_0031
E2348C_1809	raiZ	18	u	6.24735	0.00601144	CDS	PP7	sRNA	core	NC_011601	1876407	1876440	+	NC_011601	2969551	2969556	+	2275	25277	19958616	E2348C_1809	E2348CN_0031	E2348C_1809::raiZ	E2348C_1809::E2348CN_0031
E2348C_2494	raiZ	22	1	10.768	2.95352e-09	CDS	PP8	sRNA	core	NC_011601	2593515	2593600	-	NC_011601	2969329	2969557	+	1275	31973	19952916	E2348C_2494	E2348CN_0031	E2348C_2494::raiZ	E2348C_2494::E2348CN_0031
E2348C_3323	raiZ	37	2	76.1453	1.94257e-48	CDS	core	sRNA	core	NC_011601	3458317	3458407	-	NC_011601	2969549	2969558	+	384	25258	19960507	E2348C_3323	E2348CN_0031	E2348C_3323::raiZ	E2348C_3323::E2348CN_0031
adhP.yddM.IGR	raiZ	20	u	4.99212	0.032539	IGR	core	sRNA	core	NC_011601	1662205	1662585	-	NC_011601	2969463	2969558	+	2618	30534	19953014	E2348C_1612.E2348C_1611.IGR	E2348CN_0031	adhP.yddM.IGR::raiZ	E2348C_1612.E2348C_1611.IGR::E2348CN_0031
dcuB	raiZ	24	1	14.3747	2.71805e-13	CDS	core	sRNA	core	NC_011601	4695775	4695959	-	NC_011601	2969331	2969526	+	1042	31971	19953149	E2348C_4450	E2348CN_0031	dcuB::raiZ	E2348C_4450::E2348CN_0031
fre	raiZ	16	u	9.47722	0.000136759	CDS	core	sRNA	core	NC_011601	4343510	4343559	+	NC_011601	2969556	2969557	+	1333	25279	19959558	E2348C_4156	E2348CN_0031	fre::raiZ	E2348C_4156::E2348CN_0031
glpA	raiZ	112	2	82.0426	1.68392e-159	CDS	core	sRNA	core	NC_011601	2480244	2480357	+	NC_011601	2969511	2969559	+	1082	25183	19959809	E2348C_2384	E2348CN_0031	glpA::raiZ	E2348C_2384::E2348CN_0031
rhoL	raiZ	35	2	22.1779	8.53797e-28	CDS	core	sRNA	core	NC_011601	4261929	4261995	+	NC_011601	2969526	2969559	+	1247	25260	19959644	E2348C_4082	E2348CN_0031	raiZ::rhoL	E2348CN_0031::E2348C_4082
uspE	raiZ	16	u	8.48424	0.000660984	CDS	core	sRNA	core	NC_011601	1566054	1566098	-	NC_011601	2969526	2969558	+	1489	25279	19959402	E2348C_1526	E2348CN_0031	raiZ::uspE	E2348CN_0031::E2348C_1526
yeeZ	raiZ	31	1	10.7838	4.43281e-15	CDS	core	sRNA	core	NC_011601	2207001	2207076	-	NC_011601	2969506	2969558	+	2271	25264	19958620	E2348C_2156	E2348CN_0031	raiZ::yeeZ	E2348CN_0031::E2348C_2156
gadC	rbsZ	16	1	88.5685	2.32942e-19	CDS	core	sRNA	core	NC_011601	1671741	1671800	-	NC_011601	4233717	4233898	+	317	11383	19974470	E2348C_1619	E2348CN_0032	gadC::rbsZ	E2348C_1619::E2348CN_0032
E2348C_1086	rprA	12	u	87.4207	3.81397e-13	CDS	IE2	sRNA	core	NC_011601	1145753	1145877	+	NC_011601	1841894	1841902	+	165	16613	19969396	E2348C_1086	E2348C_ncR22	E2348C_1086::rprA	E2348C_1086::E2348C_ncR22
E2348C_1091	rprA	15	1	15.0525	9.21628e-07	CDS	IE2	sRNA	core	NC_011601	1154011	1154151	-	NC_011601	1841894	1841902	+	1198	16610	19968363	E2348C_1091	E2348C_ncR22	E2348C_1091::rprA	E2348C_1091::E2348C_ncR22
E2348_P1_033.perC.IGR	rprA	21	1	137.263	1.25229e-30	IGR	NC_011603	sRNA	core	NC_011603	21968	22000	-	NC_011601	1841883	1841902	+	184	16604	19969377	E2348_P1_033.E2348_P1_022.IGR	E2348C_ncR22	E2348_P1_033.perC.IGR::rprA	E2348_P1_033.E2348_P1_022.IGR::E2348C_ncR22
E2348C_0672.E2348C_0671.IGR	rprA	17	u	48.0952	1.76142e-16	IGR	PP2	sRNA	core	NC_011601	730530	730613	-	NC_011601	1841878	1841903	+	425	16608	19969136	E2348C_0672.E2348C_0671.IGR	E2348C_ncR22	E2348C_0672.E2348C_0671.IGR::rprA	E2348C_0672.E2348C_0671.IGR::E2348C_ncR22
bax	rprA	50	1	98.9132	7.16607e-73	CDS	core	sRNA	core	NC_011601	3989489	3989559	-	NC_011601	1841885	1841903	+	609	16575	19968952	E2348C_3822	E2348C_ncR22	bax::rprA	E2348C_3822::E2348C_ncR22
bfpA	rprA	20	1	16.2176	2.83386e-11	CDS	NC_011603	sRNA	core	NC_011603	2812	2886	+	NC_011601	1841867	1841902	+	1483	16605	19968078	E2348_P1_003	E2348C_ncR22	bfpA::rprA	E2348_P1_003::E2348C_ncR22
csgD.5UTR	rprA	128	3	651.016	2.89006e-287	5UTR	core	sRNA	core	NC_011601	1186809	1186839	-	NC_011601	1841878	1841903	+	238	16497	19969323	E2348C_1130.5UTR	E2348C_ncR22	csgD::rprA	E2348C_1130::E2348C_ncR22
evgA	rprA	44	2	156.778	7.46202e-72	CDS	core	sRNA	core	NC_011601	2640127	2640199	+	NC_011601	1841853	1841903	+	338	16581	19969223	E2348C_2562	E2348C_ncR22	evgA::rprA	E2348C_2562::E2348C_ncR22
fdhD.fdoG.IGR	rprA	51	3	17.4143	1.01364e-37	IGR	core	sRNA	core	NC_011601	4396362	4396443	-	NC_011601	1841881	1841902	+	3528	16574	19966033	E2348C_4198.E2348C_4197.IGR	E2348C_ncR22	fdhD.fdoG.IGR::rprA	E2348C_4198.E2348C_4197.IGR::E2348C_ncR22
flhD	rprA	13	u	26.5315	3.25717e-08	CDS	core	sRNA	core	NC_011601	2074868	2074896	-	NC_011601	1841867	1841902	+	589	16612	19968972	E2348C_2015	E2348C_ncR22	flhD::rprA	E2348C_2015::E2348C_ncR22
focA	rprA	29	1	58.1566	7.22309e-34	CDS	core	sRNA	core	NC_011601	949523	949570	-	NC_011601	1841881	1841902	+	600	16596	19968961	E2348C_0897	E2348C_ncR22	focA::rprA	E2348C_0897::E2348C_ncR22
fur	rprA	28	1	34.1317	2.56428e-26	CDS	core	sRNA	core	NC_011601	640677	640889	-	NC_011601	1841881	1841903	+	987	16597	19968574	E2348C_0574	E2348C_ncR22	fur::rprA	E2348C_0574::E2348C_ncR22
katG	rprA	22	1	99.1032	2.20466e-29	CDS	core	sRNA	core	NC_011601	4456378	4456397	+	NC_011601	1841878	1841902	+	267	16603	19969294	E2348C_4251	E2348C_ncR22	katG::rprA	E2348C_4251::E2348C_ncR22
leuS	rprA	13	u	89.2993	8.97626e-15	CDS	core	sRNA	core	NC_011601	601514	601635	-	NC_011601	1841894	1841903	+	175	16612	19969386	E2348C_0542	E2348C_ncR22	leuS::rprA	E2348C_0542::E2348C_ncR22
manC	rprA	26	1	281.796	1.54855e-46	CDS	core	sRNA	core	NC_011601	2227244	2227261	-	NC_011601	1841881	1841902	+	111	16599	19969450	E2348C_2177	E2348C_ncR22	manC::rprA	E2348C_2177::E2348C_ncR22
nlpD	rprA	63	1	6.22157	1.89876e-22	CDS	core	sRNA	core	NC_011601	3102542	3102679	-	NC_011601	1841849	1841903	+	12202	16562	19957359	E2348C_3012	E2348C_ncR22	nlpD::rprA	E2348C_3012::E2348C_ncR22
osmB.EST3UTR	rprA	680	3	673.718	0	EST3UTR	core	sRNA	core	NC_011601	1509603	1509853	-	NC_011601	1841875	1841903	+	1264	15945	19968297	E2348C_1475.EST3UTR	E2348C_ncR22	osmB.EST3UTR::rprA	E2348C_1475.EST3UTR::E2348C_ncR22
pepA	rprA	34	1	389.747	1.50106e-66	CDS	core	sRNA	core	NC_011601	4840285	4840370	-	NC_011601	1841881	1841903	+	105	16591	19969456	E2348C_4584	E2348C_ncR22	pepA::rprA	E2348C_4584::E2348C_ncR22
pspB	rprA	15	u	107.987	5.4479e-19	CDS	core	sRNA	core	NC_011601	1536066	1536094	+	NC_011601	1841894	1841902	+	167	16610	19969394	E2348C_1497	E2348C_ncR22	pspB::rprA	E2348C_1497::E2348C_ncR22
rcsB	rprA	36	1	52.5266	1.12344e-41	CDS	core	sRNA	core	NC_011601	2443398	2443686	+	NC_011601	1841881	1841903	+	825	16589	19968736	E2348C_2362	E2348C_ncR22	rcsB::rprA	E2348C_2362::E2348C_ncR22
rrmJ	rprA	10	u	30.7385	9.14957e-06	CDS	core	sRNA	core	NC_011601	3605826	3605876	-	NC_011601	1841881	1841902	+	391	16615	19969170	E2348C_3458	E2348C_ncR22	rprA::rrmJ	E2348C_ncR22::E2348C_3458
traT	rprA	22	1	26.9996	1.70605e-17	CDS	NC_011603	sRNA	core	NC_011603	45940	45994	-	NC_011601	1841884	1841903	+	980	16603	19968581	E2348_P1_046	E2348C_ncR22	rprA::traT	E2348C_ncR22::E2348_P1_046
wbiN	rprA	892	3	1831.98	0	CDS	core	sRNA	core	NC_011601	2230323	2230402	-	NC_011601	1841880	1841903	+	618	15733	19968943	E2348C_2181	E2348C_ncR22	rprA::wbiN	E2348C_ncR22::E2348C_2181
yciX.EST3UTR	rprA	115	2	319.024	1.39375e-227	EST3UTR	core	sRNA	core	NC_011601	1502009	1502084	+	NC_011601	1841880	1841903	+	436	16510	19969125	E2348C_1467.EST3UTR	E2348C_ncR22	rprA::yciX.EST3UTR	E2348C_ncR22::E2348C_1467.EST3UTR
ydbH.ldhA.IGR	rprA	12	u	25.4843	5.383e-07	IGR	core	sRNA	core	NC_011601	1588387	1588619	-	NC_011601	1841884	1841902	+	566	16613	19968995	E2348C_1543.E2348C_1542.IGR	E2348C_ncR22	rprA::ydbH.ldhA.IGR	E2348C_ncR22::E2348C_1543.E2348C_1542.IGR
ydcY	rprA	13	u	43.5299	6.86572e-11	CDS	core	sRNA	core	NC_011601	1632997	1633113	+	NC_011601	1841894	1841903	+	359	16612	19969202	E2348C_1587	E2348C_ncR22	rprA::ydcY	E2348C_ncR22::E2348C_1587
yfbQ.lrhA.IGR	rprA	116	3	69.2162	6.12578e-158	IGR	core	sRNA	core	NC_011601	2528231	2528300	-	NC_011601	1841881	1841902	+	2027	16509	19967534	E2348C_2430.E2348C_2429.IGR	E2348C_ncR22	rprA::yfbQ.lrhA.IGR	E2348C_ncR22::E2348C_2430.E2348C_2429.IGR
yfgM	rprA	17	1	22.7871	3.30674e-11	CDS	core	sRNA	core	NC_011601	2874437	2874461	-	NC_011601	1841882	1841902	+	897	16608	19968664	E2348C_2796	E2348C_ncR22	rprA::yfgM	E2348C_ncR22::E2348C_2796
ymgC.EST5UTR	rprA	759	3	2449.46	0	EST5UTR	core	sRNA	core	NC_011601	1325512	1325758	+	NC_011601	1841878	1841904	+	390	15866	19969171	E2348C_1284.EST5UTR	E2348C_ncR22	rprA::ymgC	E2348C_ncR22::E2348C_1284
yncL	rprA	33	2	14.6919	1.86978e-20	CDS	core	sRNA	core	NC_011601	1632419	1632471	-	NC_011601	1841870	1841902	+	2703	16592	19966858	E2348C_1585	E2348C_ncR22	rprA::yncL	E2348C_ncR22::E2348C_1585
zntB.ydaL.IGR	rprA	23	1	154.554	4.03079e-35	IGR	core	sRNA	core	NC_011601	1574351	1574398	-	NC_011601	1841894	1841902	+	179	16602	19969382	E2348C_1534.E2348C_1532.IGR	E2348C_ncR22	rprA::zntB.ydaL.IGR	E2348C_ncR22::E2348C_1534.E2348C_1532.IGR
rydC.ydcA.IGR	rop.E2348_P3_01.IGR	19	1	1607.74	1.14428e-45	IGR	core	IGR	EU580135.1	NC_011601	1604928	1604967	+	EU580135.1	859	862	-	30	7870	19978267	E2348C_ncR19.E2348C_1556.IGR	E2348_P3_02.E2348_P3_01.IGR	rop.E2348_P3_01.IGR::rydC.ydcA.IGR	E2348_P3_02.E2348_P3_01.IGR::E2348C_ncR19.E2348C_1556.IGR
cfa.5UTR	rydC	206	3	8.17555	7.88447e-104	5UTR	core	sRNA	core	NC_011601	1812701	1812797	+	NC_011601	1604828	1604865	-	5370	93315	19887295	E2348C_1748.5UTR	E2348C_ncR19	cfa::rydC	E2348C_1748::E2348C_ncR19
cfa.5UTR	rydC	107	3	2.02318	4.85056e-05	5UTR	core	sRNA	core	NC_011601	1812648	1812700	+	NC_011601	1604827	1604853	-	11256	93414	19881409	E2348C_1748.5UTR	E2348C_ncR19	cfa::rydC	E2348C_1748::E2348C_ncR19
yrbL	rydC	58	2	20.2035	3.21234e-46	CDS	core	sRNA	core	NC_011601	3626573	3626628	+	NC_011601	1604828	1604846	-	611	93463	19892054	E2348C_3486	E2348C_ncR19	rydC::yrbL	E2348C_ncR19::E2348C_3486
lpp	ryfD	34	1	14.682	3.12435e-21	CDS	core	sRNA	core	NC_011601	1828808	1828891	+	NC_011601	2965066	2965175	-	4257	10864	19971031	E2348C_1762	E2348C_ncR42	lpp::ryfD	E2348C_1762::E2348C_ncR42
aspA	ryhB	112	3	103.382	5.63759e-172	CDS	core	sRNA	core	NC_011601	4715052	4715255	-	NC_011601	3832971	3832980	-	4454	4859	19976761	E2348C_4465	E2348C_ncR60	aspA::ryhB	E2348C_4465::E2348C_ncR60
cysE.5UTR	ryhB	10	u	72.4589	1.91113e-09	5UTR	core	sRNA	core	NC_011601	4030072	4030166	-	NC_011601	3833005	3833017	-	1370	2013	19982793	E2348C_3856.5UTR	E2348C_ncR60	cysE::ryhB	E2348C_3856::E2348C_ncR60
fabZ	ryhB	26	2	175.677	3.20635e-42	CDS	core	sRNA	core	NC_011601	212202	212352	+	NC_011601	3832971	3832999	-	598	4945	19980617	E2348C_0185	E2348C_ncR60	fabZ::ryhB	E2348C_0185::E2348C_ncR60
frdA.5UTR	ryhB	38	2	42.2331	6.13802e-41	5UTR	core	sRNA	core	NC_011601	4729999	4730241	-	NC_011601	3832972	3833017	-	2584	6956	19976608	E2348C_4482.5UTR	E2348C_ncR60	frdA::ryhB	E2348C_4482::E2348C_ncR60
ryhB	frdA.5UTR	13	1	25.3445	5.29134e-08	sRNA	core	5UTR	core	NC_011601	3833043	3833065	-	NC_011601	4730084	4730198	-	5258	1949	19978966	E2348C_ncR60	E2348C_4482.5UTR	frdA::ryhB	E2348C_4482::E2348C_ncR60
hns	ryhB	17	u	23.8625	1.42906e-11	CDS	core	sRNA	core	NC_011601	1406424	1406727	-	NC_011601	3832971	3832979	-	2873	4954	19978342	E2348C_1364	E2348C_ncR60	hns::ryhB	E2348C_1364::E2348C_ncR60
hybO	ryhB	21	1	62.0916	7.01273e-24	CDS	core	sRNA	core	NC_011601	3418849	3419094	-	NC_011601	3832971	3833005	-	969	6973	19978223	E2348C_3284	E2348C_ncR60	hybO::ryhB	E2348C_3284::E2348C_ncR60
iscS.EST5UTR	ryhB	10	u	43.6735	2.84256e-07	EST5UTR	core	sRNA	core	NC_011601	2896540	2896592	-	NC_011601	3832972	3833010	-	655	6984	19978537	E2348C_2813.EST5UTR	E2348C_ncR60	iscS::ryhB	E2348C_2813::E2348C_ncR60
nuoC	ryhB	34	2	54.9696	6.20191e-40	CDS	core	sRNA	core	NC_011601	2525178	2525384	-	NC_011601	3832971	3832991	-	2503	4937	19978712	E2348C_2426	E2348C_ncR60	nuoC::ryhB	E2348C_2426::E2348C_ncR60
nuoF	ryhB	10	u	167.291	6.14621e-13	CDS	core	sRNA	core	NC_011601	2521755	2521858	-	NC_011601	3832972	3833020	-	171	6984	19979021	E2348C_2424	E2348C_ncR60	nuoF::ryhB	E2348C_2424::E2348C_ncR60
proP	ryhB	12	u	44.6434	7.40333e-10	CDS	core	sRNA	core	NC_011601	4681468	4681655	+	NC_011601	3832971	3832979	-	1083	4959	19980132	E2348C_4439	E2348C_ncR60	proP::ryhB	E2348C_4439::E2348C_ncR60
sdhC.5UTR	ryhB	14	u	118.557	4.24443e-18	5UTR	core	sRNA	core	NC_011601	669301	669379	+	NC_011601	3832972	3833029	-	338	6980	19978854	E2348C_0601.5UTR	E2348C_ncR60	ryhB::sdhC	E2348C_ncR60::E2348C_0601
serS.dmsB.IGR	ryhB	205	3	458.745	0	IGR	core	sRNA	core	NC_011601	939354	939676	+	NC_011601	3832971	3833029	-	1315	6789	19977877	E2348C_0889.E2348C_0891.IGR	E2348C_ncR60	ryhB::serS.dmsB.IGR	E2348C_ncR60::E2348C_0889.E2348C_0891.IGR
yiiU	ryhB	15	u	73.1518	1.09391e-16	CDS	core	sRNA	core	NC_011601	4433641	4433697	+	NC_011601	3832971	3833002	-	587	6979	19978605	E2348C_4232	E2348C_ncR60	ryhB::yiiU	E2348C_ncR60::E2348C_4232
cysJ	sdhX	15	1	64.9477	2.99613e-15	CDS	core	sRNA	core	NC_011601	3117879	3118016	-	NC_011601	679240	679305	+	61	75385	19910725	E2348C_3027	E2348CN_0001	cysJ::sdhX	E2348C_3027::E2348CN_0001
sdhX	fdoG	175	2	15.2253	1.07834e-129	sRNA	core	CDS	core	NC_011601	679194	679255	+	NC_011601	4396119	4396413	-	76831	2978	19906202	E2348CN_0001	E2348C_4197	fdoG::sdhX	E2348C_4197::E2348CN_0001
fdoG	sdhX	19	3	9.04222	3.48187e-06	CDS	core	sRNA	core	NC_011601	4395448	4395899	-	NC_011601	679243	679305	+	555	75381	19910231	E2348C_4197	E2348CN_0001	fdoG::sdhX	E2348C_4197::E2348CN_0001
fdoG	sdhX	294	3	18.2192	9.97481e-242	CDS	core	sRNA	core	NC_011601	4396022	4396443	-	NC_011601	679209	679305	+	4277	75106	19906509	E2348C_4197	E2348CN_0001	fdoG::sdhX	E2348C_4197::E2348CN_0001
katG.metF.IGR	sdhX	46	2	14.1821	2.12446e-29	IGR	core	sRNA	core	NC_011601	4455909	4455991	-	NC_011601	679239	679305	+	857	75354	19909929	E2348C_4251.E2348C_4250.IGR	E2348CN_0001	katG.metF.IGR::sdhX	E2348C_4251.E2348C_4250.IGR::E2348CN_0001
rpsJ	sdhX	28	1	4.47313	0.000550244	CDS	core	sRNA	core	NC_011601	3722312	3722437	-	NC_011601	679183	679305	+	1633	76312	19908213	E2348C_3584	E2348CN_0001	rpsJ::sdhX	E2348C_3584::E2348CN_0001
E2348C_1097	sdsR	119	1	4.6165	7.71054e-24	CDS	IE2	sRNA	core	NC_011601	1160202	1160296	-	NC_011601	2022078	2022152	-	131	3286064	16699872	E2348C_1097	E2348C_ncR26	E2348C_1097::sdsR	E2348C_1097::E2348C_ncR26
E2348C_1110	sdsR	21	u	4.86996	0.0223703	CDS	IE2	sRNA	core	NC_011601	1172446	1172710	+	NC_011601	2022101	2022151	-	1642	52345	19932178	E2348C_1110	E2348C_ncR26	E2348C_1110::sdsR	E2348C_1110::E2348C_ncR26
E2348C_1399	sdsR	150	1	3.12421	1.98108e-18	CDS	PP6	sRNA	core	NC_011601	1437748	1437997	-	NC_011601	2022077	2022121	-	244	3286033	16699759	E2348C_1399	E2348C_ncR26	E2348C_1399::sdsR	E2348C_1399::E2348C_ncR26
E2348C_1401.E2348C_1402.IGR	sdsR	21	u	7.07046	3.37109e-05	IGR	PP6	sRNA	core	NC_011601	1439553	1439647	+	NC_011601	2022101	2022136	-	1131	52345	19932689	E2348C_1401.E2348C_1402.IGR	E2348C_ncR26	E2348C_1401.E2348C_1402.IGR::sdsR	E2348C_1401.E2348C_1402.IGR::E2348C_ncR26
E2348C_1445.E2348C_1448.IGR	sdsR	248	2	2.33833	4.82266e-19	IGR	PP6	sRNA	core	NC_011601	1480011	1480098	+	NC_011601	2022076	2022130	-	539	3285935	16699464	E2348C_1445.E2348C_1448.IGR	E2348C_ncR26	E2348C_1445.E2348C_1448.IGR::sdsR	E2348C_1445.E2348C_1448.IGR::E2348C_ncR26
E2348C_1595.pptA.IGR	sdsR	45	1	5.57774	7.12094e-08	IGR	core	sRNA	core	NC_011601	1643024	1643091	+	NC_011601	2022078	2022104	-	41	3286138	16699962	E2348C_1595.E2348C_1598.IGR	E2348C_ncR26	E2348C_1595.pptA.IGR::sdsR	E2348C_1595.E2348C_1598.IGR::E2348C_ncR26
E2348C_2704	sdsR	369	3	4.55189	1.46288e-82	CDS	core	sRNA	core	NC_011601	2777109	2777197	-	NC_011601	2022077	2022159	-	412	3285814	16699591	E2348C_2704	E2348C_ncR26	E2348C_2704::sdsR	E2348C_2704::E2348C_ncR26
E2348C_2785	sdsR	139	1	1.83479	0.0106736	CDS	IE4	sRNA	core	NC_011601	2857628	2857969	-	NC_011601	2022077	2022153	-	385	3286044	16699618	E2348C_2785	E2348C_ncR26	E2348C_2785::sdsR	E2348C_2785::E2348C_ncR26
E2348C_2790	sdsR	144	2	2.75275	8.83495e-14	CDS	IE4	sRNA	core	NC_011601	2866010	2866064	-	NC_011601	2022077	2022099	-	271	3233673	16752098	E2348C_2790	E2348C_ncR26	E2348C_2790::sdsR	E2348C_2790::E2348C_ncR26
E2348C_2791	sdsR	225	2	3.64166	1.95533e-37	CDS	IE4	sRNA	core	NC_011601	2868916	2869000	-	NC_011601	2022076	2022129	-	314	3285958	16699689	E2348C_2791	E2348C_ncR26	E2348C_2791::sdsR	E2348C_2791::E2348C_ncR26
E2348C_2792	sdsR	91	u	2.11399	0.0280133	CDS	IE4	sRNA	core	NC_011601	2869711	2869782	-	NC_011601	2022078	2022085	-	223	3233726	16752146	E2348C_2792	E2348C_ncR26	E2348C_2792::sdsR	E2348C_2792::E2348C_ncR26
E2348C_3289	sdsR	269	3	2.87206	5.07249e-32	CDS	core	sRNA	core	NC_011601	3421990	3422092	+	NC_011601	2022077	2022131	-	476	3285914	16699527	E2348C_3289	E2348C_ncR26	E2348C_3289::sdsR	E2348C_3289::E2348C_ncR26
E2348C_3324.EST5UTR	sdsR	21	1	9.0657	0.00342271	EST5UTR	core	sRNA	core	NC_011601	3458645	3458702	+	NC_011601	2022078	2022079	-	12	3233796	16752357	E2348C_3324.EST5UTR	E2348C_ncR26	E2348C_3324::sdsR	E2348C_3324::E2348C_ncR26
E2348C_4114	sdsR	35	u	6.13336	9.56873e-06	CDS	core	sRNA	core	NC_011601	4298509	4298566	-	NC_011601	2022077	2022129	-	29	3286148	16699974	E2348C_4114	E2348C_ncR26	E2348C_4114::sdsR	E2348C_4114::E2348C_ncR26
E2348_P3_01	sdsR	28	u	4.9619	1.41142e-05	CDS	EU580135.1	sRNA	core	EU580135.1	814	898	+	NC_011601	2022101	2022149	-	2149	52338	19931671	E2348_P3_01	E2348C_ncR26	E2348_P3_01::sdsR	E2348_P3_01::E2348C_ncR26
E2348_P3_01	sdsR	54	u	3.39116	2.02515e-07	CDS	EU580135.1	sRNA	core	EU580135.1	405	490	+	NC_011601	2022102	2022153	-	6066	52312	19927754	E2348_P3_01	E2348C_ncR26	E2348_P3_01::sdsR	E2348_P3_01::E2348C_ncR26
E2348_P3_01.EST3UTR	sdsR	862	3	1.95064	7.43385e-50	EST3UTR	EU580135.1	sRNA	core	EU580135.1	901	975	+	NC_011601	2022076	2022133	-	2246	3285321	16697757	E2348_P3_01.EST3UTR	E2348C_ncR26	E2348_P3_01.EST3UTR::sdsR	E2348_P3_01.EST3UTR::E2348C_ncR26
E2348C_0672	sdsR	51	1	2.94294	0.00014033	CDS	PP2	sRNA	core	NC_011601	730906	731357	-	NC_011601	2022102	2022150	-	6601	52315	19927219	E2348C_0672	E2348C_ncR26	E2348C_0672::sdsR	E2348C_0672::E2348C_ncR26
E2348C_0767.AS	sdsR	171	3	3.51836	4.81316e-26	AS	core	sRNA	core	NC_011601	816312	816373	-	NC_011601	2022077	2022108	-	247	3286012	16699756	E2348C_0767.AS	E2348C_ncR26	E2348C_0767.AS::sdsR	E2348C_0767.AS::E2348C_ncR26
E2348C_0815	sdsR	13	u	8.76055	0.0230054	CDS	PP3	sRNA	core	NC_011601	864723	864744	+	NC_011601	2022120	2022153	-	565	52353	19933255	E2348C_0815	E2348C_ncR26	E2348C_0815::sdsR	E2348C_0815::E2348C_ncR26
acnB.5UTR	sdsR	250	3	2.84236	6.76975e-29	5UTR	core	sRNA	core	NC_011601	137401	137500	+	NC_011601	2022077	2022128	-	447	3285933	16699556	E2348C_0121.5UTR	E2348C_ncR26	acnB::sdsR	E2348C_0121::E2348C_ncR26
alkB	sdsR	16	1	6.37258	0.0369762	CDS	core	sRNA	core	NC_011601	2435745	2435958	-	NC_011601	2022116	2022150	-	956	52350	19932864	E2348C_2357	E2348C_ncR26	alkB::sdsR	E2348C_2357::E2348C_ncR26
aphA	sdsR	103	2	6.5431	5.94526e-28	CDS	core	sRNA	core	NC_011601	4616313	4616374	+	NC_011601	2022078	2022119	-	80	3286080	16699923	E2348C_4379	E2348C_ncR26	aphA::sdsR	E2348C_4379::E2348C_ncR26
arcA.5UTR	sdsR	34	1	7.17838	1.19947e-11	5UTR	core	sRNA	core	NC_011601	4964006	4964300	-	NC_011601	2022108	2022153	-	1804	52332	19932016	E2348C_4701.5UTR	E2348C_ncR26	arcA::sdsR	E2348C_4701::E2348C_ncR26
aroB	sdsR	109	u	2.5527	1.50521e-07	CDS	core	sRNA	core	NC_011601	3766214	3766296	-	NC_011601	2022078	2022122	-	217	3286074	16699786	E2348C_3633	E2348C_ncR26	aroB::sdsR	E2348C_3633::E2348C_ncR26
aroE	sdsR	172	2	3.42791	2.99296e-25	CDS	core	sRNA	core	NC_011601	3699502	3699591	-	NC_011601	2022076	2022139	-	255	3286011	16699748	E2348C_3544	E2348C_ncR26	aroE::sdsR	E2348C_3544::E2348C_ncR26
artI	sdsR	102	1	2.07344	0.00914608	CDS	core	sRNA	core	NC_011601	901238	901299	-	NC_011601	2022075	2022153	-	250	3286081	16699753	E2348C_0860	E2348C_ncR26	artI::sdsR	E2348C_0860::E2348C_ncR26
asr.ynfM.IGR	sdsR	121	3	4.82232	7.53501e-37	IGR	core	sRNA	core	NC_011601	1746246	1746300	-	NC_011601	2022102	2022150	-	9569	52245	19924251	E2348C_1681.E2348C_1680.IGR	E2348C_ncR26	asr.ynfM.IGR::sdsR	E2348C_1681.E2348C_1680.IGR::E2348C_ncR26
asr.ynfM.IGR	sdsR	2605	3	1.22937	3.41498e-14	IGR	core	sRNA	core	NC_011601	1746301	1746397	-	NC_011601	2022076	2022150	-	10770	3283578	16689233	E2348C_1681.E2348C_1680.IGR	E2348C_ncR26	asr.ynfM.IGR::sdsR	E2348C_1681.E2348C_1680.IGR::E2348C_ncR26
bfpE	sdsR	24	1	10.8419	1.46406e-10	CDS	NC_011603	sRNA	core	NC_011603	9315	9378	+	NC_011601	2022127	2022153	-	843	52342	19932977	E2348_P1_009	E2348C_ncR26	bfpE::sdsR	E2348_P1_009::E2348C_ncR26
bfpF	sdsR	144	2	2.91559	2.07808e-15	CDS	NC_011603	sRNA	core	NC_011603	10201	10398	+	NC_011601	2022077	2022127	-	251	3286039	16699752	E2348_P1_010	E2348C_ncR26	bfpF::sdsR	E2348_P1_010::E2348C_ncR26
bfpI	sdsR	74	u	2.38015	0.0152343	CDS	NC_011603	sRNA	core	NC_011603	12161	12300	+	NC_011601	2022076	2022141	-	158	3286109	16699845	E2348_P1_013	E2348C_ncR26	bfpI::sdsR	E2348_P1_013::E2348C_ncR26
bhsA	sdsR	502	2	3.83092	1.01333e-94	CDS	core	sRNA	core	NC_011601	1253506	1253574	+	NC_011601	2022077	2022128	-	666	3285681	16699337	E2348C_1204	E2348C_ncR26	bhsA::sdsR	E2348C_1204::E2348C_ncR26
cbpA.5UTR	sdsR	123	1	2.11893	8.21848e-05	5UTR	core	sRNA	core	NC_011601	1096709	1096876	-	NC_011601	2022078	2022133	-	295	3286060	16699708	E2348C_1051.5UTR	E2348C_ncR26	cbpA::sdsR	E2348C_1051::E2348C_ncR26
ccdA.E2348_P1_108.IGR	sdsR	151	2	3.17103	4.61816e-19	IGR	NC_011603	sRNA	core	NC_011603	92526	92587	+	NC_011601	2022076	2022122	-	242	3286032	16699761	E2348_P1_107.E2348_P1_108.IGR	E2348C_ncR26	ccdA.E2348_P1_108.IGR::sdsR	E2348_P1_107.E2348_P1_108.IGR::E2348C_ncR26
clpB	sdsR	21	u	11.9356	2.04756e-09	CDS	core	sRNA	core	NC_011601	2964912	2964985	-	NC_011601	2022115	2022146	-	670	52345	19933150	E2348C_2866	E2348C_ncR26	clpB::sdsR	E2348C_2866::E2348C_ncR26
clpS	sdsR	61	u	3.48631	1.58019e-09	CDS	core	sRNA	core	NC_011601	921128	921526	+	NC_011601	2022101	2022153	-	6666	52305	19927154	E2348C_0878	E2348C_ncR26	clpS::sdsR	E2348C_0878::E2348C_ncR26
cof	sdsR	61	1	3.36955	1.30162e-05	CDS	core	sRNA	core	NC_011601	426415	426486	+	NC_011601	2022078	2022130	-	92	3286122	16699911	E2348C_0381	E2348C_ncR26	cof::sdsR	E2348C_0381::E2348C_ncR26
cpxP.5UTR	sdsR	407	1	1.56107	8.16601e-08	5UTR	core	sRNA	core	NC_011601	4420910	4420999	+	NC_011601	2022076	2022134	-	1325	3285776	16698678	E2348C_4218.5UTR	E2348C_ncR26	cpxP::sdsR	E2348C_4218::E2348C_ncR26
cspA	sdsR	27	u	5.13595	5.6669e-05	CDS	core	sRNA	core	NC_011601	3974053	3974102	+	NC_011601	2022101	2022134	-	2002	52339	19931818	E2348C_3808	E2348C_ncR26	cspA::sdsR	E2348C_3808::E2348C_ncR26
cspD	sdsR	1447	3	5.34602	0	CDS	core	sRNA	core	NC_011601	920702	920800	-	NC_011601	2022077	2022137	-	1376	3284736	16698627	E2348C_0877	E2348C_ncR26	cspD::sdsR	E2348C_0877::E2348C_ncR26
cybC	sdsR	44	1	13.7283	1.76577e-27	CDS	core	sRNA	core	NC_011601	4815811	4815999	+	NC_011601	2022114	2022153	-	1221	52322	19932599	E2348C_4562	E2348C_ncR26	cybC::sdsR	E2348C_4562::E2348C_ncR26
dcuA	sdsR	832	3	4.81112	5.23368e-202	CDS	core	sRNA	core	NC_011601	4714802	4714898	-	NC_011601	2022076	2022150	-	879	3285351	16699124	E2348C_4464	E2348C_ncR26	dcuA::sdsR	E2348C_4464::E2348C_ncR26
ddl	sdsR	11	u	13.9604	0.0031484	CDS	core	sRNA	core	NC_011601	108954	109082	+	NC_011601	2022102	2022151	-	300	52355	19933520	E2348C_0097	E2348C_ncR26	ddl::sdsR	E2348C_0097::E2348C_ncR26
dinG.rhlE.IGR	sdsR	49	u	3.07426	0.0143933	IGR	core	sRNA	core	NC_011601	798139	798291	-	NC_011601	2022078	2022108	-	81	3286134	16699922	E2348C_0751.E2348C_0749.IGR	E2348C_ncR26	dinG.rhlE.IGR::sdsR	E2348C_0751.E2348C_0749.IGR::E2348C_ncR26
dnaA.5UTR	sdsR	22	1	7.1057	1.00861e-05	5UTR	core	sRNA	core	NC_011601	4181026	4181099	-	NC_011601	2022115	2022150	-	1179	52344	19932641	E2348C_4013.5UTR	E2348C_ncR26	dnaA::sdsR	E2348C_4013::E2348C_ncR26
entF	sdsR	15	u	18.4242	6.7709e-08	CDS	core	sRNA	core	NC_011601	545418	545660	+	NC_011601	2022122	2022150	-	310	52351	19933510	E2348C_0488	E2348C_ncR26	entF::sdsR	E2348C_0488::E2348C_ncR26
fdnI	sdsR	26	u	8.25812	0.000128611	CDS	core	sRNA	core	NC_011601	1661837	1661856	+	NC_011601	2022078	2022121	-	16	3286157	16699987	E2348C_1610	E2348C_ncR26	fdnI::sdsR	E2348C_1610::E2348C_ncR26
fepA.5UTR	sdsR	39	1	11.6153	3.00975e-21	5UTR	core	sRNA	core	NC_011601	543539	543655	-	NC_011601	2022115	2022151	-	1279	52327	19932541	E2348C_0485.5UTR	E2348C_ncR26	fepA::sdsR	E2348C_0485::E2348C_ncR26
fhuA	sdsR	36	1	5.43463	5.58513e-09	CDS	core	sRNA	core	NC_011601	180440	180642	+	NC_011601	2022114	2022146	-	2523	52330	19931297	E2348C_0157	E2348C_ncR26	fhuA::sdsR	E2348C_0157::E2348C_ncR26
fliY	sdsR	1048	3	8.45605	0	CDS	core	sRNA	core	NC_011601	2097806	2097899	-	NC_011601	2022077	2022146	-	630	3285135	16699373	E2348C_2038	E2348C_ncR26	fliY::sdsR	E2348C_2038::E2348C_ncR26
ftsB	sdsR	105	u	2.1248	0.00176497	CDS	core	sRNA	core	NC_011601	3107702	3107875	-	NC_011601	2022077	2022081	-	256	3233712	16752113	E2348C_3018	E2348C_ncR26	ftsB::sdsR	E2348C_3018::E2348C_ncR26
fumC.5UTR	sdsR	93	1	5.83489	1.97105e-22	5UTR	core	sRNA	core	NC_011601	1761911	1761976	-	NC_011601	2022078	2022146	-	81	3286090	16699922	E2348C_1696.5UTR	E2348C_ncR26	fumC::sdsR	E2348C_1696::E2348C_ncR26
gadC	sdsR	71	1	3.13756	3.02229e-06	CDS	core	sRNA	core	NC_011601	1672702	1672788	-	NC_011601	2022076	2022141	-	115	3286112	16699888	E2348C_1619	E2348C_ncR26	gadC::sdsR	E2348C_1619::E2348C_ncR26
gadC	sdsR	59	1	3.89396	3.60593e-07	CDS	core	sRNA	core	NC_011601	1673124	1673192	-	NC_011601	2022078	2022128	-	77	3286124	16699926	E2348C_1619	E2348C_ncR26	gadC::sdsR	E2348C_1619::E2348C_ncR26
gadE.5UTR	sdsR	247	3	4.08891	7.39132e-48	5UTR	core	sRNA	core	NC_011601	3903513	3903581	+	NC_011601	2022077	2022134	-	307	3285936	16699696	E2348C_3754.5UTR	E2348C_ncR26	gadE::sdsR	E2348C_3754::E2348C_ncR26
galU	sdsR	13	u	25.7802	6.20046e-08	CDS	core	sRNA	core	NC_011601	1406061	1406069	+	NC_011601	2022117	2022128	-	192	52353	19933628	E2348C_1363	E2348C_ncR26	galU::sdsR	E2348C_1363::E2348C_ncR26
glgB	sdsR	265	1	1.84993	7.43971e-10	CDS	core	sRNA	core	NC_011601	3825615	3825700	-	NC_011601	2022077	2022147	-	728	3285918	16699275	E2348C_3678	E2348C_ncR26	glgB::sdsR	E2348C_3678::E2348C_ncR26
gpp	sdsR	10	u	29.979	1.51629e-05	CDS	core	sRNA	core	NC_011601	4258517	4258668	-	NC_011601	2022101	2022141	-	127	52356	19933693	E2348C_4079	E2348C_ncR26	gpp::sdsR	E2348C_4079::E2348C_ncR26
groEL	sdsR	23	1	8.25508	1.6718e-07	CDS	core	sRNA	core	NC_011601	4719137	4719288	+	NC_011601	2022116	2022153	-	1061	52343	19932759	E2348C_4469	E2348C_ncR26	groEL::sdsR	E2348C_4469::E2348C_ncR26
grxC	sdsR	304	3	2.56641	7.28848e-30	CDS	core	sRNA	core	NC_011601	4031701	4031798	-	NC_011601	2022077	2022146	-	602	3285879	16699401	E2348C_3859	E2348C_ncR26	grxC::sdsR	E2348C_3859::E2348C_ncR26
hipB	sdsR	21	1	25.6315	7.85788e-16	CDS	core	sRNA	core	NC_011601	1704108	1704268	-	NC_011601	2022115	2022150	-	312	52345	19933508	E2348C_1639	E2348C_ncR26	hipB::sdsR	E2348C_1639::E2348C_ncR26
hrpA	sdsR	25	1	14.761	3.03658e-14	CDS	core	sRNA	core	NC_011601	1599356	1599590	+	NC_011601	2022115	2022153	-	645	52341	19933175	E2348C_1551	E2348C_ncR26	hrpA::sdsR	E2348C_1551::E2348C_ncR26
iscR	sdsR	27	u	4.93148	0.000136778	CDS	core	sRNA	core	NC_011601	2897048	2897100	-	NC_011601	2022102	2022141	-	2085	52339	19931735	E2348C_2814	E2348C_ncR26	iscR::sdsR	E2348C_2814::E2348C_ncR26
kdgR	sdsR	250	3	3.549	1.06037e-40	CDS	core	sRNA	core	NC_011601	2009002	2009099	-	NC_011601	2022077	2022149	-	358	3285933	16699645	E2348C_1952	E2348C_ncR26	kdgR::sdsR	E2348C_1952::E2348C_ncR26
kdgR	sdsR	12	3	10.3136	0.00499043	CDS	core	sRNA	core	NC_011601	2008792	2008996	-	NC_011601	2022121	2022150	-	443	52354	19933377	E2348C_1952	E2348C_ncR26	kdgR::sdsR	E2348C_1952::E2348C_ncR26
mobA	sdsR	761	3	1.80734	2.92432e-34	CDS	EU580135.1	sRNA	core	EU580135.1	4101	4200	+	NC_011601	2022076	2022156	-	2140	3285422	16697863	E2348_P3_04	E2348C_ncR26	mobA::sdsR	E2348_P3_04::E2348C_ncR26
mobA	sdsR	131	3	2.95886	4.35433e-14	CDS	EU580135.1	sRNA	core	EU580135.1	3810	3899	+	NC_011601	2022078	2022122	-	225	3286052	16699778	E2348_P3_04	E2348C_ncR26	mobA::sdsR	E2348_P3_04::E2348C_ncR26
mobB	sdsR	28	1	9.06572	5.77049e-06	CDS	core	sRNA	core	NC_011601	4356983	4357075	-	NC_011601	2022078	2022079	-	16	3233789	16752353	E2348C_4163	E2348C_ncR26	mobB::sdsR	E2348C_4163::E2348C_ncR26
mraW	sdsR	17	u	6.09514	0.0249	CDS	core	sRNA	core	NC_011601	96840	97062	+	NC_011601	2022102	2022154	-	1062	52349	19932758	E2348C_0087	E2348C_ncR26	mraW::sdsR	E2348C_0087::E2348C_ncR26
mtfA.AS	sdsR	23	1	14.8937	3.86287e-06	AS	core	sRNA	core	NC_011601	2139865	2139968	-	NC_011601	2022078	2022097	-	8	3233794	16752361	E2348C_2085.AS	E2348C_ncR26	mtfA.AS::sdsR	E2348C_2085.AS::E2348C_ncR26
otsB	sdsR	16	u	7.5586	0.00357069	CDS	core	sRNA	core	NC_011601	2077707	2078186	-	NC_011601	2022102	2022146	-	806	52350	19933014	E2348C_2018	E2348C_ncR26	otsB::sdsR	E2348C_2018::E2348C_ncR26
phoH.E2348C_1071.IGR	sdsR	45	1	5.71718	4.04228e-08	IGR	core	sRNA	core	NC_011601	1119211	1119291	+	NC_011601	2022078	2022131	-	40	3286138	16699963	E2348C_1070.E2348C_1071.IGR	E2348C_ncR26	phoH.E2348C_1071.IGR::sdsR	E2348C_1070.E2348C_1071.IGR::E2348C_ncR26
pmbA	sdsR	13	u	26.3288	4.80798e-08	CDS	core	sRNA	core	NC_011601	4814119	4814211	+	NC_011601	2022102	2022130	-	188	52353	19933632	E2348C_4561	E2348C_ncR26	pmbA::sdsR	E2348C_4561::E2348C_ncR26
prlC.5UTR	sdsR	684	3	3.90623	1.33293e-133	5UTR	core	sRNA	core	NC_011601	3885704	3885827	-	NC_011601	2022076	2022156	-	890	3285499	16699113	E2348C_3735.5UTR	E2348C_ncR26	prlC::sdsR	E2348C_3735::E2348C_ncR26
rep	sdsR	43	u	3.84066	0.000903618	CDS	core	sRNA	core	NC_011601	4258337	4258395	+	NC_011601	2022078	2022096	-	58	3233774	16752311	E2348C_4078	E2348C_ncR26	rep::sdsR	E2348C_4078::E2348C_ncR26
rnt.EST3UTR	sdsR	22	u	6.57659	0.0465239	EST3UTR	core	sRNA	core	NC_011601	1804835	1804888	+	NC_011601	2022078	2022133	-	17	3286161	16699986	E2348C_1739.EST3UTR	E2348C_ncR26	rnt.EST3UTR::sdsR	E2348C_1739.EST3UTR::E2348C_ncR26
rssA	sdsR	27	3	10.1809	2.60693e-12	CDS	core	sRNA	core	NC_011601	1403109	1403198	+	NC_011601	2022101	2022141	-	1010	52339	19932810	E2348C_1361	E2348C_ncR26	rssA::sdsR	E2348C_1361::E2348C_ncR26
rssA	sdsR	1329	3	2.09921	7.95725e-96	CDS	core	sRNA	core	NC_011601	1403006	1403100	+	NC_011601	2022076	2022146	-	3218	3284854	16696785	E2348C_1361	E2348C_ncR26	rssA::sdsR	E2348C_1361::E2348C_ncR26
rssB	sdsR	90	1	2.59873	1.04439e-05	CDS	core	sRNA	core	NC_011601	1404805	1404898	+	NC_011601	2022077	2022130	-	176	3286093	16699827	E2348C_1362	E2348C_ncR26	rssB::sdsR	E2348C_1362::E2348C_ncR26
sapB	sdsR	11	u	11.1386	0.0301346	CDS	core	sRNA	core	NC_011601	1531288	1531344	-	NC_011601	2022115	2022131	-	376	52355	19933444	E2348C_1492	E2348C_ncR26	sapB::sdsR	E2348C_1492::E2348C_ncR26
serC.5UTR	sdsR	72	1	2.65145	0.000704517	5UTR	core	sRNA	core	NC_011601	952813	952883	+	NC_011601	2022077	2022104	-	138	3286111	16699865	E2348C_0900.5UTR	E2348C_ncR26	sdsR::serC	E2348C_ncR26::E2348C_0900
slp	sdsR	113	1	3.27037	6.77794e-14	CDS	core	sRNA	core	NC_011601	3890903	3890999	+	NC_011601	2022078	2022099	-	179	3233704	16752190	E2348C_3740	E2348C_ncR26	sdsR::slp	E2348C_ncR26::E2348C_3740
stbA.EST5UTR	sdsR	48	2	9.94644	9.84639e-15	EST5UTR	NC_011603	sRNA	core	NC_011603	89604	89670	-	NC_011601	2022077	2022084	-	25	3233769	16752344	E2348_P1_102.EST5UTR	E2348C_ncR26	sdsR::stbA	E2348C_ncR26::E2348_P1_102
tauB	sdsR	63	1	12.8066	8.66954e-24	CDS	core	sRNA	core	NC_011601	346851	346898	+	NC_011601	2022077	2022121	-	25	3286120	16699978	E2348C_0306	E2348C_ncR26	sdsR::tauB	E2348C_ncR26::E2348C_0306
tmk	sdsR	67	1	5.97354	3.77022e-15	CDS	core	sRNA	core	NC_011601	1239432	1239483	+	NC_011601	2022078	2022129	-	57	3286116	16699946	E2348C_1190	E2348C_ncR26	sdsR::tmk	E2348C_ncR26::E2348C_1190
uspB.5UTR	sdsR	141	1	1.93665	0.000485116	5UTR	core	sRNA	core	NC_011601	3880401	3880482	-	NC_011601	2022077	2022133	-	370	3286042	16699633	E2348C_3731.5UTR	E2348C_ncR26	sdsR::uspB	E2348C_ncR26::E2348C_3731
uspE	sdsR	26	1	16.1795	5.84299e-16	CDS	core	sRNA	core	NC_011601	1566118	1566187	-	NC_011601	2022102	2022147	-	612	52340	19933208	E2348C_1526	E2348C_ncR26	sdsR::uspE	E2348C_ncR26::E2348C_1526
vacJ	sdsR	350	2	2.14826	2.44787e-23	CDS	core	sRNA	core	NC_011601	2584512	2584696	-	NC_011601	2022077	2022122	-	828	3285833	16699175	E2348C_2484	E2348C_ncR26	sdsR::vacJ	E2348C_ncR26::E2348C_2484
wbiN	sdsR	143	1	2.46349	2.0997e-10	CDS	core	sRNA	core	NC_011601	2230203	2230295	-	NC_011601	2022077	2022104	-	295	3286040	16699708	E2348C_2181	E2348C_ncR26	sdsR::wbiN	E2348C_ncR26::E2348C_2181
wzz	sdsR	86	u	2.30026	0.00341325	CDS	core	sRNA	core	NC_011601	2216032	2216085	-	NC_011601	2022077	2022121	-	190	3286097	16699813	E2348C_2168	E2348C_ncR26	sdsR::wzz	E2348C_ncR26::E2348C_2168
yaeL	sdsR	42	1	10.5121	1.28432e-21	CDS	core	sRNA	core	NC_011601	206985	207398	+	NC_011601	2022102	2022150	-	1522	52324	19932298	E2348C_0181	E2348C_ncR26	sdsR::yaeL	E2348C_ncR26::E2348C_0181
yajD	sdsR	108	1	2.05695	0.00427573	CDS	core	sRNA	core	NC_011601	390002	390095	+	NC_011601	2022077	2022097	-	272	3233709	16752097	E2348C_0345	E2348C_ncR26	sdsR::yajD	E2348C_ncR26::E2348C_0345
ybaW	sdsR	55	u	3.03812	0.00236795	CDS	core	sRNA	core	NC_011601	423265	423299	+	NC_011601	2022077	2022121	-	92	3286128	16699911	E2348C_0378	E2348C_ncR26	sdsR::ybaW	E2348C_ncR26::E2348C_0378
ycbB.ycbK.IGR	sdsR	21	u	5.02925	0.0130055	IGR	core	sRNA	core	NC_011601	977906	978236	+	NC_011601	2022114	2022132	-	1590	52345	19932230	E2348C_0918.E2348C_0919.IGR	E2348C_ncR26	sdsR::ycbB.ycbK.IGR	E2348C_ncR26::E2348C_0918.E2348C_0919.IGR
ycgB.5UTR	sdsR	208	1	2.05655	2.29308e-10	5UTR	core	sRNA	core	NC_011601	1343808	1343854	-	NC_011601	2022076	2022122	-	514	3285975	16699489	E2348C_1307.5UTR	E2348C_ncR26	sdsR::ycgB	E2348C_ncR26::E2348C_1307
yciS	sdsR	24	1	7.29995	6.21501e-07	CDS	core	sRNA	core	NC_011601	1506911	1507000	+	NC_011601	2022104	2022136	-	1252	52342	19932568	E2348C_1471	E2348C_ncR26	sdsR::yciS	E2348C_ncR26::E2348C_1471
ydcH	sdsR	464	3	5.3234	3.534e-121	CDS	core	sRNA	core	NC_011601	1616271	1616300	+	NC_011601	2022076	2022128	-	443	3285719	16699560	E2348C_1569	E2348C_ncR26	sdsR::ydcH	E2348C_ncR26::E2348C_1569
ydgD	sdsR	10	u	14.5874	0.0119718	CDS	core	sRNA	core	NC_011601	1747417	1747467	+	NC_011601	2022131	2022151	-	261	52356	19933559	E2348C_1683	E2348C_ncR26	sdsR::ydgD	E2348C_ncR26::E2348C_1683
yeaN.AS	sdsR	37	u	6.71541	4.31358e-07	AS	core	sRNA	core	NC_011601	1980508	1980534	-	NC_011601	2022078	2022115	-	28	3286146	16699975	E2348C_1918.AS	E2348C_ncR26	sdsR::yeaN.AS	E2348C_ncR26::E2348C_1918.AS
yedE.amyA.IGR	sdsR	64	u	2.71037	0.0034666	IGR	core	sRNA	core	NC_011601	2105516	2105592	-	NC_011601	2022078	2022123	-	120	3286119	16699883	E2348C_2047.E2348C_2045.IGR	E2348C_ncR26	sdsR::yedE.amyA.IGR	E2348C_ncR26::E2348C_2047.E2348C_2045.IGR
yedE.amyA.IGR	sdsR	15	u	8.21782	0.00233469	IGR	core	sRNA	core	NC_011601	2105652	2105759	-	NC_011601	2022115	2022154	-	695	52351	19933125	E2348C_2047.E2348C_2045.IGR	E2348C_ncR26	sdsR::yedE.amyA.IGR	E2348C_ncR26::E2348C_2047.E2348C_2045.IGR
yegP	sdsR	181	3	4.84138	1.21535e-40	CDS	core	sRNA	core	NC_011601	2287626	2287687	+	NC_011601	2022077	2022135	-	190	3286002	16699813	E2348C_2223	E2348C_ncR26	sdsR::yegP	E2348C_ncR26::E2348C_2223
yehA.AS	sdsR	23	1	9.92911	0.000208753	AS	core	sRNA	core	NC_011601	2318026	2318040	+	NC_011601	2022078	2022085	-	12	3233794	16752357	E2348C_2254.AS	E2348C_ncR26	sdsR::yehA.AS	E2348C_ncR26::E2348C_2254.AS
yejG	sdsR	21	1	10.0843	4.92557e-08	CDS	core	sRNA	core	NC_011601	2408801	2408880	-	NC_011601	2022102	2022146	-	793	52345	19933027	E2348C_2328	E2348C_ncR26	sdsR::yejG	E2348C_ncR26::E2348C_2328
yfhR.suhB.IGR	sdsR	34	u	4.66988	0.00221106	IGR	core	sRNA	core	NC_011601	2899101	2899181	-	NC_011601	2022077	2022128	-	37	3286149	16699966	E2348C_2817.E2348C_2816.IGR	E2348C_ncR26	sdsR::yfhR.suhB.IGR	E2348C_ncR26::E2348C_2817.E2348C_2816.IGR
yggE	sdsR	20	1	11.5044	1.92091e-08	CDS	core	sRNA	core	NC_011601	3291442	3291600	-	NC_011601	2022115	2022151	-	662	52346	19933158	E2348C_3169	E2348C_ncR26	sdsR::yggE	E2348C_ncR26::E2348C_3169
yhaH	sdsR	653	3	8.13492	1.25181e-232	CDS	core	sRNA	core	NC_011601	3537827	3537969	+	NC_011601	2022076	2022146	-	408	3285530	16699595	E2348C_3396	E2348C_ncR26	sdsR::yhaH	E2348C_ncR26::E2348C_3396
yhiN	sdsR	149	1	3.2639	1.1467e-19	CDS	core	sRNA	core	NC_011601	3877001	3877044	-	NC_011601	2022078	2022146	-	232	3286034	16699771	E2348C_3729	E2348C_ncR26	sdsR::yhiN	E2348C_ncR26::E2348C_3729
yhjA	sdsR	66	1	4.16218	1.90439e-14	CDS	core	sRNA	core	NC_011601	3913396	3913596	-	NC_011601	2022101	2022150	-	6042	52300	19927778	E2348C_3760	E2348C_ncR26	sdsR::yhjA	E2348C_ncR26::E2348C_3760
yibD.tdh.IGR	sdsR	44	1	5.69847	7.27993e-08	IGR	core	sRNA	core	NC_011601	4037708	4037750	+	NC_011601	2022078	2022081	-	40	3233773	16752329	E2348C_3864.E2348C_3865.IGR	E2348C_ncR26	sdsR::yibD.tdh.IGR	E2348C_ncR26::E2348C_3864.E2348C_3865.IGR
yicG	sdsR	131	2	3.09649	3.02735e-15	CDS	core	sRNA	core	NC_011601	4077808	4077951	+	NC_011601	2022078	2022125	-	215	3286052	16699788	E2348C_3910	E2348C_ncR26	sdsR::yicG	E2348C_ncR26::E2348C_3910
yicI	sdsR	41	u	3.53151	0.0144947	CDS	core	sRNA	core	NC_011601	4100350	4100423	-	NC_011601	2022078	2022128	-	59	3286142	16699944	E2348C_3928	E2348C_ncR26	sdsR::yicI	E2348C_ncR26::E2348C_3928
yiiM	sdsR	13	u	14.2235	7.88082e-05	CDS	core	sRNA	core	NC_011601	4418170	4418406	+	NC_011601	2022128	2022147	-	348	52353	19933472	E2348C_4215	E2348C_ncR26	sdsR::yiiM	E2348C_ncR26::E2348C_4215
yjdC	sdsR	116	1	2.76766	3.10054e-10	CDS	core	sRNA	core	NC_011601	4711106	4711282	-	NC_011601	2022078	2022130	-	213	3286067	16699790	E2348C_4461	E2348C_ncR26	sdsR::yjdC	E2348C_ncR26::E2348C_4461
yjeH.AS	sdsR	16	u	8.58065	0.000607388	AS	core	sRNA	core	NC_011601	4717504	4717620	+	NC_011601	2022102	2022146	-	710	52350	19933110	E2348C_4467.AS	E2348C_ncR26	sdsR::yjeH.AS	E2348C_ncR26::E2348C_4467.AS
ynfE.EST5UTR	sdsR	46	u	3.59645	0.00113884	EST5UTR	core	sRNA	core	NC_011601	1733242	1733278	+	NC_011601	2022078	2022121	-	65	3286137	16699938	E2348C_1671.EST5UTR	E2348C_ncR26	sdsR::ynfE	E2348C_ncR26::E2348C_1671
yqeB	sdsR	289	3	2.42767	5.00098e-25	CDS	core	sRNA	core	NC_011601	3239682	3239800	-	NC_011601	2022077	2022143	-	605	3285894	16699398	E2348C_3127	E2348C_ncR26	sdsR::yqeB	E2348C_ncR26::E2348C_3127
ytfM	sdsR	293	2	2.49844	4.52913e-27	CDS	core	sRNA	core	NC_011601	4798917	4799100	+	NC_011601	2022076	2022141	-	596	3285890	16699407	E2348C_4550	E2348C_ncR26	sdsR::ytfM	E2348C_ncR26::E2348C_4550
dnaK.5UTR	sgrS	28	u	12.9588	3.16724e-15	5UTR	core	sRNA	core	NC_011601	13495	13749	+	NC_011601	84742	84933	+	3767	11455	19970936	E2348C_0014.5UTR	E2348C_ncR03	dnaK::sgrS	E2348C_0014::E2348C_ncR03
mbhA.E2348C_0223.IGR	sgrS	41	3	197.173	8.05015e-71	IGR	core	sRNA	core	NC_011601	255210	255293	-	NC_011601	84752	84933	+	363	11442	19974340	E2348C_0225.E2348C_0223.IGR	E2348C_ncR03	mbhA.E2348C_0223.IGR::sgrS	E2348C_0225.E2348C_0223.IGR::E2348C_ncR03
sgrS	ptsG.5UTR	52	3	99.2663	2.52553e-76	sRNA	core	5UTR	core	NC_011601	84705	84885	+	NC_011601	1242166	1242193	+	11143	939	19974052	E2348C_ncR03	E2348C_1193.5UTR	ptsG::sgrS	E2348C_1193::E2348C_ncR03
ptsG.5UTR	sgrS	60	2	100.491	4.51135e-89	5UTR	core	sRNA	core	NC_011601	1242094	1242167	+	NC_011601	84731	84934	+	1044	11423	19973659	E2348C_1193.5UTR	E2348C_ncR03	ptsG::sgrS	E2348C_1193::E2348C_ncR03
ydcA.E2348C_1558.IGR	sokB	114	3	1.23826e+07	0	IGR	core	sRNA	core	NC_011601	1605499	1605501	+	NC_011601	1611172	1611176	+	92	2	19985978	E2348C_1556.E2348C_1558.IGR	E2348CN_0035	sokB::ydcA.E2348C_1558.IGR	E2348CN_0035::E2348C_1556.E2348C_1558.IGR
E2348C_1245	spf	11	u	22.2614	2.237e-05	CDS	PP5	sRNA	core	NC_011601	1288353	1288689	-	NC_011601	4366037	4366100	+	575	17160	19968440	E2348C_1245	E2348C_ncR66	E2348C_1245::spf	E2348C_1245::E2348C_ncR66
E2348C_2981	spf	44	1	3.70458	2.6248e-06	CDS	core	sRNA	core	NC_011601	3073503	3073677	-	NC_011601	4366075	4366122	+	2051	115060	19869031	E2348C_2981	E2348C_ncR66	E2348C_2981::spf	E2348C_2981::E2348C_ncR66
ccdA.E2348_P1_108.IGR	spf	17	u	17.7892	3.45676e-09	IGR	NC_011603	sRNA	core	NC_011603	92361	92390	+	NC_011601	4366083	4366121	+	165	115087	19870917	E2348_P1_107.E2348_P1_108.IGR	E2348C_ncR66	ccdA.E2348_P1_108.IGR::spf	E2348_P1_107.E2348_P1_108.IGR::E2348C_ncR66
lpd	spf	39	2	26.0483	3.60983e-34	CDS	core	sRNA	core	NC_011601	133704	133925	+	NC_011601	4366044	4366095	+	1745	17132	19967270	E2348C_0119	E2348C_ncR66	lpd::spf	E2348C_0119::E2348C_ncR66
spf	lpd	39	3	9.99845	9.03479e-19	sRNA	core	CDS	core	NC_011601	4366033	4366059	+	NC_011601	133812	133897	+	112182	691	19873274	E2348C_ncR66	E2348C_0119	lpd::spf	E2348C_0119::E2348C_ncR66
maeB.EST5UTR	spf	15	u	22.9191	5.35469e-09	EST5UTR	core	sRNA	core	NC_011601	2768012	2768057	-	NC_011601	4366076	4366121	+	113	115089	19870969	E2348C_2697.EST5UTR	E2348C_ncR66	maeB::spf	E2348C_2697::E2348C_ncR66
spf	sapA	18	u	6.96109	0.00140586	sRNA	core	CDS	core	NC_011601	4366032	4366059	+	NC_011601	1532646	1532693	-	112203	458	19873507	E2348C_ncR66	E2348C_1493	sapA::spf	E2348C_1493::E2348C_ncR66
sthA	spf	43	1	18.6582	1.56964e-31	CDS	core	sRNA	core	NC_011601	4488714	4488797	-	NC_011601	4366068	4366121	+	398	115061	19870684	E2348C_4276	E2348C_ncR66	spf::sthA	E2348C_ncR66::E2348C_4276
sucB.sucC.IGT	spf	19	u	13.0182	1.49869e-08	IGT	core	sRNA	core	NC_011601	677114	677148	+	NC_011601	4366057	4366120	+	252	115085	19870830	E2348C_0606.E2348C_0607.IGT	E2348C_ncR66	spf::sucB.sucC.IGT	E2348C_ncR66::E2348C_0606.E2348C_0607.IGT
tdcA.EST3UTR	spf	40	2	6.32551	1.4221e-12	EST3UTR	core	sRNA	core	NC_011601	3551035	3551075	-	NC_011601	4366036	4366121	+	1092	115064	19869990	E2348C_3408.EST3UTR	E2348C_ncR66	spf::tdcA.EST3UTR	E2348C_ncR66::E2348C_3408.EST3UTR
uspF	spf	32	u	3.76601	0.00197723	CDS	core	sRNA	core	NC_011601	1581008	1581082	-	NC_011601	4366101	4366121	+	1726	97901	19886527	E2348C_1537	E2348C_ncR66	spf::uspF	E2348C_ncR66::E2348C_1537
yggX	spf	14	1	18.0387	9.27345e-07	CDS	core	sRNA	core	NC_011601	3332313	3332373	+	NC_011601	4366076	4366121	+	134	115090	19870948	E2348C_3215	E2348C_ncR66	spf::yggX	E2348C_ncR66::E2348C_3215
sroD	bssR	12	u	78.0069	1.05444e-12	sRNA	core	CDS	core	NC_011601	1987028	1987044	-	NC_011601	842968	842984	+	738	4165	19981271	E2348C_ncR23	E2348C_0787	bssR::sroD	E2348C_0787::E2348C_ncR23
bssR	sroD	77	3	226.808	2.37343e-142	CDS	core	sRNA	core	NC_011601	842901	842991	+	NC_011601	1986989	1987013	-	6056	1120	19978933	E2348C_0787	E2348C_ncR23	bssR::sroD	E2348C_0787::E2348C_ncR23
uhpU	E2348C_0424.cueR.IGR	13	u	8.47381	0.0308244	sRNA	core	IGR	core	NC_011601	4145882	4145899	-	NC_011601	475168	475277	-	2446	12526	19971201	E2348CN_0040	E2348C_0424.E2348C_0422.IGR	E2348C_0424.cueR.IGR::uhpU	E2348C_0424.E2348C_0422.IGR::E2348CN_0040
E2348C_0424.cueR.IGR	uhpU	29	1	82.5393	2.19494e-38	IGR	core	sRNA	core	NC_011601	475308	475372	-	NC_011601	4145840	4145848	-	2200	3191	19980766	E2348C_0424.E2348C_0422.IGR	E2348CN_0040	E2348C_0424.cueR.IGR::uhpU	E2348C_0424.E2348C_0422.IGR::E2348CN_0040
uspD	uhpU	20	1	442.879	3.16811e-39	CDS	core	sRNA	core	NC_011601	4428804	4428898	+	NC_011601	4145841	4145872	-	282	3200	19982684	E2348C_4227	E2348CN_0040	uhpU::uspD	E2348CN_0040::E2348C_4227
yqjC	uhpU	22	1	337.754	3.90713e-41	CDS	core	sRNA	core	NC_011601	3534555	3534585	+	NC_011601	4145841	4145870	-	407	3198	19982559	E2348C_3390	E2348CN_0040	uhpU::yqjC	E2348CN_0040::E2348C_3390
bssR	xylZ	54	3	21.4387	7.40351e-45	CDS	core	sRNA	core	NC_011601	842754	842795	+	NC_011601	3981861	3981887	-	5121	9823	19971188	E2348C_0787	E2348CN_0044	bssR::xylZ	E2348C_0787::E2348CN_0044
luxS	xylZ	14	1	216.451	1.54725e-21	CDS	core	sRNA	core	NC_011601	3046565	3046672	-	NC_011601	3981863	3981884	-	131	9863	19976178	E2348C_2955	E2348CN_0044	luxS::xylZ	E2348C_2955::E2348CN_0044
nsrR.5UTR	xylZ	12	u	39.704	3.06477e-09	5UTR	core	sRNA	core	NC_011601	4753545	4753570	+	NC_011601	3981863	3981884	-	612	9865	19975697	E2348C_4501.5UTR	E2348CN_0044	nsrR::xylZ	E2348C_4501::E2348CN_0044
rpsO	xylZ	12	u	25.3902	5.35122e-07	CDS	core	sRNA	core	NC_011601	3589769	3589927	-	NC_011601	3981863	3981891	-	957	9865	19975352	E2348C_3446	E2348CN_0044	rpsO::xylZ	E2348C_3446::E2348CN_0044
sbcB	xylZ	11	u	178.178	5.77065e-15	CDS	core	sRNA	core	NC_011601	2202682	2202719	+	NC_011601	3981863	3981884	-	125	9866	19976184	E2348C_2153	E2348CN_0044	sbcB::xylZ	E2348C_2153::E2348CN_0044
serS.dmsB.IGR	xylZ	14	1	70.7101	5.17896e-15	IGR	core	sRNA	core	NC_011601	939528	939646	+	NC_011601	3981863	3981888	-	401	9863	19975908	E2348C_0889.E2348C_0891.IGR	E2348CN_0044	serS.dmsB.IGR::xylZ	E2348C_0889.E2348C_0891.IGR::E2348CN_0044
yeeZ	xylZ	13	u	9.33128	0.0100093	CDS	core	sRNA	core	NC_011601	2207134	2207179	-	NC_011601	3981863	3981890	-	2821	9864	19973488	E2348C_2156	E2348CN_0044	xylZ::yeeZ	E2348CN_0044::E2348C_2156
E2348_P3_06.E2348_P3_01.IGR	zbiJ	15	u	20.743	9.41672e-09	IGR	EU580135.1	sRNA	core	EU580135.1	85	129	+	NC_011601	802707	802746	-	6303	2292	19977576	E2348_P3_06.E2348_P3_01.IGR	E2348CN_6045	E2348_P3_06.E2348_P3_01.IGR::zbiJ	E2348_P3_06.E2348_P3_01.IGR::E2348CN_6045
cfa.5UTR	zbiJ	62	3	48.8082	1.9957e-73	5UTR	core	sRNA	core	NC_011601	1812644	1812684	+	NC_011601	802706	802726	-	11301	2245	19972578	E2348C_1748.5UTR	E2348CN_6045	cfa::zbiJ	E2348C_1748::E2348CN_6045
nlpD	zbiJ	34	2	16.7333	5.28328e-23	CDS	core	sRNA	core	NC_011601	3102501	3102716	-	NC_011601	802706	802744	-	17848	2273	19966031	E2348C_3012	E2348CN_6045	nlpD::zbiJ	E2348C_3012::E2348CN_6045
spr.5UTR	zbiJ	10	u	71.8964	2.06783e-09	5UTR	core	sRNA	core	NC_011601	2400693	2400732	+	NC_011601	802707	802726	-	1210	2297	19982669	E2348C_2322.5UTR	E2348CN_6045	spr::zbiJ	E2348C_2322::E2348CN_6045
ydcH	zbiJ	38	1	32.8723	6.53309e-37	CDS	core	sRNA	core	NC_011601	1616408	1616484	+	NC_011601	802706	802726	-	10176	2269	19973703	E2348C_1569	E2348CN_6045	ydcH::zbiJ	E2348C_1569::E2348CN_6045
mobA.E2348_P3_06.IGR	E2348C_3336.EST3UTR	46	3	469.441	2.59038e-97	IGR	EU580135.1	EST3UTR	core	EU580135.1	4302	4338	+	NC_011601	3472707	3472713	+	4460	439	19981241	E2348_P3_04.E2348_P3_06.IGR	E2348C_3336.EST3UTR	E2348C_3336.EST3UTR::mobA.E2348_P3_06.IGR	E2348C_3336.EST3UTR::E2348_P3_04.E2348_P3_06.IGR
ahpF	E2348C_3585.EST3UTR	10	u	147.225	3.44775e-12	CDS	core	EST3UTR	core	NC_011601	572047	572056	+	NC_011601	3723303	3723305	+	20241	67	19965868	E2348C_0509	E2348C_3585.EST3UTR	E2348C_3585.EST3UTR::ahpF	E2348C_3585.EST3UTR::E2348C_0509
E2348C_3898.EST3UTR	E2348C_2757.EST5UTR	17	u	29.9416	3.60639e-13	EST3UTR	PP12	EST5UTR	PP10	NC_011601	4068747	4068765	-	NC_011601	2837335	2837364	+	1402	8090	19976677	E2348C_3898.EST3UTR	E2348C_2757.EST5UTR	E2348C_2757::E2348C_3898.EST3UTR	E2348C_2757::E2348C_3898.EST3UTR
E2348_P2_06.EST3UTR	mobA.E2348_P3_06.IGR	16	1	44.4652	8.88282e-15	EST3UTR	NC_011602	IGR	EU580135.1	NC_011602	4284	4348	+	EU580135.1	4547	4599	+	1431	5024	19979715	E2348_P2_06.EST3UTR	E2348_P3_04.E2348_P3_06.IGR	E2348_P2_06.EST3UTR::mobA.E2348_P3_06.IGR	E2348_P2_06.EST3UTR::E2348_P3_04.E2348_P3_06.IGR
hflX	ahpF.EST3UTR	18	1	24.6509	9.60163e-13	CDS	core	EST3UTR	core	NC_011601	4748105	4748159	+	NC_011601	572106	572113	+	913	15971	19969284	E2348C_4496	E2348C_0509.EST3UTR	ahpF.EST3UTR::hflX	E2348C_0509.EST3UTR::E2348C_4496
iscR.5UTR	ahpF.EST3UTR	29	u	3.86921	0.00600794	5UTR	core	EST3UTR	core	NC_011601	2897080	2897180	-	NC_011601	572071	572113	+	6769	22098	19957290	E2348C_2814.5UTR	E2348C_0509.EST3UTR	ahpF.EST3UTR::iscR	E2348C_0509.EST3UTR::E2348C_2814
E2348C_3239.gspM.IGR	cspA.3UTR	10	u	131.095	5.53704e-12	IGR	core	3UTR	core	NC_011601	3368110	3368174	+	NC_011601	3974197	3974198	+	828	1841	19983507	E2348C_3239.E2348C_3240.IGR	E2348C_3808.3UTR	E2348C_3239.gspM.IGR::cspA.3UTR	E2348C_3239.E2348C_3240.IGR::E2348C_3808.3UTR
dxr.EST3UTR	rop.E2348_P3_01.IGR	10	u	39.3115	8.2266e-07	EST3UTR	core	IGR	EU580135.1	NC_011601	204742	204780	+	EU580135.1	859	1176	-	447	11367	19974362	E2348C_0178.EST3UTR	E2348_P3_02.E2348_P3_01.IGR	dxr.EST3UTR::rop.E2348_P3_01.IGR	E2348C_0178.EST3UTR::E2348_P3_02.E2348_P3_01.IGR
ftsA.EST3UTR	lpxC.3UTR	11	u	59.6726	5.84939e-10	EST3UTR	core	3UTR	core	NC_011601	111360	111395	+	NC_011601	113219	113667	+	581	6339	19979255	E2348C_0099.EST3UTR	E2348C_0101.3UTR	ftsA.EST3UTR::lpxC.3UTR	E2348C_0099.EST3UTR::E2348C_0101.3UTR
cesF	gdhA.EST3UTR	11	u	439.526	2.14916e-19	CDS	(LEE)	EST3UTR	core	NC_011601	4117044	4117072	+	NC_011601	1949561	1949585	+	1238	404	19984533	E2348C_3943	E2348C_1889.EST3UTR	cesF::gdhA.EST3UTR	E2348C_3943::E2348C_1889.EST3UTR
ompA.5UTR	gdhA.EST3UTR	25	1	46.6468	4.22641e-26	5UTR	core	EST3UTR	core	NC_011601	1008044	1008201	-	NC_011601	1949564	1949585	+	27427	390	19958344	E2348C_0943.5UTR	E2348C_1889.EST3UTR	gdhA.EST3UTR::ompA	E2348C_1889.EST3UTR::E2348C_0943
ibpB	glk.3UTR	32	1	144.354	1.87062e-50	CDS	core	3UTR	core	NC_011601	4162512	4162561	-	NC_011601	2664825	2664828	-	3882	1141	19981131	E2348C_3996	E2348C_2581.3UTR	glk.3UTR::ibpB	E2348C_2581.3UTR::E2348C_3996
bfpC	ibpB.EST3UTR	33	2	9.6032	1.98906e-14	CDS	NC_011603	EST3UTR	core	NC_011603	6306	6365	+	NC_011601	4162200	4162220	-	363	187422	19798368	E2348_P1_006	E2348C_3996.EST3UTR	bfpC::ibpB.EST3UTR	E2348_P1_006::E2348C_3996.EST3UTR
hfq	ibpB.EST3UTR	1767	3	3.06078	0	CDS	core	EST3UTR	core	NC_011601	4747321	4747696	+	NC_011601	4162198	4162367	-	58556	194531	19731332	E2348C_4495	E2348C_3996.EST3UTR	hfq::ibpB.EST3UTR	E2348C_4495::E2348C_3996.EST3UTR
osmB.EST3UTR	yfbT	10	u	438	3.66403e-17	EST3UTR	core	CDS	core	NC_011601	1509632	1509656	-	NC_011601	2532934	2532983	-	1135	402	19984639	E2348C_1475.EST3UTR	E2348C_2433	osmB.EST3UTR::yfbT	E2348C_1475.EST3UTR::E2348C_2433
E2348C_1809	tdcG.EST3UTR	44	u	10.5184	4.9304e-23	CDS	PP7	EST3UTR	core	NC_011601	1876453	1876876	+	NC_011601	3543187	3543194	-	10288	8119	19967735	E2348C_1809	E2348C_3402.EST3UTR	E2348C_1809::tdcG.EST3UTR	E2348C_1809::E2348C_3402.EST3UTR
E2348C_2788	tdcG.EST3UTR	13	1	265.555	8.73605e-21	CDS	IE4	EST3UTR	core	NC_011601	2864002	2864075	-	NC_011601	3543187	3543189	-	120	8150	19977903	E2348C_2788	E2348C_3402.EST3UTR	E2348C_2788::tdcG.EST3UTR	E2348C_2788::E2348C_3402.EST3UTR
E2348C_4689	tdcG.EST3UTR	13	u	10.1438	0.00374531	CDS	core	EST3UTR	core	NC_011601	4952057	4952294	+	NC_011601	3543187	3543189	-	3141	8150	19974882	E2348C_4689	E2348C_3402.EST3UTR	E2348C_4689::tdcG.EST3UTR	E2348C_4689::E2348C_3402.EST3UTR
ompA	tdcG.EST3UTR	12	2	9.16455	0.0288942	CDS	core	EST3UTR	core	NC_011601	1007477	1007691	-	NC_011601	3543187	3543204	-	2629	9948	19973597	E2348C_0943	E2348C_3402.EST3UTR	ompA::tdcG.EST3UTR	E2348C_0943::E2348C_3402.EST3UTR
ompA	tdcG.EST3UTR	349	2	24.0422	0	CDS	core	EST3UTR	core	NC_011601	1007826	1008202	-	NC_011601	3543187	3543228	-	30126	9611	19946100	E2348C_0943	E2348C_3402.EST3UTR	ompA::tdcG.EST3UTR	E2348C_0943::E2348C_3402.EST3UTR
traT	tdcG.EST3UTR	24	1	31.9096	2.97798e-21	CDS	NC_011603	EST3UTR	core	NC_011603	45830	46042	-	NC_011601	3543187	3543194	-	1846	8139	19976177	E2348_P1_046	E2348C_3402.EST3UTR	tdcG.EST3UTR::traT	E2348C_3402.EST3UTR::E2348_P1_046
trxC	tdcG.EST3UTR	16	1	39.5495	5.71515e-14	CDS	core	EST3UTR	core	NC_011601	2948561	2948600	+	NC_011601	3543187	3543188	-	992	8147	19977031	E2348C_2859	E2348C_3402.EST3UTR	tdcG.EST3UTR::trxC	E2348C_3402.EST3UTR::E2348C_2859
yeaD.EST3UTR	ylbA.EST3UTR	28	2	26274.7	2.24597e-103	EST3UTR	core	EST3UTR	core	NC_011601	1969338	1969356	+	NC_011601	501055	501075	-	46	463	19985649	E2348C_1907.EST3UTR	E2348C_0448.EST3UTR	yeaD.EST3UTR::ylbA.EST3UTR	E2348C_1907.EST3UTR::E2348C_0448.EST3UTR
ygaH.EST3UTR	E2348C_0271	17	u	91.7786	1.61943e-20	EST3UTR	core	CDS	core	NC_011601	3038704	3038713	+	NC_011601	304414	304441	-	74	49902	19936193	E2348C_2947.EST3UTR	E2348C_0271	E2348C_0271::ygaH.EST3UTR	E2348C_0271::E2348C_2947.EST3UTR
ygaM.EST3UTR	ygaC.5UTR	16	u	18390.1	2.32423e-54	EST3UTR	core	5UTR	core	NC_011601	3026351	3026356	+	NC_011601	3026365	3026365	-	756	23	19985391	E2348C_2935.EST3UTR	E2348C_2934.5UTR	ygaC::ygaM.EST3UTR	E2348C_2934::E2348C_2935.EST3UTR
yhcB.EST3UTR	rop.E2348_P3_01.IGR	13	u	189.515	5.52217e-19	EST3UTR	core	IGR	EU580135.1	NC_011601	3648771	3648792	+	EU580135.1	859	861	-	174	7876	19978123	E2348C_3504.EST3UTR	E2348_P3_02.E2348_P3_01.IGR	rop.E2348_P3_01.IGR::yhcB.EST3UTR	E2348_P3_02.E2348_P3_01.IGR::E2348C_3504.EST3UTR
cfa.5UTR	yhcN.EST3UTR	16	3	6.20935	0.0162955	5UTR	core	EST3UTR	core	NC_011601	1812640	1812694	+	NC_011601	3653961	3653978	+	11347	4535	19970288	E2348C_1748.5UTR	E2348C_3509.EST3UTR	cfa::yhcN.EST3UTR	E2348C_1748::E2348C_3509.EST3UTR
cfa.5UTR	yhcN.EST3UTR	46	3	36.8849	6.13511e-48	5UTR	core	EST3UTR	core	NC_011601	1812707	1812753	+	NC_011601	3653961	3653978	+	5530	4505	19976105	E2348C_1748.5UTR	E2348C_3509.EST3UTR	cfa::yhcN.EST3UTR	E2348C_1748::E2348C_3509.EST3UTR
lpp	yhcN.EST3UTR	16	u	8.40605	0.000724665	CDS	core	EST3UTR	core	NC_011601	1828808	1829078	+	NC_011601	3653943	3653978	+	8383	4535	19973252	E2348C_1762	E2348C_3509.EST3UTR	lpp::yhcN.EST3UTR	E2348C_1762::E2348C_3509.EST3UTR
rraB	yhcN.EST3UTR	10	u	82.7097	5.41567e-10	CDS	core	EST3UTR	core	NC_011601	4834819	4834858	+	NC_011601	3653977	3653978	+	532	4541	19981103	E2348C_4579	E2348C_3509.EST3UTR	rraB::yhcN.EST3UTR	E2348C_4579::E2348C_3509.EST3UTR
sbmA	yhcN.EST3UTR	51	2	288.471	4.59759e-98	CDS	core	EST3UTR	core	NC_011601	355819	355864	+	NC_011601	3653948	3653978	+	785	4500	19980850	E2348C_0313	E2348C_3509.EST3UTR	sbmA::yhcN.EST3UTR	E2348C_0313::E2348C_3509.EST3UTR
ydcH	yhcN.EST3UTR	39	2	14.5935	5.84953e-25	CDS	core	EST3UTR	core	NC_011601	1616408	1616741	+	NC_011601	3653944	3653978	+	11828	4512	19969807	E2348C_1569	E2348C_3509.EST3UTR	ydcH::yhcN.EST3UTR	E2348C_1569::E2348C_3509.EST3UTR
yniB	yhcN.EST3UTR	13	u	42.8425	7.1582e-11	CDS	core	EST3UTR	core	NC_011601	1915719	1916070	-	NC_011601	3653951	3653978	+	1336	4538	19980299	E2348C_1855	E2348C_3509.EST3UTR	yhcN.EST3UTR::yniB	E2348C_3509.EST3UTR::E2348C_1855
yjcC.EST3UTR	ibpB	11	u	12.2302	0.0178031	EST3UTR	core	CDS	core	NC_011601	4624008	4624062	+	NC_011601	4162200	4162264	-	95	187444	19798636	E2348C_4385.EST3UTR	E2348C_3996	ibpB::yjcC.EST3UTR	E2348C_3996::E2348C_4385.EST3UTR
aspA.5UTR	yjfY.EST3UTR	23	1	50.1998	1.44513e-24	5UTR	core	EST3UTR	core	NC_011601	4716158	4716571	-	NC_011601	4771739	4771768	-	5682	1611	19978870	E2348C_4465.5UTR	E2348C_4522.EST3UTR	aspA::yjfY.EST3UTR	E2348C_4465::E2348C_4522.EST3UTR
glgA	yjfY.EST3UTR	18	u	4451.99	9.03431e-52	CDS	core	EST3UTR	core	NC_011601	3818860	3818878	-	NC_011601	4771740	4771756	-	50	1616	19984502	E2348C_3675	E2348C_4522.EST3UTR	glgA::yjfY.EST3UTR	E2348C_3675::E2348C_4522.EST3UTR
rpoE	yjfY.EST3UTR	10	u	12.8137	0.0345992	CDS	core	EST3UTR	core	NC_011601	2939212	2939476	-	NC_011601	4771740	4771773	-	9599	1624	19974953	E2348C_2850	E2348C_4522.EST3UTR	rpoE::yjfY.EST3UTR	E2348C_2850::E2348C_4522.EST3UTR
yliI.EST3UTR	ibpB	14	u	9.94015	0.00163031	EST3UTR	core	CDS	core	NC_011601	844234	844292	+	NC_011601	4162201	4162254	-	213	131286	19854673	E2348C_0788.EST3UTR	E2348C_3996	ibpB::yliI.EST3UTR	E2348C_3996::E2348C_0788.EST3UTR
rseB	E2348C_0010.AS	41	2	89.1516	7.80404e-57	CDS	core	AS	core	NC_011601	2938360	2938382	-	NC_011601	10774	10790	-	367	25013	19960765	E2348C_2848	E2348C_0010.AS	E2348C_0010.AS::rseB	E2348C_0010.AS::E2348C_2848
E2348C_0983	E2348C_0667.EST5UTR	10	u	1568.09	1.96904e-22	CDS	PP4	EST5UTR	PP2	NC_011601	1046075	1046346	-	NC_011601	728092	728126	-	69	1847	19984260	E2348C_0983	E2348C_0667.EST5UTR	E2348C_0667::E2348C_0983	E2348C_0667::E2348C_0983
macB	E2348C_0998.AS	27	2	29.4816	1.32935e-23	CDS	core	AS	PP4	NC_011601	920426	920459	+	NC_011601	1053140	1053145	-	11181	1636	19973342	E2348C_0876	E2348C_0998.AS	E2348C_0998.AS::macB	E2348C_0998.AS::E2348C_0876
bcr.yejG.IGR	E2348C_1013	23	u	8.09799	5.21325e-07	IGR	core	CDS	PP4	NC_011601	2409211	2409251	-	NC_011601	1060613	1060616	-	216	259387	19726560	E2348C_2329.E2348C_2328.IGR	E2348C_1013	E2348C_1013::bcr.yejG.IGR	E2348C_1013::E2348C_2329.E2348C_2328.IGR
dnaK.5UTR	E2348C_1013	43	u	3.98821	6.47002e-07	5UTR	core	CDS	PP4	NC_011601	13572	13599	+	NC_011601	1060614	1060652	-	820	259367	19725956	E2348C_0014.5UTR	E2348C_1013	E2348C_1013::dnaK	E2348C_1013::E2348C_0014
fdoG	E2348C_1013	24	1	17.0583	4.46948e-14	CDS	core	CDS	PP4	NC_011601	4394447	4394497	-	NC_011601	1060613	1060654	-	107	259386	19726669	E2348C_4197	E2348C_1013	E2348C_1013::fdoG	E2348C_1013::E2348C_4197
mcaS.ogt.IGR	E2348C_1013	29	u	3.97384	0.00495579	IGR	core	CDS	PP4	NC_011601	1568456	1568493	-	NC_011601	1060613	1060644	-	555	259381	19726221	E2348CN_ncR16.E2348C_1528.IGR	E2348C_1013	E2348C_1013::mcaS.ogt.IGR	E2348C_1013::E2348CN_ncR16.E2348C_1528.IGR
nlpD.E2348C_3010.IGR	E2348C_1013	160	1	3.96637	2.12355e-38	IGR	core	CDS	PP4	NC_011601	3102402	3102469	-	NC_011601	1060613	1060644	-	3069	259250	19723707	E2348C_3012.E2348C_3010.IGR	E2348C_1013	E2348C_1013::nlpD.E2348C_3010.IGR	E2348C_1013::E2348C_3012.E2348C_3010.IGR
phoQ	E2348C_1013	25	1	7.34084	3.62913e-07	CDS	core	CDS	PP4	NC_011601	1314617	1314653	-	NC_011601	1060613	1060651	-	259	259385	19726517	E2348C_1270	E2348C_1013	E2348C_1013::phoQ	E2348C_1013::E2348C_1270
E2348C_1091	rop.E2348_P3_01.IGR	28	1	104.337	1.40483e-39	CDS	IE2	IGR	EU580135.1	NC_011601	1154009	1154091	-	EU580135.1	859	863	-	682	7861	19977615	E2348C_1091	E2348_P3_02.E2348_P3_01.IGR	E2348C_1091::rop.E2348_P3_01.IGR	E2348C_1091::E2348_P3_02.E2348_P3_01.IGR
E2348C_1106.E2348C_1110.IGR	E2348C_1106.E2348C_1110.IGR	12	u	173.687	7.81227e-17	IGR	IE2	IGR	IE2	NC_011601	1171066	1171437	+	NC_011601	1170043	1170187	+	846	1632	19983696	E2348C_1106.E2348C_1110.IGR	E2348C_1106.E2348C_1110.IGR	E2348C_1106.E2348C_1110.IGR::E2348C_1106.E2348C_1110.IGR	E2348C_1106.E2348C_1110.IGR::E2348C_1106.E2348C_1110.IGR
cfa.5UTR	E2348C_1409.E2348C_1408.IGR	137	3	7.07472	1.26125e-60	5UTR	core	IGR	PP6	NC_011601	1812632	1812693	+	NC_011601	1444796	1444800	-	11226	34397	19940426	E2348C_1748.5UTR	E2348C_1409.E2348C_1408.IGR	E2348C_1409.E2348C_1408.IGR::cfa	E2348C_1409.E2348C_1408.IGR::E2348C_1748
gadX	E2348C_1409.E2348C_1408.IGR	75	3	10.0732	3.45014e-41	CDS	core	IGR	PP6	NC_011601	3910602	3910675	-	NC_011601	1444796	1444800	-	4310	34459	19947342	E2348C_3758	E2348C_1409.E2348C_1408.IGR	E2348C_1409.E2348C_1408.IGR::gadX	E2348C_1409.E2348C_1408.IGR::E2348C_3758
pcm	E2348C_1409.E2348C_1408.IGR	33	3	20.9701	4.08568e-25	CDS	core	IGR	PP6	NC_011601	3104001	3104068	-	NC_011601	1444795	1444800	-	910	34501	19950742	E2348C_3013	E2348C_1409.E2348C_1408.IGR	E2348C_1409.E2348C_1408.IGR::pcm	E2348C_1409.E2348C_1408.IGR::E2348C_3013
yagU.E2348C_0240.IGR	E2348C_1409.E2348C_1408.IGR	12	u	23.8322	1.30941e-06	IGR	core	IGR	PP6	NC_011601	273281	273286	-	NC_011601	1444796	1444797	-	291	34522	19951361	E2348C_0243.E2348C_0240.IGR	E2348C_1409.E2348C_1408.IGR	E2348C_1409.E2348C_1408.IGR::yagU.E2348C_0240.IGR	E2348C_1409.E2348C_1408.IGR::E2348C_0243.E2348C_0240.IGR
E2348C_1637.AS	ibpB	11	u	13.9984	0.00490138	AS	core	CDS	core	NC_011601	1701725	1701788	-	NC_011601	4162200	4162241	-	83	187444	19798648	E2348C_1637.AS	E2348C_3996	E2348C_1637.AS::ibpB	E2348C_1637.AS::E2348C_3996
E2348C_2969	E2348C_1797.btuC.IGR	42	2	205.41	1.03266e-73	CDS	core	IGR	PP7	NC_011601	3063361	3063428	+	NC_011601	1866638	1866720	-	556	7347	19978241	E2348C_2969	E2348C_1797.E2348C_1796.IGR	E2348C_1797.btuC.IGR::E2348C_2969	E2348C_1797.E2348C_1796.IGR::E2348C_2969
E2348C_2113	rop.E2348_P3_01.IGR	30	1	86.757	2.0445e-40	CDS	IE3	IGR	EU580135.1	NC_011601	2166914	2166999	-	EU580135.1	858	860	-	879	7859	19977418	E2348C_2113	E2348_P3_02.E2348_P3_01.IGR	E2348C_2113::rop.E2348_P3_01.IGR	E2348C_2113::E2348_P3_02.E2348_P3_01.IGR
E2348C_2114	ibpB	116	2	3.86424	8.3105e-26	CDS	IE3	CDS	core	NC_011601	2167617	2167753	+	NC_011601	4162199	4162270	-	3172	187339	19795559	E2348C_2114	E2348C_3996	E2348C_2114::ibpB	E2348C_2114::E2348C_3996
E2348C_2649	pasA.E2348C_0688.IGR	12	u	50.7869	1.64143e-10	CDS	PP9	IGR	PP2	NC_011601	2726107	2726117	+	NC_011601	743267	743293	-	938	5033	19980203	E2348C_2649	E2348CN_0003.E2348C_0688.IGR	E2348C_2649::pasA.E2348C_0688.IGR	E2348C_2649::E2348CN_0003.E2348C_0688.IGR
hdeB	E2348C_0271	17	u	6.65813	0.00696838	CDS	core	CDS	core	NC_011601	3901833	3901838	-	NC_011601	304413	304418	-	1020	49902	19935247	E2348C_3751	E2348C_0271	E2348C_0271::hdeB	E2348C_0271::E2348C_3751
perC.AS	E2348C_0271	31	2	60.4298	2.09945e-36	AS	NC_011603	CDS	core	NC_011603	18649	18700	-	NC_011601	304413	304430	-	205	49888	19936062	E2348_P1_022.AS	E2348C_0271	E2348C_0271::perC.AS	E2348C_0271::E2348_P1_022.AS
ytfJ.ytfK.IGR	E2348C_0271	19	u	8.30483	2.19908e-05	IGR	core	CDS	core	NC_011601	4796142	4796176	+	NC_011601	304414	304440	-	914	49900	19935353	E2348C_4546.E2348C_4547.IGR	E2348C_0271	E2348C_0271::ytfJ.ytfK.IGR	E2348C_0271::E2348C_4546.E2348C_4547.IGR
E2348C_2772	E2348C_2757.EST5UTR	10	u	850.807	2.21545e-19	CDS	PP10	EST5UTR	PP10	NC_011601	2845651	2845800	+	NC_011601	2837323	2837363	+	29	8097	19978050	E2348C_2772	E2348C_2757.EST5UTR	E2348C_2757::E2348C_2772	E2348C_2757::E2348C_2772
cfa.5UTR	E2348C_2757.EST5UTR	28	u	6.10501	4.11054e-07	5UTR	core	EST5UTR	PP10	NC_011601	1812644	1812695	+	NC_011601	2837354	2837363	+	11335	8079	19966744	E2348C_1748.5UTR	E2348C_2757.EST5UTR	E2348C_2757::cfa	E2348C_2757::E2348C_1748
purA	E2348C_2757.EST5UTR	14	u	76.4582	1.71417e-15	CDS	core	EST5UTR	PP10	NC_011601	4752046	4752072	+	NC_011601	2837307	2837363	+	452	8093	19977627	E2348C_4500	E2348C_2757.EST5UTR	E2348C_2757::purA	E2348C_2757::E2348C_4500
yfiD	E2348C_2757.EST5UTR	29	1	9.10734	6.48667e-12	CDS	core	EST5UTR	PP10	NC_011601	2945601	2945645	-	NC_011601	2837305	2837363	+	7872	8078	19970207	E2348C_2856	E2348C_2757.EST5UTR	E2348C_2757::yfiD	E2348C_2757::E2348C_2856
E2348C_2791.E2348C_2790.IGR	rop.E2348_P3_01.IGR	17	1	66.5784	6.91943e-19	IGR	IE4	IGR	EU580135.1	NC_011601	2866767	2866798	-	EU580135.1	859	863	-	648	7872	19977649	E2348C_2791.E2348C_2790.IGR	E2348_P3_02.E2348_P3_01.IGR	E2348C_2791.E2348C_2790.IGR::rop.E2348_P3_01.IGR	E2348C_2791.E2348C_2790.IGR::E2348_P3_02.E2348_P3_01.IGR
rop.E2348_P3_01.IGR	E2348C_2792	17	u	230.998	5.52309e-28	IGR	EU580135.1	CDS	IE4	EU580135.1	1138	1196	-	NC_011601	2869080	2869096	-	1905	772	19983492	E2348_P3_02.E2348_P3_01.IGR	E2348C_2792	E2348C_2792::rop.E2348_P3_01.IGR	E2348C_2792::E2348_P3_02.E2348_P3_01.IGR
E2348C_3236.E2348C_3234.IGR	adiA.adiY.IGR	10	u	370.444	1.95356e-16	IGR	IE6	IGR	core	NC_011601	3363846	3363906	-	NC_011601	4687893	4687901	-	365	1478	19984333	E2348C_3236.E2348C_3234.IGR	E2348C_4445.E2348C_4444.IGR	E2348C_3236.E2348C_3234.IGR::adiA.adiY.IGR	E2348C_3236.E2348C_3234.IGR::E2348C_4445.E2348C_4444.IGR
E2348C_3898	rop.E2348_P3_01.IGR	41	2	146.174	5.53177e-66	CDS	PP12	IGR	EU580135.1	NC_011601	4069406	4069472	-	EU580135.1	859	863	-	714	7848	19977583	E2348C_3898	E2348_P3_02.E2348_P3_01.IGR	E2348C_3898::rop.E2348_P3_01.IGR	E2348C_3898::E2348_P3_02.E2348_P3_01.IGR
E2348C_4084	adiA.adiY.IGR	27	2	468.077	1.86671e-55	CDS	core	IGR	core	NC_011601	4263554	4263644	+	NC_011601	4687893	4687928	-	789	1461	19983909	E2348C_4084	E2348C_4445.E2348C_4444.IGR	E2348C_4084::adiA.adiY.IGR	E2348C_4084::E2348C_4445.E2348C_4444.IGR
def	E2348C_0424.cueR.IGR	16	1	19.4645	3.08923e-09	CDS	core	IGR	core	NC_011601	3703312	3703363	+	NC_011601	475227	475256	-	1518	10816	19973836	E2348C_3549	E2348C_0424.E2348C_0422.IGR	E2348C_0424.cueR.IGR::def	E2348C_0424.E2348C_0422.IGR::E2348C_3549
xdhA	E2348C_0424.cueR.IGR	11	u	148.216	4.13361e-14	CDS	core	IGR	core	NC_011601	3227739	3227785	+	NC_011601	475227	475254	-	137	10821	19975217	E2348C_3118	E2348C_0424.E2348C_0422.IGR	E2348C_0424.cueR.IGR::xdhA	E2348C_0424.E2348C_0422.IGR::E2348C_3118
E2348_P1_033.perC.IGR	rop.E2348_P3_01.IGR	26	1	22.2244	1.62059e-19	IGR	NC_011603	IGR	EU580135.1	NC_011603	29071	29200	-	EU580135.1	859	862	-	2972	7863	19975325	E2348_P1_033.E2348_P1_022.IGR	E2348_P3_02.E2348_P3_01.IGR	E2348_P1_033.perC.IGR::rop.E2348_P3_01.IGR	E2348_P1_033.E2348_P1_022.IGR::E2348_P3_02.E2348_P3_01.IGR
bssR	E2348_P1_087.E2348_P1_090.IGR	49	2	171.767	4.57257e-83	CDS	core	IGR	NC_011603	NC_011601	842826	842960	+	NC_011603	77762	77766	+	8038	709	19977390	E2348C_0787	E2348_P1_087.E2348_P1_090.IGR	E2348_P1_087.E2348_P1_090.IGR::bssR	E2348_P1_087.E2348_P1_090.IGR::E2348C_0787
E2348_P1_112.repI.IGR	rop.E2348_P3_01.IGR	25	1	25.2903	6.42474e-20	IGR	NC_011603	IGR	EU580135.1	NC_011603	96	213	+	EU580135.1	859	861	-	2511	7864	19975786	E2348_P1_112.E2348_P1_001.IGR	E2348_P3_02.E2348_P3_01.IGR	E2348_P1_112.repI.IGR::rop.E2348_P3_01.IGR	E2348_P1_112.E2348_P1_001.IGR::E2348_P3_02.E2348_P3_01.IGR
E2348_P2_06.EST5UTR	tdcG	11	1	214.426	5.28046e-16	EST5UTR	NC_011602	CDS	core	NC_011602	3354	3720	+	NC_011601	3543218	3543225	-	574	1786	19983815	E2348_P2_06.EST5UTR	E2348C_3402	E2348_P2_06::tdcG	E2348_P2_06::E2348C_3402
E2348_P2_07.E2348_P2_08.IGR	ibpB	76	2	10.415	9.37618e-42	IGR	NC_011602	CDS	core	NC_011602	4801	5146	+	NC_011601	4162200	4162279	-	771	187379	19797960	E2348_P2_07.E2348_P2_08.IGR	E2348C_3996	E2348_P2_07.E2348_P2_08.IGR::ibpB	E2348_P2_07.E2348_P2_08.IGR::E2348C_3996
E2348C_0815	rop.E2348_P3_01.IGR	14	u	42.3307	5.28896e-12	CDS	PP3	IGR	EU580135.1	NC_011601	864111	864426	+	EU580135.1	859	862	-	839	7875	19977458	E2348C_0815	E2348_P3_02.E2348_P3_01.IGR	E2348C_0815::rop.E2348_P3_01.IGR	E2348C_0815::E2348_P3_02.E2348_P3_01.IGR
sepL	adiA.adiY.IGR	23	1	77.0645	9.41667e-29	CDS	(LEE)	IGR	core	NC_011601	4108242	4108296	-	NC_011601	4687894	4687900	-	4990	1195	19979978	E2348C_3937	E2348C_4445.E2348C_4444.IGR	adiA.adiY.IGR::sepL	E2348C_4445.E2348C_4444.IGR::E2348C_3937
aidB	ibpB	15	u	8.42761	0.0039573	CDS	core	CDS	core	NC_011601	4763114	4763203	+	NC_011601	4162200	4162272	-	188	187440	19798543	E2348C_4510	E2348C_3996	aidB::ibpB	E2348C_4510::E2348C_3996
amiA	rop.E2348_P3_01.IGR	109	3	33.967	5.39662e-116	CDS	core	IGR	EU580135.1	NC_011601	2705417	2705706	+	EU580135.1	859	862	-	8237	7780	19970060	E2348C_2619	E2348_P3_02.E2348_P3_01.IGR	amiA::rop.E2348_P3_01.IGR	E2348C_2619::E2348_P3_02.E2348_P3_01.IGR
ampH	rop.E2348_P3_01.IGR	12	u	49.0088	2.58628e-10	CDS	core	IGR	EU580135.1	NC_011601	355128	355427	-	EU580135.1	859	862	-	621	7877	19977676	E2348C_0312	E2348_P3_02.E2348_P3_01.IGR	ampH::rop.E2348_P3_01.IGR	E2348C_0312::E2348_P3_02.E2348_P3_01.IGR
arcB	ibpB	14	1	32.0798	8.23087e-10	CDS	core	CDS	core	NC_011601	3630527	3630557	-	NC_011601	4162201	4162272	-	66	131286	19854820	E2348C_3489	E2348C_3996	arcB::ibpB	E2348C_3489::E2348C_3996
arcB	rop.E2348_P3_01.IGR	14	u	53.4876	2.20352e-13	CDS	core	IGR	EU580135.1	NC_011601	3628948	3629200	-	EU580135.1	858	865	-	664	7875	19977633	E2348C_3489	E2348_P3_02.E2348_P3_01.IGR	arcB::rop.E2348_P3_01.IGR	E2348C_3489::E2348_P3_02.E2348_P3_01.IGR
aroE	rop.E2348_P3_01.IGR	15	u	150.428	3.14889e-21	CDS	core	IGR	EU580135.1	NC_011601	3699885	3699928	-	EU580135.1	859	862	-	253	7874	19978044	E2348C_3544	E2348_P3_02.E2348_P3_01.IGR	aroE::rop.E2348_P3_01.IGR	E2348C_3544::E2348_P3_02.E2348_P3_01.IGR
ibpB	aspS.5UTR	24	1	140.828	1.11136e-35	CDS	core	5UTR	core	NC_011601	4162309	4162318	-	NC_011601	2049410	2049491	-	24651	138	19961373	E2348C_3996	E2348C_1991.5UTR	aspS::ibpB	E2348C_1991::E2348C_3996
bfpA	fadA.fre.IGR	18	1	527.837	2.61138e-36	CDS	NC_011603	IGR	core	NC_011603	3113	3153	+	NC_011601	4343609	4343627	-	725	940	19984503	E2348_P1_003	E2348C_4157.E2348C_4156.IGR	bfpA::fadA.fre.IGR	E2348_P1_003::E2348C_4157.E2348C_4156.IGR
bssR	bolA.5UTR	61	1	11.9841	7.14446e-37	CDS	core	5UTR	core	NC_011601	842901	842995	+	NC_011601	413370	413723	+	6072	16735	19963318	E2348C_0787	E2348C_0370.5UTR	bolA::bssR	E2348C_0370::E2348C_0787
bssR	etk.appA.IGR	28	1	33.246	4.31749e-26	CDS	core	IGR	core	NC_011601	842904	843017	+	NC_011601	1029935	1030021	-	7019	2397	19976742	E2348C_0787	E2348C_0966.E2348C_0965.IGR	bssR::etk.appA.IGR	E2348C_0787::E2348C_0966.E2348C_0965.IGR
bssR	pasA.E2348C_0688.IGR	23	1	13.0237	1.09014e-11	CDS	core	IGR	PP2	NC_011601	842925	843002	+	NC_011601	743266	743294	-	7024	5022	19974117	E2348C_0787	E2348CN_0003.E2348C_0688.IGR	bssR::pasA.E2348C_0688.IGR	E2348C_0787::E2348CN_0003.E2348C_0688.IGR
bssR	slyB	10	u	37.5054	1.23539e-06	CDS	core	CDS	core	NC_011601	842905	842942	+	NC_011601	1795812	1795921	+	6123	870	19979183	E2348C_0787	E2348C_1728	bssR::slyB	E2348C_0787::E2348C_1728
yliI	bssR	15	u	11.5062	3.76079e-05	CDS	core	CDS	core	NC_011601	843803	844190	+	NC_011601	842628	842950	+	1939	13427	19970805	E2348C_0788	E2348C_0787	bssR::yliI	E2348C_0787::E2348C_0788
bssR	yohD	25	u	4.45897	0.00480097	CDS	core	CDS	core	NC_011601	842882	842998	+	NC_011601	2356772	2356777	+	8062	13884	19964215	E2348C_0787	E2348C_2283	bssR::yohD	E2348C_0787::E2348C_2283
btuD	rop.E2348_P3_01.IGR	13	u	274.797	5.61141e-21	CDS	core	IGR	EU580135.1	NC_011601	1864254	1864336	-	EU580135.1	859	862	-	120	7876	19978177	E2348C_1794	E2348_P3_02.E2348_P3_01.IGR	btuD::rop.E2348_P3_01.IGR	E2348C_1794::E2348_P3_02.E2348_P3_01.IGR
cesF	exuT.EST5UTR	15	u	20.604	1.09099e-08	CDS	(LEE)	EST5UTR	core	NC_011601	4116928	4116995	+	NC_011601	3530620	3530659	+	1004	14481	19970686	E2348C_3943	E2348C_3386.EST5UTR	cesF::exuT	E2348C_3943::E2348C_3386
dctA	ibpB	17	1	7.53956	0.00139501	CDS	core	CDS	core	NC_011601	3927708	3927882	-	NC_011601	4162201	4162265	-	341	131283	19854545	E2348C_3770	E2348C_3996	dctA::ibpB	E2348C_3770::E2348C_3996
ddl	tdcG	11	u	52.8374	2.26614e-09	CDS	core	CDS	core	NC_011601	109236	109335	+	NC_011601	3543187	3543221	-	418	9949	19975808	E2348C_0097	E2348C_3402	ddl::tdcG	E2348C_0097::E2348C_3402
ibpB	dinI	137	3	28.4615	2.04285e-136	CDS	core	CDS	core	NC_011601	4162301	4162365	-	NC_011601	1204712	1204826	-	24538	3915	19957596	E2348C_3996	E2348C_1151	dinI::ibpB	E2348C_1151::E2348C_3996
dksA.EST5UTR	fbaB.gatY.IGR	31	2	202.511	2.90684e-53	EST5UTR	core	IGR	core	NC_011601	166463	166581	-	NC_011601	2306264	2306266	-	1690	1810	19982655	E2348C_0148.EST5UTR	E2348C_2242.E2348C_2241.IGR	dksA::fbaB.gatY.IGR	E2348C_0148::E2348C_2242.E2348C_2241.IGR
dnaK.5UTR	ibpB	78	3	10.4985	3.29397e-43	5UTR	core	CDS	core	NC_011601	13545	13599	+	NC_011601	4162198	4162284	-	785	187377	19797946	E2348C_0014.5UTR	E2348C_3996	dnaK::ibpB	E2348C_0014::E2348C_3996
dnaK	rop.E2348_P3_01.IGR	10	u	25.3551	5.4572e-05	CDS	core	IGR	EU580135.1	NC_011601	14221	14298	+	EU580135.1	859	861	-	1000	7879	19977297	E2348C_0014	E2348_P3_02.E2348_P3_01.IGR	dnaK::rop.E2348_P3_01.IGR	E2348C_0014::E2348_P3_02.E2348_P3_01.IGR
dsbG.AS	mobA.E2348_P3_06.IGR	19	u	18.231	2.34975e-11	AS	core	IGR	EU580135.1	NC_011601	568856	568908	+	EU580135.1	4255	4291	+	1007	20662	19964498	E2348C_0507.AS	E2348_P3_04.E2348_P3_06.IGR	dsbG.AS::mobA.E2348_P3_06.IGR	E2348C_0507.AS::E2348_P3_04.E2348_P3_06.IGR
ompC.5UTR	eaeA	37	1	34.4922	1.56673e-36	5UTR	core	CDS	(LEE)	NC_011601	2439960	2440046	-	NC_011601	4110328	4110388	-	12632	1696	19971821	E2348C_2360.5UTR	E2348C_3939	eaeA::ompC	E2348C_3939::E2348C_2360
ompA.5UTR	etk.appA.IGR	24	u	8.50352	2.32267e-08	5UTR	core	IGR	core	NC_011601	1008043	1008159	-	NC_011601	1029935	1029966	-	25374	2220	19958568	E2348C_0943.5UTR	E2348C_0966.E2348C_0965.IGR	etk.appA.IGR::ompA	E2348C_0966.E2348C_0965.IGR::E2348C_0943
pfkA	exuT.EST5UTR	12	1	22.6657	2.02304e-06	CDS	core	EST5UTR	core	NC_011601	4422641	4423071	+	NC_011601	3530628	3530678	+	730	14484	19970960	E2348C_4220	E2348C_3386.EST5UTR	exuT::pfkA	E2348C_3386::E2348C_4220
ygeV	exuT	11	u	16.954	0.000416434	CDS	core	CDS	core	NC_011601	3231609	3231683	-	NC_011601	3530620	3530709	+	331	39099	19946745	E2348C_3121	E2348C_3386	exuT::ygeV	E2348C_3386::E2348C_3121
ompA.5UTR	fbaB.gatY.IGR	17	u	6.77973	0.0051071	5UTR	core	IGR	core	NC_011601	1008041	1008201	-	NC_011601	2306264	2306267	-	27435	1824	19956910	E2348C_0943.5UTR	E2348C_2242.E2348C_2241.IGR	fbaB.gatY.IGR::ompA	E2348C_2242.E2348C_2241.IGR::E2348C_0943
ydcH	fdoG	15	1	172.818	4.93182e-22	CDS	core	CDS	core	NC_011601	1616418	1616449	+	NC_011601	4394425	4394433	-	10199	170	19975802	E2348C_1569	E2348C_4197	fdoG::ydcH	E2348C_4197::E2348C_1569
fre	ibpB	95	2	4.16565	1.50517e-22	CDS	core	CDS	core	NC_011601	4343409	4343600	+	NC_011601	4162200	4162357	-	2300	196203	19787588	E2348C_4156	E2348C_3996	fre::ibpB	E2348C_4156::E2348C_3996
fruR	tdcG	28	1	98.6248	7.3913e-39	CDS	core	CDS	core	NC_011601	94126	94171	+	NC_011601	3543187	3543228	-	571	9932	19975655	E2348C_0085	E2348C_3402	fruR::tdcG	E2348C_0085::E2348C_3402
ftsI	ybhL	20	u	5.30217	0.0119084	CDS	core	CDS	core	NC_011601	98698	98703	+	NC_011601	786156	786205	+	13627	5527	19967012	E2348C_0089	E2348C_0738	ftsI::ybhL	E2348C_0089::E2348C_0738
gcvH	greA.5UTR	14	u	1153.68	8.32988e-32	CDS	core	5UTR	core	NC_011601	3276717	3276799	-	NC_011601	3607088	3607091	-	258	940	19984974	E2348C_3156	E2348C_3460.5UTR	gcvH::greA	E2348C_3156::E2348C_3460
grpE	ibpB	24	1	7.06186	1.58399e-06	CDS	core	CDS	core	NC_011601	2993593	2993675	-	NC_011601	4162201	4162273	-	514	131276	19854372	E2348C_2902	E2348C_3996	grpE::ibpB	E2348C_2902::E2348C_3996
hha.ylaC.IGR	rop.E2348_P3_01.IGR	15	1	37.8298	1.65673e-12	IGR	core	IGR	EU580135.1	NC_011601	440462	440497	-	EU580135.1	859	866	-	1006	7874	19977291	E2348C_0395.E2348C_0393.IGR	E2348_P3_02.E2348_P3_01.IGR	hha.ylaC.IGR::rop.E2348_P3_01.IGR	E2348C_0395.E2348C_0393.IGR::E2348_P3_02.E2348_P3_01.IGR
hha	tdcG	19	1	74.7145	1.39006e-22	CDS	core	CDS	core	NC_011601	440627	440692	-	NC_011601	3543188	3543226	-	511	9941	19975715	E2348C_0395	E2348C_3402	hha::tdcG	E2348C_0395::E2348C_3402
mobA.E2348_P3_06.IGR	hns	15	1	35.6595	3.81614e-12	IGR	EU580135.1	CDS	core	EU580135.1	4453	4567	+	NC_011601	1406657	1406743	-	5824	1443	19978904	E2348_P3_04.E2348_P3_06.IGR	E2348C_1364	hns::mobA.E2348_P3_06.IGR	E2348C_1364::E2348_P3_04.E2348_P3_06.IGR
hslU	rop.E2348_P3_01.IGR	13	u	50.5748	9.18323e-12	CDS	core	IGR	EU580135.1	NC_011601	4435977	4436231	-	EU580135.1	860	863	-	652	7876	19977645	E2348C_4235	E2348_P3_02.E2348_P3_01.IGR	hslU::rop.E2348_P3_01.IGR	E2348C_4235::E2348_P3_02.E2348_P3_01.IGR
ibpA.5UTR	ibpB	40	1	4.70017	2.53321e-08	5UTR	core	CDS	core	NC_011601	4163227	4163293	-	NC_011601	4162198	4162253	-	899	187415	19797832	E2348C_3997.5UTR	E2348C_3996	ibpA::ibpB	E2348C_3997::E2348C_3996
macA	ibpB	29	1	11.9663	1.78781e-14	CDS	core	CDS	core	NC_011601	917511	917728	+	NC_011601	4162200	4162273	-	256	187426	19798475	E2348C_0875	E2348C_3996	ibpB::macA	E2348C_3996::E2348C_0875
macB	ibpB	86	3	15.8885	3.34466e-62	CDS	core	CDS	core	NC_011601	920188	920198	+	NC_011601	4162201	4162273	-	819	131214	19854067	E2348C_0876	E2348C_3996	ibpB::macB	E2348C_3996::E2348C_0876
mntH	ibpB	35	1	3.42629	0.0037605	CDS	core	CDS	core	NC_011601	2668806	2669128	-	NC_011601	4162201	4162284	-	1545	131265	19853341	E2348C_2584	E2348C_3996	ibpB::mntH	E2348C_3996::E2348C_2584
nagE	ibpB	22	1	14.9207	8.5556e-12	CDS	core	CDS	core	NC_011601	625434	625480	+	NC_011601	4162201	4162270	-	223	131278	19854663	E2348C_0561	E2348C_3996	ibpB::nagE	E2348C_3996::E2348C_0561
nudH	ibpB	25	u	4.31621	0.0109107	CDS	core	CDS	core	NC_011601	3205917	3205973	-	NC_011601	4162201	4162279	-	876	131275	19854010	E2348C_3099	E2348C_3996	ibpB::nudH	E2348C_3996::E2348C_3099
parE	ibpB	39	u	3.49723	0.000282103	CDS	core	CDS	core	NC_011601	3462517	3462639	-	NC_011601	4162200	4162254	-	1178	187416	19797553	E2348C_3325	E2348C_3996	ibpB::parE	E2348C_3996::E2348C_3325
pyrH	ibpB	14	u	11.6975	0.000220549	CDS	core	CDS	core	NC_011601	202450	202547	+	NC_011601	4162201	4162274	-	181	131286	19854705	E2348C_0176	E2348C_3996	ibpB::pyrH	E2348C_3996::E2348C_0176
ibpB	rbsB	12	u	9.93044	0.0209361	CDS	core	CDS	core	NC_011601	4162306	4162323	-	NC_011601	4233747	4233791	+	24663	978	19960533	E2348C_3996	E2348C_4061	ibpB::rbsB	E2348C_3996::E2348C_4061
rbsB	ibpB	31	1	3.79819	0.00318589	CDS	core	CDS	core	NC_011601	4233703	4233789	+	NC_011601	4162201	4162351	-	1156	140112	19844887	E2348C_4061	E2348C_3996	ibpB::rbsB	E2348C_3996::E2348C_4061
rne	ibpB	29	u	4.3255	0.000623528	CDS	core	CDS	core	NC_011601	1228167	1228250	-	NC_011601	4162201	4162273	-	1014	131271	19853872	E2348C_1176	E2348C_3996	ibpB::rne	E2348C_3996::E2348C_1176
ubiH	ibpB	21	u	10.0372	9.67301e-08	CDS	core	CDS	core	NC_011601	3281008	3281189	-	NC_011601	4162200	4162272	-	221	187434	19798510	E2348C_3159	E2348C_3996	ibpB::ubiH	E2348C_3996::E2348C_3159
yaiL	ibpB	11	u	28.1954	4.37812e-06	CDS	core	CDS	core	NC_011601	342356	342400	+	NC_011601	4162201	4162249	-	59	131289	19854827	E2348C_0301	E2348C_3996	ibpB::yaiL	E2348C_3996::E2348C_0301
ycgB	ibpB	65	2	14.737	1.65097e-43	CDS	core	CDS	core	NC_011601	1342424	1342499	-	NC_011601	4162200	4162249	-	466	187390	19798265	E2348C_1307	E2348C_3996	ibpB::ycgB	E2348C_3996::E2348C_1307
yfcH	ibpB	24	u	7.92534	1.51491e-07	CDS	core	CDS	core	NC_011601	2544033	2544118	+	NC_011601	4162201	4162253	-	458	131276	19854428	E2348C_2444	E2348C_3996	ibpB::yfcH	E2348C_3996::E2348C_2444
yifL.5UTR	ibpB	11	u	59.4119	4.08803e-09	5UTR	core	CDS	core	NC_011601	4292794	4292796	+	NC_011601	4162201	4162281	-	28	131289	19854858	E2348C_4108.5UTR	E2348C_3996	ibpB::yifL	E2348C_3996::E2348C_4108
yqiB	ibpB	42	2	7.65411	2.53319e-16	CDS	core	CDS	core	NC_011601	3464321	3464362	-	NC_011601	4162201	4162267	-	830	131258	19854056	E2348C_3328	E2348C_3996	ibpB::yqiB	E2348C_3996::E2348C_3328
yrbD	ibpB	11	u	17.3284	0.000501747	CDS	core	CDS	core	NC_011601	3616118	3616136	-	NC_011601	4162201	4162272	-	96	131289	19854790	E2348C_3472	E2348C_3996	ibpB::yrbD	E2348C_3996::E2348C_3472
ytfH	ibpB	28	1	11.5536	1.94569e-13	CDS	core	CDS	core	NC_011601	4792308	4792361	+	NC_011601	4162200	4162246	-	256	187427	19798475	E2348C_4543	E2348C_3996	ibpB::ytfH	E2348C_3996::E2348C_4543
ydcH	katG	15	u	16.1347	3.39629e-07	CDS	core	CDS	core	NC_011601	1616408	1616531	+	NC_011601	4458358	4458669	+	11462	1620	19973089	E2348C_1569	E2348C_4251	katG::ydcH	E2348C_4251::E2348C_1569
malT	rop.E2348_P3_01.IGR	11	u	16.0121	0.000657815	CDS	core	IGR	EU580135.1	NC_011601	3802682	3803071	+	EU580135.1	859	862	-	1742	7878	19976555	E2348C_3663	E2348_P3_02.E2348_P3_01.IGR	malT::rop.E2348_P3_01.IGR	E2348C_3663::E2348_P3_02.E2348_P3_01.IGR
mdoG	rop.E2348_P3_01.IGR	11	u	68.8765	1.29283e-10	CDS	core	IGR	EU580135.1	NC_011601	1193312	1193374	+	EU580135.1	859	862	-	405	7878	19977892	E2348C_1139	E2348_P3_02.E2348_P3_01.IGR	mdoG::rop.E2348_P3_01.IGR	E2348C_1139::E2348_P3_02.E2348_P3_01.IGR
miaA	rop.E2348_P3_01.IGR	15	u	7.35955	0.0150047	CDS	core	IGR	EU580135.1	NC_011601	4747217	4747297	+	EU580135.1	859	863	-	5170	7874	19973127	E2348C_4494	E2348_P3_02.E2348_P3_01.IGR	miaA::rop.E2348_P3_01.IGR	E2348C_4494::E2348_P3_02.E2348_P3_01.IGR
mraW	tdcG	33	u	149.224	2.29949e-52	CDS	core	CDS	core	NC_011601	96502	96674	+	NC_011601	3543187	3543225	-	445	9927	19975781	E2348C_0087	E2348C_3402	mraW::tdcG	E2348C_0087::E2348C_3402
nemA	rop.E2348_P3_01.IGR	26	2	172.479	6.87505e-42	CDS	core	IGR	EU580135.1	NC_011601	1802449	1802611	+	EU580135.1	859	862	-	383	7863	19977914	E2348C_1737	E2348_P3_02.E2348_P3_01.IGR	nemA::rop.E2348_P3_01.IGR	E2348C_1737::E2348_P3_02.E2348_P3_01.IGR
nlpD.E2348C_3010.IGR	pasA.E2348C_0688.IGR	19	u	12.2804	2.35701e-08	IGR	core	IGR	PP2	NC_011601	3102381	3102442	-	NC_011601	743267	743296	-	6149	5026	19974992	E2348C_3012.E2348C_3010.IGR	E2348CN_0003.E2348C_0688.IGR	nlpD.E2348C_3010.IGR::pasA.E2348C_0688.IGR	E2348C_3012.E2348C_3010.IGR::E2348CN_0003.E2348C_0688.IGR
nuoC	rop.E2348_P3_01.IGR	76	2	803.033	1.79554e-178	CDS	core	IGR	EU580135.1	NC_011601	2525112	2525182	-	EU580135.1	859	865	-	242	7813	19978055	E2348C_2426	E2348_P3_02.E2348_P3_01.IGR	nuoC::rop.E2348_P3_01.IGR	E2348C_2426::E2348_P3_02.E2348_P3_01.IGR
ompA.5UTR	speB.EST5UTR	22	1	54.0794	1.01819e-23	5UTR	core	EST5UTR	core	NC_011601	1008092	1008202	-	NC_011601	3311455	3311482	-	27430	296	19958438	E2348C_0943.5UTR	E2348C_3189.EST5UTR	ompA::speB	E2348C_0943::E2348C_3189
ompC.5UTR	yhcN	49	2	17.2222	7.36209e-36	5UTR	core	CDS	core	NC_011601	2439985	2440060	-	NC_011601	3653941	3653979	+	12620	4502	19969015	E2348C_2360.5UTR	E2348C_3509	ompC::yhcN	E2348C_2360::E2348C_3509
pncB	rop.E2348_P3_01.IGR	14	u	246.644	2.35082e-22	CDS	core	IGR	EU580135.1	NC_011601	984807	984894	-	EU580135.1	858	862	-	144	7875	19978153	E2348C_0924	E2348_P3_02.E2348_P3_01.IGR	pncB::rop.E2348_P3_01.IGR	E2348C_0924::E2348_P3_02.E2348_P3_01.IGR
ppnK	rop.E2348_P3_01.IGR	12	u	97.8615	8.14603e-14	CDS	core	IGR	EU580135.1	NC_011601	2994998	2995282	+	EU580135.1	859	862	-	311	7877	19977986	E2348C_2903	E2348_P3_02.E2348_P3_01.IGR	ppnK::rop.E2348_P3_01.IGR	E2348C_2903::E2348_P3_02.E2348_P3_01.IGR
proP	proP.basS.IGR	10	u	169.914	4.94507e-13	CDS	core	IGR	core	NC_011601	4680408	4680877	+	NC_011601	4681917	4681997	+	5419	217	19980540	E2348C_4439	E2348C_4439.E2348C_4440.IGR	proP::proP.basS.IGR	E2348C_4439::E2348C_4439.E2348C_4440.IGR
raiA	rop.E2348_P3_01.IGR	20	3	19.595	2.52897e-13	CDS	core	IGR	EU580135.1	NC_011601	2969141	2969198	+	EU580135.1	859	862	-	2591	7869	19975706	E2348C_2871	E2348_P3_02.E2348_P3_01.IGR	raiA::rop.E2348_P3_01.IGR	E2348C_2871::E2348_P3_02.E2348_P3_01.IGR
raiA	rop.E2348_P3_01.IGR	171	3	135.59	5.81629e-284	CDS	core	IGR	EU580135.1	NC_011601	2969203	2969284	+	EU580135.1	859	867	-	3264	7718	19975033	E2348C_2871	E2348_P3_02.E2348_P3_01.IGR	raiA::rop.E2348_P3_01.IGR	E2348C_2871::E2348_P3_02.E2348_P3_01.IGR
repA	rop.E2348_P3_01.IGR	10	u	123.688	1.17171e-11	CDS	NC_011603	IGR	EU580135.1	NC_011603	31973	32055	-	EU580135.1	859	862	-	205	7879	19978092	E2348_P1_035	E2348_P3_02.E2348_P3_01.IGR	repA::rop.E2348_P3_01.IGR	E2348_P1_035::E2348_P3_02.E2348_P3_01.IGR
ychH	rimL.5UTR	22	1	23.5723	2.61227e-16	CDS	core	5UTR	core	NC_011601	1367945	1367981	+	NC_011601	1616518	1616577	+	4252	4385	19977527	E2348C_1328	E2348C_1570.5UTR	rimL::ychH	E2348C_1570::E2348C_1328
sepD	rop.E2348_P3_01.IGR	10	u	147.42	2.15403e-12	CDS	(LEE)	IGR	EU580135.1	NC_011601	4124808	4124850	+	EU580135.1	859	862	-	172	7879	19978125	E2348C_3954	E2348_P3_02.E2348_P3_01.IGR	rop.E2348_P3_01.IGR::sepD	E2348_P3_02.E2348_P3_01.IGR::E2348C_3954
sgrR	rop.E2348_P3_01.IGR	10	u	298.309	2.62828e-15	CDS	core	IGR	EU580135.1	NC_011601	84574	84663	-	EU580135.1	859	862	-	85	7879	19978212	E2348C_0075	E2348_P3_02.E2348_P3_01.IGR	rop.E2348_P3_01.IGR::sgrR	E2348_P3_02.E2348_P3_01.IGR::E2348C_0075
uspE	rop.E2348_P3_01.IGR	19	2	56.7414	2.09026e-20	CDS	core	IGR	EU580135.1	NC_011601	1566536	1566565	-	EU580135.1	859	862	-	850	7870	19977447	E2348C_1526	E2348_P3_02.E2348_P3_01.IGR	rop.E2348_P3_01.IGR::uspE	E2348_P3_02.E2348_P3_01.IGR::E2348C_1526
uspG	rop.E2348_P3_01.IGR	11	u	18.1598	0.000178348	CDS	core	IGR	EU580135.1	NC_011601	572447	572547	-	EU580135.1	858	863	-	1536	7878	19976761	E2348C_0510	E2348_P3_02.E2348_P3_01.IGR	rop.E2348_P3_01.IGR::uspG	E2348_P3_02.E2348_P3_01.IGR::E2348C_0510
yajC	rop.E2348_P3_01.IGR	16	u	22.4171	3.54213e-10	CDS	core	IGR	EU580135.1	NC_011601	386386	386535	+	EU580135.1	859	863	-	1811	7873	19976486	E2348C_0342	E2348_P3_02.E2348_P3_01.IGR	rop.E2348_P3_01.IGR::yajC	E2348_P3_02.E2348_P3_01.IGR::E2348C_0342
ybgE	rop.E2348_P3_01.IGR	57	3	40.1581	1.58106e-62	CDS	core	IGR	EU580135.1	NC_011601	688404	688506	+	EU580135.1	859	864	-	3620	7832	19974677	E2348C_0619	E2348_P3_02.E2348_P3_01.IGR	rop.E2348_P3_01.IGR::ybgE	E2348_P3_02.E2348_P3_01.IGR::E2348C_0619
ybhL	rop.E2348_P3_01.IGR	20	1	8.24051	6.35201e-06	CDS	core	IGR	EU580135.1	NC_011601	785979	786133	+	EU580135.1	859	862	-	6160	7869	19972137	E2348C_0738	E2348_P3_02.E2348_P3_01.IGR	rop.E2348_P3_01.IGR::ybhL	E2348_P3_02.E2348_P3_01.IGR::E2348C_0738
ycgB	rop.E2348_P3_01.IGR	58	2	263.282	1.81869e-109	CDS	core	IGR	EU580135.1	NC_011601	1343303	1343445	-	EU580135.1	859	865	-	562	7831	19977735	E2348C_1307	E2348_P3_02.E2348_P3_01.IGR	rop.E2348_P3_01.IGR::ycgB	E2348_P3_02.E2348_P3_01.IGR::E2348C_1307
yciM	rop.E2348_P3_01.IGR	11	u	30.0261	9.04106e-07	CDS	core	IGR	EU580135.1	NC_011601	1507782	1507918	+	EU580135.1	859	861	-	929	7878	19977368	E2348C_1472	E2348_P3_02.E2348_P3_01.IGR	rop.E2348_P3_01.IGR::yciM	E2348_P3_02.E2348_P3_01.IGR::E2348C_1472
yecN	rop.E2348_P3_01.IGR	34	2	68.4095	4.93385e-43	CDS	core	IGR	EU580135.1	NC_011601	2051223	2051378	+	EU580135.1	859	862	-	1264	7855	19977033	E2348C_1994	E2348_P3_02.E2348_P3_01.IGR	rop.E2348_P3_01.IGR::yecN	E2348_P3_02.E2348_P3_01.IGR::E2348C_1994
yfcH	rop.E2348_P3_01.IGR	11	u	175.442	6.15815e-15	CDS	core	IGR	EU580135.1	NC_011601	2543247	2543278	+	EU580135.1	859	863	-	159	7878	19978138	E2348C_2444	E2348_P3_02.E2348_P3_01.IGR	rop.E2348_P3_01.IGR::yfcH	E2348_P3_02.E2348_P3_01.IGR::E2348C_2444
yfiB	rop.E2348_P3_01.IGR	14	1	151.134	1.65267e-19	CDS	core	IGR	EU580135.1	NC_011601	2975647	2975813	+	EU580135.1	859	863	-	235	7875	19978062	E2348C_2879	E2348_P3_02.E2348_P3_01.IGR	rop.E2348_P3_01.IGR::yfiB	E2348_P3_02.E2348_P3_01.IGR::E2348C_2879
yhiP	rop.E2348_P3_01.IGR	95	2	61.4965	2.87138e-124	CDS	core	IGR	EU580135.1	NC_011601	3881608	3881857	+	EU580135.1	859	866	-	3959	7794	19974338	E2348C_3733	E2348_P3_02.E2348_P3_01.IGR	rop.E2348_P3_01.IGR::yhiP	E2348_P3_02.E2348_P3_01.IGR::E2348C_3733
yidP	rop.E2348_P3_01.IGR	38	2	102.321	4.12169e-55	CDS	core	IGR	EU580135.1	NC_011601	4161749	4161800	-	EU580135.1	859	864	-	945	7851	19977352	E2348C_3995	E2348_P3_02.E2348_P3_01.IGR	rop.E2348_P3_01.IGR::yidP	E2348_P3_02.E2348_P3_01.IGR::E2348C_3995
yieE	rop.E2348_P3_01.IGR	27	2	469.93	9.65498e-55	CDS	core	IGR	EU580135.1	NC_011601	4191212	4191235	+	EU580135.1	859	862	-	146	7862	19978151	E2348C_4023	E2348_P3_02.E2348_P3_01.IGR	rop.E2348_P3_01.IGR::yieE	E2348_P3_02.E2348_P3_01.IGR::E2348C_4023
yliI	rop.E2348_P3_01.IGR	17	1	13.4931	1.35541e-07	CDS	core	IGR	EU580135.1	NC_011601	843312	843438	+	EU580135.1	859	863	-	3197	7872	19975100	E2348C_0788	E2348_P3_02.E2348_P3_01.IGR	rop.E2348_P3_01.IGR::yliI	E2348_P3_02.E2348_P3_01.IGR::E2348C_0788
yncE	rop.E2348_P3_01.IGR	14	u	72.6301	3.42911e-15	CDS	core	IGR	EU580135.1	NC_011601	1636983	1637212	+	EU580135.1	859	864	-	489	7875	19977808	E2348C_1592	E2348_P3_02.E2348_P3_01.IGR	rop.E2348_P3_01.IGR::yncE	E2348_P3_02.E2348_P3_01.IGR::E2348C_1592
yraM	rop.E2348_P3_01.IGR	37	2	199.025	7.50966e-64	CDS	core	IGR	EU580135.1	NC_011601	3572279	3572479	+	EU580135.1	859	862	-	473	7852	19977824	E2348C_3429	E2348_P3_02.E2348_P3_01.IGR	rop.E2348_P3_01.IGR::yraM	E2348_P3_02.E2348_P3_01.IGR::E2348C_3429
ytfB	rop.E2348_P3_01.IGR	68	3	504.939	5.08934e-147	CDS	core	IGR	EU580135.1	NC_011601	4784822	4784995	-	EU580135.1	859	863	-	344	7821	19977953	E2348C_4536	E2348_P3_02.E2348_P3_01.IGR	rop.E2348_P3_01.IGR::ytfB	E2348_P3_02.E2348_P3_01.IGR::E2348C_4536
znuC	rop.E2348_P3_01.IGR	30	1	161.57	2.93921e-48	CDS	core	IGR	EU580135.1	NC_011601	2041870	2041991	+	EU580135.1	859	862	-	472	7859	19977825	E2348C_1983	E2348_P3_02.E2348_P3_01.IGR	rop.E2348_P3_01.IGR::znuC	E2348_P3_02.E2348_P3_01.IGR::E2348C_1983
stbB	tdcG	38	2	24.7796	1.91724e-32	CDS	NC_011603	CDS	core	NC_011603	88414	88674	-	NC_011601	3543187	3543235	-	3087	9922	19973139	E2348_P1_101	E2348C_3402	stbB::tdcG	E2348_P1_101::E2348C_3402
yahO	tdcG	18	1	221.881	2.72736e-29	CDS	core	CDS	core	NC_011601	325140	325284	+	NC_011601	3543187	3543228	-	163	9942	19976063	E2348C_0289	E2348C_3402	tdcG::yahO	E2348C_3402::E2348C_0289
ynfE	tdcG	15	u	64.5168	7.3338e-16	CDS	core	CDS	core	NC_011601	1733310	1733359	+	NC_011601	3543187	3543228	-	467	9945	19975759	E2348C_1671	E2348C_3402	tdcG::ynfE	E2348C_3402::E2348C_1671
ypfJ	tdcG	38	3	683.089	4.59989e-84	CDS	core	CDS	core	NC_011601	2791660	2791699	-	NC_011601	3543187	3543226	-	112	9922	19976114	E2348C_2712	E2348C_3402	tdcG::ypfJ	E2348C_3402::E2348C_2712
yqhC	tdcG	12	u	290.321	3.6016e-19	CDS	core	CDS	core	NC_011601	3428638	3428662	-	NC_011601	3543187	3543225	-	83	9948	19976143	E2348C_3296	E2348C_3402	tdcG::yqhC	E2348C_3402::E2348C_3296
ytfB	tdcG	10	u	1096.39	5.55116e-21	CDS	core	CDS	core	NC_011601	4784740	4784791	-	NC_011601	3543218	3543224	-	102	1787	19984287	E2348C_4536	E2348C_3402	tdcG::ytfB	E2348C_3402::E2348C_4536
zapA	tdcG	31	u	37.0993	8.4076e-31	CDS	core	CDS	core	NC_011601	3283394	3283582	+	NC_011601	3543187	3543225	-	1681	9929	19974545	E2348C_3162	E2348C_3402	tdcG::zapA	E2348C_3402::E2348C_3162
ydgU.asr.IGR	ybfA	14	u	113.929	6.17266e-18	IGR	core	CDS	core	NC_011601	1746944	1747072	-	NC_011601	658069	658073	+	1148	2139	19982885	E2348C_1682.E2348C_1681.IGR	E2348C_0589	ybfA::ydgU.asr.IGR	E2348C_0589::E2348C_1682.E2348C_1681.IGR

## Sheet: Summary
Table S3. RIL-Seq RNA pairs identified in unified libraries (Summary)
								Activating conditions		Non-activating conditions
RNA1 name	RNA2 name	RNA1 locus tag	RNA2 locus tag	Genomic annotation of RNA1	RNA1 origin	Genomic annotation of RNA2	RNA2 origin	# of libraries	# of chimeric fragments	# of libraries	# of chimeric fragments	K-12 homologous interaction
yqjC	uhpU	E2348C_3390	E2348CN_0040	CDS	core	sRNA	core	0	0	1	22	uhpT.EST3UTR,yqjC
uspD	uhpU	E2348C_4227	E2348CN_0040	CDS	core	sRNA	core	0	0	1	20	uhpT,uspD
yieE	spf	E2348C_4023	E2348C_ncR66	CDS	core	sRNA	core	1	16	0	0	spf,yieE
yggX	spf	E2348C_3215	E2348C_ncR66	CDS	core	sRNA	core	1	24	1	14	spf,yggX
yejA	spf	E2348C_2324	E2348C_ncR66	CDS	core	sRNA	core	1	47	0	0	spf,yejA
tktA	spf	E2348C_3187	E2348C_ncR66	CDS	core	sRNA	core	1	38	0	0	spf,tktA
tdcA.EST3UTR	spf	E2348C_3408.EST3UTR	E2348C_ncR66	EST3UTR	core	sRNA	core	0	0	2	40	spf,tdcB.tdcA.IGT
sucB.sucC.IGT	spf	E2348C_0606.E2348C_0607.IGT	E2348C_ncR66	IGT	core	sRNA	core	u	20	u	19	spf,sucB.sucC.IGT
sthA	spf	E2348C_4276	E2348C_ncR66	CDS	core	sRNA	core	2	51	1	43	spf,sthA
slyB	spf	E2348C_1728	E2348C_ncR66	CDS	core	sRNA	core	2	135	0	0	slyB,spf
yjdC	sdsR	E2348C_4461	E2348C_ncR26	CDS	core	sRNA	core	0	0	1	116	sdsR,yjdC
yegP	sdsR	E2348C_2223	E2348C_ncR26	CDS	core	sRNA	core	0	0	3	181	sdsR,yegP
ydcH	sdsR	E2348C_1569	E2348C_ncR26	CDS	core	sRNA	core	0	0	3	464	sdsR,ydcH
ycgB	sdsR	E2348C_1307	E2348C_ncR26	CDS	core	sRNA	core	0	0	1	208	sdsR,ycgB
uspB	sdsR	E2348C_3731	E2348C_ncR26	CDS	core	sRNA	core	0	0	1	141	sdsR,uspB
ytfM	sdsR	E2348C_4550	E2348C_ncR26	CDS	core	sRNA	core	0	0	2	293	sdsR,tamA
sbmA	yhcN.EST3UTR	E2348C_0313	E2348C_3509.EST3UTR	CDS	core	EST3UTR	core	0	0	2	51	sbmA,yhcN.EST3UTR
yiiU	ryhB	E2348C_4232	E2348C_ncR60	CDS	core	sRNA	core	1	38	u	15	ryhB,zapB
yncE	ryhB	E2348C_1592	E2348C_ncR60	CDS	core	sRNA	core	3	291	0	0	ryhB,yncE
ygiQ	ryhB	E2348C_3301	E2348C_ncR60	CDS	core	sRNA	core	2	44	0	0	ryhB,ygiQ
ydiJ	ryhB	E2348C_1772	E2348C_ncR60	CDS	core	sRNA	core	1	22	0	0	ryhB,ydiJ
ydfG	ryhB	E2348C_1659	E2348C_ncR60	CDS	core	sRNA	core	1	11	0	0	ryhB,ydfG
typA	ryhB	E2348C_4177	E2348C_ncR60	CDS	core	sRNA	core	1	29	0	0	ryhB,typA
sugE	ryhB	E2348C_4476	E2348C_ncR60	CDS	core	sRNA	core	u	13	0	0	ryhB,sugE
ryhB	sodB	E2348C_ncR60	E2348C_1742	sRNA	core	CDS	core	u	43	0	0	ryhB,sodB
sdhC	ryhB	E2348C_0601	E2348C_ncR60	CDS	core	sRNA	core	0	0	u	14	ryhB,sdhC
yrbL	rydC	E2348C_3486	E2348C_ncR19	CDS	core	sRNA	core	0	0	2	58	rydC,yrbL
rssB	sdsR	E2348C_1362	E2348C_ncR26	CDS	core	sRNA	core	0	0	1	90	rssB,sdsR
rssA	sdsR	E2348C_1361	E2348C_ncR26	CDS	core	sRNA	core	u	24	3	1356	rssA,sdsR
mraW	sdsR	E2348C_0087	E2348C_ncR26	CDS	core	sRNA	core	0	0	u	17	rsmH,sdsR
rraB	ryhB	E2348C_4579	E2348C_ncR60	CDS	core	sRNA	core	1	26	0	0	rraB,ryhB
rpsO	xylZ	E2348C_3446	E2348CN_0044	CDS	core	sRNA	core	0	0	u	12	rpsO,xylB.xylA.IGT
E2348C_ncR57	ryhB	E2348C_ncR57	E2348C_ncR60	ncRNA	core	sRNA	core	3	94	0	0	rpsO,ryhB
rpsJ	sdhX	E2348C_3584	E2348CN_0001	CDS	core	sRNA	core	0	0	1	28	rpsJ,sucD.EST3UTR
yqjH	rprA	E2348C_3363	E2348C_ncR22	CDS	core	sRNA	core	1	36	0	0	rprA,yqjH
yncL	rprA	E2348C_1585	E2348C_ncR22	CDS	core	sRNA	core	2	39	2	33	rprA,yncL
yfgM	rprA	E2348C_2796	E2348C_ncR22	CDS	core	sRNA	core	1	32	1	17	rprA,yfgM
zntB.ydaL.IGR	rprA	E2348C_1534.E2348C_1532.IGR	E2348C_ncR22	IGR	core	sRNA	core	2	36	1	23	rprA,ydaM
yciX.EST3UTR	rprA	E2348C_1467.EST3UTR	E2348C_ncR22	EST3UTR	core	sRNA	core	0	0	2	115	rprA,yciX
sbmA	rprA	E2348C_0313	E2348C_ncR22	CDS	core	sRNA	core	1	22	0	0	rprA,sbmA
rpoE	rprA	E2348C_2850	E2348C_ncR22	CDS	core	sRNA	core	u	12	0	0	rpoE,rprA
rplU	ryhB	E2348C_3465	E2348C_ncR60	CDS	core	sRNA	core	1	50	0	0	rplU,ryhB
rplL	ryhB	E2348C_4293	E2348C_ncR60	CDS	core	sRNA	core	1	62	0	0	rplL,ryhB
rrmJ	rprA	E2348C_3458	E2348C_ncR22	CDS	core	sRNA	core	1	18	u	10	rlmE,rprA
rcsB	rprA	E2348C_2362	E2348C_ncR22	CDS	core	sRNA	core	2	43	1	36	rcsB,rprA
rhoL	raiZ	E2348C_4082	E2348CN_0031	CDS	core	sRNA	core	0	0	2	35	raiA,rhoL
purH	spf	E2348C_4313	E2348C_ncR66	CDS	core	sRNA	core	3	141	0	0	purH,spf
sgrS	ptsG	E2348C_ncR03	E2348C_1193	sRNA	core	CDS	core	1	16	3	112	ptsG,sgrS
spf	pspH	E2348C_ncR66	E2348CN_0030	sRNA	core	sRNA	core	0	0	2	56	pspG.qor.IGR,spf
pspB	rprA	E2348C_1497	E2348C_ncR22	CDS	core	sRNA	core	u	12	u	15	pspB,rprA
proP	ryhB	E2348C_4439	E2348C_ncR60	CDS	core	sRNA	core	1	32	u	12	proP,ryhB
prlC	sdsR	E2348C_3735	E2348C_ncR26	CDS	core	sRNA	core	1	30	3	684	prlC,sdsR
pntB	spf	E2348C_1687	E2348C_ncR66	CDS	core	sRNA	core	3	70	0	0	pntB,spf
ydbK	oxyS	E2348C_1539	E2348C_ncR68	CDS	core	sRNA	core	0	0	2	32	oxyS,ydbK
tyrR	oxyS	E2348C_1516	E2348C_ncR68	CDS	core	sRNA	core	0	0	1	15	oxyS,tyrR
osmB.EST3UTR	rprA	E2348C_1475.EST3UTR	E2348C_ncR22	EST3UTR	core	sRNA	core	3	546	3	680	osmB.EST3UTR,rprA
omrB	yohN	E2348C_ncR48	E2348C_2252	sRNA	core	CDS	core	1	16	0	0	omrB,rcnB
ompC	yhcN	E2348C_2360	E2348C_3509	CDS	core	CDS	core	0	0	2	49	ompC,yhcN
ompA	tdcG.EST3UTR	E2348C_0943	E2348C_3402.EST3UTR	CDS	core	EST3UTR	core	0	0	3	361	ompA,tdcG
nuoF	ryhB	E2348C_2424	E2348C_ncR60	CDS	core	sRNA	core	0	0	u	10	nuoF,ryhB
nuoG.nuoF.IGT	ryhB	E2348C_2423.E2348C_2424.IGT	E2348C_ncR60	IGT	core	sRNA	core	1	53	0	0	nuoF,ryhB
nuoC	ryhB	E2348C_2426	E2348C_ncR60	CDS	core	sRNA	core	2	74	2	34	nuoC,ryhB
mrp	ryhB	E2348C_2259	E2348C_ncR60	CDS	core	sRNA	core	1	31	0	0	mrp,ryhB
mltD	rprA	E2348C_0211	E2348C_ncR22	CDS	core	sRNA	core	1	30	0	0	mltD,rprA
znuC	micL	E2348C_1983	E2348CN_0009	CDS	core	sRNA	core	0	0	1	32	micL,znuC
yliI	micL	E2348C_0788	E2348CN_0009	CDS	core	sRNA	core	0	0	2	34	micL,yliI
upp	micL	E2348C_2723	E2348CN_0009	CDS	core	sRNA	core	1	20	0	0	micL,upp
yjbJ	micF	E2348C_4360	E2348C_ncR35	CDS	core	sRNA	core	0	0	u	16	micF,yjbJ
[truncated: 1,396 more rows]
