# Supplementary material for: The impact of Hfq-mediated sRNA-mRNA interactome on the virulence of enteropathogenic Escherichia coli
Source: Sci Adv. 2021 Oct 27;7(44):eabi8228. doi: 10.1126/sciadv.abi8228 (PMC8550237; doi:10.1126/sciadv.abi8228)
Supplement: Supplementary file 2 — Tables S1 to S8 [file sciadv.abi8828_tables_s1_to_s8.zip › sciadv.abi8228_table_s4.xlsx]

## Sheet: legend
Supplementay Table S4. K-12 known sRNAs identified in EPEC
A compilation of known sRNAs from K-12 was prepared based on Hor et al (2020) and Bar et al (2021). To these were added rybA
EPEC homologs were identified by the following steps:
(i) Search for genes (or their synonyms) with similar names in the EPEC genes file (from BioCyc (Karp et al., 2019))
(ii) Search for homologs of K-12 sRNAs in EPEC E2348/69 by blastn (Altschul et al., 1997)
Sheet 1 - Legend
Sheet 2 - S4
K-12 name: Common name of the gene in K-12 MG1655
EPEC name: Common name of the genes file. If the gene was not annotated locus_tag is used
Locus tag: as described in Data file S3. Note that if the gene didn't appear in the BioCyc version 19.0 (Karp et al., 2019) the sRNA gene that was added was given a new locus tag beginning with E2348CN
Found in EPEC RIL-seq: If the sRNA was identified in S-chimera in EPEC RIL-seq, a ‘v’ is marked
Reference: The paper from which the K-12 coordinates were taken for the blast search
Note: remarks relevant to this sRNA
References
J. Hör, G. Matera, J. Vogel, S. Gottesman, G. Storz, Trans-Acting Small RNAs and Their Effects on Gene Expression in Escherichia coli and Salmonella enterica. EcoSal Plus 9, (2020).
A. Bar, L. Argaman, Y. Altuvia, H. Margalit, Prediction of Novel Bacterial Small RNAs From RIL-Seq RNA-RNA Interaction Data. Front Microbiol 12, 635070 (2021).
P. D. Karp et al., The BioCyc collection of microbial genomes and metabolic pathways. Brief Bioinform 20, 1085-1093 (2019).
S. F. Altschul et al., Gapped BLAST and PSI-BLAST: a new generation of protein database search programs. Nucleic Acids Res 25, 3389-3402 (1997).

## Sheet: S4
Supplementary Table S4 - K-12 known sRNAs identified in EPEC
K-12 name	EPEC name	Locus tag	Found in EPEC RIL-seq	Reference (see Legend)	Note
3'ESTleuZ	3'ESTleuZ	E2348CN_0010		Hör et al.
4.5S RNA	ffs	E2348C_ncR05		Hör et al.
6S RNA	ssrS	E2348C_ncR49		Hör et al.
AgrA	not found
AgrB	AgrB	E2348CN_0015		Hör et al.
ampG-int	ampG-int	E2348CN_0016		Hör et al.
arcZ	ryhA	E2348C_ncR58	v	Hör et al.	changed name to arcZ
arrS	arrS	E2348CN_0011	v	Hör et al.
AspX	AspX	E2348CN_0017		Hör et al.	aspA 3'
chiX	sroB	E2348C_ncR06	v	Hör et al.	changed name to chiX
cpxQ	cpxQ	E2348CN_0013	v	Hör et al.	cpxP.3UTR
cspE 3'	cspE3'	E2348CN_0018		Hör et al.
csrB	csrB	E2348C_ncR45		Hör et al.
csrC	csrC	E2348C_ncR67	v	Hör et al.
cyaR	ryeE	E2348C_ncR33	v	Hör et al.	changed name to cyaR
dicF	dicF_1	E2348C_ncR12	v	Hör et al.	dicF_2 E2348C_ncR15
dsrA	dsrA	E2348C_ncR29	v	Hör et al.
FimX	fimX	E2348CN_0019		Hör et al.	fimA 3'
FlgO	flgO	E2348CN_0020		Hör et al.	flgL 3'
FliX	fliX	E2348CN_0021	v	Hör et al.	fliC 3'
fnrS	fnrS	E2348CN_0007	v	Hör et al.
ftsI-int	ftsI-int	E2348CN_0023		Hör et al.
gadF	gadF	E2348CN_0012	v	Hör et al.
gadY	gadY	E2348C_ncR61	v	Hör et al.
gcvB	gcvB	E2348C_ncR46	v	Hör et al.
glmY	sroF	E2348C_ncR39		Hör et al.	changed name to glmY
glmZ	ryiA	E2348C_ncR65	v	Hör et al.	changed name to glmZ
glnZ	glnZ	E2348CN_0047	v	Hör et al.	partly similar
isrB	isrB	E2348C_ncR28		Hör et al.
IsrC	not found			Hör et al.
IstR	not found			Hör et al.
malH	malM3'	E2348CN_0024		Hör et al.
mcaS	mcsA	E2348CN_ncR16		Hör et al.	changed strand and position according to blast with the MG1655 sequence
malH	malH	E2348CN_0025	v	Hör et al.
MgrR	mgrR	E2348CN_0008	v	Hör et al.
micA	micA	E2348C_ncR44	v	Hör et al.
micC	micC	E2348C_ncR18		Hör et al.
micF	micF	E2348C_ncR35	v	Hör et al.
micL	micL	E2348CN_0009	v	Hör et al.	cutC 3'
MotR	motR	E2348CN_0026		Hör et al.	motA 5'
Och5	Och5	E2348CN_0027		Hör et al.
OhsC	ryfC	E2348C_ncR41	v	Hör et al.	changed name to ohsC
omrA	omrA	E2348C_ncR47	v	Hör et al.
omrB	omrB	E2348C_ncR48	v	Hör et al.
ompC 3'	ompC3'	E2348CN_0028		Hör et al.
OppX	oppX	E2348CN_0029	v	Hör et al.	oppA 5'
oxyS	oxyS	E2348C_ncR68	v	Hör et al.
PspH	pspH	E2348CN_0030	v	Hör et al.	pspG 3'
RaiZ	raiZ	E2348CN_0031	v	Hör et al.
RalA	not found			Hör et al.
RbsZ	rbsZ	E2348CN_0032	v	Hör et al.	rbsB 3'
RdlA	rdlA	E2348C_ncR14		Hör et al.
RdlB	not found			Hör et al.
RdlC	not found			Hör et al.
RdlD	rdlD_1	E2348C_ncR62		Hör et al.	rldD_2, E2348C_ncR63
RirA	rirA	E2348CN_0033		Hör et al.
RnpB	rnpB	E2348C_ncR55		Hör et al.
rprA	rprA	E2348C_ncR22	v	Hör et al.
rpsI 3'	rpsI3'	E2348CN_0022		Hör et al.
RseX	rseX	E2348C_ncR30		Hör et al.
RybB	rybB	E2348C_ncR09	v	Hör et al.
RydB	rydB	E2348C_ncR21		Hör et al.
RydC	rydC	E2348C_ncR19	v	Hör et al.
RyeA	ryeA	E2348C_ncR25		Hör et al.
RyfA	ryfA	E2348C_ncR38		Hör et al.
RyfD	ryfD	E2348C_ncR42	v	Hör et al.
RyhB	rhyB	E2348C_ncR60	v	Hör et al.	changed name toe RyhB
RyjA	ryjA	E2348C_ncR73		Hör et al.
RyjB	not found			Hör et al.
SdhX	sdhX	E2348CN_0001	x	Hör et al.	sucD 3'
SdsN	sdsN	E2348CN_0034		Hör et al.
sdsR	sdsR	E2348C_ncR26	v	Hör et al.	change in positions from EcoCyc,change name from ryeB
SgrS	sgrS	E2348C_ncR03	v	Hör et al.
SibA	not found			Hör et al.
sibB	ryeD	E2348C_ncR32	v	Hör et al.	changed name to sibB
sibC	rygC	E2348C_ncR50		Hör et al.	change name to sibC
sibD	rygD	E2348C_ncR53	v	Hör et al.	change name to sibD
sibE	not found			Hör et al.
SokB	sokB	E2348CN_0035	v	Hör et al.
SokC	sokC	E2348C_ncR01	v	Hör et al.
SokE	sokE	E2348CN_0036		Hör et al.
SokX	sokX	E2348CN_0037		Hör et al.
spf	spf	E2348C_ncR66	v	Hör et al.
spy 3'	spy3'	E2348CN_0038		Hör et al.
SraA	sraA	E2348CN_0039		Hör et al.
sraB	psrD	E2348C_ncR11	v	Hör et al.	changed name to sraB
SraG	psrO	E2348C_ncR56		Hör et al.	changed name to sraG
SroA	NA	E2348C_ncR02		Hör et al.	changed name to sroA
sroC	sroC	E2348C_ncR07	v	Hör et al.
sroD	sroD	E2348C_ncR23	v	Hör et al.
sroH	not found			Hör et al.
symR	not found			Hör et al.
ssrA	ssrA	E2348C_ncR43		Hör et al.
UhpU	uhpU	E2348CN_0040	v	Hör et al.	uhpT 3'
yrbL 3'	yrbL3'	E2348CN_0041		Hör et al.
rybA	rybA	E2348C_ncR08	v
aceK-int	aceK-int	E2348CN_0014		Bar et al.
narS-L	narS	E2348CN_0046	v	Bar et al.
AllZ	allZ	E2348CN_0042	v	Bar et al.
BhsB	bhsB	E2348CN_0043	v	Bar et al.
FadZ-L/S	poor match			Bar et al.
KilS	not found			Bar et al.
XylZ	xylZ	E2348CN_0044	v	Bar et al.
ZbiJ	zbiJ	E2348CN_6045	v	Bar et al.
