# Supplementary material for: The impact of Hfq-mediated sRNA-mRNA interactome on the virulence of enteropathogenic Escherichia coli
Source: Sci Adv. 2021 Oct 27;7(44):eabi8228. doi: 10.1126/sciadv.abi8228 (PMC8550237; doi:10.1126/sciadv.abi8228)
Supplement: Supplementary file 2 — Tables S1 to S8 [file sciadv.abi8828_tables_s1_to_s8.zip › sciadv.abi8228_table_s5.xlsx]

## Sheet: legend
Supplementary Table S5. Summary of genomic elements identified by RIL-seq
All S-chimeras identified in both conditions were split into their two RNA components. Each entry represents a single RNA component that was listed in at least one S-chimera in Supplementary table S3. Each RNA component has a single entry regardless of its position in the chimera (first or second) or its specific genomic coordinate. For the interacting partner counts, all CDS regions as well as 5…
The following information is displayed for each RNA component:
Sheet 1 - Legend
Sheet 2 - S5
Name: As described in Supplementary Table S3
Locus tag: As described in Supplementary Table S3
Genomic annotation: The genomic annotation of the RNA (e.g. CDS, 3'UTR), see Supplementary Material
Strand: The genome strand the sequence was mapped to
Longest U tract: Length of longest U-tract found for this RNA sequence (determined from the sequences over all chimeric fragments involving the RNA)
Origin: as described in Supplementary Table S3
# of unique interactions: Total Interactions : The number of different unique RNA partners found in the S-chimeras
# of unique interactions: sRNA interactions: same as above, summed only over non coding and sRNA derived partners
# of unique interactions: CDS & 5'UTR interactions: same as above, summed only over CDS and 5UTR (and EST5UTR) derived partners
# of unique interactions: 3'UTR & IGR interactions: same as above, summed only over 3UTR (and EST3UTR) and IGR derived partners
Total number of fragments: The total number of fragments in S-chimeras, presented for each of the conditions: activating (green shaded) and non-activating (pink shaded )
Fraction as RNA2: Fraction of fragments in S-chimeras in which the RNA was found as the second RNA in the chimera
accessory genome interaction fraction: Fraction of fragments in S-chimeras in which the intercating partner is encoded in a accessory genome region
Condition: activating and non-activating

## Sheet: S5
Supplementary Table S5 - Summary of genomic elements identified by RIL-seq
RNA name and genomic annotation						# of unique interactions				Total number of fragments		Fraction as RNA2		accessory genome interaction fraction
Name	Locus tag	Genomic annotation	strand	Longest U tract	Origin	Total interactions	sRNA interactions	CDS+5'UTR interactions	3'UTR+IGR interactions	Activating	Non activating	Activating	Non activating	Activating	Non activating
sdsR	E2348C_ncR26	sRNA	-	5	core	125	0	106	14	2239	20810	1	1	0.00535954	0.00100913
arcZ	E2348C_ncR58	sRNA	+	6	core	125	0	103	15	4790	10056	0.960125	0.915175	0.00375783	0.00208831
cyaR	E2348C_ncR33	sRNA	+	6	core	84	0	71	12	4299	7362	1	1	0.0037218	0.00176582
spf	E2348C_ncR66	sRNA	+	6	core	82	1	68	11	7925	387	0.883912	0.70801	0.00315457	0.00516796
mgrR	E2348CN_0008	sRNA	-	8	core	67	0	54	11	8205	920	0.832054	0.943478	0.0031688	0.0130435
cpxQ	E2348CN_0013	sRNA	+	7	core	65	1	57	6	4735	2622	0.852376	0.933638	0.00401267	0.00800915
gcvB	E2348C_ncR46	sRNA	+	8	core	64	1	55	7	3779	5883	0.695422	0.920279	0	0.00135985
ryhB	E2348C_ncR60	sRNA	-	5	core	64	1	54	4	5437	537	0.906198	0.975791	0.00331065	0
rprA	E2348C_ncR22	sRNA	+	8	core	59	0	50	9	3913	3329	1	1	0.00357782	0.00180234
rop.E2348_P3_01.IGR	E2348_P3_02.E2348_P3_01.IGR	IGR	-	4	EU580135.1	50	0	41	9	70	1419	1	0.98802	0.0285714	0.00704722
oxyS	E2348C_ncR68	sRNA	-	8	core	43	0	38	4	0	3231	0	0.917673	0	0.00216651
pasA	E2348CN_0003	sRNA	-	7	PP2	41	0	36	3	4983	116	0.936986	1	0.00461569	0.0258621
micA	E2348C_ncR44	sRNA	+	5	core	40	0	29	5	4000	4714	0.50825	0.797624	0.0005	0.000424268
fnrS	E2348CN_0007	sRNA	+	8	core	40	1	35	4	1554	7967	0.814028	0.856408	0.000643501	0.000125518
pasB	E2348CN_0006	sRNA	-	7	PP6	37	0	30	4	258	1820	1	0.986813	0.0193798	0.00549451
ibpB	E2348C_3996	CDS	-	7	core	34	1	27	4	11	1756	1	0.588838	0.0909091	0.00113895
pasC	E2348CN_0005	sRNA	-	7	PP5	31	0	25	3	1728	91	1	1	0.00578704	0.010989
arrS	E2348CN_0011	sRNA	-	4	core	28	0	24	3	328	2613	1	1	0.00304878	0.00267891
glnZ	E2348CN_0047	sRNA	-	6	core	26	0	18	6	2508	209	0.976475	1	0.00279107	0.00478469
pasD2	E2348CN_0002	sRNA	+	6	PP2	25	0	19	4	2731	137	0.975833	1	0.00402783	0.00729927
bhsB	E2348CN_0043	sRNA	+	7	core	23	1	20	0	99	1829	1	1	0	0.00164024
pasD1	E2348CN_0004	sRNA	+	8	PP4	21	0	18	3	1237	0	1	0	0.00727567	0
gadF	E2348CN_0012	sRNA	+	8	core	15	0	12	2	253	345	1	1	0.0158103	0.00289855
micL	E2348CN_0009	sRNA	-	7	core	13	0	12	1	702	468	0.863248	0.865385	0.002849	0.0042735
eaeA	E2348C_3939	CDS	-	4	(LEE)	12	10	1	0	998	372	0.289579	0.0994624	0.00601202	0.00268817
tdcG	E2348C_3402	CDS	-	6	core	12	0	12	0	0	264	0	1	0	0.00757576
raiZ	E2348CN_0031	sRNA	+	2	core	12	1	10	1	0	372	0	1	0	0.00806452
espC	E2348C_2915	CDS	-	5	IE5	11	9	1	1	1092	150	0.326923	0.126667	0.00641026	0.0133333
mcaS	E2348CN_ncR16	sRNA	-	7	core	10	0	7	3	903	211	0.604651	0.838863	0.00110742	0
bssR	E2348C_0787	CDS	+	3	core	10	3	4	3	0	373	0	0.0723861	0	0
bfpI	E2348_P1_013	CDS	+	7	NC_011603	10	8	0	2	1903	99	0.100368	0.10101	0.00578035	0.010101
sepL	E2348C_3937	CDS	-	3	(LEE)	10	9	0	1	1696	285	0	0	0.00117925	0
E2348C_1409.E2348C_1408.IGR	E2348C_1409.E2348C_1408.IGR	IGR	-	7	PP6	10	0	9	1	1215	257	1	1	0.00329218	0
E2348_P1_033.perC.IGR	E2348_P1_033.E2348_P1_022.IGR	IGR	-	3	NC_011603	10	6	3	1	1380	115	0.106522	0	0.00652174	0.00869565
mobA.E2348_P3_06.IGR	E2348_P3_04.E2348_P3_06.IGR	IGR	+	5	EU580135.1	9	2	4	2	371	151	0.444744	0.231788	0.00539084	0.013245
micF	E2348C_ncR35	sRNA	+	8	core	9	1	7	0	1134	639	1	1	0	0.00312989
lpp	E2348C_1762	CDS	+	3	core	9	7	0	2	706	449	0.072238	0.0935412	0.00141643	0
bfpC	E2348_P1_006	CDS	+	3	NC_011603	8	5	1	2	1836	82	0	0	0.00163399	0
cfa.5UTR	E2348C_1748.5UTR	5UTR	+	7	core	8	5	1	2	1513	872	0.0713814	0	0	0.00229358
E2348C_1013	E2348C_1013	CDS	-	6	PP4	8	0	4	4	900	304	1	1	0.00111111	0
xylZ	E2348CN_0044	sRNA	-	7	core	8	0	7	1	27	130	1	1	0.037037	0
gadY	E2348C_ncR61	sRNA	+	8	core	7	0	5	2	0	365	0	0.953425	0	0.00547945
E2348C_1079	E2348C_1079	CDS	-	3	IE2	7	7	0	0	216	18	0	0	0.00462963	0
bfpA	E2348_P1_003	CDS	+	4	NC_011603	7	5	0	2	967	136	0.0858325	0.154412	0.00310238	0.0147059
E2348C_0271	E2348C_0271	CDS	-	5	core	7	1	2	3	96	102	1	1	0.0104167	0.00980392
dsrA	E2348C_ncR29	sRNA	-	7	core	7	0	6	1	3756	1459	0.96459	0.954764	0.000532481	0
tir	E2348C_3941	CDS	-	5	(LEE)	7	6	0	1	632	136	0	0	0.00474684	0
dicF_1	E2348C_ncR12	sRNA	-	5	PP5	6	0	4	2	20	308	1	1	0	0
E2348C_2757.EST5UTR	E2348C_2757.EST5UTR	EST5UTR	+	7	PP10	6	0	5	1	40	98	1	1	0.025	0.0204082
omrB	E2348C_ncR48	sRNA	-	5	core	6	0	6	0	253	35	0.173913	0.4	0.0118577	0.0571429
uspE	E2348C_1526	CDS	-	3	core	6	5	0	1	0	329	0	0	0	0.00303951
nlpD	E2348C_3012	CDS	-	4	core	6	6	0	0	3736	1997	0.0187366	0.0155233	0	0
gdhA.EST3UTR	E2348C_1889.EST3UTR	EST3UTR	+	7	core	6	0	5	1	237	36	1	1	0.0168776	0.0277778
bfpE	E2348_P1_009	CDS	+	4	NC_011603	6	5	0	1	587	44	0.146508	0	0.00681431	0
tdcG.EST3UTR	E2348C_3402.EST3UTR	EST3UTR	-	6	core	6	0	6	0	0	471	0	1	0	0.00636943
cesF	E2348C_3943	CDS	+	7	(LEE)	6	3	2	1	438	54	0	0	0.00228311	0.0185185
zbiJ	E2348CN_6045	sRNA	-	7	core	6	0	4	2	43	159	1	1	0.0232558	0.00628931
galE	E2348C_2182	CDS	-	5	core	6	6	0	0	314	57	0.11465	0	0	0
perA	E2348_P1_020	CDS	+	7	NC_011603	6	4	1	1	571	0	0	0	0.00350263	0
sdhX	E2348CN_0001	sRNA	+	3	core	6	0	4	2	38	577	0.657895	0.696707	0	0
yhcN.EST3UTR	E2348C_3509.EST3UTR	EST3UTR	+	7	core	6	0	6	0	0	191	0	1	0	0
allZ	E2348CN_0042	sRNA	+	7	core	6	0	5	1	14	169	1	1	0	0
E2348C_0424.cueR.IGR	E2348C_0424.E2348C_0422.IGR	IGR	-	4	core	6	2	3	1	129	250	0.844961	0.16	0.0232558	0.004
ompA.5UTR	E2348C_0943.5UTR	5UTR	-	4	core	5	1	1	3	2631	3067	0.383124	0.172481	0	0
fabZ	E2348C_0185	CDS	+	4	core	5	5	0	0	369	63	0	0	0.00542005	0
E2348C_ncR36.E2348C_2757.IGR	E2348C_ncR36.E2348C_2757.IGR	IGR	+	4	PP10	5	0	4	1	37	88	1	1	0.027027	0.0227273
bfpD	E2348_P1_008	CDS	+	4	NC_011603	5	5	0	0	897	68	0	0	0	0
escD	E2348C_3938	CDS	+	3	(LEE)	5	2	2	1	92	13	0.293478	0	0.0326087	0
wbiN	E2348C_2181	CDS	-	6	core	5	5	0	0	999	1079	0.024024	0.0176089	0	0
pasA.E2348C_0688.IGR	E2348CN_0003.E2348C_0688.IGR	IGR	-	7	PP2	5	0	4	1	119	54	1	1	0.00840336	0.0185185
ydcH	E2348C_1569	CDS	+	5	core	5	2	2	1	0	571	0	0	0	0
spr.5UTR	E2348C_2322.5UTR	5UTR	+	4	core	5	5	0	0	618	180	0	0	0.00485437	0.00555556
mobA.EST3UTR	E2348_P3_04.EST3UTR	EST3UTR	+	6	EU580135.1	5	4	0	0	789	371	0.404309	0	0.00506971	0
yfbQ.lrhA.IGR	E2348C_2430.E2348C_2429.IGR	IGR	-	6	core	4	3	0	1	135	221	0	0	0	0.00452489
bfpB	E2348_P1_005	CDS	+	4	NC_011603	4	4	0	0	483	33	0.0952381	0	0.00621118	0.030303
E2348C_3931	E2348C_3931	CDS	-	5	(LEE)	4	4	0	0	378	28	0	0	0	0
omrA	E2348C_ncR47	sRNA	-	9	core	4	0	4	0	345	90	1	1	0.00869565	0.0111111
nlpD.E2348C_3010.IGR	E2348C_3012.E2348C_3010.IGR	IGR	-	5	core	4	1	1	2	648	235	0	0	0.00462963	0.012766
uspA.5UTR	E2348C_3732.5UTR	5UTR	+	3	core	4	4	0	0	128	134	0	0	0.015625	0.00746269
E2348C_1797.btuC.IGR	E2348C_1797.E2348C_1796.IGR	IGR	-	6	PP7	4	2	2	0	68	158	1	0.265823	0.0147059	0.00632911
sstT.5UTR	E2348C_3382.5UTR	5UTR	+	4	core	4	2	2	0	1131	1830	0	0	0	0
E2348C_0815	E2348C_0815	CDS	+	3	PP3	4	3	0	1	24	118	0	0	0	0.00847458
yliI	E2348C_0788	CDS	+	4	core	4	2	1	1	0	87	0	0	0	0.0114943
rfaS	E2348C_3877	CDS	-	5	core	4	4	0	0	159	0	0	0	0.00628931	0
hflX	E2348C_4496	CDS	+	7	core	4	3	0	1	22	1264	0	0	0	0.000791139
espD	E2348C_3935	CDS	-	4	(LEE)	4	4	0	0	688	53	0.0930233	0	0.00145349	0
map	E2348C_3942	CDS	-	6	(LEE)	4	4	0	0	128	67	0	0	0	0.0149254
ompC.5UTR	E2348C_2360.5UTR	5UTR	-	5	core	4	2	2	0	98	643	0	0	0.0102041	0.00155521
gltI.5UTR	E2348C_0548.5UTR	5UTR	-	5	core	4	4	0	0	286	80	0.286713	0.2125	0	0
perC	E2348_P1_022	CDS	+	5	NC_011603	4	3	1	0	1063	0	0	0	0.0028222	0
perB	E2348_P1_021	CDS	+	5	NC_011603	4	4	0	0	312	0	0	0	0.00641026	0
E2348_P2_06	E2348_P2_06	CDS	+	2	NC_011602	4	4	0	0	0	327	0	0	0	0
E2348C_1809	E2348C_1809	CDS	+	4	PP7	4	3	0	1	0	185	0	0	0	0
metV.E2348C_3081.IGR	E2348C_tRNA59.E2348C_3081.IGR	IGR	+	7	core	3	3	0	0	60	0	0	0	0.0333333	0
ompW	E2348C_1383	CDS	+	6	core	3	3	0	0	58	66	0	0	0.0172414	0.0151515
hdeB	E2348C_3751	CDS	-	5	core	3	2	1	0	37	47	0	0	0	0
gcvH	E2348C_3156	CDS	-	6	core	3	2	1	0	73	14	0	0	0	0
glmZ.hemY.IGR	E2348C_ncR65.E2348C_4100.IGR	IGR	+	7	core	3	0	2	0	16108	3569	1	1	0	0.000280191
E2348C_2494	E2348C_2494	CDS	-	6	PP8	3	3	0	0	62	261	1	0.773946	0	0.00383142
E2348C_4612	E2348C_4612	CDS	+	7	core	3	3	0	0	32	14	0	0	0	0
raiA	E2348C_2871	CDS	+	3	core	3	2	0	1	0	301	0	0	0	0.00664452
yhiP	E2348C_3733	CDS	+	6	core	3	2	0	1	0	379	0	0	0	0.00263852
grlR.EST5UTR	E2348C_3958.EST5UTR	EST5UTR	-	3	(LEE)	3	1	0	2	308	26	0.0844156	0	0.00974026	0
ytfJ.ytfK.IGR	E2348C_4546.E2348C_4547.IGR	IGR	+	3	core	3	2	1	0	0	50	0	0	0	0
grlA	E2348C_3957	CDS	-	6	(LEE)	3	3	0	0	1805	0	0.421607	0	0	0
adiA.adiY.IGR	E2348C_4445.E2348C_4444.IGR	IGR	-	7	core	3	0	2	1	13	60	1	1	0.0769231	0.0333333
E2348_P3_01	E2348_P3_01	CDS	+	8	EU580135.1	3	3	0	0	18	258	0	0	0	0
mobA	E2348_P3_04	CDS	+	3	EU580135.1	3	3	0	0	0	981	0	0	0	0
fre	E2348C_4156	CDS	+	3	core	3	2	1	0	0	141	0	0.212766	0	0
malH	E2348CN_0025	sRNA	-	7	core	3	0	2	1	58	399	1	1	0.0172414	0.00250627
hns	E2348C_1364	CDS	-	3	core	3	2	0	1	314	160	0.200637	0.3125	0	0.00625
yjfY.EST3UTR	E2348C_4522.EST3UTR	EST3UTR	-	7	core	3	0	3	0	0	51	0	1	0	0
dksA	E2348C_0148	CDS	-	2	core	3	3	0	0	15	176	0	0	0	0
traT	E2348_P1_046	CDS	-	4	NC_011603	3	2	0	1	76	70	0	0	0	0
E2348C_0995	E2348C_0995	CDS	-	4	PP4	3	3	0	0	10	135	0	0	0	0
E2348C_2792	E2348C_2792	CDS	-	3	IE4	3	2	0	1	0	129	0	0.131783	0	0.00775194
gltB	E2348C_3491	CDS	+	3	core	3	3	0	0	134	0	0	0	0	0
E2348C_3898	E2348C_3898	CDS	-	3	PP12	3	2	0	1	13	63	0	0	0	0.015873
aspA	E2348C_4465	CDS	-	6	core	3	3	0	0	35	291	0	0	0	0
E2348C_2919.E2348C_2918.IGR	E2348C_2919.E2348C_2918.IGR	IGR	-	4	IE5	3	3	0	0	135	0	0.0740741	0	0.0222222	0
iscR.5UTR	E2348C_2814.5UTR	5UTR	-	4	core	3	2	0	1	664	1708	0	0	0	0
dnaK.5UTR	E2348C_0014.5UTR	5UTR	+	3	core	3	1	2	0	28	149	0	0	0.0357143	0.00671141
bfpF	E2348_P1_010	CDS	+	7	NC_011603	3	3	0	0	250	237	0	0	0	0
bfpP	E2348_P1_011	CDS	+	5	NC_011603	3	2	0	1	277	0	0	0	0.00361011	0
bfpJ	E2348_P1_014	CDS	+	3	NC_011603	3	3	0	0	802	0	0	0	0.00249377	0
lpd	E2348C_0119	CDS	+	3	core	3	3	0	0	154	88	0	0.443182	0	0
yagU.E2348C_0240.IGR	E2348C_0243.E2348C_0240.IGR	IGR	-	6	core	3	1	1	1	50	12	1	0	0.02	0.0833333
chpA	E2348C_3049	CDS	-	3	core	3	3	0	0	35	22	0	0	0.0571429	0
ler	E2348C_3968	CDS	-	4	(LEE)	3	3	0	0	909	0	0	0	0.00110011	0
cesF.map.IGR	E2348C_3943.E2348C_3942.IGR	IGR	-	4	(LEE)	3	3	0	0	578	0	0	0	0.0017301	0
E2348C_3898.EST3UTR	E2348C_3898.EST3UTR	EST3UTR	-	3	PP12	3	2	1	0	0	91	0	0	0	0.010989
ilvC.5UTR	E2348C_4076.5UTR	5UTR	+	4	core	3	3	0	0	155	0	0	0	0.0129032	0
uhpU	E2348CN_0040	sRNA	-	7	core	3	0	2	1	0	84	0	0.845238	0	0
sbmA.5UTR	E2348C_0313.5UTR	5UTR	+	6	core	3	3	0	0	59	48	0	0	0	0
E2348C_0684	E2348C_0684	CDS	-	5	PP2	3	3	0	0	141	0	0	0	0.0070922	0
fdoG	E2348C_4197	CDS	-	4	core	3	1	2	0	15	527	0	0.360531	0	0
ybfA	E2348C_0589	CDS	+	5	core	3	2	0	1	0	600	0	0.585	0	0
tsx.5UTR	E2348C_0346.5UTR	5UTR	-	5	core	3	2	0	1	594	0	0.405724	0	0	0
btuB	E2348C_4282	CDS	+	4	core	3	2	0	1	10	87	1	0	0.1	0
fieF	E2348C_4219	CDS	+	5	core	3	3	0	0	10	65	0	0	0	0
osmB.EST3UTR	E2348C_1475.EST3UTR	EST3UTR	-	5	core	3	2	1	0	546	713	0	0	0	0
iscR	E2348C_2814	CDS	-	4	core	3	3	0	0	0	186	0	0.317204	0	0
perC.E2348_P1_033.IGR	E2348_P1_022.E2348_P1_033.IGR	IGR	+	4	NC_011603	3	1	0	2	29	15	0	0	0.0344828	0
oppA	E2348C_1369	CDS	+	4	core	3	3	0	0	42	45	0.261905	0.711111	0	0
sgrS	E2348C_ncR03	sRNA	+	6	core	3	0	2	1	16	181	0	0.712707	0	0
chiX	E2348C_ncR06	sRNA	+	7	core	3	0	3	0	2124	2405	1	1	0	0
fbaB.gatY.IGR	E2348C_2242.E2348C_2241.IGR	IGR	-	8	core	3	1	2	0	0	66	0	1	0	0
E2348_P2_05	E2348_P2_05	CDS	-	5	NC_011602	3	3	0	0	90	31	0	0	0	0
emrA	E2348C_2949	CDS	+	5	core	3	2	0	1	52	0	0	0	0.0192308	0
yieE	E2348C_4023	CDS	+	4	core	3	2	0	1	16	43	0	0	0	0.0232558
sulII.E2348_P2_mR_1.IGR	E2348_P2_01.E2348_P2_mR_1.IGR	IGR	-	6	NC_011602	3	3	0	0	616	203	0	0	0	0
gadC	E2348C_1619	CDS	-	6	core	3	3	0	0	26	146	0	0	0	0
yebO	E2348C_1949	CDS	-	6	core	3	3	0	0	206	501	0	0	0.00485437	0
cydA.5UTR	E2348C_0616.5UTR	5UTR	+	6	core	3	3	0	0	54	84	0	0	0	0
ompF	E2348C_0922	CDS	-	5	core	3	3	0	0	1089	545	0	0	0	0
clpS	E2348C_0878	CDS	+	4	core	3	3	0	0	14	215	0	0	0	0
yfdY	E2348C_2570	CDS	-	3	core	3	3	0	0	14	494	0	0	0	0
E2348C_2790	E2348C_2790	CDS	-	3	IE4	3	3	0	0	0	208	0	0	0	0
E2348C_2788	E2348C_2788	CDS	-	4	IE4	3	2	0	1	50	13	0	0	0.02	0
grxC	E2348C_3859	CDS	-	5	core	2	2	0	0	40	304	0	0	0	0
gpsA	E2348C_3857	CDS	-	3	core	2	2	0	0	425	424	0	0	0	0
cesT.tir.IGT	E2348C_3940.E2348C_3941.IGT	IGT	-	4	(LEE)	2	1	1	0	1802	50	0.530522	0.46	0.000554939	0
etk.appA.IGR	E2348C_0966.E2348C_0965.IGR	IGR	-	7	core	2	0	2	0	30	52	1	1	0	0
E2348C_2114	E2348C_2114	CDS	+	5	IE3	2	1	1	0	0	271	0	0	0	0
fdhD.fdoG.IGR	E2348C_4198.E2348C_4197.IGR	IGR	-	7	core	2	2	0	0	34	675	0	0	0	0
dmsC	E2348C_0892	CDS	+	4	core	2	2	0	0	0	25	0	0.56	0	0
cspD.5UTR	E2348C_0877.5UTR	5UTR	-	4	core	2	2	0	0	0	55	0	0	0	0
glpA	E2348C_2384	CDS	+	4	core	2	2	0	0	0	235	0	0	0	0
lpxC.3UTR	E2348C_0101.3UTR	3UTR	+	8	core	2	0	1	1	12	11	1	1	0	0
ryfD	E2348C_ncR42	sRNA	-	4	core	2	1	1	0	31	712	1	0.0477528	0	0
bfpG	E2348_P1_004	CDS	+	9	NC_011603	2	2	0	0	1432	265	0	0.0867925	0	0
lrp	E2348C_0885	CDS	+	3	core	2	2	0	0	54	27	0	0	0	0
rpsF	E2348C_4523	CDS	+	5	core	2	1	0	1	12	19	0	0	0	0
gcvT	E2348C_3157	CDS	-	3	core	2	2	0	0	29	152	0	0.467105	0	0
fliX	E2348CN_0021	sRNA	-	7	core	2	0	2	0	0	48	0	1	0	0
dppA.5UTR	E2348C_3792.5UTR	5UTR	-	3	core	2	1	0	1	554	218	0.128159	0.169725	0	0
ybhL	E2348C_0738	CDS	+	7	core	2	0	1	1	0	40	0	0.5	0	0
csgD.5UTR	E2348C_1130.5UTR	5UTR	-	4	core	2	2	0	0	345	157	0	0	0	0
serS.dmsB.IGR	E2348C_0889.E2348C_0891.IGR	IGR	+	4	core	2	2	0	0	53	219	0	0	0	0
E2348C_3964	E2348C_3964	CDS	-	4	(LEE)	2	2	0	0	58	11	0	0	0	0
escT	E2348C_3961	CDS	-	5	(LEE)	2	2	0	0	174	0	0	0	0.0114943	0
grlR	E2348C_3958	CDS	-	3	(LEE)	2	2	0	0	267	15	0	0	0	0
cesD	E2348C_3956	CDS	+	4	(LEE)	2	2	0	0	123	0	0	0	0	0
escC	E2348C_3955	CDS	+	4	(LEE)	2	1	0	1	14	10	0	0	0	0
yhbU	E2348C_3439	CDS	+	4	core	2	2	0	0	0	130	0	0.3	0	0
E2348C_2737	E2348C_2737	CDS	+	3	PP10	2	2	0	0	36	0	0	0	0.0277778	0
E2348C_3234	E2348C_3234	CDS	+	2	IE6	2	2	0	0	59	0	0	0	0	0
yncL	E2348C_1585	CDS	-	4	core	2	2	0	0	79	33	0	0	0	0
wzy	E2348C_2173	CDS	-	6	core	2	2	0	0	53	0	0	0	0.0188679	0
secG.5UTR	E2348C_3454.5UTR	5UTR	-	3	core	2	2	0	0	29	0	0	0	0	0
fliY	E2348C_2038	CDS	-	4	core	2	2	0	0	10	1085	0	0	0	0
katG.metF.IGR	E2348C_4251.E2348C_4250.IGR	IGR	-	4	core	2	2	0	0	15	96	0	0	0	0
nuoC	E2348C_2426	CDS	-	4	core	2	1	0	1	74	110	0	0	0	0.00909091
hha	E2348C_0395	CDS	-	3	core	2	1	1	0	0	51	0	0	0	0.0196078
trmJ	E2348C_2815	CDS	-	4	core	2	2	0	0	64	225	0.703125	0.613333	0	0
ahpC.5UTR	E2348C_0508.5UTR	5UTR	+	5	core	2	2	0	0	47	399	0	0.0300752	0.0212766	0
E2348C_2894.rplS.IGR	E2348C_2894.E2348C_2895.IGR	IGR	+	3	PP11	2	2	0	0	15	21	0	0	0.0666667	0
ygdQ	E2348C_3102	CDS	+	7	core	2	1	0	1	721	89	0.0402219	0	0	0
ycgB	E2348C_1307	CDS	-	3	core	2	0	1	1	0	123	0	0	0	0.00813008
ychH	E2348C_1328	CDS	+	4	core	2	1	1	0	0	277	0	0	0	0
dxr.EST3UTR	E2348C_0178.EST3UTR	EST3UTR	+	4	core	2	1	0	1	0	27	0	0	0	0.037037
cybC	E2348C_4562	CDS	+	3	core	2	2	0	0	40	166	0	0	0	0
yqeB	E2348C_3127	CDS	-	3	core	2	2	0	0	0	331	0	0	0	0
dsbG.AS	E2348C_0507.AS	AS	+	5	core	2	0	0	2	18	19	0	0	0.0555556	0.0526316
mdoG	E2348C_1139	CDS	+	2	core	2	1	0	1	0	22	0	0	0	0.0454545
yfgA	E2348C_2799	CDS	-	3	core	2	2	0	0	10	38	0	0	0	0
ddl	E2348C_0097	CDS	+	4	core	2	1	1	0	0	22	0	0	0	0
yfgM	E2348C_2796	CDS	-	3	core	2	2	0	0	75	17	0	0	0	0
E2348C_4590	E2348C_4590	CDS	-	5	PP13	2	2	0	0	15	11	0	0	0	0
ybaW	E2348C_0378	CDS	+	6	core	2	2	0	0	0	92	0	0	0	0
ftsB	E2348C_3018	CDS	-	5	core	2	2	0	0	25	105	0	0	0.04	0
yfiD.5UTR	E2348C_2856.5UTR	5UTR	-	4	core	2	2	0	0	100	105	0	0	0.01	0.00952381
chuS	E2348C_3742	CDS	-	4	core	2	2	0	0	33	0	0	0	0	0
focA.5UTR	E2348C_0897.5UTR	5UTR	-	4	core	2	2	0	0	31	0	0	0	0	0
ptsI	E2348C_2602	CDS	+	4	core	2	2	0	0	10	29	0	0	0	0
aroE	E2348C_3544	CDS	-	3	core	2	1	0	1	0	187	0	0	0	0.00534759
E2348C_0010	E2348C_0010	CDS	+	3	core	2	2	0	0	0	55	0	0	0	0
dnaK	E2348C_0014	CDS	+	3	core	2	1	0	1	0	24	0	0	0	0.0416667
arcB	E2348C_3489	CDS	-	3	core	2	0	1	1	0	28	0	0	0	0.0357143
E2348C_2105	E2348C_2105	CDS	-	4	IE3	2	2	0	0	28	0	0	0	0.0714286	0
yohD	E2348C_2283	CDS	+	5	core	2	1	1	0	0	67	0	0.373134	0	0
aceE	E2348C_0117	CDS	+	5	core	2	2	0	0	343	0	0	0	0.0058309	0
ftsA.EST3UTR	E2348C_0099.EST3UTR	EST3UTR	+	5	core	2	1	0	1	14	11	0	0	0	0
citA.5UTR	E2348C_0520.5UTR	5UTR	+	4	core	2	2	0	0	50	0	0	0	0.04	0
exuT.EST5UTR	E2348C_3386.EST5UTR	EST5UTR	+	8	core	2	0	2	0	0	27	0	1	0	0.037037
yiiU	E2348C_4232	CDS	+	3	core	2	2	0	0	51	15	0	0	0	0
E2348C_0723	E2348C_0723	CDS	-	3	PP2	2	2	0	0	80	21	0	0	0	0
ttcA.uspF.IGR	E2348C_1536.E2348C_1537.IGR	IGR	+	3	core	2	2	0	0	27	0	0	0	0.037037	0
frr	E2348C_0177	CDS	+	4	core	2	2	0	0	34	0	0	0	0.0588235	0
map.tir.IGR	E2348C_3942.E2348C_3941.IGR	IGR	-	8	(LEE)	2	2	0	0	425	40	0	0	0	0
escD.EST3UTR	E2348C_3938.EST3UTR	EST3UTR	+	6	(LEE)	2	0	1	1	102	0	1	0	0.00980392	0
bfpH	E2348_P1_012	CDS	+	4	NC_011603	2	2	0	0	788	211	0.0418782	0	0.00126904	0
fabR	E2348C_4279	CDS	+	3	core	2	2	0	0	262	50	0	0	0	0.02
sroC	E2348C_ncR07	sRNA	-	3	core	2	1	0	1	2085	1222	0.453237	0	0	0
ibpB.EST3UTR	E2348C_3996.EST3UTR	EST3UTR	-	7	core	2	0	2	0	16	1800	1	1	0.0625	0.000555556
ytfB	E2348C_4536	CDS	-	4	core	2	0	1	1	0	78	0	0	0	0.0128205
E2348C_1084.E2348C_1080.IGR	E2348C_1084.E2348C_1080.IGR	IGR	-	6	IE2	2	1	1	0	72	19	0	0	0.0138889	0
fabF	E2348C_1187	CDS	+	4	core	2	2	0	0	0	53	0	0	0	0
bcr.yejG.IGR	E2348C_2329.E2348C_2328.IGR	IGR	-	3	core	2	1	1	0	13	23	0	0	0	0.0434783
eptB.5UTR	E2348C_3793.5UTR	5UTR	-	6	core	2	1	0	1	1458	105	0	0	0.000685871	0
ygeV	E2348C_3121	CDS	-	3	core	2	1	1	0	0	59	0	0	0	0.0338983
E2348C_2916.espC.IGR	E2348C_2916.E2348C_2915.IGR	IGR	-	8	IE5	2	2	0	0	267	0	0.168539	0	0	0
E2348C_3965	E2348C_3965	CDS	-	4	(LEE)	2	1	0	1	30	0	0	0	0.0333333	0
E2348C_3966	E2348C_3966	CDS	-	3	(LEE)	2	2	0	0	380	0	0.884211	0	0.00263158	0
E2348C_3967	E2348C_3967	CDS	-	5	(LEE)	2	1	0	1	1402	0	0	0	0	0
mltC	E2348C_3216	CDS	+	4	core	2	2	0	0	0	41	0	0	0	0
yeeZ	E2348C_2156	CDS	-	3	core	2	2	0	0	0	44	0	0	0	0
pspH	E2348CN_0030	sRNA	+	4	core	2	1	1	0	0	74	0	0.756757	0	0
rrmJ	E2348C_3458	CDS	-	3	core	2	2	0	0	18	35	0	0	0	0
proP	E2348C_4439	CDS	+	3	core	2	1	0	1	32	22	0	0	0	0
dctA	E2348C_3770	CDS	-	4	core	2	1	1	0	0	31	0	0	0	0
cesF.AS	E2348C_3943.AS	AS	-	4	(LEE)	2	2	0	0	478	0	0	0	0	0
E2348C_2113	E2348C_2113	CDS	-	4	IE3	2	1	0	1	13	30	0	0	0	0.0333333
hfq	E2348C_4495	CDS	+	6	core	2	1	0	1	63	1767	0	0	0	0
miaA	E2348C_4494	CDS	+	6	core	2	1	0	1	508	226	0	0	0	0.00442478
smpA	E2348C_2905	CDS	+	3	core	2	2	0	0	119	84	0.470588	0.404762	0	0
macB	E2348C_0876	CDS	+	5	core	2	0	1	0	0	113	0	0	0	0.00884956
E2348C_1401	E2348C_1401	CDS	-	7	PP6	2	2	0	0	46	0	0	0	0	0
E2348C_3232.E2348C_3234.IGR	E2348C_3232.E2348C_3234.IGR	IGR	+	7	IE6	2	1	0	1	63	0	0.825397	0	0.047619	0
rraB	E2348C_4579	CDS	+	3	core	2	1	0	1	26	10	0	0	0	0
raiA.5UTR	E2348C_2871.5UTR	5UTR	+	3	core	2	2	0	0	0	75	0	0.56	0	0
E2348_P3_06.E2348_P3_01.IGR	E2348_P3_06.E2348_P3_01.IGR	IGR	+	4	EU580135.1	2	2	0	0	0	65	0	0	0	0
E2348_P3_06.mobA.IGR	E2348_P3_06.E2348_P3_04.IGR	IGR	-	5	EU580135.1	2	2	0	0	0	197	0	0	0	0
sthA	E2348C_4276	CDS	-	4	core	2	2	0	0	51	61	0	0	0	0
E2348C_0672	E2348C_0672	CDS	-	5	PP2	2	2	0	0	0	96	0	0.177083	0	0.0104167
E2348C_2791.E2348C_2790.IGR	E2348C_2791.E2348C_2790.IGR	IGR	-	2	IE4	2	1	0	1	22	17	0	0	0	0.0588235
brnQ.5UTR	E2348C_0336.5UTR	5UTR	+	3	core	2	2	0	0	61	0	0	0	0	0
glmZ	E2348C_ncR65	sRNA	+	7	core	2	1	0	0	494	149	0	0	0	0
mraW	E2348C_0087	CDS	+	4	core	2	1	1	0	0	50	0	0	0	0
yfiD	E2348C_2856	CDS	-	4	core	2	1	1	0	660	29	0	0	0	0.0344828
rpoE	E2348C_2850	CDS	-	4	core	2	1	0	1	12	10	0	0	0	0
hupB.5UTR	E2348C_0375.5UTR	5UTR	+	7	core	2	2	0	0	501	42	0.954092	0.571429	0	0
slyB	E2348C_1728	CDS	+	3	core	2	1	1	0	0	199	0	0.0502513	0	0
ahpF	E2348C_0509	CDS	+	6	core	2	1	0	1	48	220	1	0.954545	0	0
ftsZ	E2348C_0100	CDS	+	5	core	2	1	0	1	34	29	0	0	0.0294118	0.0344828
pheT	E2348C_1842	CDS	-	2	core	2	2	0	0	24	108	0	0	0	0
ompC	E2348C_2360	CDS	-	3	core	2	2	0	0	119	0	0	0	0	0
hisJ	E2348C_2449	CDS	-	4	core	2	2	0	0	46	17	0.717391	0	0	0
yfcH	E2348C_2444	CDS	+	4	core	2	0	1	1	0	35	0	0	0	0.0285714
manC	E2348C_2177	CDS	-	3	core	2	2	0	0	95	26	0	0	0	0
coaE	E2348C_0107	CDS	-	5	core	2	2	0	0	179	0	0	0	0.0111732	0
clpB	E2348C_2866	CDS	-	3	core	2	2	0	0	0	185	0	0.259459	0	0
flhD.5UTR	E2348C_2015.5UTR	5UTR	-	6	core	2	2	0	0	0	75	0	0	0	0
ecpR	E2348C_0250	CDS	-	3	core	2	2	0	0	43	0	0	0	0	0
E2348_P3_01.rop.IGR	E2348_P3_01.E2348_P3_02.IGR	IGR	+	4	EU580135.1	2	2	0	0	29	50	0	0	0	0
ampH	E2348C_0312	CDS	-	3	core	2	1	0	1	61	48	0	0	0	0.0208333
gloB	E2348C_0212	CDS	-	7	core	2	2	0	0	44	0	0	0	0	0
gltI	E2348C_0548	CDS	-	5	core	2	1	1	0	107	0	0.46729	0	0	0
yhjA	E2348C_3760	CDS	-	3	core	2	2	0	0	0	99	0	0.333333	0	0
rydC	E2348C_ncR19	sRNA	-	4	core	2	0	2	0	0	371	0	1	0	0
flhD	E2348C_2015	CDS	-	6	core	2	2	0	0	56	13	0	0	0	0
E2348C_1445.E2348C_1448.IGR	E2348C_1445.E2348C_1448.IGR	IGR	+	6	PP6	2	2	0	0	12	248	0	0	0	0
yhdW	E2348C_3538	CDS	+	4	core	2	2	0	0	138	0	0	0	0.0144928	0
yfeA.AS	E2348C_2586.AS	AS	+	4	core	2	2	0	0	0	40	0	0.55	0	0
rrsH.ileV.IGT	E2348C_rRNA1.E2348C_tRNA01.IGT	IGT	+	3	core	2	0	0	2	26	0	1	0	0	0
finO	E2348_P1_039	CDS	-	2	NC_011603	2	1	0	1	78	16	0	0	0	0
pflB	E2348C_0896	CDS	-	4	core	2	2	0	0	388	0	0	0	0.00515464	0
focA	E2348C_0897	CDS	-	4	core	2	2	0	0	210	41	0	0	0	0.0243902
cysB.5UTR	E2348C_1465.5UTR	5UTR	+	6	core	2	2	0	0	12	79	0	0	0	0
gadE.5UTR	E2348C_3754.5UTR	5UTR	+	3	core	2	2	0	0	0	505	0	0.128713	0	0
proY	E2348C_0337	CDS	+	6	core	2	2	0	0	22	0	0	0	0.0454545	0
E2348C_1091	E2348C_1091	CDS	-	6	IE2	2	1	0	1	0	43	0	0	0	0.0232558
E2348C_1392	E2348C_1392	CDS	-	3	PP6	2	2	0	0	20	14	0	0	0.05	0
glmS.glmU.IGT	E2348C_4039.E2348C_4040.IGT	IGT	-	3	core	2	1	0	1	16602	3647	0.0297555	0.0340005	0	0
nudH	E2348C_3099	CDS	-	3	core	2	1	1	0	0	62	0	0	0	0
ydgD	E2348C_1683	CDS	+	6	core	2	1	1	0	15	10	1	0	0	0
potF.5UTR	E2348C_0851.5UTR	5UTR	+	4	core	2	2	0	0	42	0	0	0	0.047619	0
espZ	E2348C_3951	CDS	+	4	(LEE)	2	2	0	0	47	10	0	0	0	0
nadE.5UTR	E2348C_1868.5UTR	5UTR	+	4	core	2	2	0	0	106	11	0	0	0	0
yibT	E2348C_3848	CDS	-	5	core	2	2	0	0	0	44	0	0	0	0.0227273
cstA	E2348C_0500	CDS	+	3	core	2	2	0	0	0	49	0	0.469388	0	0
E2348C_3323	E2348C_3323	CDS	-	5	core	2	2	0	0	0	52	0	0	0	0
ccdA.E2348_P1_108.IGR	E2348_P1_107.E2348_P1_108.IGR	IGR	+	2	NC_011603	2	2	0	0	0	168	0	0	0	0
lldP.5UTR	E2348C_3852.5UTR	5UTR	+	5	core	2	2	0	0	0	49	0	0.326531	0	0
znuC	E2348C_1983	CDS	+	4	core	2	1	0	1	0	62	0	0	0	0.016129
lpxM	E2348C_1980	CDS	-	6	core	2	2	0	0	39	0	0	0	0	0
ahpF.EST3UTR	E2348C_0509.EST3UTR	EST3UTR	+	6	core	2	0	2	0	0	47	0	1	0	0
katG	E2348C_4251	CDS	+	3	core	2	1	1	0	0	37	0	0.405405	0	0
cspD	E2348C_0877	CDS	-	4	core	2	2	0	0	12	1603	0	0	0	0
rhoL.3UTR	E2348C_4082.3UTR	3UTR	+	3	core	2	2	0	0	71	11	0	0	0.028169	0.0909091
cspA.3UTR	E2348C_3808.3UTR	3UTR	+	7	core	2	0	0	2	11	10	1	1	0.0909091	0
glnK	E2348C_0385	CDS	+	2	core	2	2	0	0	126	0	0	0	0	0
ybeL	E2348C_0543	CDS	+	2	core	1	1	0	0	0	11	0	0	0	0
malT	E2348C_3663	CDS	+	4	core	1	0	0	1	0	11	0	0	0	0.0909091
yccJ	E2348C_1054	CDS	-	6	core	1	1	0	0	0	41	0	0	0	0
glyS	E2348C_3810	CDS	-	3	core	1	1	0	0	14	0	0	0	0	0
E2348C_0718.EST3UTR	E2348C_0718.EST3UTR	EST3UTR	+	4	PP2	1	1	0	0	68	27	0	0	0	0
E2348C_1637.AS	E2348C_1637.AS	AS	-	4	core	1	0	1	0	0	11	0	0	0	0
yhcN	E2348C_3509	CDS	+	7	core	1	0	1	0	0	49	0	1	0	0
yhaO.EST5UTR	E2348C_3401.EST5UTR	EST5UTR	-	3	core	1	1	0	0	81	51	1	1	0	0
ivbL	E2348C_3987	CDS	-	5	core	1	1	0	0	0	222	0	0.121622	0	0
rplU.5UTR	E2348C_3465.5UTR	5UTR	-	4	core	1	1	0	0	50	0	0	0	0	0
yhiD	E2348C_3750	CDS	-	3	core	1	1	0	0	0	22	0	0	0	0.0454545
atpI	E2348C_4049	CDS	-	4	core	1	1	0	0	0	69	0	0	0	0
atpB	E2348C_4048	CDS	-	2	core	1	1	0	0	11	0	0	0	0	0
yibD.tdh.IGR	E2348C_3864.E2348C_3865.IGR	IGR	+	5	core	1	1	0	0	0	44	0	0	0	0
gadE	E2348C_3754	CDS	+	5	core	1	1	0	0	0	32	0	0	0	0
hdeD	E2348C_3753	CDS	+	4	core	1	1	0	0	0	47	0	0	0	0
ypfJ	E2348C_2712	CDS	-	4	core	1	0	1	0	0	38	0	0	0	0
rybA	E2348C_ncR08	ncRNA	-	3	core	1	1	0	0	0	24	0	1	0	0
tolC.5UTR	E2348C_3330.5UTR	5UTR	+	4	core	1	1	0	0	0	26	0	0	0	0.0384615
E2348C_2106.EST5UTR	E2348C_2106.EST5UTR	EST5UTR	-	4	IE3	1	1	0	0	13	0	1	0	0.0769231	0
glnH	E2348C_0763	CDS	-	3	core	1	1	0	0	38	0	0	0	0	0
glnP	E2348C_0762	CDS	-	4	core	1	1	0	0	49	0	1	0	0	0
marB	E2348C_1652	CDS	+	4	core	1	1	0	0	12	18	1	1	0	0
ompX	E2348C_0766	CDS	+	3	core	1	1	0	0	46	0	0	0	0	0
rhtA	E2348C_0765	CDS	-	6	core	1	1	0	0	22	0	0	0	0	0
marA	E2348C_1651	CDS	+	4	core	1	1	0	0	0	32	0	1	0	0
ubiH	E2348C_3159	CDS	-	3	core	1	0	1	0	0	21	0	0	0	0
E2348C_3585.EST3UTR	E2348C_3585.EST3UTR	EST3UTR	+	4	core	1	0	1	0	0	10	0	1	0	0
wzy.AS	E2348C_2173.AS	AS	+	4	core	1	1	0	0	16	0	1	0	0	0
yjeE	E2348C_4491	CDS	+	4	core	1	1	0	0	0	14	0	0	0	0.0714286
ygaC.5UTR	E2348C_2934.5UTR	5UTR	-	3	core	1	0	0	1	0	16	0	1	0	0
aspS.5UTR	E2348C_1991.5UTR	5UTR	-	6	core	1	0	1	0	0	24	0	1	0	0
3'ESTleuZ	E2348CN_0010	sRNA	-	7	core	1	1	0	0	139	0	1	0	0	0
E2348C_1407.tRNA_28.IGR	E2348C_1407.E2348C_tRNA28.IGR	IGR	+	7	PP6	1	1	0	0	29	0	0	0	0	0
rpoN	E2348C_3481	CDS	+	4	core	1	0	1	0	11	0	1	0	0	0
yrbL	E2348C_3486	CDS	+	3	core	1	1	0	0	0	58	0	0	0	0
exuT	E2348C_3386	CDS	+	8	core	1	0	1	0	0	11	0	1	0	0
btuD	E2348C_1794	CDS	-	4	core	1	0	0	1	0	13	0	0	0	0.0769231
nuoG.nuoF.IGT	E2348C_2423.E2348C_2424.IGT	IGT	-	3	core	1	1	0	0	53	0	0	0	0	0
E2348C_4689	E2348C_4689	CDS	+	3	core	1	0	0	1	0	13	0	0	0	0
hns.5UTR	E2348C_1364.5UTR	5UTR	-	3	core	1	0	0	1	12	0	1	0	0.0833333	0
E2348C_0667.EST5UTR	E2348C_0667.EST5UTR	EST5UTR	-	7	PP2	1	0	1	0	0	10	0	1	0	0.1
ybeD	E2348C_0531	CDS	-	4	core	1	1	0	0	0	13	0	0	0	0
yaaH.EST3UTR	E2348C_0011.EST3UTR	EST3UTR	-	4	core	1	1	0	0	0	16	0	0	0	0
pfkA.5UTR	E2348C_4220.5UTR	5UTR	+	4	core	1	0	0	1	13	0	0	0	0.0769231	0
yghJ.EST5UTR	E2348C_3253.EST5UTR	EST5UTR	-	6	core	1	0	1	0	10	0	0	0	0	0
cvpA	E2348C_2453	CDS	-	3	core	1	1	0	0	51	0	0	0	0.0196078	0
yciM	E2348C_1472	CDS	+	3	core	1	0	0	1	0	11	0	0	0	0.0909091
E2348C_0251.ecpR.IGR	E2348C_0251.E2348C_0250.IGR	IGR	-	3	core	1	1	0	0	59	0	0	0	0	0
yciT	E2348C_1476	CDS	-	3	core	1	1	0	0	33	16	0	0	0	0
lipA	E2348C_0528	CDS	-	3	core	1	1	0	0	13	0	0	0	0	0
E2348C_2112	E2348C_2112	CDS	-	5	IE3	1	1	0	0	14	0	0	0	0	0
E2348C_2111	E2348C_2111	CDS	-	4	IE3	1	1	0	0	21	0	0	0	0	0
E2348C_2106	E2348C_2106	CDS	-	3	IE3	1	1	0	0	15	0	0	0	0	0
yhaH	E2348C_3396	CDS	+	3	core	1	1	0	0	11	653	0	0	0	0
leuS	E2348C_0542	CDS	-	3	core	1	1	0	0	0	13	0	0	0	0
yeaQ	E2348C_1922	CDS	-	4	core	1	1	0	0	0	86	0	0	0	0
eaeA.escD.IGR	E2348C_3939.E2348C_3938.IGR	IGR	-	5	(LEE)	1	1	0	0	215	10	0	0	0	0
yqjF	E2348C_3394	CDS	+	6	core	1	1	0	0	15	0	0	0	0	0
sugE	E2348C_4476	CDS	+	4	core	1	1	0	0	13	0	0	0	0	0
E2348C_1100.AS	E2348C_1100.AS	AS	+	6	IE2	1	1	0	0	11	0	1	0	0.0909091	0
ilvB	E2348C_3986	CDS	-	3	core	1	1	0	0	0	11	0	0	0	0
tanC	E2348C_4018	CDS	+	4	core	1	1	0	0	0	198	0	0	0	0
fepA.5UTR	E2348C_0485.5UTR	5UTR	-	4	core	1	1	0	0	230	39	0	0	0	0
ibpA.5UTR	E2348C_3997.5UTR	5UTR	-	5	core	1	0	1	0	0	40	0	0	0	0
uspB.5UTR	E2348C_3731.5UTR	5UTR	-	4	core	1	1	0	0	0	141	0	0	0	0
hycA.EST3UTR	E2348C_2990.EST3UTR	EST3UTR	-	4	core	1	1	0	0	28	37	0	0	0	0
phoQ	E2348C_1270	CDS	-	4	core	1	0	1	0	0	25	0	0	0	0.04
E2348C_3324.EST5UTR	E2348C_3324.EST5UTR	EST5UTR	+	5	core	1	1	0	0	0	21	0	0	0	0
ytfK.EST3UTR	E2348C_4547.EST3UTR	EST3UTR	+	4	core	1	1	0	0	10	55	1	1	0	0
gfcD	E2348C_0969	CDS	-	4	core	1	1	0	0	0	17	0	0	0	0
gfcC	E2348C_0970	CDS	-	4	core	1	1	0	0	72	0	0	0	0	0
gltI.E2348C_0549.IGR	E2348C_0548.E2348C_0549.IGR	IGR	+	5	core	1	1	0	0	0	12	0	0	0	0
yedP.dsrA.IGR	E2348C_2068.E2348C_ncR29.IGR	IGR	-	6	core	1	1	0	0	0	15	0	0	0	0
ybgS.EST5UTR	E2348C_0630.EST5UTR	EST5UTR	-	3	core	1	1	0	0	0	17	0	0	0	0
gfcB	E2348C_0971	CDS	-	7	core	1	1	0	0	19	0	0	0	0	0
lrp.5UTR	E2348C_0885.5UTR	5UTR	+	3	core	1	1	0	0	26	0	0	0	0.0384615	0
ampD	E2348C_0113	CDS	+	3	core	1	1	0	0	0	11	0	0	0	0
E2348C_3236.E2348C_3234.IGR	E2348C_3236.E2348C_3234.IGR	IGR	-	5	IE6	1	0	0	1	0	10	0	0	0	0
glpQ	E2348C_2382	CDS	-	3	core	1	1	0	0	0	11	0	0	0	0
glpB	E2348C_2385	CDS	+	2	core	1	1	0	0	0	44	0	0	0	0
zntB.AS	E2348C_1534.AS	AS	-	4	core	1	1	0	0	29	69	0	0	0	0
entC.5UTR	E2348C_0495.5UTR	5UTR	+	4	core	1	0	1	0	263	0	0	0	0.00380228	0
fhuC	E2348C_0158	CDS	+	4	core	1	1	0	0	0	31	0	0	0	0
znuB	E2348C_1984	CDS	+	3	core	1	1	0	0	0	25	0	0	0	0
nudF	E2348C_3329	CDS	-	5	core	1	1	0	0	0	21	0	0	0	0
E2348C_4614	E2348C_4614	CDS	-	5	core	1	1	0	0	0	10	0	0	0	0
E2348_P1_111	E2348_P1_111	CDS	-	4	NC_011603	1	1	0	0	0	18	0	0	0	0
gldA	E2348C_4258	CDS	-	4	core	1	1	0	0	0	10	0	0	0	0
E2348C_0671	E2348C_0671	CDS	-	4	PP2	1	1	0	0	0	16	0	0	0	0
helD	E2348C_0948	CDS	+	4	core	1	1	0	0	0	20	0	0	0	0
yccW	E2348C_0953	CDS	-	4	core	1	1	0	0	0	49	0	0	0	0
sodB.5UTR	E2348C_1742.5UTR	5UTR	+	3	core	1	1	0	0	16	0	1	0	0	0
yaeP	E2348C_0195	CDS	-	4	core	1	1	0	0	14	49	0	0	0	0
ybiP	E2348C_0768	CDS	-	5	core	1	1	0	0	0	22	0	0	0	0
yjcC	E2348C_4385	CDS	+	5	core	1	1	0	0	0	10	0	1	0	0
gdhA	E2348C_1889	CDS	+	4	core	1	1	0	0	22	38	0	0	0	0
soxS	E2348C_4386	CDS	-	3	core	1	1	0	0	0	11	0	0	0	0
greA.5UTR	E2348C_3460.5UTR	5UTR	-	7	core	1	0	1	0	0	14	0	1	0	0
feoA.5UTR	E2348C_3653.5UTR	5UTR	+	4	core	1	1	0	0	0	141	0	0.326241	0	0
yehB.AS	E2348C_2255.AS	AS	+	3	core	1	1	0	0	16	0	0	0	0.0625	0
pheA	E2348C_2873	CDS	+	6	core	1	1	0	0	0	20	0	0	0	0
zntB.ydaL.IGR	E2348C_1534.E2348C_1532.IGR	IGR	-	6	core	1	1	0	0	36	23	0	0	0	0
sucD	E2348C_0608	CDS	+	4	core	1	1	0	0	0	107	0	0.420561	0	0
fruR	E2348C_0085	CDS	+	5	core	1	0	1	0	0	28	0	0	0	0
ydfG	E2348C_1659	CDS	+	4	core	1	1	0	0	11	0	0	0	0	0
wzxE	E2348C_4093	CDS	+	5	core	1	1	0	0	45	0	0	0	0.0222222	0
yfiO	E2348C_2869	CDS	+	1	core	1	1	0	0	0	24	0	0	0	0
sdhB.sucA.IGR	E2348C_0604.E2348C_0605.IGR	IGR	+	5	core	1	1	0	0	155	172	0	0	0	0
birA	E2348C_4285	CDS	+	4	core	1	1	0	0	0	26	0	1	0	0
arcA	E2348C_4701	CDS	-	4	core	1	1	0	0	0	17	0	0	0	0
repI	E2348_P1_001	CDS	+	4	NC_011603	1	1	0	0	0	12	0	0	0	0.0833333
E2348C_2704	E2348C_2704	CDS	-	3	core	1	1	0	0	34	369	0	0	0	0
clpA	E2348C_0879	CDS	+	2	core	1	1	0	0	14	44	0	0	0	0
infA	E2348C_0880	CDS	-	2	core	1	1	0	0	15	0	0	0	0	0
fur	E2348C_0574	CDS	-	4	core	1	1	0	0	24	28	0	0	0	0
cesD2	E2348C_3933	CDS	-	8	(LEE)	1	1	0	0	0	19	0	0	0	0.0526316
dnaA.5UTR	E2348C_4013.5UTR	5UTR	-	4	core	1	1	0	0	0	22	0	0	0	0
bax.AS	E2348C_3822.AS	AS	+	5	core	1	1	0	0	0	85	0	0	0	0
yjfY	E2348C_4522	CDS	-	3	core	1	1	0	0	0	49	0	0	0	0
gpp	E2348C_4079	CDS	-	5	core	1	1	0	0	0	10	0	0	0	0
yicI	E2348C_3928	CDS	-	5	core	1	1	0	0	0	41	0	0	0	0
E2348C_4084	E2348C_4084	CDS	+	5	core	1	0	0	1	0	27	0	0	0	0
inaA	E2348C_2381	CDS	-	4	core	1	1	0	0	0	12	0	0	0	0
csrC	E2348C_ncR67	sRNA	+	2	core	1	1	0	0	0	83	0	0	0	0
marR	E2348C_1650	CDS	+	4	core	1	1	0	0	10	0	1	0	0	0
typA	E2348C_4177	CDS	+	4	core	1	1	0	0	29	0	0	0	0	0
E2348C_0684.E2348C_0685.IGR	E2348C_0684.E2348C_0685.IGR	IGR	+	6	PP2	1	1	0	0	13	0	0	0	0	0
E2348C_1106.E2348C_1110.IGR	E2348C_1106.E2348C_1110.IGR	IGR	+	3	IE2	1	0	0	1	0	24	0	1	0	0.0833333
yhiN	E2348C_3729	CDS	-	3	core	1	1	0	0	0	149	0	0	0	0
pitA	E2348C_3730	CDS	+	5	core	1	1	0	0	217	34	0.0645161	0	0	0
uspB	E2348C_3731	CDS	-	3	core	1	1	0	0	0	41	0	0	0	0
uspA	E2348C_3732	CDS	+	3	core	1	1	0	0	0	22	0	0	0	0
mobB	E2348C_4163	CDS	-	4	core	1	1	0	0	0	28	0	0	0	0
yfhH	E2348C_2838	CDS	+	4	core	1	1	0	0	12	0	0	0	0	0
espF.E2348C_3931.IGT	E2348C_3930.E2348C_3931.IGT	IGT	-	4	(LEE)	1	0	1	0	54	0	0	0	0.0185185	0
ycgB.5UTR	E2348C_1307.5UTR	5UTR	-	5	core	1	1	0	0	0	208	0	0	0	0
yjgA	E2348C_4560	CDS	-	7	core	1	1	0	0	0	59	0	0	0	0
rumA	E2348C_3052	CDS	-	4	core	1	0	1	0	18	0	0	0	0	0
relA	E2348C_3051	CDS	-	3	core	1	0	1	0	18	0	1	0	0	0
ytfP	E2348C_4552	CDS	+	3	core	1	1	0	0	20	11	0	0	0	0
E2348C_2648	E2348C_2648	CDS	+	5	PP9	1	1	0	0	0	71	0	0	0	0.0140845
ynfE	E2348C_1671	CDS	+	3	core	1	0	1	0	0	15	0	0	0	0
ynfK	E2348C_1677	CDS	-	4	core	1	1	0	0	0	64	0	0	0	0
kdsC	E2348C_3477	CDS	+	2	core	1	1	0	0	0	38	0	0	0	0
gnd	E2348C_2170	CDS	-	3	core	1	1	0	0	0	12	0	0	0	0
yrbK	E2348C_3478	CDS	+	3	core	1	1	0	0	60	0	0	0	0	0
ybaT	E2348C_0421	CDS	+	5	core	1	1	0	0	0	576	0	0.0416667	0	0
yejA	E2348C_2324	CDS	+	4	core	1	1	0	0	47	0	0	0	0	0
yphC	E2348C_2822	CDS	-	3	core	1	1	0	0	0	10	0	0	0	0
yjcC.EST3UTR	E2348C_4385.EST3UTR	EST3UTR	+	3	core	1	0	1	0	0	11	0	0	0	0
escU	E2348C_3960	CDS	-	6	(LEE)	1	1	0	0	52	0	0	0	0.0192308	0
cyaA.5UTR	E2348C_4104.5UTR	5UTR	+	6	core	1	1	0	0	129	45	0	0	0	0
nagE	E2348C_0561	CDS	+	6	core	1	0	1	0	0	22	0	0	0	0
sroD	E2348C_ncR23	sRNA	-	8	core	1	0	1	0	0	89	0	0.865169	0	0
E2348C_1086	E2348C_1086	CDS	+	3	IE2	1	1	0	0	0	12	0	0	0	0
cfa	E2348C_1748	CDS	+	5	core	1	1	0	0	16	0	0	0	0	0
nagA	E2348C_0559	CDS	-	4	core	1	1	0	0	0	16	0	0	0	0
ydhC	E2348C_1747	CDS	+	7	core	1	1	0	0	0	34	0	0	0	0
ptsG	E2348C_1193	CDS	+	3	core	1	1	0	0	78	190	0	0	0	0
sodB	E2348C_1742	CDS	+	4	core	1	1	0	0	27	0	0	0	0	0
yncE	E2348C_1592	CDS	+	4	core	1	0	0	1	0	14	0	0	0	0.0714286
tmk	E2348C_1190	CDS	+	3	core	1	1	0	0	0	67	0	0	0	0
sucB.sucC.IGT	E2348C_0606.E2348C_0607.IGT	IGT	+	3	core	1	1	0	0	20	19	0	0	0	0
ksgA	E2348C_0054	CDS	-	4	core	1	1	0	0	14	0	0	0	0	0
yqiB	E2348C_3328	CDS	-	5	core	1	0	1	0	0	42	0	0	0	0
sbcB	E2348C_2153	CDS	+	5	core	1	1	0	0	0	11	0	0	0	0
fdnI	E2348C_1610	CDS	+	2	core	1	1	0	0	0	26	0	0	0	0
oppX	E2348CN_0029	sRNA	+	3	core	1	1	0	0	60	0	0	0	0	0
lptA	E2348C_3479	CDS	+	4	core	1	0	1	0	11	0	0	0	0	0
espH.cesF.IGR	E2348C_3944.E2348C_3943.IGR	IGR	-	7	(LEE)	1	1	0	0	105	0	0	0	0.00952381	0
wzz	E2348C_2168	CDS	-	2	core	1	1	0	0	0	86	0	0	0	0
wbiQ	E2348C_2171	CDS	-	5	core	1	1	0	0	24	0	1	0	0	0
ymgC.EST5UTR	E2348C_1284.EST5UTR	EST5UTR	+	5	core	1	1	0	0	139	759	0	0	0	0
argT.5UTR	E2348C_2450.5UTR	5UTR	-	4	core	1	1	0	0	0	131	0	0.0916031	0	0
yejG.5UTR	E2348C_2328.5UTR	5UTR	-	3	core	1	1	0	0	0	28	0	0	0	0
yrdD.smg.IGT	E2348C_3546.E2348C_3547.IGT	IGT	-	3	core	1	1	0	0	0	19	0	0	0	0.0526316
fumC.5UTR	E2348C_1696.5UTR	5UTR	-	7	core	1	1	0	0	0	93	0	0	0	0
iscU	E2348C_2812	CDS	-	3	core	1	1	0	0	0	23	0	0	0	0
ypfJ.EST5UTR	E2348C_2712.EST5UTR	EST5UTR	-	3	core	1	1	0	0	67	0	0	0	0	0
hokA.glyS.IGR	E2348C_3809.E2348C_3810.IGR	IGR	+	4	core	1	1	0	0	0	16	0	0	0	0
aroC.prmB.IGT	E2348C_2469.E2348C_2470.IGT	IGT	-	3	core	1	1	0	0	0	86	0	0	0	0
yidF	E2348C_3989	CDS	-	3	core	1	1	0	0	0	17	0	0	0	0.0588235
rbfA.infB.IGR	E2348C_3448.E2348C_3449.IGR	IGR	+	5	core	1	1	0	0	0	10	0	0	0	0
ybaJ	E2348C_0396	CDS	-	4	core	1	1	0	0	37	0	0	0	0	0
smpB.EST3UTR	E2348C_2908.EST3UTR	EST3UTR	+	2	core	1	1	0	0	14	0	0	0	0	0
nuoF	E2348C_2424	CDS	-	3	core	1	1	0	0	0	10	0	0	0	0
ychJ	E2348C_1360	CDS	-	5	core	1	1	0	0	0	98	0	0	0	0
rssA	E2348C_1361	CDS	+	2	core	1	1	0	0	24	1356	0	0	0	0
rssB	E2348C_1362	CDS	+	3	core	1	1	0	0	0	90	0	0	0	0
galU	E2348C_1363	CDS	+	2	core	1	1	0	0	0	13	0	0	0	0
ydjX.AS	E2348C_1878.AS	AS	-	3	core	1	1	0	0	0	10	0	0	0	0
ycbJ	E2348C_0912	CDS	+	3	core	1	1	0	0	0	31	0	0	0	0
yfbV	E2348C_2435	CDS	-	7	core	1	1	0	0	0	58	0	0	0	0
E2348C_0050	E2348C_0050	CDS	+	3	core	1	1	0	0	0	133	0	0.421053	0	0
cbpA.5UTR	E2348C_1051.5UTR	5UTR	-	4	core	1	1	0	0	0	123	0	0	0	0
bolA.5UTR	E2348C_0370.5UTR	5UTR	+	4	core	1	0	1	0	0	61	0	1	0	0
E2348C_0998.AS	E2348C_0998.AS	AS	-	6	PP4	1	0	1	0	0	27	0	1	0	0
E2348C_0153	E2348C_0153	CDS	+	5	core	1	1	0	0	12	0	0	0	0	0
argS.3UTR	E2348C_2001.3UTR	3UTR	+	6	core	1	1	0	0	42	0	0	0	0	0
yajC	E2348C_0342	CDS	+	6	core	1	0	0	1	0	16	0	0	0	0.0625
fhuA	E2348C_0157	CDS	+	4	core	1	1	0	0	0	36	0	0	0	0
E2348C_2916	E2348C_2916	CDS	-	4	IE5	1	1	0	0	10	0	1	0	0	0
E2348C_4527.rplI.IGR	E2348C_4527.E2348C_4526.IGR	IGR	-	5	core	1	1	0	0	27	0	0	0	0	0
yqjC	E2348C_3390	CDS	+	3	core	1	1	0	0	0	22	0	0	0	0
E2348C_2764	E2348C_2764	CDS	-	3	PP10	1	0	0	1	0	16	0	0	0	0.0625
yecN	E2348C_1994	CDS	+	4	core	1	0	0	1	0	34	0	0	0	0.0294118
cbpM	E2348C_1050	CDS	-	4	core	1	1	0	0	0	32	0	0	0	0
E2348_P1_087.E2348_P1_090.IGR	E2348_P1_087.E2348_P1_090.IGR	IGR	+	4	NC_011603	1	0	1	0	0	49	0	1	0	0
cspA	E2348C_3808	CDS	+	2	core	1	1	0	0	0	27	0	0	0	0
yliI.EST3UTR	E2348C_0788.EST3UTR	EST3UTR	+	3	core	1	0	1	0	0	14	0	0	0	0
pgi	E2348C_4340	CDS	+	3	core	1	1	0	0	0	10	0	0	0	0
yfaY	E2348C_2393	CDS	-	6	core	1	1	0	0	18	0	0	0	0	0
yfaZ	E2348C_2394	CDS	-	6	core	1	1	0	0	19	0	0	0	0	0
rsuA	E2348C_2330	CDS	-	6	core	1	1	0	0	16	0	0	0	0	0
yjdM	E2348C_4436	CDS	-	6	core	1	1	0	0	74	0	0	0	0	0
yejG	E2348C_2328	CDS	-	3	core	1	1	0	0	0	21	0	0	0	0
araJ	E2348C_0331	CDS	-	6	core	1	1	0	0	46	94	0	0	0	0
ysgA	E2348C_4144	CDS	-	5	core	1	1	0	0	0	22	0	1	0	0
nrdD	E2348C_4564	CDS	-	3	core	1	1	0	0	0	94	0	0.393617	0	0
rsgA.EST5UTR	E2348C_4487.EST5UTR	EST5UTR	-	4	core	1	1	0	0	23	0	0	0	0	0
E2348C_2766	E2348C_2766	CDS	-	4	PP10	1	0	0	1	0	13	0	0	0	0.0769231
E2348C_4134	E2348C_4134	CDS	-	6	core	1	1	0	0	34	0	0	0	0	0
glpF	E2348C_4231	CDS	-	5	core	1	1	0	0	0	169	0	0.159763	0	0
yqeC	E2348C_3128	CDS	-	4	core	1	1	0	0	0	52	0	0	0	0
tauB	E2348C_0306	CDS	+	5	core	1	1	0	0	0	63	0	0	0	0
ydbH.ldhA.IGR	E2348C_1543.E2348C_1542.IGR	IGR	-	6	core	1	1	0	0	0	12	0	0	0	0
E2348C_0686	E2348C_0686	CDS	+	6	PP2	1	1	0	0	57	0	0	0	0.0175439	0
E2348C_2793	E2348C_2793	CDS	-	4	IE4	1	1	0	0	15	13	0	0	0	0
proP.basS.IGR	E2348C_4439.E2348C_4440.IGR	IGR	+	6	core	1	0	1	0	0	10	0	1	0	0
maeB.EST5UTR	E2348C_2697.EST5UTR	EST5UTR	-	3	core	1	1	0	0	18	15	0	0	0	0
pntB	E2348C_1687	CDS	-	3	core	1	1	0	0	70	0	0	0	0	0
pcm	E2348C_3013	CDS	-	3	core	1	0	0	1	135	33	0	0	0.0148148	0.030303
ybaO	E2348C_0382	CDS	+	3	core	1	1	0	0	0	14	0	0	0	0
cof	E2348C_0381	CDS	+	4	core	1	1	0	0	0	61	0	0	0	0
E2348C_3239.gspM.IGR	E2348C_3239.E2348C_3240.IGR	IGR	+	5	core	1	0	0	1	0	10	0	0	0	0
hupB	E2348C_0375	CDS	+	4	core	1	1	0	0	206	124	0	0	0	0
yccJ.wrbA.IGT	E2348C_1054.E2348C_1055.IGT	IGT	-	2	core	1	1	0	0	0	14	0	0	0	0
slyB.5UTR	E2348C_1728.5UTR	5UTR	+	4	core	1	1	0	0	135	0	0	0	0	0
tig.5UTR	E2348C_0371.5UTR	5UTR	+	6	core	1	1	0	0	46	0	0	0	0	0
glpD	E2348C_3670	CDS	+	5	core	1	1	0	0	0	28	0	0	0	0
vacJ	E2348C_2484	CDS	-	3	core	1	1	0	0	0	350	0	0	0	0
ycfH.AS	E2348C_1192.AS	AS	-	4	core	1	1	0	0	0	11	0	0	0	0.0909091
mreD	E2348C_3520	CDS	-	4	core	1	1	0	0	0	11	0	0	0	0
escD.EST5UTR	E2348C_3938.EST5UTR	EST5UTR	+	6	(LEE)	1	1	0	0	52	12	0	0	0	0
fimA.fimE.IGR	E2348C_4621.E2348C_4620.IGR	IGR	-	6	core	1	1	0	0	0	27	0	0	0	0
metN	E2348C_0205	CDS	-	3	core	1	1	0	0	23	0	0	0	0	0
mbhA.E2348C_0223.IGR	E2348C_0225.E2348C_0223.IGR	IGR	-	3	core	1	1	0	0	0	41	0	0	0	0
slp	E2348C_3740	CDS	+	3	core	1	1	0	0	0	113	0	0	0	0
yhiF	E2348C_3741	CDS	+	5	core	1	1	0	0	0	44	0	0	0	0
ligA	E2348C_2597	CDS	-	4	core	1	1	0	0	29	101	0	0	0	0
E2348C_1110	E2348C_1110	CDS	+	4	IE2	1	1	0	0	0	21	0	0	0	0
argP.rpiA.IGR	E2348C_3166.E2348C_3165.IGR	IGR	-	5	core	1	1	0	0	26	14	1	1	0	0
ryfA.sseA.IGR	E2348C_ncR38.E2348C_2804.IGR	IGR	-	4	core	1	1	0	0	19	0	0	0	0	0
ohsC	E2348C_ncR41	sRNA	+	4	core	1	1	0	0	0	12	0	0	0	0
rnc	E2348C_2844	CDS	-	4	core	1	1	0	0	0	14	0	0	0	0
tktA	E2348C_3187	CDS	-	4	core	1	1	0	0	38	0	0	0	0	0
frdA.5UTR	E2348C_4482.5UTR	5UTR	-	3	core	1	1	0	0	66	51	0.287879	0.254902	0	0
sokC	E2348C_ncR01	sRNA	+	4	core	1	0	1	0	10	0	0	0	0.1	0
fhuA.5UTR	E2348C_0157.5UTR	5UTR	+	4	core	1	1	0	0	414	16	0	0	0	0
yrdD	E2348C_3546	CDS	-	4	core	1	1	0	0	12	56	1	1	0	0
ydgU.asr.IGR	E2348C_1682.E2348C_1681.IGR	IGR	-	4	core	1	0	1	0	0	14	0	0	0	0
rimN	E2348C_3545	CDS	-	5	core	1	1	0	0	20	86	0	0	0	0
def	E2348C_3549	CDS	+	5	core	1	0	0	1	0	16	0	0	0	0
dnaJ	E2348C_0015	CDS	+	5	core	1	1	0	0	0	17	0	0	0	0
nrfD	E2348C_4396	CDS	+	5	core	1	1	0	0	0	56	0	0	0	0
ytfM	E2348C_4550	CDS	+	5	core	1	1	0	0	0	293	0	0	0	0
glk.3UTR	E2348C_2581.3UTR	3UTR	-	5	core	1	0	1	0	0	32	0	1	0	0
chuT.chuA.IGR	E2348C_3744.E2348C_3743.IGR	IGR	-	4	core	1	1	0	0	61	0	0	0	0	0
ompX.5UTR	E2348C_0766.5UTR	5UTR	+	5	core	1	1	0	0	303	728	0	0	0	0
rplK.5UTR	E2348C_4290.5UTR	5UTR	+	6	core	1	1	0	0	2029	0	0	0	0	0
oppA.5UTR	E2348C_1369.5UTR	5UTR	+	4	core	1	1	0	0	0	24	0	0	0	0
E2348C_2920.EST5UTR	E2348C_2920.EST5UTR	EST5UTR	-	6	IE5	1	1	0	0	64	0	0.296875	0	0.015625	0
rseC	E2348C_2847	CDS	-	3	core	1	1	0	0	0	27	0	0	0	0
ugpB	E2348C_3693	CDS	-	3	core	1	1	0	0	0	11	0	0	0	0
asnA	E2348C_4054	CDS	+	3	core	1	1	0	0	0	70	0	0.271429	0	0
yfcM	E2348C_2466	CDS	-	4	core	1	1	0	0	0	13	0	0	0	0.0769231
yjeE.amiB.IGT	E2348C_4491.E2348C_4492.IGT	IGT	+	3	core	1	1	0	0	28	0	0	0	0.0357143	0
yicG	E2348C_3910	CDS	+	5	core	1	1	0	0	0	131	0	0	0	0
sapA	E2348C_1493	CDS	-	6	core	1	1	0	0	0	18	0	1	0	0
astC	E2348C_1876	CDS	-	3	core	1	1	0	0	26	0	0	0	0	0
dinI.EST3UTR	E2348C_1151.EST3UTR	EST3UTR	-	6	core	1	1	0	0	46	0	1	0	0	0
citA	E2348C_0520	CDS	+	5	core	1	1	0	0	23	21	0	0	0	0
mcaS.ogt.IGR	E2348CN_ncR16.E2348C_1528.IGR	IGR	-	5	core	1	0	1	0	0	29	0	0	0	0.0344828
yahA.5UTR	E2348C_0277.5UTR	5UTR	+	5	core	1	1	0	0	13	0	0	0	0	0
narP.proL.IGR	E2348C_2337.E2348C_tRNA41.IGR	IGR	-	3	core	1	1	0	0	0	11	0	0	0	0
eaeA.cesT.IGT	E2348C_3939.E2348C_3940.IGT	IGT	-	7	(LEE)	1	1	0	0	216	0	0	0	0.00462963	0
livK	E2348C_3698	CDS	-	5	core	1	1	0	0	0	10	0	0	0	0
fadA.fre.IGR	E2348C_4157.E2348C_4156.IGR	IGR	-	7	core	1	0	1	0	0	18	0	1	0	0.0555556
rydC.ydcA.IGR	E2348C_ncR19.E2348C_1556.IGR	IGR	+	3	core	1	0	0	1	0	19	0	0	0	0.0526316
E2348C_1226	E2348C_1226	CDS	-	3	PP5	1	1	0	0	0	46	0	0	0	0
damX	E2348C_3632	CDS	-	2	core	1	1	0	0	24	0	0	0	0	0
dcuA	E2348C_4464	CDS	-	4	core	1	1	0	0	0	832	0	0	0	0
arcA.5UTR	E2348C_4701.5UTR	5UTR	-	4	core	1	1	0	0	0	34	0	0	0	0
sapB	E2348C_1492	CDS	-	4	core	1	1	0	0	0	11	0	0	0	0
ampE	E2348C_0114	CDS	+	5	core	1	1	0	0	0	17	0	0	0	0
mdoD.EST5UTR	E2348C_1568.EST5UTR	EST5UTR	+	3	core	1	1	0	0	25	17	0	0	0	0
entS	E2348C_0493	CDS	+	4	core	1	1	0	0	10	0	0	0	0	0
luxS	E2348C_2955	CDS	-	3	core	1	1	0	0	0	14	0	0	0	0
gshA	E2348C_2956	CDS	-	4	core	1	1	0	0	0	21	0	0	0	0.047619
E2348C_3289	E2348C_3289	CDS	+	3	core	1	1	0	0	0	269	0	0	0	0
hha.ylaC.IGR	E2348C_0395.E2348C_0393.IGR	IGR	-	7	core	1	0	0	1	0	15	0	0	0	0.0666667
erfK	E2348C_2123	CDS	-	6	core	1	1	0	0	0	11	0	0	0	0
gmhA	E2348C_0219	CDS	+	4	core	1	1	0	0	42	0	0	0	0	0
nsrR.5UTR	E2348C_4501.5UTR	5UTR	+	5	core	1	1	0	0	0	12	0	0	0	0
pqqL.gadB.IGR	E2348C_1621.E2348C_1620.IGR	IGR	-	6	core	1	1	0	0	71	0	0	0	0	0
ackA	E2348C_2436	CDS	+	7	core	1	1	0	0	13	0	1	0	0	0
yfbT	E2348C_2433	CDS	-	6	core	1	0	0	1	0	10	0	1	0	0
yffB.acrD.IGR	E2348C_2707.E2348C_2706.IGR	IGR	-	3	core	1	1	0	0	219	2245	0.242009	0.304232	0	0
rcsB	E2348C_2362	CDS	+	3	core	1	1	0	0	43	36	0	0	0	0
ychM	E2348C_1329	CDS	-	6	core	1	1	0	0	19	0	0	0	0	0
yhfK.crp.IGR	E2348C_3608.E2348C_3607.IGR	IGR	-	3	core	1	1	0	0	0	10	0	0	0	0
hemA	E2348C_1333	CDS	+	3	core	1	1	0	0	0	31	0	0	0	0
E2348_P2_07.E2348_P2_08.IGR	E2348_P2_07.E2348_P2_08.IGR	IGR	+	5	NC_011602	1	0	1	0	0	76	0	0	0	0
cysE.5UTR	E2348C_3856.5UTR	5UTR	-	5	core	1	1	0	0	16	10	0	0	0	0
hchA.5UTR	E2348C_2078.5UTR	5UTR	+	3	core	1	1	0	0	0	54	0	0	0	0
glpK	E2348C_4230	CDS	-	2	core	1	1	0	0	0	19	0	0	0	0
hslU	E2348C_4235	CDS	-	3	core	1	0	0	1	0	13	0	0	0	0.0769231
ycbZ	E2348C_0941	CDS	-	3	core	1	1	0	0	46	0	0	0	0	0
bioA	E2348C_0726	CDS	-	4	core	1	1	0	0	11	0	0	0	0	0
rmf	E2348C_0939	CDS	+	3	core	1	1	0	0	0	22	0	0	0	0
ompA	E2348C_0943	CDS	-	3	core	1	0	0	1	0	361	0	0	0	0
ycbG	E2348C_0942	CDS	+	3	core	1	1	0	0	0	68	0	0	0	0
gltP	E2348C_4400	CDS	+	3	core	1	1	0	0	42	0	0	0	0	0
speB.EST5UTR	E2348C_3189.EST5UTR	EST5UTR	-	7	core	1	0	1	0	16	22	1	1	0	0
rbsD	E2348C_4058	CDS	+	2	core	1	1	0	0	113	1720	0	0	0	0
yifK.EST5UTR	E2348C_4097.EST5UTR	EST5UTR	+	6	core	1	1	0	0	17	84	0	0	0	0
yaeL	E2348C_0181	CDS	+	3	core	1	1	0	0	23	42	0	0	0	0
yeaN.AS	E2348C_1918.AS	AS	-	2	core	1	1	0	0	0	37	0	0	0	0
ygaH.EST3UTR	E2348C_2947.EST3UTR	EST3UTR	+	5	core	1	0	1	0	29	17	0	0	0	0
yegP	E2348C_2223	CDS	+	4	core	1	1	0	0	0	181	0	0	0	0
E2348C_ncR57	E2348C_ncR57	ncRNA	-	4	core	1	1	0	0	94	0	0	0	0	0
iscS.EST5UTR	E2348C_2813.EST5UTR	EST5UTR	-	3	core	1	1	0	0	0	10	0	0	0	0
trxC	E2348C_2859	CDS	+	4	core	1	0	0	1	0	16	0	0	0	0
rbsB	E2348C_4061	CDS	+	4	core	1	0	1	0	0	43	0	0.27907	0	0
yeiT	E2348C_2292	CDS	+	2	core	1	1	0	0	0	61	0	0.295082	0	0
yegT	E2348C_2243	CDS	+	7	core	1	1	0	0	0	12	0	0	0	0
pssA	E2348C_2862	CDS	+	4	core	1	1	0	0	15	0	0	0	0	0
purH	E2348C_4313	CDS	-	3	core	1	1	0	0	141	0	0	0	0	0
yfhR.suhB.IGR	E2348C_2817.E2348C_2816.IGR	IGR	-	4	core	1	1	0	0	0	34	0	0	0	0
yehA.AS	E2348C_2254.AS	AS	+	3	core	1	1	0	0	0	23	0	0	0	0
sdhC.5UTR	E2348C_0601.5UTR	5UTR	+	4	core	1	1	0	0	0	14	0	0	0	0
rep	E2348C_4078	CDS	+	5	core	1	1	0	0	0	43	0	0	0	0
yhjE	E2348C_3765	CDS	+	4	core	1	1	0	0	0	13	0	0	0	0
pepD	E2348C_0230	CDS	-	3	core	1	1	0	0	0	100	0	0	0	0
ilvC	E2348C_4076	CDS	+	3	core	1	1	0	0	0	12	0	1	0	0
yfiB	E2348C_2879	CDS	+	4	core	1	0	0	1	0	14	0	0	0	0.0714286
ilvM	E2348C_4071	CDS	+	3	core	1	1	0	0	0	18	0	0	0	0
ispA	E2348C_0356	CDS	-	2	core	1	1	0	0	13	0	0	0	0	0
dxs	E2348C_0355	CDS	-	4	core	1	1	0	0	10	0	0	0	0	0
phoP	E2348C_1271	CDS	-	4	core	1	1	0	0	0	19	0	0	0	0.0526316
metK	E2348C_3195	CDS	+	4	core	1	1	0	0	17	0	0	0	0.0588235	0
rplL	E2348C_4293	CDS	+	2	core	1	1	0	0	62	0	0	0	0	0
gatR	E2348C_2235	CDS	-	4	core	1	1	0	0	0	12	0	0	0	0
rpoC	E2348C_4295	CDS	+	3	core	1	1	0	0	0	25	0	0	0	0
clpB.rrsG.IGR	E2348C_2866.E2348C_rRNA6.IGR	IGR	-	3	core	1	0	0	0	11	0	0	0	0	0
yqjA.5UTR	E2348C_3388.5UTR	5UTR	+	4	core	1	1	0	0	57	120	0	0	0	0
dinI	E2348C_1151	CDS	-	6	core	1	0	1	0	0	137	0	1	0	0
gcvH.gcvT.IGT	E2348C_3156.E2348C_3157.IGT	IGT	-	6	core	1	1	0	0	48	0	0	0	0	0
nemA	E2348C_1737	CDS	+	6	core	1	0	0	1	0	26	0	0	0	0.0384615
pspB	E2348C_1497	CDS	+	5	core	1	1	0	0	12	15	0	0	0	0
yfhM	E2348C_2803	CDS	-	3	core	1	1	0	0	13	0	0	0	0	0
gadA	E2348C_3759	CDS	-	6	core	1	1	0	0	0	10	0	0	0	0
cesF.EST5UTR	E2348C_3943.EST5UTR	EST5UTR	+	6	(LEE)	1	1	0	0	23	0	0	0	0.0434783	0
araJ.5UTR	E2348C_0331.5UTR	5UTR	-	4	core	1	1	0	0	67	99	0	0	0	0
xdhA	E2348C_3118	CDS	+	5	core	1	0	0	1	0	11	0	0	0	0
yhcM.yhcB.IGR	E2348C_3503.E2348C_3504.IGR	IGR	+	2	core	1	1	0	0	15	0	0	0	0.0666667	0
rpsT.5UTR	E2348C_0023.5UTR	5UTR	-	3	core	1	1	0	0	136	0	0	0	0	0
rpoE.5UTR	E2348C_2850.5UTR	5UTR	-	3	core	1	1	0	0	42	195	0	0	0	0
mntH	E2348C_2584	CDS	-	4	core	1	0	1	0	0	35	0	0	0	0
ftsN	E2348C_4237	CDS	-	3	core	1	1	0	0	0	13	0	0	0	0.0769231
yhhX	E2348C_3685	CDS	-	4	core	1	1	0	0	0	57	0	0	0	0.0175439
osmB	E2348C_1475	CDS	-	5	core	1	1	0	0	0	11	0	0	0	0
gntU	E2348C_3681	CDS	-	6	core	1	1	0	0	133	171	0	0	0	0
rfaB	E2348C_3876	CDS	-	4	core	1	1	0	0	12	0	0	0	0	0
E2348C_3971	E2348C_3971	CDS	+	3	(LEE)	1	1	0	0	20	0	0	0	0	0
rfaZ	E2348C_3872	CDS	-	5	core	1	1	0	0	16	0	0	0	0	0
rfaY	E2348C_3873	CDS	-	4	core	1	1	0	0	14	0	0	0	0	0
evgA	E2348C_2562	CDS	+	7	core	1	1	0	0	59	44	0	0	0	0
fre.EST3UTR	E2348C_4156.EST3UTR	EST3UTR	+	3	core	1	1	0	0	13	0	0	0	0	0
tsx	E2348C_0346	CDS	-	2	core	1	1	0	0	0	79	0	0	0	0
mtfA.AS	E2348C_2085.AS	AS	-	2	core	1	1	0	0	0	23	0	0	0	0
miaB	E2348C_0554	CDS	-	3	core	1	1	0	0	17	0	0	0	0	0
cesF.EST3UTR	E2348C_3943.EST3UTR	EST3UTR	+	5	(LEE)	1	0	0	1	44	0	0	0	0	0
nagZ.ycfP.IGT	E2348C_1199.E2348C_1200.IGT	IGT	+	4	core	1	1	0	0	0	10	0	0	0	0.1
E2348_P1_018.bfpL.IGR	E2348_P1_018.E2348_P1_016.IGR	IGR	-	4	NC_011603	1	1	0	0	0	15	0	0	0	0
ansP	E2348C_1593	CDS	-	5	core	1	1	0	0	26	0	0	0	0.0384615	0
ygiQ	E2348C_3301	CDS	-	7	core	1	1	0	0	44	0	0	0	0	0
upp	E2348C_2723	CDS	-	3	core	1	1	0	0	20	0	0	0	0	0
yggX	E2348C_3215	CDS	+	6	core	1	1	0	0	24	14	0	0	0	0
hrpA	E2348C_1551	CDS	+	4	core	1	1	0	0	0	25	0	0	0	0
E2348C_0068	E2348C_0068	CDS	+	5	core	1	1	0	0	12	40	0	0	0	0
metK.galP.IGR	E2348C_3195.E2348C_3196.IGR	IGR	+	5	core	1	1	0	0	42	52	0	0	0	0
tar	E2348C_2009	CDS	-	3	core	1	1	0	0	0	54	0	0	0	0
ydiY	E2348C_1851	CDS	-	7	core	1	1	0	0	0	16	0	0	0	0.0625
serA	E2348C_3164	CDS	-	3	core	1	1	0	0	0	15	0	1	0	0
yniB	E2348C_1855	CDS	-	6	core	1	0	0	1	0	13	0	0	0	0
ydiJ	E2348C_1772	CDS	-	6	core	1	1	0	0	22	0	0	0	0	0
sokB	E2348CN_0035	sRNA	+	3	core	1	0	0	1	144	114	1	1	0	0
tppB.5UTR	E2348C_1721.5UTR	5UTR	+	6	core	1	1	0	0	13	0	0	0	0.0769231	0
dsrA.yedP.IGR	E2348C_ncR29.E2348C_2068.IGR	IGR	+	7	core	1	0	0	1	0	15	0	0	0	0.0666667
yceN.EST5UTR	E2348C_1159.EST5UTR	EST5UTR	+	4	core	1	1	0	0	17	0	0	0	0	0
feoB	E2348C_3654	CDS	+	3	core	1	1	0	0	0	20	0	0	0	0
dinG.rhlE.IGR	E2348C_0751.E2348C_0749.IGR	IGR	-	5	core	1	1	0	0	0	49	0	0	0	0
trpE	E2348C_1454	CDS	-	8	core	1	1	0	0	0	13	0	0	0	0
rfaP	E2348C_3878	CDS	-	4	core	1	1	0	0	0	17	0	0	0	0
rpsM	E2348C_3561	CDS	-	4	core	1	1	0	0	0	15	0	0	0	0
E2348C_1444	E2348C_1444	CDS	+	5	PP6	1	1	0	0	35	0	0	0	0	0
E2348C_1445	E2348C_1445	CDS	+	5	PP6	1	1	0	0	23	0	0	0	0	0
acnB.5UTR	E2348C_0121.5UTR	5UTR	+	5	core	1	1	0	0	0	250	0	0	0	0
deoC.deoA.IGT	E2348C_4679.E2348C_4680.IGT	IGT	+	4	core	1	1	0	0	11	0	0	0	0	0
cysJ.5UTR	E2348C_3027.5UTR	5UTR	-	4	core	1	1	0	0	0	14	0	0	0	0
amn	E2348C_2089	CDS	+	3	core	1	1	0	0	13	0	0	0	0	0
phoP.5UTR	E2348C_1271.5UTR	5UTR	-	4	core	1	1	0	0	0	40	0	0	0	0
dppA.proK.IGR	E2348C_3792.E2348C_tRNA67.IGR	IGR	+	3	core	1	1	0	0	0	28	0	0	0	0
E2348C_1246	E2348C_1246	CDS	+	5	PP5	1	1	0	0	668	80	0	0	0.00149701	0.0125
E2348C_1401.E2348C_1402.IGR	E2348C_1401.E2348C_1402.IGR	IGR	+	6	PP6	1	1	0	0	25	21	0	0	0	0
hflK	E2348C_4497	CDS	+	1	core	1	1	0	0	0	20	0	1	0	0
yjbJ	E2348C_4360	CDS	+	3	core	1	1	0	0	0	16	0	0	0	0
yeiH	E2348C_2304	CDS	+	4	core	1	1	0	0	472	587	0	0	0	0
rseB	E2348C_2848	CDS	-	3	core	1	0	0	0	0	41	0	0	0	0
dinD.E2348C_3908.IGR	E2348C_3909.E2348C_3908.IGR	IGR	-	4	PP12	1	1	0	0	19	0	0	0	0.0526316	0
yceB	E2348C_1153	CDS	-	5	core	1	1	0	0	0	56	0	0	0	0
pmbA	E2348C_4561	CDS	+	3	core	1	1	0	0	0	13	0	0	0	0
pgpB	E2348C_1470	CDS	+	3	core	1	1	0	0	0	17	0	0	0	0
grpE	E2348C_2902	CDS	-	2	core	1	0	1	0	0	24	0	0	0	0
ppnK	E2348C_2903	CDS	+	5	core	1	0	0	1	0	12	0	0	0	0.0833333
rpsP	E2348C_2898	CDS	-	4	core	1	0	1	0	135	0	0.318519	0	0.0148148	0
ffh	E2348C_2899	CDS	-	4	core	1	1	0	0	0	21	0	0	0	0.047619
acrR.AS	E2348C_0399.AS	AS	-	4	core	1	1	0	0	20	23	0	0	0	0
E2348C_4114	E2348C_4114	CDS	-	3	core	1	1	0	0	0	35	0	0	0	0
bioD.AS	E2348C_0730.AS	AS	-	4	core	1	1	0	0	0	13	0	0	0	0
livJ.EST5UTR	E2348C_3700.EST5UTR	EST5UTR	-	4	core	1	1	0	0	0	12	0	0	0	0
asr.ynfM.IGR	E2348C_1681.E2348C_1680.IGR	IGR	-	6	core	1	1	0	0	43	2726	0	0	0	0
uspE.5UTR	E2348C_1526.5UTR	5UTR	-	4	core	1	1	0	0	0	35	0	0	0	0
yeaD.EST3UTR	E2348C_1907.EST3UTR	EST3UTR	+	5	core	1	0	0	1	0	28	0	0	0	0
pmrD	E2348C_2404	CDS	-	3	core	1	1	0	0	0	10	0	0	0	0
E2348C_1399	E2348C_1399	CDS	-	5	PP6	1	1	0	0	0	150	0	0	0	0
glnH.5UTR	E2348C_0763.5UTR	5UTR	-	6	core	1	1	0	0	0	18	0	0	0	0
yrbD	E2348C_3472	CDS	-	3	core	1	0	1	0	0	11	0	0	0	0
yifL.5UTR	E2348C_4108.5UTR	5UTR	+	4	core	1	0	1	0	0	11	0	0	0	0
yahC	E2348C_0279	CDS	-	6	core	1	1	0	0	0	13	0	0	0	0
bax	E2348C_3822	CDS	-	4	core	1	1	0	0	76	50	0	0	0	0
yadE	E2348C_0133	CDS	+	3	core	1	1	0	0	0	18	0	0	0	0
iraP	E2348C_0318	CDS	+	3	core	1	1	0	0	18	0	0	0	0	0
ddl	E2348C_0317	CDS	-	5	core	1	1	0	0	25	0	0	0	0.04	0
phoA	E2348C_0319	CDS	+	6	core	1	1	0	0	34	0	0	0	0	0
sbmA	E2348C_0313	CDS	+	6	core	1	0	0	1	0	51	0	0	0	0
crp.5UTR	E2348C_3607.5UTR	5UTR	+	3	core	1	1	0	0	0	57	0	0	0	0
ydhR.EST5UTR	E2348C_1752.EST5UTR	EST5UTR	+	6	core	1	1	0	0	16	0	0	0	0	0
mraY	E2348C_0092	CDS	+	3	core	1	1	0	0	79	58	0	0	0	0
murG	E2348C_0095	CDS	+	3	core	1	1	0	0	13	0	0	0	0	0
E2348C_0983	E2348C_0983	CDS	-	4	PP4	1	0	1	0	0	10	0	0	0	0.1
gmhB.rrsH.IGR	E2348C_0206.E2348C_rRNA1.IGR	IGR	+	3	core	1	0	0	0	15	0	0	0	0	0
aspA.5UTR	E2348C_4465.5UTR	5UTR	-	3	core	1	0	0	1	0	23	0	0	0	0
groEL	E2348C_4469	CDS	+	3	core	1	1	0	0	0	23	0	0	0	0
aphA	E2348C_4379	CDS	+	6	core	1	1	0	0	0	103	0	0	0	0
E2348C_0996	E2348C_0996	CDS	-	6	PP4	1	1	0	0	0	16	0	0	0	0
ydhS.EST5UTR	E2348C_1753.EST5UTR	EST5UTR	+	3	core	1	1	0	0	0	27	0	0	0	0
rplM	E2348C_3502	CDS	-	4	core	1	1	0	0	46	0	0	0	0.0217391	0
yidP	E2348C_3995	CDS	-	3	core	1	0	0	1	0	38	0	0	0	0.0263158
rpsJ	E2348C_3584	CDS	-	4	core	1	1	0	0	0	28	0	0	0	0
dnaA	E2348C_4013	CDS	-	4	core	1	1	0	0	34	0	0	0	0	0
rpmH	E2348C_4014	CDS	+	5	core	1	1	0	0	50	0	0	0	0	0
ydiO.AS	E2348C_1780.AS	AS	-	5	core	1	1	0	0	0	19	0	0	0	0
pyrH	E2348C_0176	CDS	+	4	core	1	0	1	0	0	14	0	0	0	0
cpxP.5UTR	E2348C_4218.5UTR	5UTR	+	4	core	1	1	0	0	0	407	0	0	0	0
secD	E2348C_0343	CDS	+	2	core	1	1	0	0	30	0	0	0	0	0
yajD	E2348C_0345	CDS	+	3	core	1	1	0	0	0	108	0	0	0	0
fdx	E2348C_2808	CDS	-	4	core	1	1	0	0	21	0	0	0	0	0
ybgH	E2348C_0592	CDS	-	3	core	1	1	0	0	0	10	0	0	0	0
rpsT	E2348C_0023	CDS	-	3	core	1	1	0	0	28	0	1	0	0	0
tyrR	E2348C_1516	CDS	+	6	core	1	1	0	0	0	15	0	0	0	0
E2348C_0010.AS	E2348C_0010.AS	AS	-	6	core	1	0	1	0	0	41	0	1	0	0
E2348C_1595.pptA.IGR	E2348C_1595.E2348C_1598.IGR	IGR	+	5	core	1	1	0	0	0	45	0	0	0	0
fkpB	E2348C_0028	CDS	+	2	core	1	1	0	0	21	0	0	0	0	0
hipB	E2348C_1639	CDS	-	6	core	1	1	0	0	0	21	0	0	0	0
eda.edd.IGT	E2348C_1975.E2348C_1976.IGT	IGT	-	5	core	1	1	0	0	10	0	0	0	0	0
apt	E2348C_0404	CDS	+	4	core	1	1	0	0	13	0	0	0	0	0
rplX	E2348C_3572	CDS	-	2	core	1	1	0	0	11	25	0	0	0.0909091	0.04
cyaA	E2348C_4104	CDS	+	3	core	1	1	0	0	0	268	0	0	0	0
adhP.yddM.IGR	E2348C_1612.E2348C_1611.IGR	IGR	-	3	core	1	1	0	0	0	20	0	0	0	0
yncE.5UTR	E2348C_1592.5UTR	5UTR	+	4	core	1	1	0	0	291	0	0	0	0	0
E2348C_2534	E2348C_2534	CDS	+	3	PP8	1	1	0	0	25	52	0	0	0	0
ssb.5UTR	E2348C_4383.5UTR	5UTR	+	8	core	1	1	0	0	11	26	0	0	0	0
rpsI	E2348C_3501	CDS	-	4	core	1	1	0	0	20	0	0	0	0	0
yhcB.EST3UTR	E2348C_3504.EST3UTR	EST3UTR	+	4	core	1	0	0	1	0	13	0	0	0	0.0769231
yqjH	E2348C_3363	CDS	-	4	core	1	1	0	0	36	0	0	0	0	0
E2348C_3907.AS	E2348C_3907.AS	AS	-	5	PP12	1	1	0	0	0	20	0	0	0	0
espA	E2348C_3936	CDS	-	3	(LEE)	1	1	0	0	204	0	1	0	0	0
rplS	E2348C_2895	CDS	-	6	PP11	1	0	1	0	135	0	0.681481	0	0.00740741	0
ybbY	E2348C_0446	CDS	+	6	core	1	1	0	0	0	12	0	0	0	0
cspG.5UTR	E2348C_0974.5UTR	5UTR	+	4	core	1	1	0	0	20	0	0	0	0.05	0
ydcA.E2348C_1558.IGR	E2348C_1556.E2348C_1558.IGR	IGR	+	3	core	1	1	0	0	144	114	0	0	0	0
E2348_P2_06.EST3UTR	E2348_P2_06.EST3UTR	EST3UTR	+	5	NC_011602	1	0	0	1	0	16	0	0	0	0.0625
ahpC	E2348C_0508	CDS	+	3	core	1	1	0	0	0	32	0	0	0	0
gfcA.5UTR	E2348C_0972.5UTR	5UTR	-	5	core	1	1	0	0	11	0	0	0	0	0
pqqL	E2348C_1621	CDS	-	4	core	1	1	0	0	10	0	0	0	0	0
nagK	E2348C_1211	CDS	+	4	core	1	1	0	0	19	0	0	0	0	0
amiA	E2348C_2619	CDS	+	4	core	1	0	0	1	0	109	0	0	0	0.00917431
rne5	E2348C_ncR10	ncRNA	-	4	core	1	1	0	0	51	24	0	0	0.0196078	0.0416667
rne	E2348C_1176	CDS	-	3	core	1	0	1	0	0	29	0	0	0	0
yhcO	E2348C_3510	CDS	-	5	core	1	1	0	0	0	20	0	0	0	0
yicE.AS	E2348C_3918.AS	AS	-	4	core	1	1	0	0	0	25	0	0	0	0
nanE.nanT.IGT	E2348C_3495.E2348C_3496.IGT	IGT	-	3	core	1	1	0	0	0	17	0	0	0	0
thrL	E2348C_0001	CDS	+	2	core	1	1	0	0	13	93	0	0.27957	0	0
ftsA	E2348C_0099	CDS	+	5	core	1	1	0	0	0	32	0	0	0	0
tdcA.EST3UTR	E2348C_3408.EST3UTR	EST3UTR	-	4	core	1	1	0	0	0	40	0	0	0	0
lpxC	E2348C_0101	CDS	+	3	core	1	1	0	0	0	935	0	0	0	0
gapA	E2348C_1906	CDS	+	3	core	1	1	0	0	0	116	0	0	0	0
hdhA.5UTR	E2348C_1704.5UTR	5UTR	-	4	core	1	1	0	0	12	0	0	0	0.0833333	0
osmB.yciH.IGR	E2348C_1475.E2348C_1474.IGR	IGR	-	5	core	1	1	0	0	0	15	0	1	0	0
napF	E2348C_2352	CDS	-	4	core	1	1	0	0	85	348	0	0.103448	0	0
yjdC	E2348C_4461	CDS	-	4	core	1	1	0	0	0	116	0	0	0	0
gcd.5UTR	E2348C_0127.5UTR	5UTR	-	5	core	1	1	0	0	15	42	0	0	0	0
serC.5UTR	E2348C_0900.5UTR	5UTR	+	4	core	1	1	0	0	0	72	0	0	0	0
yjeH.AS	E2348C_4467.AS	AS	+	3	core	1	1	0	0	0	16	0	0	0	0
yidC.EST5UTR	E2348C_4016.EST5UTR	EST5UTR	+	4	core	1	1	0	0	24	0	0	0	0	0
thrL.5UTR	E2348C_0001.5UTR	5UTR	+	8	core	1	1	0	0	29	37	1	1	0	0
pncB	E2348C_0924	CDS	-	5	core	1	0	0	1	0	14	0	0	0	0.0714286
alkB	E2348C_2357	CDS	-	4	core	1	1	0	0	0	16	0	0	0	0
yqhC	E2348C_3296	CDS	-	2	core	1	0	1	0	0	12	0	0	0	0
yobA	E2348C_1966	CDS	-	2	core	1	1	0	0	11	16	1	1	0	0
folX	E2348C_2443	CDS	+	3	core	1	1	0	0	23	0	0	0	0	0
yjdM.EST5UTR	E2348C_4436.EST5UTR	EST5UTR	-	6	core	1	1	0	0	69	0	0	0	0.0144928	0
yiiM	E2348C_4215	CDS	+	4	core	1	1	0	0	0	13	0	0	0	0
gne	E2348C_2184	CDS	-	3	core	1	1	0	0	0	14	0	0	0	0
mdtQ.dusC.IGR	E2348C_2285.E2348C_2286.IGR	IGR	+	6	core	1	1	0	0	0	70	0	0	0	0
yciX.EST3UTR	E2348C_1467.EST3UTR	EST3UTR	+	5	core	1	1	0	0	0	115	0	0	0	0
dacC	E2348C_0790	CDS	+	8	core	1	1	0	0	54	32	0	0	0	0
uup	E2348C_0935	CDS	+	4	core	1	1	0	0	24	15	0	0	0	0
glnP.EST5UTR	E2348C_0762.EST5UTR	EST5UTR	-	3	core	1	1	0	0	165	0	0	0	0	0
yhiR.5UTR	E2348C_3736.5UTR	5UTR	+	5	core	1	1	0	0	19	0	0	0	0	0
ynhG	E2348C_1763	CDS	-	4	core	1	1	0	0	0	20	0	0	0	0
E2348_P1_034.repA.IGR	E2348_P1_034.E2348_P1_035.IGR	IGR	+	4	NC_011603	1	1	0	0	15	0	0	0	0	0
bhsA.5UTR	E2348C_1204.5UTR	5UTR	+	4	core	1	1	0	0	0	28	0	1	0	0
folE.5UTR	E2348C_2299.5UTR	5UTR	-	3	core	1	1	0	0	0	39	0	1	0	0
alaS	E2348C_2960	CDS	-	3	core	1	1	0	0	22	0	0	0	0	0
E2348C_0715.E2348C_0714.IGR	E2348C_0715.E2348C_0714.IGR	IGR	-	6	PP2	1	0	0	1	14	0	0	0	0	0
sepL.EST5UTR	E2348C_3937.EST5UTR	EST5UTR	-	3	(LEE)	1	1	0	0	87	0	0	0	0	0
E2348C_2741.E2348C_2740.IGR	E2348C_2741.E2348C_2740.IGR	IGR	-	4	PP10	1	1	0	0	0	26	0	0	0	0
argE.AS	E2348C_4269.AS	AS	+	3	core	1	1	0	0	12	0	0	0	0.0833333	0
artI	E2348C_0860	CDS	-	4	core	1	1	0	0	19	102	0	0	0	0
ftsI	E2348C_0089	CDS	+	4	core	1	0	1	0	0	20	0	0	0	0
E2348C_2788.E2348C_2789.IGR	E2348C_2788.E2348C_2789.IGR	IGR	+	3	IE4	1	1	0	0	12	0	0	0	0	0
yohN	E2348C_2252	CDS	+	4	core	1	1	0	0	16	0	1	0	0	0
uspG	E2348C_0510	CDS	-	4	core	1	0	0	1	0	11	0	0	0	0.0909091
ynfE.EST5UTR	E2348C_1671.EST5UTR	EST5UTR	+	3	core	1	1	0	0	0	46	0	0	0	0
ytfK.5UTR	E2348C_4547.5UTR	5UTR	+	4	core	1	1	0	0	0	62	0	0	0	0
repA	E2348_P1_035	CDS	-	3	NC_011603	1	0	0	1	0	10	0	0	0	0.1
skp.EST5UTR	E2348C_0183.EST5UTR	EST5UTR	+	3	core	1	1	0	0	197	106	0.279188	0.264151	0	0
phoH.E2348C_1071.IGR	E2348C_1070.E2348C_1071.IGR	IGR	+	6	core	1	1	0	0	0	45	0	0	0	0
serA.5UTR	E2348C_3164.5UTR	5UTR	-	6	core	1	1	0	0	13	16	0	0	0	0
narL	E2348C_1345	CDS	-	4	core	1	1	0	0	32	0	0	0	0	0
idi	E2348C_3142	CDS	+	4	core	1	1	0	0	0	14	0	0	0	0
yagU	E2348C_0243	CDS	+	3	core	1	1	0	0	0	15	0	1	0	0
purA	E2348C_4500	CDS	+	5	core	1	0	1	0	0	14	0	0	0	0.0714286
csiE	E2348C_2818	CDS	+	4	core	1	1	0	0	0	14	0	0	0	0
glgA	E2348C_3675	CDS	-	4	core	1	0	0	1	0	18	0	0	0	0
ybdL	E2348C_0503	CDS	+	4	core	1	1	0	0	0	15	0	0	0	0
yicL	E2348C_3974	CDS	+	7	core	1	1	0	0	0	40	0	0	0	0
E2348C_2981	E2348C_2981	CDS	-	3	core	1	1	0	0	0	44	0	0	0	0
E2348C_0255.rpmE2.IGR	E2348C_0255.E2348C_0254.IGR	IGR	-	6	core	1	1	0	0	0	24	0	0	0	0
yciO.yciQ.IGT	E2348C_1457.E2348C_1458.IGT	IGT	+	4	core	1	1	0	0	0	23	0	0	0	0
gltB.5UTR	E2348C_3491.5UTR	5UTR	+	3	core	1	1	0	0	13	0	0	0	0	0
E2348C_1253.E2348C_1251.IGR	E2348C_1253.E2348C_1251.IGR	IGR	-	6	PP5	1	1	0	0	40	23	0.375	0	0	0
ansB	E2348C_3210	CDS	-	5	core	1	1	0	0	0	86	0	0	0	0
cirA.5UTR	E2348C_2301.5UTR	5UTR	-	4	core	1	1	0	0	71	0	0	0	0	0
E2348C_1637.EST5UTR	E2348C_1637.EST5UTR	EST5UTR	+	4	core	1	0	1	0	11	0	1	0	0.0909091	0
hdfR	E2348C_4066	CDS	-	4	core	1	1	0	0	0	21	0	0	0	0
ibpA	E2348C_3997	CDS	-	4	core	1	1	0	0	0	160	0	0	0	0
yjiH	E2348C_4636	CDS	-	7	core	1	1	0	0	0	28	0	0	0	0
yadD	E2348C_0135	CDS	+	4	core	1	1	0	0	0	24	0	0	0	0
hha.ybaJ.IGT	E2348C_0395.E2348C_0396.IGT	IGT	-	4	core	1	1	0	0	33	0	0	0	0.030303	0
E2348C_1044.AS	E2348C_1044.AS	AS	-	6	PP4	1	1	0	0	0	15	0	0	0	0
nuoC.nuoB.IGT	E2348C_2426.E2348C_2427.IGT	IGT	-	4	core	1	1	0	0	41	0	0	0	0	0
lolC	E2348C_1208	CDS	+	3	core	1	1	0	0	58	0	0	0	0	0
aroB	E2348C_3633	CDS	-	3	core	1	1	0	0	0	109	0	0	0	0
ylbA.EST3UTR	E2348C_0448.EST3UTR	EST3UTR	-	7	core	1	0	0	1	0	28	0	1	0	0
fes	E2348C_0486	CDS	+	4	core	1	1	0	0	13	0	0	0	0	0
fepA	E2348C_0485	CDS	-	3	core	1	1	0	0	42	0	0	0	0.0238095	0
grxA.EST3UTR	E2348C_0846.EST3UTR	EST3UTR	-	6	core	1	1	0	0	0	47	0	0	0	0.0212766
ybeX	E2348C_0551	CDS	-	4	core	1	1	0	0	14	0	0	0	0.0714286	0
glgB	E2348C_3678	CDS	-	5	core	1	1	0	0	0	265	0	0	0	0
entF	E2348C_0488	CDS	+	4	core	1	1	0	0	0	15	0	0	0	0
ynaI	E2348C_1524	CDS	-	3	core	1	1	0	0	0	12	0	0	0	0
mltD	E2348C_0211	CDS	-	4	core	1	1	0	0	30	0	0	0	0	0
fepD	E2348C_0492	CDS	-	3	core	1	1	0	0	13	0	0	0	0	0
adhE	E2348C_1367	CDS	-	2	core	1	1	0	0	0	341	0	0	0	0
gltJ	E2348C_0547	CDS	-	7	core	1	1	0	0	59	0	0	0	0	0
grxD.5UTR	E2348C_1740.5UTR	5UTR	-	4	core	1	1	0	0	16	0	0	0	0	0
gpmA	E2348C_0632	CDS	-	3	core	1	1	0	0	0	13	0	0	0	0
alaX	E2348C_tRNA45	tRNA	-	4	core	1	1	0	0	48	46	0	0	0	0
yhjJ.5UTR	E2348C_3769.5UTR	5UTR	-	7	core	1	1	0	0	79	0	0	0	0.0126582	0
yfeA	E2348C_2586	CDS	-	3	core	1	1	0	0	0	10	0	0	0	0.1
ymgE.EST5UTR	E2348C_1314.EST5UTR	EST5UTR	+	5	core	1	1	0	0	0	218	0	0	0	0
glk	E2348C_2581	CDS	-	4	core	1	1	0	0	0	19	0	0	0	0.0526316
gadX	E2348C_3758	CDS	-	5	core	1	0	0	1	0	75	0	0	0	0.0133333
yeeY	E2348C_2155	CDS	-	5	core	1	1	0	0	0	39	0	0	0	0
fkpA.5UTR	E2348C_3596.5UTR	5UTR	-	3	core	1	1	0	0	0	17	0	0	0	0
yfgC	E2348C_2719	CDS	+	3	core	1	1	0	0	13	0	0	0	0	0
ydcY	E2348C_1587	CDS	+	3	core	1	1	0	0	0	13	0	0	0	0
dapA	E2348C_2715	CDS	-	3	core	1	1	0	0	0	20	0	0	0	0
yfbV.ackA.IGR	E2348C_2435.E2348C_2436.IGR	IGR	+	7	core	1	1	0	0	10	0	0	0	0	0
sgrR	E2348C_0075	CDS	-	4	core	1	0	0	1	0	10	0	0	0	0.1
ydcI	E2348C_1566	CDS	-	5	core	1	1	0	0	0	25	0	0	0	0
yggE	E2348C_3169	CDS	-	4	core	1	1	0	0	0	20	0	0	0	0
tdcR.rnpB.IGR	E2348C_3409.E2348C_ncR55.IGR	IGR	+	5	core	1	1	0	0	11	0	0	0	0	0
otsB	E2348C_2018	CDS	-	4	core	1	1	0	0	0	16	0	0	0	0
E2348_P1_112.repI.IGR	E2348_P1_112.E2348_P1_001.IGR	IGR	+	4	NC_011603	1	0	0	1	0	25	0	0	0	0.04
rbsC	E2348C_4060	CDS	+	3	core	1	1	0	0	0	21	0	0	0	0
dksA.EST5UTR	E2348C_0148.EST5UTR	EST5UTR	-	5	core	1	0	0	1	0	31	0	0	0	0
gpmA.5UTR	E2348C_0632.5UTR	5UTR	-	4	core	1	1	0	0	31	0	0.451613	0	0	0
pstS.glmS.IGR	E2348C_4038.E2348C_4039.IGR	IGR	+	4	core	1	1	0	0	0	14	0	0	0	0
mdoC.EST3UTR	E2348C_1138.EST3UTR	EST3UTR	-	6	core	1	0	1	0	12	0	1	0	0	0
hybO	E2348C_3284	CDS	-	4	core	1	1	0	0	82	21	0	0	0	0
ycbW.EST5UTR	E2348C_0932.EST5UTR	EST5UTR	+	4	core	1	0	1	0	22	0	1	0	0.0454545	0
E2348C_1245	E2348C_1245	CDS	-	5	PP5	1	1	0	0	0	11	0	0	0	0
yeaD	E2348C_1907	CDS	+	8	core	1	1	0	0	14	0	0	0	0	0
tdcA	E2348C_3408	CDS	-	4	core	1	1	0	0	0	116	0	0	0	0
ytfR.EST5UTR	E2348C_4555.EST5UTR	EST5UTR	+	3	core	1	1	0	0	13	84	0	0	0	0
glcD.5UTR	E2348C_3259.5UTR	5UTR	-	3	core	1	1	0	0	0	13	0	0	0	0
lysP	E2348C_2302	CDS	-	5	core	1	1	0	0	68	0	0	0	0	0
sibB	E2348C_ncR32	sRNA	+	3	core	1	1	0	0	12	55	0	0	0	0
alr	E2348C_4366	CDS	+	4	core	1	1	0	0	0	15	0	0	0	0
psd	E2348C_4486	CDS	-	3	core	1	1	0	0	34	0	0	0	0	0
E2348C_0671.E2348C_0672.IGR	E2348C_0671.E2348C_0672.IGR	IGR	+	4	PP2	1	1	0	0	12	0	0	0	0	0
yeaG	E2348C_1910	CDS	+	4	core	1	1	0	0	0	243	0	0	0	0
frdA	E2348C_4482	CDS	-	2	core	1	1	0	0	0	52	0	0	0	0
cirA	E2348C_2301	CDS	-	4	core	1	1	0	0	100	0	0	0	0	0
infA.5UTR	E2348C_0880.5UTR	5UTR	-	3	core	1	1	0	0	45	0	0	0	0.0222222	0
nrdE	E2348C_2940	CDS	+	4	core	1	1	0	0	0	21	0	0	0	0
ygaW	E2348C_2933	CDS	+	3	core	1	1	0	0	0	258	0	0.290698	0	0
serX.ghrA.IGR	E2348C_tRNA23.E2348C_1123.IGR	IGR	+	7	core	1	1	0	0	19	0	0	0	0	0
ybfM.5UTR	E2348C_0572.5UTR	5UTR	+	7	core	1	1	0	0	0	2405	0	0	0	0
cysJ	E2348C_3027	CDS	-	5	core	1	1	0	0	0	15	0	0	0	0
cydB	E2348C_0617	CDS	+	3	core	1	1	0	0	0	79	0	0	0	0
ugpB.AS	E2348C_3693.AS	AS	+	4	core	1	1	0	0	0	12	0	1	0	0
sulII	E2348_P2_01	CDS	+	6	NC_011602	1	1	0	0	0	17	0	1	0	0
yedE.amyA.IGR	E2348C_2047.E2348C_2045.IGR	IGR	-	2	core	1	1	0	0	0	79	0	0	0	0
uspF	E2348C_1537	CDS	-	3	core	1	1	0	0	0	32	0	0	0	0
E2348C_2740.AS	E2348C_2740.AS	AS	-	3	PP10	1	1	0	0	0	28	0	0	0	0
gyrA	E2348C_2375	CDS	-	3	core	1	1	0	0	13	0	0	0	0	0
caiC	E2348C_0038	CDS	-	4	core	1	1	0	0	0	24	0	0	0	0
infC	E2348C_1847	CDS	-	3	core	1	0	0	1	0	30	0	0	0	0
rplN.5UTR	E2348C_3573.5UTR	5UTR	-	6	core	1	1	0	0	18	76	0	0	0	0
aidB	E2348C_4510	CDS	+	4	core	1	0	1	0	0	15	0	0	0	0
grxA	E2348C_0846	CDS	-	6	core	1	1	0	0	0	65	0	0.446154	0	0
rybB	E2348C_ncR09	sRNA	-	6	core	1	0	1	0	43	0	1	0	0.0232558	0
E2348C_4135.EST5UTR	E2348C_4135.EST5UTR	EST5UTR	-	3	core	1	1	0	0	59	23	0	0	0	0
mdh.5UTR	E2348C_3507.5UTR	5UTR	-	4	core	1	1	0	0	0	25	0	0	0	0
E2348C_2772	E2348C_2772	CDS	+	3	PP10	1	0	1	0	0	10	0	0	0	0.1
cycA.5UTR	E2348C_4539.5UTR	5UTR	+	2	core	1	1	0	0	11	95	0	0.252632	0	0
E2348C_1097	E2348C_1097	CDS	-	3	IE2	1	1	0	0	0	119	0	0	0	0
tolB	E2348C_0624	CDS	+	3	core	1	1	0	0	0	47	0	0	0	0
pasA.E2348C_0689.IGR	E2348CN_0003.E2348C_0689.IGR	IGR	+	4	PP2	1	1	0	0	19	798	0	0.0300752	0.0526316	0.00250627
argA	E2348C_3087	CDS	+	3	core	1	1	0	0	16	0	0	0	0	0
acpP.5UTR	E2348C_1186.5UTR	5UTR	+	4	core	1	1	0	0	0	21	0	1	0	0
rbsZ	E2348CN_0032	sRNA	+	4	core	1	0	1	0	0	16	0	1	0	0
prlC.5UTR	E2348C_3735.5UTR	5UTR	-	3	core	1	1	0	0	30	684	0	0	0	0
ycbB.ycbK.IGR	E2348C_0918.E2348C_0919.IGR	IGR	+	3	core	1	1	0	0	0	21	0	0	0	0
rpsO	E2348C_3446	CDS	-	4	core	1	1	0	0	0	12	0	0	0	0
pasC.E2348C_1247.IGR	E2348CN_0005.E2348C_1247.IGR	IGR	+	5	PP5	1	1	0	0	0	54	0	0	0	0.0185185
pck.5UTR	E2348C_3647.5UTR	5UTR	+	3	core	1	1	0	0	20	190	0	0	0	0
tnaB	E2348C_4020	CDS	+	3	core	1	1	0	0	0	18	0	0	0	0
tnaA	E2348C_4019	CDS	+	3	core	1	1	0	0	0	20	0	0	0	0
rnt.EST3UTR	E2348C_1739.EST3UTR	EST3UTR	+	2	core	1	1	0	0	0	22	0	0	0	0
minE.ymgJ.IGR	E2348C_1293.E2348C_1291.IGR	IGR	-	3	core	1	1	0	0	22	0	0	0	0	0
prlC	E2348C_3735	CDS	-	4	core	1	1	0	0	0	66	0	0	0	0
rffM	E2348C_4096	CDS	+	2	core	1	1	0	0	13	0	0	0	0	0
ybgE	E2348C_0619	CDS	+	6	core	1	0	0	1	0	57	0	0	0	0.0175439
sibD	E2348C_ncR53	sRNA	-	3	core	1	1	0	0	12	55	1	1	0	0
htrG	E2348C_3348	CDS	+	2	core	1	1	0	0	39	48	0	0	0	0
ygaM.EST3UTR	E2348C_2935.EST3UTR	EST3UTR	+	6	core	1	0	1	0	0	16	0	0	0	0
kdpD	E2348C_0584	CDS	-	4	core	1	1	0	0	0	17	0	0	0	0
E2348C_1093	E2348C_1093	CDS	-	3	IE2	1	1	0	0	16	11	0	0	0.0625	0.0909091
caiF	E2348C_0035	CDS	+	4	core	1	1	0	0	0	27	0	0	0	0.037037
gcvT.5UTR	E2348C_3157.5UTR	5UTR	-	4	core	1	1	0	0	51	0	0	0	0	0
E2348C_3724	E2348C_3724	CDS	-	3	core	1	1	0	0	0	16	0	0	0	0.0625
mutS.5UTR	E2348C_2999.5UTR	5UTR	+	3	core	1	1	0	0	48	0	0	0	0	0
bfpA.bfpG.IGT	E2348_P1_003.E2348_P1_004.IGT	IGT	+	9	NC_011603	1	1	0	0	232	0	0	0	0	0
E2348C_2649	E2348C_2649	CDS	+	5	PP9	1	0	0	1	0	12	0	0	0	0.0833333
yhiI	E2348C_3727	CDS	-	4	core	1	1	0	0	0	22	0	0	0	0
rpsE	E2348C_3566	CDS	-	3	core	1	1	0	0	61	0	0	0	0.0163934	0
talA.maeB.IGR	E2348C_2698.E2348C_2697.IGR	IGR	-	3	core	1	1	0	0	0	20	0	0	0	0
ybiP.EST3UTR	E2348C_0768.EST3UTR	EST3UTR	-	5	core	1	1	0	0	50	85	0	0	0	0
ytfH	E2348C_4543	CDS	+	3	core	1	0	1	0	0	28	0	0	0	0
yahN	E2348C_0288	CDS	-	7	core	1	1	0	0	0	18	0	1	0	0
ytfK	E2348C_4547	CDS	+	3	core	1	1	0	0	197	3539	0	0	0	0
yahO	E2348C_0289	CDS	+	3	core	1	0	1	0	0	18	0	0	0	0
stbB	E2348_P1_101	CDS	-	4	NC_011603	1	0	1	0	0	38	0	0	0	0
rimL.5UTR	E2348C_1570.5UTR	5UTR	+	6	core	1	0	1	0	0	22	0	1	0	0
E2348C_1097.E2348C_1098.IGR	E2348C_1097.E2348C_1098.IGR	IGR	+	5	IE2	1	1	0	0	31	12	0	0	0	0
livJ	E2348C_3700	CDS	-	2	core	1	1	0	0	52	0	0.25	0	0	0
zapA	E2348C_3162	CDS	+	4	core	1	0	1	0	0	31	0	0	0	0
yciS	E2348C_1471	CDS	+	3	core	1	1	0	0	0	24	0	0	0	0
escJ	E2348C_3953	CDS	+	2	(LEE)	1	1	0	0	49	0	0	0	0.0204082	0
sepD	E2348C_3954	CDS	+	5	(LEE)	1	0	0	1	52	10	0	0	0.0192308	0.1
E2348C_3947	E2348C_3947	CDS	-	4	(LEE)	1	1	0	0	43	0	0	0	0	0
sepQ	E2348C_3945	CDS	-	5	(LEE)	1	1	0	0	0	13	0	0	0	0
napF.5UTR	E2348C_2352.5UTR	5UTR	-	4	core	1	1	0	0	0	70	0	0	0	0.0142857
rorf8	E2348C_3952	CDS	+	3	(LEE)	1	1	0	0	48	0	0	0	0.0208333	0
escV	E2348C_3949	CDS	-	4	(LEE)	1	1	0	0	44	0	0	0	0	0
entE	E2348C_0496	CDS	+	3	core	1	1	0	0	0	35	0	0	0	0
yghJ	E2348C_3253	CDS	-	3	core	1	1	0	0	42	14	0	0	0	0
eptB	E2348C_3793	CDS	-	6	core	1	1	0	0	123	0	1	0	0	0
nac	E2348C_2122	CDS	-	5	core	1	0	1	0	10	0	1	0	0	0
dppA	E2348C_3792	CDS	-	3	core	1	1	0	0	0	32	0	0	0	0
E2348_P3_01.EST3UTR	E2348_P3_01.EST3UTR	EST3UTR	+	8	EU580135.1	1	1	0	0	0	862	0	0	0	0
cbl	E2348C_2121	CDS	-	4	core	1	0	1	0	10	0	0	0	0	0
bhsA	E2348C_1204	CDS	+	3	core	1	1	0	0	0	502	0	0	0	0
E2348C_3895.EST5UTR	E2348C_3895.EST5UTR	EST5UTR	+	2	PP12	1	1	0	0	10	0	0	0	0	0
E2348C_3321	E2348C_3321	CDS	-	6	core	1	1	0	0	12	24	0	0	0	0
E2348C_2629	E2348C_2629	CDS	-	5	PP9	1	1	0	0	13	29	0	0	0	0
pnp	E2348C_3445	CDS	-	2	core	1	1	0	0	0	39	0	0	0	0
ppc.AS	E2348C_4268.AS	AS	+	5	core	1	1	0	0	0	14	0	0	0	0
acpP	E2348C_1186	CDS	+	5	core	1	1	0	0	130	43	0.346154	0	0	0
yaiL	E2348C_0301	CDS	+	3	core	1	0	1	0	0	11	0	0	0	0
parE	E2348C_3325	CDS	-	3	core	1	0	1	0	0	39	0	0	0	0
ptsG.5UTR	E2348C_1193.5UTR	5UTR	+	3	core	1	1	0	0	16	112	1	0.464286	0	0
rhoL	E2348C_4082	CDS	+	4	core	1	1	0	0	0	35	0	0	0	0
tehA	E2348C_1572	CDS	+	3	core	1	1	0	0	14	19	0	0	0	0
mobB	E2348_P3_05	CDS	+	4	EU580135.1	1	1	0	0	0	25	0	0	0	0
narP	E2348C_2337	CDS	+	4	core	1	1	0	0	31	0	0	0	0	0
kdgR	E2348C_1952	CDS	-	5	core	1	1	0	0	0	262	0	0	0	0
cspC	E2348C_1947	CDS	-	5	core	1	1	0	0	0	15	0	0	0	0
gadX.gadA.IGR	E2348C_3758.E2348C_3759.IGR	IGR	+	5	core	1	1	0	0	0	15	0	0	0	0
ydbJ.5UTR	E2348C_1540.5UTR	5UTR	+	4	core	1	1	0	0	0	19	0	0	0	0.0526316
yecH	E2348C_2027	CDS	-	7	core	1	1	0	0	42	24	0	0	0	0
E2348C_3336.EST3UTR	E2348C_3336.EST3UTR	EST3UTR	+	4	core	1	0	0	1	37	46	1	1	0.027027	0.0217391
hypE.3UTR	E2348C_2995.3UTR	3UTR	+	4	core	1	1	0	0	0	113	0	0	0	0
ydbK	E2348C_1539	CDS	-	3	core	1	1	0	0	0	32	0	0	0	0
ysgA.5UTR	E2348C_4144.5UTR	5UTR	-	5	core	1	1	0	0	0	224	0	0	0	0
yhaH.EST3UTR	E2348C_3396.EST3UTR	EST3UTR	+	4	core	1	1	0	0	15	28	0	0	0	0
eda	E2348C_1975	CDS	-	3	core	1	1	0	0	0	17	0	0	0	0
pykA	E2348C_1979	CDS	+	5	core	1	1	0	0	0	18	0	0	0	0
yjfF.AS	E2348C_4557.AS	AS	-	4	core	1	1	0	0	0	13	0	0	0	0
yhbC.EST5UTR	E2348C_3451.EST5UTR	EST5UTR	-	7	core	1	1	0	0	59	41	0	0	0	0
E2348C_2536	E2348C_2536	CDS	+	2	PP8	1	1	0	0	21	0	0	0	0.047619	0
narS	E2348CN_0046	sRNA	+	7	core	1	0	1	0	13	0	1	0	0	0
E2348C_3226.E2348C_3223.IGR	E2348C_3226.E2348C_3223.IGR	IGR	-	4	IE6	1	1	0	0	11	0	0	0	0	0
pfkA	E2348C_4220	CDS	+	4	core	1	0	1	0	0	12	0	0	0	0
aspC	E2348C_0921	CDS	-	3	core	1	1	0	0	0	20	0	0	0	0
ybhP	E2348C_0742	CDS	-	5	core	1	1	0	0	0	16	0	0	0	0
E2348C_0767.AS	E2348C_0767.AS	AS	-	4	core	1	1	0	0	10	171	0	0	0	0
E2348C_2917.EST5UTR	E2348C_2917.EST5UTR	EST5UTR	-	9	IE5	1	1	0	0	98	0	0	0	0	0
fhuD	E2348C_0159	CDS	+	4	core	1	1	0	0	23	0	0	0	0	0
lpp.5UTR	E2348C_1762.5UTR	5UTR	+	3	core	1	1	0	0	58	0	0	0	0	0
yadR	E2348C_0163	CDS	+	3	core	1	1	0	0	11	0	0	0	0	0
clcA	E2348C_0162	CDS	+	4	core	1	1	0	0	0	45	0	0	0	0
aroP.5UTR	E2348C_0115.5UTR	5UTR	-	4	core	1	1	0	0	0	44	0	0	0	0
mvpT	E2348_P1_043	CDS	+	4	NC_011603	1	1	0	0	0	17	0	0	0	0
mvpA	E2348_P1_044	CDS	+	4	NC_011603	1	1	0	0	0	24	0	0	0	0
yeeN.E2348C_2091.IGR	E2348C_2090.E2348C_2091.IGR	IGR	+	5	core	1	1	0	0	0	23	0	0	0	0
stbA.EST5UTR	E2348_P1_102.EST5UTR	EST5UTR	-	4	NC_011603	1	1	0	0	0	48	0	0	0	0
ccdA	E2348_P1_107	CDS	-	4	NC_011603	1	1	0	0	0	29	0	0	0	0
E2348C_2920	E2348C_2920	CDS	-	4	IE5	1	1	0	0	54	0	0	0	0	0
macA	E2348C_0875	CDS	+	4	core	1	0	1	0	0	29	0	0	0	0
ybjD	E2348C_0873	CDS	+	4	core	1	1	0	0	0	24	0	0	0	0
aqpZ	E2348C_0872	CDS	-	6	core	1	1	0	0	12	18	0	0	0	0
E2348_P1_040	E2348_P1_040	CDS	-	4	NC_011603	1	1	0	0	0	26	0	0	0	0
E2348_P2_06.EST5UTR	E2348_P2_06.EST5UTR	EST5UTR	+	6	NC_011602	1	0	1	0	0	11	0	0	0	0
yjbB	E2348C_4324	CDS	+	3	core	1	1	0	0	0	117	0	0	0	0
E2348C_0019.EST3UTR	E2348C_0019.EST3UTR	EST3UTR	+	4	core	1	0	1	0	19	0	1	0	0	0
E2348C_3959.grlR.IGR	E2348C_3959.E2348C_3958.IGR	IGR	-	7	(LEE)	1	1	0	0	33	0	0	0	0	0
mrp	E2348C_2259	CDS	-	4	core	1	1	0	0	31	0	0	0	0	0
cpdB.cysQ.IGR	E2348C_4544.E2348C_4545.IGR	IGR	+	4	core	1	1	0	0	0	22	0	0	0	0
dcuB	E2348C_4450	CDS	-	4	core	1	1	0	0	0	24	0	0	0	0
ygfY	E2348C_3150	CDS	-	5	core	1	1	0	0	0	22	0	0	0	0
uspD	E2348C_4227	CDS	+	3	core	1	1	0	0	0	20	0	0	0	0
lysS	E2348C_3143	CDS	-	3	core	1	1	0	0	22	0	0	0	0	0
basS.proP.IGR	E2348C_4440.E2348C_4439.IGR	IGR	-	5	core	1	1	0	0	0	14	0	0	0	0
ydhA.EST5UTR	E2348C_1726.EST5UTR	EST5UTR	-	5	core	1	1	0	0	0	12	0	0	0	0
E2348C_0672.E2348C_0671.IGR	E2348C_0672.E2348C_0671.IGR	IGR	-	3	PP2	1	1	0	0	0	17	0	0	0	0
grlA.cesD.IGR	E2348C_3957.E2348C_3956.IGR	IGR	-	6	(LEE)	1	0	1	0	13	0	1	0	0.0769231	0
yraM	E2348C_3429	CDS	+	4	core	1	0	0	1	0	37	0	0	0	0.027027
E2348C_0688	E2348C_0688	CDS	+	2	PP2	1	1	0	0	34	0	0	0	0.0294118	0
E2348C_2791	E2348C_2791	CDS	-	4	IE4	1	1	0	0	0	225	0	0	0	0
moaA	E2348C_0733	CDS	+	4	core	1	1	0	0	0	10	0	1	0	0
talB	E2348C_0008	CDS	+	3	core	1	1	0	0	0	26	0	1	0	0
guaA	E2348C_2782	CDS	-	3	core	1	1	0	0	39	0	0	0	0	0
E2348C_2785	E2348C_2785	CDS	-	5	IE4	1	1	0	0	0	139	0	0	0	0
E2348C_2969	E2348C_2969	CDS	+	3	core	1	0	0	1	0	42	0	0	0	0.0238095
argP.5UTR	E2348C_3166.5UTR	5UTR	+	3	core	1	1	0	0	0	15	0	0	0	0
perC.AS	E2348_P1_022.AS	AS	-	6	NC_011603	1	0	1	0	0	31	0	0	0	0
crp	E2348C_3607	CDS	+	2	core	1	1	0	0	15	38	0	0	0	0
yjgP	E2348C_4585	CDS	+	3	core	1	1	0	0	24	17	0	0	0	0
pepA	E2348C_4584	CDS	-	3	core	1	1	0	0	36	34	0	0	0	0
E2348C_4589	E2348C_4589	CDS	+	4	PP13	1	1	0	0	0	19	0	0	0	0
ybeB.5UTR	E2348C_0537.5UTR	5UTR	-	5	core	1	1	0	0	12	0	0	0	0	0
mdtK	E2348C_1750	CDS	+	5	core	1	1	0	0	0	53	0	0	0	0
amtB	E2348C_0386	CDS	+	3	core	1	1	0	0	29	0	0	0	0	0
