# Supplementary material for: The impact of Hfq-mediated sRNA-mRNA interactome on the virulence of enteropathogenic Escherichia coli
Source: Sci Adv. 2021 Oct 27;7(44):eabi8228. doi: 10.1126/sciadv.abi8228 (PMC8550237; doi:10.1126/sciadv.abi8228)
Supplement: Supplementary file 2 — Tables S1 to S8 [file sciadv.abi8828_tables_s1_to_s8.zip › sciadv.abi8228_table_s6.xlsx]

## Sheet: legend
Table S6. Newly identified sRNAs
The table includes the 13 predicted sRNAs, according to the features used to determine RNA in chimeric fragments as a sRNA: (1) second RNA (RNA2) in more than half of its chimeric fragments; (2) U-tract of length ≥ 4 nucleotides; (3) has at least three interactions; (4) more than 67% of its interactions are with CDS/5’UTR.
Sheet 1 - Legend
Sheet 2 - S6
A. Newly identified EPEC-unique sRNAs with experimental validation
Named here: The name used in this work. We named the 5 highest interacting accessory genome predicted sRNAs PasA-D2
Locus tag: The accession number of the gene in NCBI database. (For more detailes see Name Nomenclature hereinafter)
Chromosome: Chromosome/Plasmid
Strand: The genome strand the RNA was mapped to
Start: The 5' position of the transcript according to RNA coverage and in agreemetnt with approximate northern blot band size
End: The 3' position of the transcript according to RNA coverage and in agreemetnt with approximate northern blot band size
Length [nt]:The distance between the first and last nucleotide
Origin: The genomic origin of the RNA: plasmid/prophage or integrative element (adapted from Iguchi et al. (2009)), or 'Core' otherwise
Probe: The sequence of the probe used in the northern blot
Interaction rank: The ranking of this transcript by its number of interactions in the RIL-seq network, according to Supplementary Table S5
Nearby genes: The genes in proximity
Directionality: Orientation of each sRNA (given in blue) relative to its flanking genes (in black and listed in Nearby genes). “>” corresponds to the plus strand and “<” corresponds to the minus strand. In cases where the sRNA is antisense to an overlapping sense gene, the sRNA arrow is shown without space next to the “sense” orientation; “<>” or “><”. 5´ and 3´ UTR-derived sRNAs are shown by bra…
B. Newly identified EPEC sRNAs
Named here: The name used in this work. We used names based on their genomic location
Locus tag: The accession number of the gene in NCBI database. (For more detailes see Name Nomenclature hereinafter)
Chromosome: Chromosome/Plasmid
Origin: The genomic origin of the RNA: plasmid/prophage or integrative element (adapted from Iguchi et al. (2009)), or 'Core' otherwise
Interaction rank: The ranking of this transcript by its number of interactions in the RIL-seq network, according to Supplementary Table S5
Nearby genes: The genes in proximity
Directionality: Orientation of each sRNA (given in blue) relative to its flanking genes (in black and listed in Nearby genes). “>” corresponds to the plus strand and “<” corresponds to the minus strand. In cases where the sRNA is antisense to an overlapping sense gene, the sRNA arrow is shown without space next to the “sense” orientation; “<>” or “><”. 5´ and 3´ UTR-derived sRNAs are shown by bra…
References
A. Iguchi et al., Complete genome sequence and comparative genome analysis of enteropathogenic Escherichia coli O127:H6 strain E2348/69. J Bacteriol 191, 347-354 (2009).

## Sheet: S6
Table S6. Newly identified sRNAs
A. Newly identified EPEC-unique sRNAs with experimental validation
Named here	Locus tag	Chromosome	Strand	Start	End	Length [nt]	Origin	Probe	Interaction rank	Nearby genes	Directionality	Note
PasA*	E2348CN_0003 pasA.E2348C_0688.IGR	NC_011601.1	-	743499	743,415 (Major) / 743,264 (Minor)	85 / 236	PP2	GCCAGCACTGACTTTCGGTGGAGAG	12 70	E2348C_0688,E2348C_0689	> < >	Homologues identified in EHEC (EcOnc51/EcOnc52) (46)
PasB	E2348CN_0006	NC_011601.1	-	1466343	1466261	83	PP6	AATCCCGCAGTGATCGCGGAGCT	15	E2348C_1436, E2348C_1437	(> <) >
PasC	E2348CN_0005	NC_011601.1	-	1290909	1290832	79	PP5	CGCTGGCTAAAACGGGTAGATGTAC	17	E2348C_1246, E2348C_1247	(> <) >
PasD1	E2348CN_0004	NC_011601.1	+	1060260	1060432	173	PP4	CATGCGCAGCCAGAACTCACAAGG**	20	E2348C_1013 on most of it AS	> ><	Homologues identified in EHEC (EcOnc13) (Tree et al., 2014)
PasD2	E2348CN_0002	NC_011601.1	+	741157	741328	172	PP2	CATGCGCAGCCAGAACTCACAAGG**	22	E2348C_0687, E2348C_0688	(> >) >	Homologues identified in EHEC (EcOnc13) (Tree et al., 2014)
B. Newly identified EPEC sRNAs
Named here	Locus tag	Chromosome	Strand	Estimated start	Estimated end	Origin	Interaction rank	Nearby genes	Directionality	Note
EPEC-unique sRNAs
E2348C_2757.EST5UTR*	E2348C_2757.EST5UTR E2348C_ncR36.E2348C_2757.IGR	NC_011601	+	2837269	2837365	PP10	49 66	E2348C_ncR36, E2348C_2757	> (> >) (> >) >	Upstream and overlapping E2348C_2757
rop.E2348_P3_01.IGR	E2348_P3_02.E2348_P3_01.IGR	EU580135.1	-	861	993	EU580135.1	10	E2348_P3_01, E2348_P3_02	> < <
E2348C_1409.E2348C_1408.IGR	E2348C_1409.E2348C_1408.IGR	NC_011601	-	1444797	1444978	PP6	37	E2348C_1408, E2348C_1409	< < >	Homologues identified in EHEC (EcOnc08/EcOnc21/EcOnc42) (Tree et al., 2014)
Core-encoded sRNAs
gdhA.EST3UTR	E2348C_1889.EST3UTR	NC_011601	+	Unknown	1949585	core	57	gdhA, topB	(> >) <
tdcG.EST3UTR*	E2348C_3402.EST3UTR E2348C_3402	NC_011601	-	3543186	3543303	core	55 26	E2348C_3401, tdcG	< (< <)
ibpB.EST3UTR*	E2348C_3996 E2348C_3996.EST3UTR	NC_011601	-	4162200	4162335	core	16 236	ibpB,yidP	< (< <)	The numbers are taken from the ibpB entry In Supplementary Table S5
yhcN.EST3UTR	E2348C_3509.EST3UTR	NC_011601	+	Unknown	3653978	core	61	yhcN, E2348C_3510	(> >) <
yjfY.EST3UTR	E2348C_4522.EST3UTR	NC_011601	-	4771740	4771905	core	112	ulaF, yjfY	> (< <)
*Due to the automatic annotation procedure this sRNA candidate has multiple entries in Supplementary Table S5 . The Multiple entries that showed the sRNA related features are listed together in the Locus tag field
**Probe has one nucleotide mismatch with PasD2
References
J. J. Tree, S. Granneman, S. P. McAteer, D. Tollervey, D. L. Gally, Identification of bacteriophage-encoded anti-sRNAs in pathogenic Escherichia coli. Mol Cell 55, 199-213 (2014).
