# Supplementary material for: The impact of Hfq-mediated sRNA-mRNA interactome on the virulence of enteropathogenic Escherichia coli
Source: Sci Adv. 2021 Oct 27;7(44):eabi8228. doi: 10.1126/sciadv.abi8228 (PMC8550237; doi:10.1126/sciadv.abi8228)
Supplement: Supplementary file 2 — Tables S1 to S8 [file sciadv.abi8828_tables_s1_to_s8.zip › sciadv.abi8228_table_s7.xlsx]

## Sheet: Legend
Supplementary Table S7- MEME motif locations in the target sequences
MEME (Bailey and Elkan, 1994) alignements for the motifs presented in Supplementary Fig. S5
Sheet 1 - Legend
Sheet 2 - Meme-motif-alignments
sRNA: sRNA name
Target: Information on the Interacting RNA in the format of name_first-coordinate_second-coordinate_strand. Note: the input sequences for the MEME analysis, are derived from the chimric fragmnets coordinates, and are flanked by 50 nucleotides. Sequences from different chimeras are concatenated if they overlap. Rarely the new extended sequence reside over two genomic entities in which case the two…
Start: The relative position of the motif on the input sequnce as outputed by MEME
p-value: The p-value as outputed by MEME
5' flank: The 5' flanking sequence of the motif site as outputed by MEME
Site: The motif site as outputed by MEME
3' flank: The 3' flanking sequence of the motif site as outputed by MEME
Plasmid: Most targets reside on the chromosome (NC_011601). When they reside on a plasmid, its respective annotation is given
Refrences
T. L. Bailey, C. Elkan, Fitting a mixture model by expectation maximization to discover 586 motifs in biopolymers. Proc. Int. Conf. Intell. Syst. Mol. Biol. 2, 28–36 (1994).

## Sheet: MEME-motif-alignments
Table S7:MEME motif locations in the target sequences
sRNA	Target	Start	p-value	5' flank	Site	3' flank	Plasmid
GlnZ	damX_3764956_3765147_-	105	8.15e-07	CCGGCGCAAA	CCACGGCAAC	ACCAGCCGCU
GlnZ	rffM_4275641_4275797_+	77	5.52e-06	AAUAACAACA	CCACGGCACC	GACCUAUACG
GlnZ	argS_2060576_2060700_+	75	5.52e-06	UAAUCGCGUU	AUACGGCAAC	AGCCGAUGUC
GlnZ	deoC.deoA.IGT_4942395_4942721_+	146	6.82e-06	AAGCUCUGGG	CCACGGCGAC	GGUAAGAGCG
GlnZ	tnaB_4188090_4188220_+	93	1.05e-05	CAUUUGGUUU	CCACGGCAAU	AUUCCCAGCC
GlnZ	glyS_3976731_3976835_-	83	1.36e-05	CUGGCCUCGC	ACACGGCACC	GUUCAAUGGU
GlnZ	glnP_812177_812450_-	184	2.14e-05	AUUAUUUACA	CCACGGUAAC	AGGAACAACA
GlnZ	secG_3600769_3600895_-	82	2.14e-05	AAGCAUUGGU	ACGCGGCAAC	UCCGCAAGGA
GlnZ	ompC_2439860_2440037_-	152	2.56e-05	UUUACAACAA	AGACGGCAAC	AAAUUAGAUC
GlnZ	map_4116356_4116515_-	106	2.56e-05	AUGUUUAGUC	CAACGGCAAU	GGUAGGUAGA
GlnZ	bfpA3055_3243_+	112	5.08e-05	ACUCCUGCUG	AAGCGGCAAC	UGCAUGUAAA	NC_011603
GlnZ	lipA_589271_589449_-_	90	6.52e-05	AAUGCUUUAA	CCACGGCACA	GCAACGUUUA
GlnZ	fre_4343556_4343678_+	82	7.58e-05	CAGGCGGGAA	GAACGGCAAC	UAAAACUUUA
GlnZ	miaB_616563_616764_-	18	8.43e-05	AUACUGGUCA	CAACGGCAGC	AAAGCAUUAC
GlnZ	sdhB.sucA.IGR_672848_673319_+	154	8.43e-05	GUGGUAGUAU	CCACGGCGAA	GUAAGCAUAA
GlnZ	iraP_360565_360684_+	75	0.000103	GAGAUUAUCG	UCACGGCAAU	GCUUCGCAAU
GlnZ	E2348C_3931_4104168_4104315_-	111	0.00012	GCGGCUGUAG	CUGCGGCAAA	CCAUAAGCUU
GlnZ	espD_4106852_4107144_-	245	0.000129	ACCGCUUUAC	CAACGCCACC	GGCAGGUCAC
GlnZ	ryfA.sseA.IGR_2888792_2888954_-	102	0.000153	GCUUGCAUUA	CUACGGUAAU	ACAACCUGCU
GlnZ	ilvC_4254062_4254574_+	101	0.000196	GCAGCUGUUG	AUACUGCAAC	AGCGUUUGCU
GlnZ	yfgA_2878071_2878240_-	122	0.000282	AUUGAAGAAG	AUAAGGCACC	CGCCGAUCUU
GlnZ	E2348C_4527.rplI.IGR_4773881_4774013_-	121	0.000305	CUUAAAAGCA	AAACGCCGAC	CAC
GlnZ	nuoC.nuoB.IGT_2525390_2525548_-	111	0.000368	GCGAAGCUUA	CUGCGCCGAC	AGUCACCACG
GlnZ	E2348_P1_033.perC.IGR_21754_22338_-	305	0.00055	CUUCUGCUUU	UGACGGUAAC	AUAGGCAACU	NC_011603
GlnZ	perA_17451_17621_+_NC_01	118	0.00055	ACAUAAAAUA	CUCAGGCAAC	AACAAAAAAA	NC_011603
sRNA	Target	Start	p-value	5' flank	Site	3' flank	Plasmid
tdcG.EST3UTR	ynfE_1733260_1733409_+	110	4.06e-08	GGUGGGCAUC	AGCCGCAGAACACU	CGUUAAAUCU
tdcG.EST3UTR	ytfB_4784690_4784841_-	114	4.28e-07	CCAGAAGAGC	AGCCGCAAACCACC	CAUACGCAAC
tdcG.EST3UTR	hha_440577_440742_-	91	6.97e-07	UAUUUUACUC	AGCCGCAGAUCACC	GCCUCGCCGA
tdcG.EST3UTR	fruR_94076_94221_+	104	1.46e-06	CUAGCGGGAG	UGUCGCGGACCACU	GCAAGCUAUG
tdcG.EST3UTR	stbB_88364_88724_-	170	2.18e-06	AUCCGGAAAA	AGCUGCAGACUUUC	AAACUUUGGA
tdcG.EST3UTR	E2348_P2_06_3304_3770_+	436	3.6e-06	CCUCACGGGC	AGCCUCAGACCUUU	UGUGUUAAAA
tdcG.EST3UTR	ddl_109186_109385_+	88	4.77e-06	CGGACUAAUA	UGUCGCAGGCUGCU	CUGAACACGC
tdcG.EST3UTR	yahO_325090_325334_+	155	1.2e-05	CCAAUGUCUA	UGCCGCAGAAUUAA	UGACCAAAGC
tdcG.EST3UTR	zapA_3283344_3283632_+	152	1.31e-05	AUUCGGAUGC	UGCAGCAGACCAUA	GAACAAGCGU
tdcG.EST3UTR	ypfJ_2791610_2791749_-	97	3e-05	UAGUCGUGCU	GGUUGCAGGCUACU	AUGGCGUUGA
tdcG.EST3UTR	mraW_96452_96724_+	164	3.17e-05	GUGGGCAGUC	AGCCGCUGAAUGGC	UACAAACCGC
tdcG.EST3UTR	yqhC_3428588_3428712_-	37	4.58e-05	CAAACAGAUU	AUCCGCGAAAUUCU	AUACUACGUG
sRNA	Target	Start	p-value	5' flank	Site	3' flank	Plasmid
ibpB.EST3UTR	rne_1228117_1228300_-	138	1.52e-05	AAUCUGCUGA	GGCGCUGC	AAUGGGAUUU
ibpB.EST3UTR	ubiH_3280958_3281239_-	169	1.52e-05	UAAGUCACGG	GGCGCUGC	CGGUACAUUU
ibpB.EST3UTR	ycgB_1342374_1342549_-	105	2.92e-05	ACCGUUCGCU	GACGCUGC	GUUACAUUCC
ibpB.EST3UTR	mntH_2668756_2669178_-	249	4.75e-05	CUAACCUGAU	GGCGAUGC	UGAUUCAAAU
ibpB.EST3UTR	nudH_3205867_3206023_-	64	4.75e-05	GCUGGUGAGC	GGCGAUGC	AGAAAUCAAU
ibpB.EST3UTR	yrbD_3616068_3616186_-	73	4.75e-05	UAAGAAUAGU	GGCGAUGC	GCCAGCUGCU
ibpB.EST3UTR	fre_4343359_4343650_+	222	4.75e-05	UCGCCUGUUU	GGCGAUGC	GUUUGCAUUU
ibpB.EST3UTR	E2348C_1637.AS_1701675_1701838_-	120	8.56e-05	UCACAAGAAA	GGCGCUGA	UACCAGAGUC
ibpB.EST3UTR	dctA_3927658_3927932_-	173	8.56e-05	UAGCGGGUCU	GGCGCUGA	UCCUCGGUAU
ibpB.EST3UTR	yfcH_2543983_2544168_+	134	8.56e-05	AUUUAGAAGA	GGCGCUGG	CGGAUGUCGU
ibpB.EST3UTR	macB_920138_920248_+_	62	0.000182	AACUGUUUCU	GACGCUGG	UUGCGGUGAU
ibpB.EST3UTR	aidB_4763064_4763253_+	151	0.000182	CGACUGAUGC	GACGCUGG	UUUCGAUUAA
ibpB.EST3UTR	macA_917461_917778_+_	163	0.000182	CGACUUAUCA	GACGCUGA	UUGUGCGCCC
ibpB.EST3UTR	grpE_2993543_2993725_-	148	0.000228	CGAUUCGUGC	GGCGAUGG	UAACUGUAGC
ibpB.EST3UTR	arcB_3630477_3630607_-	66	0.000269	CUCACCGGAA	GCCGCUGC	GAAAGUCAUU
ibpB.EST3UTR	pyrH_202400_202597_+	133	0.000334	ACAAACCGGG	UGCGCUGC	GCCGUGUGGU
ibpB.EST3UTR	ytfH_4792258_4792411_+	140	0.000334	AACUGCCGGA	UGCGCUGC	GCUUAUC
ibpB.EST3UTR	yqiB_3464271_3464412_-	103	0.000404	AUGGAGCGAU	GGCGAUUC	CGGUUUAUUA
ibpB.EST3UTR	parE_3462467_3462689_-	64	0.000404	AGAAGUGAUU	GACGAUGG	GCGCGGGAUG
ibpB.EST3UTR	yliI_844184_844342_+	115	0.000544	UGCUGAUACC	AGCGUUGC	AGAUUUGGUC
ibpB.EST3UTR	nagE_625384_625530_+	94	0.000544	UCCCUAUCGC	GGUGCUGC	CGGUGGCGGC
ibpB.EST3UTR	E2348C_2114__2167567_2167803_+	98	0.0006	CUGCUGCAAA	AACGCUGG	CUAAUCCUAA
ibpB.EST3UTR	yifL_4292744_4292846_+	56	0.000708	GAAAGCAGAA	AGCGAUGA	ACUUUACAGG
ibpB.EST3UTR	cesT.tir.IGT_4113669_4113919_-	166	0.000883	UUCAGAGAAC	AACGUUGC	AGCAUGGGUA
ibpB.EST3UTR	E2348_P2_07.E2348_P2_08.IGR_4751_5196_+	204	0.000968	AAAAAGCUAU	AACGCUUC	CCGGCCGACA
ibpB.EST3UTR	ibpA_4163177_4163343_-	55	0.0012	UUACAUCGUA	GCCGAUGA	GGACGCGCCU
ibpB.EST3UTR	dnaK_13495_13649_+_	53	0.00121	GUUGAAACCA	GACGUUUC	GCCCCUAUUA
ibpB.EST3UTR	yjcC_4623958_4624112_+	63	0.0014	UAAAACUACA	GGCGGUGG	CGAUAAUCGC
ibpB.EST3UTR	yaiL_342306_342450_+	25	0.00157	AUACACCUAC	GGCGUUUA	CAGGUAUACU
ibpB.EST3UTR	rbsB_4233653_4233839_+	69	0.00234	CCGCAGAUAA	AGUGCUGA	AAGGCGAGAA
sRNA	Target	Start	p-value	5' flank	Site	3' flank	Plasmid
pasA	ftsB_3107585_3107867_-	150	6.47e-07	ACUAACGCUG	CUGUUGCUGGC	UAUUCUGGUC
pasA	E2348C_1246_1290735_1291010_+	64	9.5e-07	GAUAGAAAGU	CUGGUGCUGGA	GAUAAAUGCA
pasA	E2348C_0688_743175_743305_+	59	1.71e-06	GAUAGAAAGU	CUGAUGCUGGA	GAUAAAUGCA
pasA	frr_203252_203494_+	117	1.71e-06	CAGAAACUGA	CUGAUGCUGCA	AUCAAGAAAA
pasA	yhjJ_3927255_3927484_-	165	3.02e-06	GGGCGGUUUG	CUGAUGAUGGC	CACUGCUGGC
pasA	E2348C_2536_2620797_2621033_+	40	5.78e-06	CACUAUUCCA	CUGAUGAUGCA	UACUCACGGC
pasA	cvpA_2551965_2552250_-	272	9.14e-06	GGUGUGUUGA	UUGUUGCUGCC	AUUC
pasA	yjeE.amiB.IGT_4743359_4743622_+	55	9.14e-06	UGCGGGUGAA	UUGUUGCUGGC	GCGUUUAGCC
pasA	bfpI:bfpJ_12151_13024_+	534	1.63e-05	CAAGAAACGU	CUGGUGUUGGA	GAAUAUGAAA	NC_011603
pasA	ansP_1639251_1639450_-	97	2.21e-05	AAGGCCGCUU	AUGUUGCUGGC	UGGAUGUACU
pasA	pflB_948489_948941_-	410	3.15e-05	UUUGACACCG	CUGUUGCUUCC	ACCAUCACCU
pasA	espC_3008290_3008450_-	73	3.15e-05	CUAAGUUUUA	GUGGUGGUGGA	AGUAUUAAUU
pasA	yebO_2007257_2007816_-	110	3.63e-05	UCUGGUUGUC	GUGGUGUUGGC	UUGCUUGCUG
pasA	galE_2230970_2231349_-	255	5.29e-05	AAAUCAGAAA	UUGGUGGUGCA	CAAACAUGGG
pasA	ahpC_569583_569849_+_	33	6.68e-05	UUUAUCGCCG	CUGGCGGUGCA	AAGUUCACAA
pasA	ybeX_612585_612732_-	18	7.33e-05	CCAGUUCAAA	GUGGCGAUGGC	CGACAGUCGG
pasA	bfpE_9354_9749_+	144	8.12e-05	GAUCUCCGUU	CUUAUGCUGCA	CUUGGAGGCU	NC_011603
pasA	E2348C_2737_2814630_2814841_+	62	0.0001	AAUGAAGAUG	GUGAUGAUCCA	AUAGCUGAGU
pasA	E2348C_0686_740153_740340_+	146	0.000107	GCAGGUGUUG	AUGAUGUUGCC	AGAAGUUUAU
pasA	proY_379960_380111_+	49	0.00014	GUUUUUUAUU	GUGUUGAUGGG	UUAGGAAUUG
pasA	chpA_3142666_3142788_-	23	0.000158	AAGAAAGGAA	CAGUUGCUCCA	GAGGAAUUAC
pasA	rorf8_4123882_4124047_+	18	0.000158	CCCAGAACAA	GUGUUGAUUGA	GGAAAUUAAA
pasA	E2348C_2894.rplS.IGR_2987535_2987668_+	57	0.000199	CAGUAUCAGG	UAGAUGAUGGA	UAGAUGGGCU
sRNA	Target	Start	p-value	5' flank	Site	3' flank	Plasmid
PasD1	gltI_608580_608749_-_	97	0.000196	AACACAAACA	CUCACA	ACGGGUAUCC
PasD1	coaE_118569_118750_-	137	0.000196	CGCAGUUUGU	CUCACA	GGAAAAACCG
PasD1	yhdW_3688323_3688492_+	108	0.000196	UAAUUUUCGC	CUCACA	GGAAGCAUUA
PasD1	metV.E2348C_3081.IGR_3179472_3179588_+	78	0.000196	GUUCGCUGAA	CUCACA	ACACGUUUUU
PasD1	perB_17852_18440_+	451	0.000196	AUGCUUUUUU	CUCACA	UGUGAUUAAU	NC_011603
PasD1	spr_2400591_2400784_+	27	0.000196	GUAGAUUAUC	CUCACA	GCAUAUAAUU
PasD1	cesF_4116553_4116679_+	86	0.000196	UGUGUAAGAA	CUCACA	AAUAAAUUAC
PasD1	rhoL_4262072_4262195_+	83	0.000196	AGUUUAAGAA	CUCACA	CCACUAUGAA
PasD1	ilvC_4254430_4254601_+	56	0.000317	UGAAUUCAAU	CUCGCA	AACGCGAACC
sRNA	Target	Start	p-value	5' flank	Site	3' flank	Plasmid
PasD2	E2348C_2919.E2348C_2918.IGR_3013551_3013716_-_	124	1.53e-05	ACUAUAAUGA	CUCACAGG	GAAUUUAUGG
PasD2	coaE_118575_118752_-_	139	1.53e-05	CGCAGUUUGU	CUCACAGG	AAAAACCGUA
PasD2	yhdW_3688324_3688492_+	107	1.53e-05	UAAUUUUCGC	CUCACAGG	AAGCAUUAUG
PasD2	E2348C_0684_738377_738740_-	126	4.06e-05	GAGAUGAUUA	CUCACAAG	GCUUAUUUCU
PasD2	spr_2400542_2400784_+	76	7.74e-05	GUAGAUUAUC	CUCACAGC	AUAUAAUUUU
PasD2	uspA_3880578_3880738_+	46	7.74e-05	GCGCACGUAG	UUCGCAGG	ACGCGGGUGA
PasD2	yehB.AS_2319663_2319826_+	79	7.74e-05	UAGCUUAUCC	UUCGCAGG	UUGUUGGAAU
PasD2	gltI_608578_608746_-_	94	0.000138	AACACAAACA	CUCACAAC	GGGUAUCCAU
PasD2	metV.E2348C_3081.IGR_3179456_3179588_+	94	0.000138	GUUCGCUGAA	CUCACAAC	ACGUUUUUUA
PasD2	ilvC_4254431_4254745_+	55	0.000213	UGAAUUCAAU	CUCGCAAA	CGCGAACCGA
PasD2	perC_18570_18841_+	233	0.000213	AAUAGUAGAU	CUCUCAGG	GGACUCAGUC	NC_011603
PasD2	cesF:cesF_4116537_4117050_+	102	0.000213	UGUGUAAGAA	CUCACAAA	UAAAUUACCU
PasD2	ttcA.uspF.IGR_1579488_1579594_+	59	0.000282	CUUGUUGUUA	AUCACAGG	GACUGACUAU
PasD2	hdhA.5UTR_1773169_1773274_-	87	0.000299	AAAAAUGUGG	CACACAGG	CGGUGCCUUU
PasD2	rhoL.3UTR_4262062_4262250_+	53	0.00035	UGCCAUACCA	UUCACAAC	AUUAAGUUCG
PasD2	E2348C_2105_2157860_2157997_-	36	0.000529	AAUUGAUUUC	UUCGCAAA	UGAACAUUUA
PasD2	citA_581528_581650_+_NC_011601	91	0.000697	CUCGGGACAA	CCCGCAAG	GAAAACAAUG
PasD2	aceE_128855_129142_+	202	0.000747	CCGAUCGAAA	CUCGCGAC	UGGCUCCAGG
PasD2	perA_17857_18048_+	123	0.000898	UUUAUUCUAU	UACACAAG	GAACAUUGCC	NC_011603
PasD2	sepL_4108459_4108643_-	80	0.00114	AGCCUGGGAU	AUCGCAAA	GGUAGCGCAA
PasD2	eaeA_4110479_4110649_-	94	0.00147	AGUUGCCGUC	UUCUCAGA	AUGAACUGGA
PasD2	potF_892204_892344_+_	88	0.00165	UUAACGAAUU	UUCAGAAG	GAAAGAGAUA
PasD2	tppB_1788440_1788613_+	97	0.00383	UUUUAGGCAU	AACGCGAG	AAAGCACCCC
sRNA	Target	Start	p-value	5' flank	Site	3' flank	Plasmid
MgrR	E2348C_3971_4136875_4137075_+	75	1.62e-07	AGGGUUUGAA	GGGCUGGCAUGGAAA	GCAGAUGAUC
MgrR	bfpD_8357_8636_+	147	5.04e-07	GGCCUUAAAA	GAGCAUGCAUGGUUA	AAAAUAAUUU	NC_011603
MgrR	amn_2144974_2145104_+	86	1.6e-06	AGCCAUUUCC	GACCUUGCAUGGAAA	AAACACCAGA
MgrR	ygdQ_3207605_3208040_+	120	1.6e-06	UUUUUAGAUG	UUAUUUGCAUGGAUA	ACCGAUCCUA
MgrR	yiiU_4433774_4433973_+	126	2.41e-06	CAGGCCCUGC	UGGGUCGCAUGGAAG	AGGUCUGAUU
MgrR	E2348C_0718_768492_768636_+	69	2.91e-06	GUGUAGUGGA	UUUGUUGCAUGGAUG	GAGUUGGUAA
MgrR	clpA_921996_922532_+_	222	2.91e-06	GAUUGCGGAG	GGGCUUGCAUGGCGA	AUUGUUCAGG
MgrR	pqqL_1677765_1677949_-	94	3.5e-06	AAUUCGCCCG	GUUUUCGCAUGGAGA	UAAUUAUGAG
MgrR	rfaB_4050404_4050550_-	77	4.17e-06	GUUUCUGGAU	UUGGCGGCAUGGAAA	CGGUCAUUCG
MgrR	lpd_134782_134993_+	78	5.81e-06	UACCGAACCA	GAAGUUGCAUGGGUA	GGUCUGACUG
MgrR	wbiN_2230741_2231177_-	363	7.95e-06	AAUGUAUUUA	UGUUUCGCAUGGAUG	GUCUUGUUUA
MgrR	E2348C_2790_2865688_2865818_-	87	7.95e-06	GUACAUCAAG	GUCUUAGCAUGGAUA	UUAAAUCUUU
MgrR	E2348C_2737_2814703_2814848_+	17	9.23e-06	AGUUCACAGG	UGGCUGGCAUGGGUU	UAAUGGGAAC
MgrR	cspD_920818_920946_-_	71	1.07e-05	UGCGAAGGAU	GUCGAAGCAUGGAAA	AGGGUACUGU
MgrR	dctA_3928420_3928767_-	83	1.22e-05	GUAACGGGCA	UUGCGGGCAUGGAAA	GCAUGAAGGC
MgrR	alaS_3053252_3053702_-	91	1.4e-05	CGAUGCCAUU	CAGUUUGCAUGGGAA	CUGCUGACCA
MgrR	rpsI_3646155_3646299_-	94	1.4e-05	GGUCGUGAAA	CUGCUCGCAUGGUAG	UUCGUCAGCC
MgrR	alaX_2673078_2673224_-	74	1.6e-05	AGCUGGGAGA	GCGCUUGCAUGGCAU	GCAAGAGGUC
MgrR	cesT.tir.IGT_4113254_4113838_-	88	1.81e-05	AGAGAACAAC	GUUGCAGCAUGGGUA	ACUCUUGAAC
MgrR	grxA_888970_889234_-	179	2.32e-05	CUAUACCGAU	UUUGCUGCAUGGGUG	AAAGAGAAUC
MgrR	gloB_244159_244344_-	99	2.32e-05	ACCUGAAGAG	CGUUUUGCAUGGUUA	AGGUCAAAGA
MgrR	gcvT_3278183_3278349_-	99	2.32e-05	ACGCUUUGCG	GCGCUCGCAUGGUGG	AUUUCCACGG
MgrR	dacC_845059_845338_+_	165	2.94e-05	GAGCGUGGAU	GCGCGUGCAUGGAUU	UUAAUGGAUU
MgrR	sepL_4107606_4107832_-	174	3.68e-05	UUAUGAAGAG	GUAUAUACAUGGAUA	CAUCAACUAC
MgrR	E2348C_0684_737998_738117_-	66	4.11e-05	UACAAGAUUU	UUGCAGGUAUGGAAA	GACGAGAUGU
MgrR	lpxM_2039074_2039250_-	78	4.58e-05	AUCCGAAACU	GGAAAAGCAUGGAAA	CGAAAAAAAA
MgrR	nlpD_3102552_3102845_-	213	6.96e-05	GGGCAAAAAA	UAGCAACCAUGGGUA	GCACCGGAAC
MgrR	rfaS_4051306_4051437_-	89	7.71e-05	AUUAGGGAUG	GAUAAUGCAUGGUUG	GGACGAUUAU
MgrR	pitA_3878349_3878742_+	72	8.52e-05	CUACAUUUGU	UUGCUGGCCUGGAUU	UGCAUACCGG
MgrR	E2348C_0995_1051503_1051707_-	140	0.000104	CUGAUUUAGC	GAUGAUGCUUGGAUA	UAAUGGCAUG
MgrR	fieF_4421554_4421860_+	122	0.000104	GCUGAUUAAA	AUUUUUGCAUGGUGG	UAUACCGGGU
MgrR	soxS_4624260_4624408_-	98	0.000114	UAUUCAGGAU	CUUAUCGCAUGGAUU	GACGAGCAUA
MgrR	ybaJ_440752_441030_-_	225	0.000114	GUUAGAAUUA	UUACAACCAUGGGUA	GAAGUAUGUC
MgrR	eptB_3958493_3958926_-	152	0.000125	AUCCCAGGGU	UUGUUUGCAUGAGAU	ACAUCAAAUC
MgrR	serX.ghrA.IGR_1181186_1181430_+	205	0.000138	CACUCUUCGG	GAGUCAGUAUGGAUA	UCAUCUUUUA
MgrR	nagK_1263103_1263434_+	166	0.000151	UUUUGCCCUU	UCUGAAGCAUGGGAU	GAUGAAUUUA
MgrR	dnaK_13768_14029_+	139	0.000165	UGCUGAUAAC	GGCGACGCAUGGGUC	GAAGUUAAAG
MgrR	E2348C_0684.E2348C_0685.IGR_738873_738995_+	77	0.000181	UUUAUUAAGU	GUGUUUGCGUGGUGU	UUUAUGUUUU
MgrR	glnH_813073_813242_-	65	0.000198	UAUAUGUGAA	UGUCACGCAGGGGAU	CGUCCCGUGG
MgrR	tig_413778_414045_+	208	0.000198	CCAACAACCU	GUGCUUGCGGGGUAA	GAGUUGACCG
MgrR	aspA_4716160_4716331_-	124	0.000215	CUGAACAACG	GAAAAUGCAUGGAUC	AGUUCCCGGU
MgrR	ycbZ_1006252_1006390_-	90	0.000235	GACCAUUACG	AAACUUGCAUGGCGU	GACCUGGUUC
MgrR	E2348C_2916.espC.IGR_3009452_3009720_-	63	0.000277	GUAUUCUUUU	UGUUAUGCAGGGUAU	UAAUUAAUGA
MgrR	tir:map.tir.IGR_4114854_4115733_-	500	0.000277	CAUCUGAGAC	AUGCUUGCUUGGAGG	AUUUGAAGUU
MgrR	E2348C_3931_4103857_4104150_-	93	0.000301	AAGGCUUUGG	AGGGCUGUAUGGAUG	AUGAGUCGAG
MgrR	E2348C_2106_2159656_2159780_-	81	0.000301	ACGCAUCUCC	AAGCUUGAAUGGAAA	AAAUACUGUA
MgrR	E2348C_1407.tRNA_28.IGR_1442503_1442722_+	137	0.000412	CACUUAUCUC	GGAUAGACAUGGUGA	AUGCGCUGGU
MgrR	mobA.E2348_P3_06.IGR_4252_4523_+	213	0.000444	AAUUCCUGCG	UGAUUCACAUGGCUG	CAUAGCUAUG	EU580135
MgrR	bfpP_10858_11150_+	258	0.000638	CCUCUAUUUU	GGGCAGGUAUGAUUA	CUCCAGGGUU	NC_011603
MgrR	grlR_4128354_4128528_-	3	0.000684	UA	UGUUAACCAGGGAAA	CAGCAGGUUG
MgrR	yahA_311808_311947_+_	104	0.000733	AUGUGGGAUG	UUAUACGUAUGGCAU	CGCUAAUGUU
MgrR	bfpC_6056_6638_+	25	0.000784	CCGUUCCAGG	CUGGAUGCCUGAAAA	UAAAGUAACC	NC_011603
MgrR	lpp_1828758_1828940_+	48	0.000838	UAAUACUUGU	AACGCUACAUGGAGA	UUAACUCAAU
MgrR	E2348C_2793_2869759_2870005_-	147	0.000896	GAUUACAACG	UCGUCCCCAUGAAAA	AAUAUAGUAA
MgrR	E2348C_1445.E2348C_1448.IGR_1479973_1480138_+_	116	0.00109	AAAUUUUUGU	UUUGGGACAUGGUUG	GGACGCCGUA
MgrR	proY_379914_380086_+	74	0.00186	ACGGGGCUGC	GAUGCCCCGUGGUUU	UUUAUUGUGU
sRNA	Target	Start	p-value	5' flank	Site	3' flank	Plasmid
E2348C_1409.E2348C_1408.IGR	E2348C_3965_4132572_4132732_-	117	4.42e-05	UCAUUCUAUU	GGCAGGG	AGGGCAAUGU
E2348C_1409.E2348C_1408.IGR	emrA_3039305_3039619_+	290	4.42e-05	ACGCAUACGU	GGCAGGG	AAUCAGAUUC
E2348C_1409.E2348C_1408.IGR	yagU.E2348C_0240.IGR_273231_273336_-	65	9.68e-05	UGUUAGAAGU	GGCAAGG	AGAAAUGUAA
E2348C_1409.E2348C_1408.IGR	pcm__3103631_3104118_-	81	9.68e-05	GGCGAUGGAU	GGCAAGG	UUGGCAGGCA
E2348C_1409.E2348C_1408.IGR	tir_4113854_4114081_-	110	9.68e-05	GGAACUCCAG	GGCAAGG	UAUCCAAAGU
E2348C_1409.E2348C_1408.IGR	cfa_1812571_1812898_+	128	9.68e-05	UGGUCAUUUC	GGCAAGG	GUUCCUCCUU
E2348C_1409.E2348C_1408.IGR	dppA.5UTR_3956155_3956334_-	112	0.000133	AAAAAGGUCA	GGCAGCG	ACAACCCACU
E2348C_1409.E2348C_1408.IGR	espC_3007260_3007487_-	130	0.000322	UUCGGUUUUC	GGCAGGA	UAUUAAAGAU
E2348C_1409.E2348C_1408.IGR	gadX_3910552_3910725_-	104	0.000421	CGGCAAGUAU	GGCUGCG	CAAGGGAAUU
E2348C_1409.E2348C_1408.IGR	perA_17859_18008_+	31	0.000808	UAUCUUGUUU	GGUUGGG	UUUAAUUCCA	NC_011603
