# Supplementary material for: The impact of Hfq-mediated sRNA-mRNA interactome on the virulence of enteropathogenic Escherichia coli
Source: Sci Adv. 2021 Oct 27;7(44):eabi8228. doi: 10.1126/sciadv.abi8228 (PMC8550237; doi:10.1126/sciadv.abi8228)
Supplement: Supplementary file 2 — Tables S1 to S8 [file sciadv.abi8828_tables_s1_to_s8.zip › sciadv.abi8228_table_s8.txt]

Table S8 - gff file
EU580135.1	ParsedEcocyc	CDS	366	875	.	+	.	locus_tag=E2348_P3_01;EcocycName=GJAO-5001;name=GJAO-5001
EU580135.1	ParsedEcocyc	CDS	2306	2629	.	+	.	locus_tag=E2348_P3_03;EcocycName=GJAO-5003;name=mobC
EU580135.1	ParsedEcocyc	CDS	2619	4172	.	+	.	locus_tag=E2348_P3_04;EcocycName=GJAO-5004;name=mobA
EU580135.1	ParsedEcocyc	CDS	3307	3825	.	+	.	locus_tag=E2348_P3_05;EcocycName=GJAO-5005;name=mobB
EU580135.1	ParsedEcocyc	CDS	5100	5199	.	+	.	locus_tag=E2348_P3_06;EcocycName=GJAO-5006;name=GJAO-5006
EU580135.1	ParsedEcocyc	CDS	2051	2275	.	-	.	locus_tag=E2348_P3_02;EcocycName=GJAO-5002;name=rop
NC_011601	ParsedEcocyc	CDS	190	255	.	+	.	locus_tag=E2348C_0001;EcocycName=GJAO-1;name=thrL;product=GJAO-1-MONOMER
NC_011601	ParsedEcocyc	CDS	336	2798	.	+	.	locus_tag=E2348C_0002;EcocycName=GJAO-2;name=thrA;product=GJAO-2-MONOMER
NC_011601	ParsedEcocyc	CDS	2800	3732	.	+	.	locus_tag=E2348C_0003;EcocycName=GJAO-3;name=thrB;product=GJAO-3-MONOMER
NC_011601	ParsedEcocyc	CDS	3733	5019	.	+	.	locus_tag=E2348C_0004;EcocycName=GJAO-4;name=thrC;product=GJAO-4-MONOMER
NC_011601	ParsedEcocyc	CDS	5233	5529	.	+	.	locus_tag=E2348C_0005;EcocycName=GJAO-5;name=yaaX;product=GJAO-5-MONOMER
NC_011601	ParsedEcocyc	CDS	8134	9087	.	+	.	locus_tag=E2348C_0008;EcocycName=GJAO-8;name=talB;product=GJAO-8-MONOMER
NC_011601	ParsedEcocyc	CDS	9202	9789	.	+	.	locus_tag=E2348C_0009;EcocycName=GJAO-9;name=mogA;product=GJAO-9-MONOMER
NC_011601	ParsedEcocyc	CDS	9973	11346	.	+	.	locus_tag=E2348C_0010;EcocycName=GJAO-10;name=GJAO-10;product=GJAO-10-MONOMER
NC_011601	ParsedEcocyc	CDS	13612	15528	.	+	.	locus_tag=E2348C_0014;EcocycName=GJAO-14;name=dnaK;product=GJAO-14-MONOMER
NC_011601	ParsedEcocyc	CDS	15617	16747	.	+	.	locus_tag=E2348C_0015;EcocycName=GJAO-15;name=dnaJ;product=GJAO-15-MONOMER
NC_011601	ParsedEcocyc	sRNA	17053	17107	.	+	.	locus_tag=E2348C_ncR01;EcocycName=GJAO-18;name=sokC;product=GJAO-18-RNA
NC_011601	ParsedEcocyc	CDS	17619	18380	.	+	.	locus_tag=E2348C_0018;EcocycName=GJAO-19;name=GJAO-19;product=GJAO-19-MONOMER
NC_011601	ParsedEcocyc	CDS	18401	19894	.	+	.	locus_tag=E2348C_0019;EcocycName=GJAO-20;name=GJAO-20;product=GJAO-20-MONOMER
NC_011601	ParsedEcocyc	CDS	20023	21282	.	+	.	locus_tag=E2348C_0020;EcocycName=GJAO-21;name=GJAO-21;product=GJAO-21-MONOMER
NC_011601	ParsedEcocyc	CDS	21517	22683	.	+	.	locus_tag=E2348C_0021;EcocycName=GJAO-22;name=nhaA;product=GJAO-22-MONOMER
NC_011601	ParsedEcocyc	CDS	22743	23648	.	+	.	locus_tag=E2348C_0022;EcocycName=GJAO-23;name=nhaR;product=GJAO-23-MONOMER
NC_011601	ParsedEcocyc	CDS	24110	24328	.	+	.	locus_tag=E2348C_0024;EcocycName=GJAO-25;name=yaaY;product=GJAO-25-MONOMER
NC_011601	ParsedEcocyc	CDS	24336	25277	.	+	.	locus_tag=E2348C_0025;EcocycName=GJAO-26;name=ribF;product=GJAO-26-MONOMER
NC_011601	ParsedEcocyc	CDS	25320	28136	.	+	.	locus_tag=E2348C_0026;EcocycName=GJAO-27;name=ileS;product=GJAO-27-MONOMER
NC_011601	ParsedEcocyc	CDS	28136	28630	.	+	.	locus_tag=E2348C_0027;EcocycName=GJAO-28;name=lspA;product=GJAO-28-MONOMER
NC_011601	ParsedEcocyc	CDS	28738	29187	.	+	.	locus_tag=E2348C_0028;EcocycName=GJAO-29;name=fkpB;product=GJAO-29-MONOMER
NC_011601	ParsedEcocyc	CDS	29189	30139	.	+	.	locus_tag=E2348C_0029;EcocycName=GJAO-30;name=ispH;product=GJAO-30-MONOMER
NC_011601	ParsedEcocyc	CDS	30205	31119	.	+	.	locus_tag=E2348C_0030;EcocycName=GJAO-31;name=rihC;product=GJAO-31-MONOMER
NC_011601	ParsedEcocyc	CDS	31286	32107	.	+	.	locus_tag=E2348C_0031;EcocycName=GJAO-32;name=dapB;product=GJAO-32-MONOMER
NC_011601	ParsedEcocyc	CDS	32563	33711	.	+	.	locus_tag=E2348C_0032;EcocycName=GJAO-33;name=carA;product=GJAO-33-MONOMER
NC_011601	ParsedEcocyc	CDS	33729	36950	.	+	.	locus_tag=E2348C_0033;EcocycName=GJAO-34;name=carB;product=GJAO-34-MONOMER
NC_011601	ParsedEcocyc	CDS	37211	37606	.	+	.	locus_tag=E2348C_0035;EcocycName=GJAO-36;name=caiF;product=GJAO-36-MONOMER
NC_011601	ParsedEcocyc	CDS	45277	46047	.	+	.	locus_tag=E2348C_0042;EcocycName=GJAO-43;name=fixA;product=GJAO-43-MONOMER
NC_011601	ParsedEcocyc	CDS	46062	47003	.	+	.	locus_tag=E2348C_0043;EcocycName=GJAO-44;name=fixB;product=GJAO-44-MONOMER
NC_011601	ParsedEcocyc	CDS	47054	48340	.	+	.	locus_tag=E2348C_0044;EcocycName=GJAO-45;name=fixC;product=GJAO-45-MONOMER
NC_011601	ParsedEcocyc	CDS	48337	48624	.	+	.	locus_tag=E2348C_0045;EcocycName=GJAO-46;name=fixX;product=GJAO-46-MONOMER
NC_011601	ParsedEcocyc	CDS	48683	50014	.	+	.	locus_tag=E2348C_0046;EcocycName=GJAO-47;name=yaaU;product=GJAO-47-MONOMER
NC_011601	ParsedEcocyc	CDS	50122	50652	.	+	.	locus_tag=E2348C_0047;EcocycName=GJAO-48;name=kefF;product=GJAO-48-MONOMER
NC_011601	ParsedEcocyc	CDS	50645	52507	.	+	.	locus_tag=E2348C_0048;EcocycName=GJAO-49;name=kefC;product=GJAO-49-MONOMER
NC_011601	ParsedEcocyc	CDS	52699	53178	.	+	.	locus_tag=E2348C_0049;EcocycName=GJAO-50;name=folA;product=GJAO-50-MONOMER
NC_011601	ParsedEcocyc	CDS	53264	53497	.	+	.	locus_tag=E2348C_0050;EcocycName=GJAO-51;name=GJAO-51;product=GJAO-51-MONOMER
NC_011601	ParsedEcocyc	CDS	53500	53814	.	+	.	locus_tag=E2348C_0051;EcocycName=GJAO-52;name=GJAO-52;product=GJAO-52-MONOMER
NC_011601	ParsedEcocyc	CDS	60801	61616	.	+	.	locus_tag=E2348C_0058;EcocycName=GJAO-59;name=djlA;product=GJAO-59-MONOMER
NC_011601	ParsedEcocyc	CDS	72264	73109	.	+	.	locus_tag=E2348C_0065;EcocycName=GJAO-66;name=araC;product=GJAO-66-MONOMER
NC_011601	ParsedEcocyc	CDS	73334	74566	.	+	.	locus_tag=E2348C_0066;EcocycName=GJAO-67;name=GJAO-67;product=GJAO-67-MONOMER
NC_011601	ParsedEcocyc	CDS	74592	75515	.	+	.	locus_tag=E2348C_0067;EcocycName=GJAO-68;name=GJAO-68;product=GJAO-68-MONOMER
NC_011601	ParsedEcocyc	CDS	75570	76523	.	+	.	locus_tag=E2348C_0068;EcocycName=GJAO-69;name=GJAO-69;product=GJAO-69-MONOMER
NC_011601	ParsedEcocyc	CDS	76572	77009	.	+	.	locus_tag=E2348C_0069;EcocycName=GJAO-70;name=GJAO-70;product=GJAO-70-MONOMER
NC_011601	ParsedEcocyc	CDS	77019	78506	.	+	.	locus_tag=E2348C_0070;EcocycName=GJAO-71;name=GJAO-71;product=GJAO-71-MONOMER
NC_011601	ParsedEcocyc	CDS	78690	79454	.	+	.	locus_tag=E2348C_0071;EcocycName=GJAO-72;name=yabI;product=GJAO-72-MONOMER
NC_011601	ParsedEcocyc	sRNA	84706	84931	.	+	.	locus_tag=E2348C_ncR03;EcocycName=GJAO-78;name=sgrS;product=GJAO-78-RNA
NC_011601	ParsedEcocyc	CDS	90485	91429	.	+	.	locus_tag=E2348C_0081;EcocycName=GJAO-84;name=leuO;product=GJAO-84-MONOMER
NC_011601	ParsedEcocyc	CDS	91747	93471	.	+	.	locus_tag=E2348C_0082;EcocycName=GJAO-85;name=ilvI;product=GJAO-85-MONOMER
NC_011601	ParsedEcocyc	CDS	93474	93965	.	+	.	locus_tag=E2348C_0083;EcocycName=GJAO-86;name=ilvH;product=GJAO-86-MONOMER
NC_011601	ParsedEcocyc	CDS	94145	95149	.	+	.	locus_tag=E2348C_0085;EcocycName=GJAO-87;name=fruR;product=GJAO-87-MONOMER
NC_011601	ParsedEcocyc	CDS	95751	96209	.	+	.	locus_tag=E2348C_0086;EcocycName=GJAO-88;name=mraZ;product=GJAO-88-MONOMER
NC_011601	ParsedEcocyc	CDS	96211	97152	.	+	.	locus_tag=E2348C_0087;EcocycName=GJAO-89;name=mraW;product=GJAO-89-MONOMER
NC_011601	ParsedEcocyc	CDS	97149	97514	.	+	.	locus_tag=E2348C_0088;EcocycName=GJAO-90;name=ftsL;product=GJAO-90-MONOMER
NC_011601	ParsedEcocyc	CDS	97530	99296	.	+	.	locus_tag=E2348C_0089;EcocycName=GJAO-91;name=ftsI;product=GJAO-91-MONOMER
NC_011601	ParsedEcocyc	sRNA	98602	98775	.	+	.	locus_tag=E2348CN_0023;EcocycName=GJAO-6023;name=ftsI-int
NC_011601	ParsedEcocyc	CDS	99283	100770	.	+	.	locus_tag=E2348C_0090;EcocycName=GJAO-92;name=murE;product=GJAO-92-MONOMER
NC_011601	ParsedEcocyc	CDS	100767	102125	.	+	.	locus_tag=E2348C_0091;EcocycName=GJAO-93;name=murF;product=GJAO-93-MONOMER
NC_011601	ParsedEcocyc	CDS	102119	103201	.	+	.	locus_tag=E2348C_0092;EcocycName=GJAO-94;name=mraY;product=GJAO-94-MONOMER
NC_011601	ParsedEcocyc	CDS	103204	104520	.	+	.	locus_tag=E2348C_0093;EcocycName=GJAO-95;name=murD;product=GJAO-95-MONOMER
NC_011601	ParsedEcocyc	CDS	104520	105764	.	+	.	locus_tag=E2348C_0094;EcocycName=GJAO-96;name=ftsW;product=GJAO-96-MONOMER
NC_011601	ParsedEcocyc	CDS	105761	106828	.	+	.	locus_tag=E2348C_0095;EcocycName=GJAO-97;name=murG;product=GJAO-97-MONOMER
NC_011601	ParsedEcocyc	CDS	106882	108357	.	+	.	locus_tag=E2348C_0096;EcocycName=GJAO-98;name=murC;product=GJAO-98-MONOMER
NC_011601	ParsedEcocyc	CDS	108350	109270	.	+	.	locus_tag=E2348C_0097;EcocycName=GJAO-99;name=ddl;product=GJAO-99-MONOMER
NC_011601	ParsedEcocyc	CDS	109272	110102	.	+	.	locus_tag=E2348C_0098;EcocycName=GJAO-100;name=ftsQ;product=GJAO-100-MONOMER
NC_011601	ParsedEcocyc	CDS	110099	111361	.	+	.	locus_tag=E2348C_0099;EcocycName=GJAO-101;name=ftsA;product=GJAO-101-MONOMER
NC_011601	ParsedEcocyc	CDS	111422	112573	.	+	.	locus_tag=E2348C_0100;EcocycName=GJAO-102;name=ftsZ;product=GJAO-102-MONOMER
NC_011601	ParsedEcocyc	CDS	112674	113591	.	+	.	locus_tag=E2348C_0101;EcocycName=GJAO-103;name=lpxC;product=GJAO-103-MONOMER
NC_011601	ParsedEcocyc	CDS	113821	114333	.	+	.	locus_tag=E2348C_0102;EcocycName=GJAO-104;name=secM;product=GJAO-104-MONOMER
NC_011601	ParsedEcocyc	CDS	114395	117100	.	+	.	locus_tag=E2348C_0103;EcocycName=GJAO-105;name=secA;product=GJAO-105-MONOMER
NC_011601	ParsedEcocyc	CDS	117160	117558	.	+	.	locus_tag=E2348C_0104;EcocycName=GJAO-106;name=mutT;product=GJAO-106-MONOMER
NC_011601	ParsedEcocyc	CDS	119442	120485	.	+	.	locus_tag=E2348C_0108;EcocycName=GJAO-110;name=guaC;product=GJAO-110-MONOMER
NC_011601	ParsedEcocyc	CDS	124732	125283	.	+	.	locus_tag=E2348C_0113;EcocycName=GJAO-115;name=ampD;product=GJAO-115-MONOMER
NC_011601	ParsedEcocyc	CDS	125280	126134	.	+	.	locus_tag=E2348C_0114;EcocycName=GJAO-116;name=ampE;product=GJAO-116-MONOMER
NC_011601	ParsedEcocyc	CDS	128091	128855	.	+	.	locus_tag=E2348C_0116;EcocycName=GJAO-118;name=pdhR;product=GJAO-118-MONOMER
NC_011601	ParsedEcocyc	CDS	129016	131679	.	+	.	locus_tag=E2348C_0117;EcocycName=GJAO-119;name=aceE;product=GJAO-119-MONOMER
NC_011601	ParsedEcocyc	CDS	131694	133586	.	+	.	locus_tag=E2348C_0118;EcocycName=GJAO-120;name=aceF;product=GJAO-120-MONOMER
NC_011601	ParsedEcocyc	CDS	133794	135218	.	+	.	locus_tag=E2348C_0119;EcocycName=GJAO-121;name=lpd;product=GJAO-121-MONOMER
NC_011601	ParsedEcocyc	CDS	137497	140094	.	+	.	locus_tag=E2348C_0121;EcocycName=GJAO-123;name=acnB;product=GJAO-123-MONOMER
NC_011601	ParsedEcocyc	CDS	140269	140631	.	+	.	locus_tag=E2348C_0122;EcocycName=GJAO-124;name=yacL;product=GJAO-124-MONOMER
NC_011601	ParsedEcocyc	CDS	142964	144514	.	+	.	locus_tag=E2348C_0126;EcocycName=GJAO-128;name=cueO;product=GJAO-128-MONOMER
NC_011601	ParsedEcocyc	CDS	147157	147693	.	+	.	locus_tag=E2348C_0128;EcocycName=GJAO-130;name=hpt;product=GJAO-130-MONOMER
NC_011601	ParsedEcocyc	CDS	148505	149431	.	+	.	locus_tag=E2348C_0130;EcocycName=GJAO-132;name=yadG;product=GJAO-132-MONOMER
NC_011601	ParsedEcocyc	CDS	149428	150198	.	+	.	locus_tag=E2348C_0131;EcocycName=GJAO-133;name=yadH;product=GJAO-133-MONOMER
NC_011601	ParsedEcocyc	CDS	150303	150743	.	+	.	locus_tag=E2348C_0132;EcocycName=GJAO-134;name=yadI;product=GJAO-134-MONOMER
NC_011601	ParsedEcocyc	CDS	150807	152036	.	+	.	locus_tag=E2348C_0133;EcocycName=GJAO-135;name=yadE;product=GJAO-135-MONOMER
NC_011601	ParsedEcocyc	CDS	152694	153662	.	+	.	locus_tag=E2348C_0135;EcocycName=GJAO-137;name=yadD;product=GJAO-137-MONOMER
NC_011601	ParsedEcocyc	CDS	167929	170358	.	+	.	locus_tag=E2348C_0151;EcocycName=GJAO-153;name=hrpB;product=GJAO-153-MONOMER
NC_011601	ParsedEcocyc	CDS	170452	172986	.	+	.	locus_tag=E2348C_0152;EcocycName=GJAO-154;name=mrcB;product=GJAO-154-MONOMER
NC_011601	ParsedEcocyc	CDS	173313	173879	.	+	.	locus_tag=E2348C_0153;EcocycName=GJAO-155;name=GJAO-155;product=GJAO-155-MONOMER
NC_011601	ParsedEcocyc	CDS	174685	177162	.	+	.	locus_tag=E2348C_0155;EcocycName=GJAO-157;name=GJAO-157;product=GJAO-157-MONOMER
NC_011601	ParsedEcocyc	CDS	177184	178194	.	+	.	locus_tag=E2348C_0156;EcocycName=GJAO-158;name=GJAO-158;product=GJAO-158-MONOMER
NC_011601	ParsedEcocyc	CDS	178415	180610	.	+	.	locus_tag=E2348C_0157;EcocycName=GJAO-159;name=fhuA;product=GJAO-159-MONOMER
NC_011601	ParsedEcocyc	CDS	180661	181458	.	+	.	locus_tag=E2348C_0158;EcocycName=GJAO-160;name=fhuC;product=GJAO-160-MONOMER
NC_011601	ParsedEcocyc	CDS	181458	182348	.	+	.	locus_tag=E2348C_0159;EcocycName=GJAO-161;name=fhuD;product=GJAO-161-MONOMER
NC_011601	ParsedEcocyc	CDS	182345	184327	.	+	.	locus_tag=E2348C_0160;EcocycName=GJAO-162;name=fhuB;product=GJAO-162-MONOMER
NC_011601	ParsedEcocyc	CDS	185867	187288	.	+	.	locus_tag=E2348C_0162;EcocycName=GJAO-164;name=clcA;product=GJAO-164-MONOMER
NC_011601	ParsedEcocyc	CDS	187370	187714	.	+	.	locus_tag=E2348C_0163;EcocycName=GJAO-165;name=yadR;product=GJAO-165-MONOMER
NC_011601	ParsedEcocyc	CDS	189997	191514	.	+	.	locus_tag=E2348C_0167;EcocycName=GJAO-169;name=dgt;product=GJAO-169-MONOMER
NC_011601	ParsedEcocyc	CDS	191644	193068	.	+	.	locus_tag=E2348C_0168;EcocycName=GJAO-170;name=degP;product=GJAO-170-MONOMER
NC_011601	ParsedEcocyc	CDS	193223	194380	.	+	.	locus_tag=E2348C_0169;EcocycName=GJAO-171;name=cdaR;product=GJAO-171-MONOMER
NC_011601	ParsedEcocyc	ncRNA	199718	199853	.	+	.	locus_tag=E2348C_ncR04;EcocycName=GJAO-176;name=tff;product=GJAO-176-RNA
NC_011601	ParsedEcocyc	CDS	199880	200605	.	+	.	locus_tag=E2348C_0174;EcocycName=GJAO-177;name=rpsB;product=GJAO-177-MONOMER
NC_011601	ParsedEcocyc	CDS	200863	201714	.	+	.	locus_tag=E2348C_0175;EcocycName=GJAO-178;name=tsf;product=GJAO-178-MONOMER
NC_011601	ParsedEcocyc	CDS	201861	202586	.	+	.	locus_tag=E2348C_0176;EcocycName=GJAO-179;name=pyrH;product=GJAO-179-MONOMER
NC_011601	ParsedEcocyc	CDS	202878	203435	.	+	.	locus_tag=E2348C_0177;EcocycName=GJAO-180;name=frr;product=GJAO-180-MONOMER
NC_011601	ParsedEcocyc	CDS	203527	204723	.	+	.	locus_tag=E2348C_0178;EcocycName=GJAO-181;name=dxr;product=GJAO-181-MONOMER
NC_011601	ParsedEcocyc	CDS	204909	205670	.	+	.	locus_tag=E2348C_0179;EcocycName=GJAO-182;name=ispU;product=GJAO-182-MONOMER
NC_011601	ParsedEcocyc	CDS	205713	206540	.	+	.	locus_tag=E2348C_0180;EcocycName=GJAO-183;name=cdsA;product=GJAO-183-MONOMER
NC_011601	ParsedEcocyc	CDS	206552	207904	.	+	.	locus_tag=E2348C_0181;EcocycName=GJAO-184;name=yaeL;product=GJAO-184-MONOMER
NC_011601	ParsedEcocyc	CDS	207934	210366	.	+	.	locus_tag=E2348C_0182;EcocycName=GJAO-185;name=yaeT;product=GJAO-185-MONOMER
NC_011601	ParsedEcocyc	CDS	210488	210973	.	+	.	locus_tag=E2348C_0183;EcocycName=GJAO-186;name=skp;product=GJAO-186-MONOMER
NC_011601	ParsedEcocyc	CDS	210977	212002	.	+	.	locus_tag=E2348C_0184;EcocycName=GJAO-187;name=lpxD;product=GJAO-187-MONOMER
NC_011601	ParsedEcocyc	CDS	212107	212562	.	+	.	locus_tag=E2348C_0185;EcocycName=GJAO-188;name=fabZ;product=GJAO-188-MONOMER
NC_011601	ParsedEcocyc	CDS	212566	213354	.	+	.	locus_tag=E2348C_0186;EcocycName=GJAO-189;name=lpxA;product=GJAO-189-MONOMER
NC_011601	ParsedEcocyc	CDS	213354	214502	.	+	.	locus_tag=E2348C_0187;EcocycName=GJAO-190;name=lpxB;product=GJAO-190-MONOMER
NC_011601	ParsedEcocyc	CDS	214499	215095	.	+	.	locus_tag=E2348C_0188;EcocycName=GJAO-191;name=rnhB;product=GJAO-191-MONOMER
NC_011601	ParsedEcocyc	CDS	215127	218609	.	+	.	locus_tag=E2348C_0189;EcocycName=GJAO-192;name=dnaE;product=GJAO-192-MONOMER
NC_011601	ParsedEcocyc	CDS	218622	219581	.	+	.	locus_tag=E2348C_0190;EcocycName=GJAO-193;name=accA;product=GJAO-193-MONOMER
NC_011601	ParsedEcocyc	CDS	219680	221821	.	+	.	locus_tag=E2348C_0191;EcocycName=GJAO-194;name=ldcC;product=GJAO-194-MONOMER
NC_011601	ParsedEcocyc	CDS	221878	222267	.	+	.	locus_tag=E2348C_0192;EcocycName=GJAO-195;name=yaeR;product=GJAO-195-MONOMER
NC_011601	ParsedEcocyc	CDS	222332	223645	.	+	.	locus_tag=E2348C_0193;EcocycName=GJAO-196;name=tilS;product=GJAO-196-MONOMER
NC_011601	ParsedEcocyc	CDS	224292	224837	.	+	.	locus_tag=E2348C_0196;EcocycName=GJAO-199;name=yaeQ;product=GJAO-199-MONOMER
NC_011601	ParsedEcocyc	CDS	224834	225256	.	+	.	locus_tag=E2348C_0197;EcocycName=GJAO-200;name=yaeJ;product=GJAO-200-MONOMER
NC_011601	ParsedEcocyc	CDS	225270	225980	.	+	.	locus_tag=E2348C_0198;EcocycName=GJAO-201;name=nlpE;product=GJAO-201-MONOMER
NC_011601	ParsedEcocyc	CDS	232788	233360	.	+	.	locus_tag=E2348C_0206;EcocycName=GJAO-209;name=gmhB;product=GJAO-209-MONOMER
NC_011601	ParsedEcocyc	rRNA	233726	235267	.	+	.	locus_tag=E2348C_rRNA1;EcocycName=GJAO-210;name=rrsH;product=|GJAO-210-rRNA|
NC_011601	ParsedEcocyc	tRNA	235336	235412	.	+	.	locus_tag=E2348C_tRNA01;EcocycName=GJAO-211;name=ileV;product=|GJAO-211-tRNA|
NC_011601	ParsedEcocyc	tRNA	235455	235530	.	+	.	locus_tag=E2348C_tRNA02;EcocycName=GJAO-212;name=alaV;product=|GJAO-212-tRNA|
NC_011601	ParsedEcocyc	rRNA	235714	238617	.	+	.	locus_tag=E2348C_rRNA2;EcocycName=GJAO-213;name=rrlH;product=|GJAO-213-rRNA|
NC_011601	ParsedEcocyc	rRNA	238716	238835	.	+	.	locus_tag=E2348C_rRNA3;EcocycName=GJAO-214;name=rrfH;product=|GJAO-214-rRNA|
NC_011601	ParsedEcocyc	tRNA	238888	238964	.	+	.	locus_tag=E2348C_tRNA03;EcocycName=GJAO-215;name=aspU;product=|GJAO-215-tRNA|
NC_011601	ParsedEcocyc	CDS	239126	239929	.	+	.	locus_tag=E2348C_0207;EcocycName=GJAO-216;name=dkgB;product=GJAO-216-MONOMER
NC_011601	ParsedEcocyc	CDS	241081	241881	.	+	.	locus_tag=E2348C_0209;EcocycName=GJAO-218;name=yafD;product=GJAO-218-MONOMER
NC_011601	ParsedEcocyc	CDS	241959	242729	.	+	.	locus_tag=E2348C_0210;EcocycName=GJAO-219;name=yafE;product=GJAO-219-MONOMER
NC_011601	ParsedEcocyc	CDS	244997	245719	.	+	.	locus_tag=E2348C_0213;EcocycName=GJAO-222;name=yafS;product=GJAO-222-MONOMER
NC_011601	ParsedEcocyc	CDS	246248	246979	.	+	.	locus_tag=E2348C_0215;EcocycName=GJAO-224;name=dnaQ;product=GJAO-224-MONOMER
NC_011601	ParsedEcocyc	tRNA	247112	247188	.	+	.	locus_tag=E2348C_tRNA04;EcocycName=GJAO-225;name=aspV;product=|GJAO-225-tRNA|
NC_011601	ParsedEcocyc	CDS	248211	248684	.	+	.	locus_tag=E2348C_0217;EcocycName=GJAO-227;name=ivy;product=GJAO-227-MONOMER
NC_011601	ParsedEcocyc	CDS	251411	251989	.	+	.	locus_tag=E2348C_0219;EcocycName=GJAO-229;name=gmhA;product=GJAO-229-MONOMER
NC_011601	ParsedEcocyc	CDS	252194	252961	.	+	.	locus_tag=E2348C_0220;EcocycName=GJAO-230;name=yafJ;product=GJAO-230-MONOMER
NC_011601	ParsedEcocyc	CDS	253975	254733	.	+	.	locus_tag=E2348C_0222;EcocycName=GJAO-232;name=yafL;product=GJAO-232-MONOMER
NC_011601	ParsedEcocyc	CDS	257206	257991	.	+	.	locus_tag=E2348C_0225;EcocycName=GJAO-235;name=mbhA;product=GJAO-235-MONOMER
NC_011601	ParsedEcocyc	CDS	258062	259117	.	+	.	locus_tag=E2348C_0226;EcocycName=GJAO-236;name=dinB;product=GJAO-236-MONOMER
NC_011601	ParsedEcocyc	CDS	259114	259566	.	+	.	locus_tag=E2348C_0227;EcocycName=GJAO-237;name=yafP;product=GJAO-237-MONOMER
NC_011601	ParsedEcocyc	CDS	259757	260896	.	+	.	locus_tag=E2348C_0228;EcocycName=GJAO-238;name=GJAO-238;product=GJAO-238-MONOMER
NC_011601	ParsedEcocyc	CDS	260893	261474	.	+	.	locus_tag=E2348C_0229;EcocycName=GJAO-239;name=prfH;product=GJAO-239-MONOMER
NC_011601	ParsedEcocyc	CDS	263282	263740	.	+	.	locus_tag=E2348C_0231;EcocycName=GJAO-241;name=gpt;product=GJAO-241-MONOMER
NC_011601	ParsedEcocyc	CDS	263832	265076	.	+	.	locus_tag=E2348C_0232;EcocycName=GJAO-242;name=frsA;product=GJAO-242-MONOMER
NC_011601	ParsedEcocyc	CDS	265134	265535	.	+	.	locus_tag=E2348C_0233;EcocycName=GJAO-243;name=crl;product=GJAO-243-MONOMER
NC_011601	ParsedEcocyc	CDS	266918	268021	.	+	.	locus_tag=E2348C_0235;EcocycName=GJAO-245;name=proB;product=GJAO-245-MONOMER
NC_011601	ParsedEcocyc	CDS	268033	269286	.	+	.	locus_tag=E2348C_0236;EcocycName=GJAO-246;name=proA;product=GJAO-246-MONOMER
NC_011601	ParsedEcocyc	tRNA	269401	269476	.	+	.	locus_tag=E2348C_tRNA05;EcocycName=GJAO-247;name=thrW;product=|GJAO-247-tRNA|
NC_011601	ParsedEcocyc	CDS	270037	270375	.	+	.	locus_tag=E2348C_0238;EcocycName=GJAO-248;name=GJAO-248;product=GJAO-248-MONOMER
NC_011601	ParsedEcocyc	CDS	271216	272292	.	+	.	locus_tag=E2348C_0240;EcocycName=GJAO-249;name=GJAO-249;product=GJAO-249-MONOMER
NC_011601	ParsedEcocyc	CDS	273430	274044	.	+	.	locus_tag=E2348C_0243;EcocycName=GJAO-250;name=yagU;product=GJAO-250-MONOMER
NC_011601	ParsedEcocyc	CDS	282198	282488	.	+	.	locus_tag=E2348C_0251;EcocycName=GJAO-258;name=GJAO-258;product=GJAO-258-MONOMER
NC_011601	ParsedEcocyc	CDS	286543	287469	.	+	.	locus_tag=E2348C_0257;EcocycName=GJAO-264;name=GJAO-264;product=GJAO-264-MONOMER
NC_011601	ParsedEcocyc	CDS	287669	288562	.	+	.	locus_tag=E2348C_0258;EcocycName=GJAO-265;name=GJAO-265;product=GJAO-265-MONOMER
NC_011601	ParsedEcocyc	CDS	291026	295276	.	+	.	locus_tag=E2348C_0261;EcocycName=GJAO-268;name=GJAO-268;product=GJAO-268-MONOMER
NC_011601	ParsedEcocyc	CDS	296506	297375	.	+	.	locus_tag=E2348C_0263;EcocycName=GJAO-270;name=GJAO-270;product=GJAO-270-MONOMER
NC_011601	ParsedEcocyc	CDS	300037	300891	.	+	.	locus_tag=E2348C_0267;EcocycName=GJAO-274;name=ykgD;product=GJAO-274-MONOMER
NC_011601	ParsedEcocyc	CDS	301419	302138	.	+	.	locus_tag=E2348C_0268;EcocycName=GJAO-275;name=ykgE;product=GJAO-275-MONOMER
NC_011601	ParsedEcocyc	CDS	302149	303576	.	+	.	locus_tag=E2348C_0269;EcocycName=GJAO-276;name=ykgF;product=GJAO-276-MONOMER
NC_011601	ParsedEcocyc	CDS	303569	304264	.	+	.	locus_tag=E2348C_0270;EcocycName=GJAO-277;name=ykgG;product=GJAO-277-MONOMER
NC_011601	ParsedEcocyc	CDS	309106	311139	.	+	.	locus_tag=E2348C_0276;EcocycName=GJAO-283;name=betT;product=GJAO-283-MONOMER
NC_011601	ParsedEcocyc	CDS	312017	313105	.	+	.	locus_tag=E2348C_0277;EcocycName=GJAO-284;name=yahA;product=GJAO-284-MONOMER
NC_011601	ParsedEcocyc	CDS	314926	315531	.	+	.	locus_tag=E2348C_0280;EcocycName=GJAO-287;name=yahD;product=GJAO-287-MONOMER
NC_011601	ParsedEcocyc	CDS	315571	316434	.	+	.	locus_tag=E2348C_0281;EcocycName=GJAO-288;name=yahE;product=GJAO-288-MONOMER
NC_011601	ParsedEcocyc	CDS	316424	317971	.	+	.	locus_tag=E2348C_0282;EcocycName=GJAO-289;name=yahF;product=GJAO-289-MONOMER
NC_011601	ParsedEcocyc	CDS	317971	319389	.	+	.	locus_tag=E2348C_0283;EcocycName=GJAO-290;name=yahG;product=GJAO-290-MONOMER
NC_011601	ParsedEcocyc	CDS	319415	319687	.	+	.	locus_tag=E2348C_0284;EcocycName=GJAO-291;name=yahH;product=GJAO-291-MONOMER
NC_011601	ParsedEcocyc	CDS	319719	320669	.	+	.	locus_tag=E2348C_0285;EcocycName=GJAO-292;name=yahI;product=GJAO-292-MONOMER
NC_011601	ParsedEcocyc	CDS	320679	322061	.	+	.	locus_tag=E2348C_0286;EcocycName=GJAO-293;name=yahJ;product=GJAO-293-MONOMER
NC_011601	ParsedEcocyc	CDS	325185	325460	.	+	.	locus_tag=E2348C_0289;EcocycName=GJAO-296;name=yahO;product=GJAO-296-MONOMER
NC_011601	ParsedEcocyc	CDS	327386	328267	.	+	.	locus_tag=E2348C_0291;EcocycName=GJAO-298;name=prpB;product=GJAO-298-MONOMER
NC_011601	ParsedEcocyc	CDS	328436	329605	.	+	.	locus_tag=E2348C_0292;EcocycName=GJAO-299;name=prpC;product=GJAO-299-MONOMER
NC_011601	ParsedEcocyc	CDS	329639	331090	.	+	.	locus_tag=E2348C_0293;EcocycName=GJAO-300;name=prpD;product=GJAO-300-MONOMER
NC_011601	ParsedEcocyc	CDS	331130	332941	.	+	.	locus_tag=E2348C_0294;EcocycName=GJAO-301;name=prpE;product=GJAO-301-MONOMER
NC_011601	ParsedEcocyc	CDS	333266	334525	.	+	.	locus_tag=E2348C_0295;EcocycName=GJAO-302;name=codB;product=GJAO-302-MONOMER
NC_011601	ParsedEcocyc	CDS	334515	335798	.	+	.	locus_tag=E2348C_0296;EcocycName=GJAO-303;name=codA;product=GJAO-303-MONOMER
NC_011601	ParsedEcocyc	CDS	342382	342921	.	+	.	locus_tag=E2348C_0301;EcocycName=GJAO-308;name=yaiL;product=GJAO-308-MONOMER
NC_011601	ParsedEcocyc	CDS	345698	346660	.	+	.	locus_tag=E2348C_0305;EcocycName=GJAO-312;name=tauA;product=GJAO-312-MONOMER
NC_011601	ParsedEcocyc	CDS	346673	347440	.	+	.	locus_tag=E2348C_0306;EcocycName=GJAO-313;name=tauB;product=GJAO-313-MONOMER
NC_011601	ParsedEcocyc	CDS	347437	348264	.	+	.	locus_tag=E2348C_0307;EcocycName=GJAO-314;name=tauC;product=GJAO-314-MONOMER
NC_011601	ParsedEcocyc	CDS	348261	349112	.	+	.	locus_tag=E2348C_0308;EcocycName=GJAO-315;name=tauD;product=GJAO-315-MONOMER
NC_011601	ParsedEcocyc	CDS	353654	354277	.	+	.	locus_tag=E2348C_0311;EcocycName=GJAO-318;name=yaiV;product=GJAO-318-MONOMER
NC_011601	ParsedEcocyc	CDS	355787	357007	.	+	.	locus_tag=E2348C_0313;EcocycName=GJAO-320;name=sbmA;product=GJAO-320-MONOMER
NC_011601	ParsedEcocyc	CDS	358749	358961	.	+	.	locus_tag=E2348C_0316;EcocycName=GJAO-323;name=yaiZ;product=GJAO-323-MONOMER
NC_011601	ParsedEcocyc	CDS	360542	360802	.	+	.	locus_tag=E2348C_0318;EcocycName=GJAO-325;name=iraP;product=GJAO-325-MONOMER
NC_011601	ParsedEcocyc	CDS	360903	362318	.	+	.	locus_tag=E2348C_0319;EcocycName=GJAO-326;name=phoA;product=GJAO-326-MONOMER
NC_011601	ParsedEcocyc	CDS	362437	362757	.	+	.	locus_tag=E2348C_0320;EcocycName=GJAO-327;name=psiF;product=GJAO-327-MONOMER
NC_011601	ParsedEcocyc	CDS	362859	363974	.	+	.	locus_tag=E2348C_0321;EcocycName=GJAO-328;name=adrA;product=GJAO-328-MONOMER
NC_011601	ParsedEcocyc	CDS	364920	365378	.	+	.	locus_tag=E2348C_0323;EcocycName=GJAO-330;name=yaiI;product=GJAO-330-MONOMER
NC_011601	ParsedEcocyc	CDS	365561	366085	.	+	.	locus_tag=E2348C_0324;EcocycName=GJAO-331;name=aroL;product=GJAO-331-MONOMER
NC_011601	ParsedEcocyc	CDS	366135	366326	.	+	.	locus_tag=E2348C_0325;EcocycName=GJAO-332;name=yaiA;product=GJAO-332-MONOMER
NC_011601	ParsedEcocyc	CDS	366584	367261	.	+	.	locus_tag=E2348C_0326;EcocycName=GJAO-333;name=aroM;product=GJAO-333-MONOMER
NC_011601	ParsedEcocyc	CDS	367333	367617	.	+	.	locus_tag=E2348C_0327;EcocycName=GJAO-334;name=yaiE;product=GJAO-334-MONOMER
NC_011601	ParsedEcocyc	CDS	367825	368103	.	+	.	locus_tag=E2348C_0328;EcocycName=GJAO-335;name=ykiA;product=GJAO-335-MONOMER
NC_011601	ParsedEcocyc	CDS	369297	370205	.	+	.	locus_tag=E2348C_0330;EcocycName=GJAO-337;name=mak;product=GJAO-337-MONOMER
NC_011601	ParsedEcocyc	CDS	376185	376874	.	+	.	locus_tag=E2348C_0334;EcocycName=GJAO-341;name=phoB;product=GJAO-341-MONOMER
NC_011601	ParsedEcocyc	CDS	376932	378227	.	+	.	locus_tag=E2348C_0335;EcocycName=GJAO-342;name=phoR;product=GJAO-342-MONOMER
NC_011601	ParsedEcocyc	CDS	378634	379953	.	+	.	locus_tag=E2348C_0336;EcocycName=GJAO-343;name=brnQ;product=GJAO-343-MONOMER
NC_011601	ParsedEcocyc	CDS	380029	381402	.	+	.	locus_tag=E2348C_0337;EcocycName=GJAO-344;name=proY;product=GJAO-344-MONOMER
NC_011601	ParsedEcocyc	CDS	381558	383375	.	+	.	locus_tag=E2348C_0338;EcocycName=GJAO-345;name=malZ;product=GJAO-345-MONOMER
NC_011601	ParsedEcocyc	CDS	384180	385250	.	+	.	locus_tag=E2348C_0340;EcocycName=GJAO-347;name=queA;product=GJAO-347-MONOMER
NC_011601	ParsedEcocyc	CDS	385305	386432	.	+	.	locus_tag=E2348C_0341;EcocycName=GJAO-348;name=tgt;product=GJAO-348-MONOMER
NC_011601	ParsedEcocyc	CDS	386455	386787	.	+	.	locus_tag=E2348C_0342;EcocycName=GJAO-349;name=yajC;product=GJAO-349-MONOMER
NC_011601	ParsedEcocyc	CDS	386815	388662	.	+	.	locus_tag=E2348C_0343;EcocycName=GJAO-350;name=secD;product=GJAO-350-MONOMER
NC_011601	ParsedEcocyc	CDS	388673	389644	.	+	.	locus_tag=E2348C_0344;EcocycName=GJAO-351;name=secF;product=GJAO-351-MONOMER
NC_011601	ParsedEcocyc	CDS	389773	390120	.	+	.	locus_tag=E2348C_0345;EcocycName=GJAO-352;name=yajD;product=GJAO-352-MONOMER
NC_011601	ParsedEcocyc	CDS	392031	392480	.	+	.	locus_tag=E2348C_0348;EcocycName=GJAO-355;name=nrdR;product=GJAO-355-MONOMER
NC_011601	ParsedEcocyc	CDS	392484	393587	.	+	.	locus_tag=E2348C_0349;EcocycName=GJAO-356;name=ribD;product=GJAO-356-MONOMER
NC_011601	ParsedEcocyc	CDS	393676	394146	.	+	.	locus_tag=E2348C_0350;EcocycName=GJAO-357;name=ribH;product=GJAO-357-MONOMER
NC_011601	ParsedEcocyc	CDS	394166	394585	.	+	.	locus_tag=E2348C_0351;EcocycName=GJAO-358;name=nusB;product=GJAO-358-MONOMER
NC_011601	ParsedEcocyc	CDS	394663	395640	.	+	.	locus_tag=E2348C_0352;EcocycName=GJAO-359;name=thiL;product=GJAO-359-MONOMER
NC_011601	ParsedEcocyc	CDS	395618	396136	.	+	.	locus_tag=E2348C_0353;EcocycName=GJAO-360;name=pgpA;product=GJAO-360-MONOMER
NC_011601	ParsedEcocyc	CDS	400453	401901	.	+	.	locus_tag=E2348C_0358;EcocycName=GJAO-365;name=thiI;product=GJAO-365-MONOMER
NC_011601	ParsedEcocyc	CDS	403587	404078	.	+	.	locus_tag=E2348C_0361;EcocycName=GJAO-368;name=yajQ;product=GJAO-368-MONOMER
NC_011601	ParsedEcocyc	CDS	413376	413693	.	+	.	locus_tag=E2348C_0370;EcocycName=GJAO-377;name=bolA;product=GJAO-377-MONOMER
NC_011601	ParsedEcocyc	CDS	414037	415335	.	+	.	locus_tag=E2348C_0371;EcocycName=GJAO-378;name=tig;product=GJAO-378-MONOMER
NC_011601	ParsedEcocyc	CDS	415581	416204	.	+	.	locus_tag=E2348C_0372;EcocycName=GJAO-379;name=clpP;product=GJAO-379-MONOMER
NC_011601	ParsedEcocyc	CDS	416330	417604	.	+	.	locus_tag=E2348C_0373;EcocycName=GJAO-380;name=clpX;product=GJAO-380-MONOMER
NC_011601	ParsedEcocyc	CDS	417793	420147	.	+	.	locus_tag=E2348C_0374;EcocycName=GJAO-381;name=lon;product=GJAO-381-MONOMER
NC_011601	ParsedEcocyc	CDS	420356	420628	.	+	.	locus_tag=E2348C_0375;EcocycName=GJAO-382;name=hupB;product=GJAO-382-MONOMER
NC_011601	ParsedEcocyc	CDS	420820	422691	.	+	.	locus_tag=E2348C_0376;EcocycName=GJAO-383;name=ppiD;product=GJAO-383-MONOMER
NC_011601	ParsedEcocyc	CDS	422842	423213	.	+	.	locus_tag=E2348C_0377;EcocycName=GJAO-384;name=ybaV;product=GJAO-384-MONOMER
NC_011601	ParsedEcocyc	CDS	423319	423717	.	+	.	locus_tag=E2348C_0378;EcocycName=GJAO-385;name=ybaW;product=GJAO-385-MONOMER
NC_011601	ParsedEcocyc	CDS	426329	427147	.	+	.	locus_tag=E2348C_0381;EcocycName=GJAO-388;name=cof;product=GJAO-388-MONOMER
NC_011601	ParsedEcocyc	CDS	427300	427758	.	+	.	locus_tag=E2348C_0382;EcocycName=GJAO-389;name=ybaO;product=GJAO-389-MONOMER
NC_011601	ParsedEcocyc	CDS	427788	429560	.	+	.	locus_tag=E2348C_0383;EcocycName=GJAO-390;name=mdlA;product=GJAO-390-MONOMER
NC_011601	ParsedEcocyc	CDS	429553	431334	.	+	.	locus_tag=E2348C_0384;EcocycName=GJAO-391;name=mdlB;product=GJAO-391-MONOMER
NC_011601	ParsedEcocyc	CDS	431515	431853	.	+	.	locus_tag=E2348C_0385;EcocycName=GJAO-392;name=glnK;product=GJAO-392-MONOMER
NC_011601	ParsedEcocyc	CDS	431883	433169	.	+	.	locus_tag=E2348C_0386;EcocycName=GJAO-393;name=amtB;product=GJAO-393-MONOMER
NC_011601	ParsedEcocyc	CDS	434296	434868	.	+	.	locus_tag=E2348C_0388;EcocycName=GJAO-395;name=ybaY;product=GJAO-395-MONOMER
NC_011601	ParsedEcocyc	CDS	435058	436431	.	+	.	locus_tag=E2348C_0389;EcocycName=GJAO-396;name=GJAO-396;product=GJAO-396-MONOMER
NC_011601	ParsedEcocyc	sRNA	436923	437036	.	+	.	locus_tag=E2348C_ncR05;EcocycName=GJAO-398;name=ffs;product=GJAO-398-RNA
NC_011601	ParsedEcocyc	CDS	437147	437500	.	+	.	locus_tag=E2348C_0391;EcocycName=GJAO-399;name=ybaA;product=GJAO-399-MONOMER
NC_011601	ParsedEcocyc	CDS	446238	446885	.	+	.	locus_tag=E2348C_0399;EcocycName=GJAO-407;name=acrR;product=GJAO-407-MONOMER
NC_011601	ParsedEcocyc	CDS	447013	450375	.	+	.	locus_tag=E2348C_0400;EcocycName=GJAO-408;name=kefA;product=GJAO-408-MONOMER
NC_011601	ParsedEcocyc	CDS	451359	451736	.	+	.	locus_tag=E2348C_0403;EcocycName=GJAO-411;name=ybaN;product=GJAO-411-MONOMER
NC_011601	ParsedEcocyc	CDS	451889	452440	.	+	.	locus_tag=E2348C_0404;EcocycName=GJAO-412;name=apt;product=GJAO-412-MONOMER
NC_011601	ParsedEcocyc	CDS	452569	454500	.	+	.	locus_tag=E2348C_0405;EcocycName=GJAO-413;name=dnaX;product=GJAO-413-MONOMER
NC_011601	ParsedEcocyc	CDS	454553	454882	.	+	.	locus_tag=E2348C_0406;EcocycName=GJAO-414;name=ybaB;product=GJAO-414-MONOMER
NC_011601	ParsedEcocyc	CDS	454882	455487	.	+	.	locus_tag=E2348C_0407;EcocycName=GJAO-415;name=recR;product=GJAO-415-MONOMER
NC_011601	ParsedEcocyc	CDS	455597	457471	.	+	.	locus_tag=E2348C_0408;EcocycName=GJAO-416;name=htpG;product=GJAO-416-MONOMER
NC_011601	ParsedEcocyc	CDS	457652	458296	.	+	.	locus_tag=E2348C_0409;EcocycName=GJAO-417;name=adk;product=GJAO-417-MONOMER
NC_011601	ParsedEcocyc	CDS	458428	459390	.	+	.	locus_tag=E2348C_0410;EcocycName=GJAO-418;name=hemH;product=GJAO-418-MONOMER
NC_011601	ParsedEcocyc	CDS	460498	461802	.	+	.	locus_tag=E2348C_0412;EcocycName=GJAO-420;name=gsk;product=GJAO-420-MONOMER
NC_011601	ParsedEcocyc	CDS	465285	466937	.	+	.	locus_tag=E2348C_0415;EcocycName=GJAO-423;name=ushA;product=GJAO-423-MONOMER
NC_011601	ParsedEcocyc	sRNA	467574	467655	.	+	.	locus_tag=E2348C_ncR06;EcocycName=GJAO-425;name=chiX;product=GJAO-425-RNA
NC_011601	ParsedEcocyc	CDS	468596	468937	.	+	.	locus_tag=E2348C_0418;EcocycName=GJAO-427;name=ybaQ;product=GJAO-427-MONOMER
NC_011601	ParsedEcocyc	CDS	471762	472694	.	+	.	locus_tag=E2348C_0420;EcocycName=GJAO-429;name=ybaS;product=GJAO-429-MONOMER
NC_011601	ParsedEcocyc	CDS	472697	473989	.	+	.	locus_tag=E2348C_0421;EcocycName=GJAO-430;name=ybaT;product=GJAO-430-MONOMER
NC_011601	ParsedEcocyc	CDS	474114	474521	.	+	.	locus_tag=E2348C_0422;EcocycName=GJAO-431;name=cueR;product=GJAO-431-MONOMER
NC_011601	ParsedEcocyc	CDS	477387	477749	.	+	.	locus_tag=E2348C_0426;EcocycName=GJAO-434;name=GJAO-434;product=GJAO-434-MONOMER
NC_011601	ParsedEcocyc	CDS	479370	480047	.	+	.	locus_tag=E2348C_0429;EcocycName=GJAO-437;name=ybbL;product=GJAO-437-MONOMER
NC_011601	ParsedEcocyc	CDS	480034	480813	.	+	.	locus_tag=E2348C_0430;EcocycName=GJAO-438;name=ybbM;product=GJAO-438-MONOMER
NC_011601	ParsedEcocyc	CDS	483184	483870	.	+	.	locus_tag=E2348C_0434;EcocycName=GJAO-442;name=ybbA;product=GJAO-442-MONOMER
NC_011601	ParsedEcocyc	CDS	483867	486281	.	+	.	locus_tag=E2348C_0435;EcocycName=GJAO-443;name=ybbP;product=GJAO-443-MONOMER
NC_011601	ParsedEcocyc	CDS	486866	487912	.	+	.	locus_tag=E2348C_0436;EcocycName=GJAO-444;name=GJAO-444;product=GJAO-444-MONOMER
NC_011601	ParsedEcocyc	CDS	490414	490896	.	+	.	locus_tag=E2348C_0439;EcocycName=GJAO-447;name=allA;product=GJAO-447-MONOMER
NC_011601	ParsedEcocyc	CDS	490974	491789	.	+	.	locus_tag=E2348C_0440;EcocycName=GJAO-448;name=allR;product=GJAO-448-MONOMER
NC_011601	ParsedEcocyc	sRNA	491592	491826	.	+	.	locus_tag=E2348CN_0042;EcocycName=GJAO-6042;name=allZ
NC_011601	ParsedEcocyc	CDS	491879	493660	.	+	.	locus_tag=E2348C_0441;EcocycName=GJAO-449;name=gcl;product=GJAO-449-MONOMER
NC_011601	ParsedEcocyc	CDS	493673	494449	.	+	.	locus_tag=E2348C_0442;EcocycName=GJAO-450;name=hyi;product=GJAO-450-MONOMER
NC_011601	ParsedEcocyc	CDS	494549	495427	.	+	.	locus_tag=E2348C_0443;EcocycName=GJAO-451;name=glxR;product=GJAO-451-MONOMER
NC_011601	ParsedEcocyc	CDS	495597	497051	.	+	.	locus_tag=E2348C_0444;EcocycName=GJAO-452;name=ybbW;product=GJAO-452-MONOMER
NC_011601	ParsedEcocyc	CDS	497111	498472	.	+	.	locus_tag=E2348C_0445;EcocycName=GJAO-453;name=allB;product=GJAO-453-MONOMER
NC_011601	ParsedEcocyc	CDS	498528	499829	.	+	.	locus_tag=E2348C_0446;EcocycName=GJAO-454;name=ybbY;product=GJAO-454-MONOMER
NC_011601	ParsedEcocyc	CDS	499851	500996	.	+	.	locus_tag=E2348C_0447;EcocycName=GJAO-455;name=glxK;product=GJAO-455-MONOMER
NC_011601	ParsedEcocyc	CDS	504544	506211	.	+	.	locus_tag=E2348C_0451;EcocycName=GJAO-459;name=fdrA;product=GJAO-459-MONOMER
NC_011601	ParsedEcocyc	CDS	506221	507480	.	+	.	locus_tag=E2348C_0452;EcocycName=GJAO-460;name=ylbE;product=GJAO-460-MONOMER
NC_011601	ParsedEcocyc	CDS	507491	508306	.	+	.	locus_tag=E2348C_0453;EcocycName=GJAO-461;name=ylbF;product=GJAO-461-MONOMER
NC_011601	ParsedEcocyc	CDS	508303	509196	.	+	.	locus_tag=E2348C_0454;EcocycName=GJAO-462;name=ybcF;product=GJAO-462-MONOMER
NC_011601	ParsedEcocyc	CDS	512513	513898	.	+	.	locus_tag=E2348C_0459;EcocycName=GJAO-467;name=cysS;product=GJAO-467-MONOMER
NC_011601	ParsedEcocyc	tRNA	515914	515990	.	+	.	locus_tag=E2348C_tRNA06;EcocycName=GJAO-471;name=argU;product=|GJAO-471-tRNA|
NC_011601	ParsedEcocyc	CDS	528058	529440	.	+	.	locus_tag=E2348C_0472;EcocycName=GJAO-479;name=cusC;product=GJAO-479-MONOMER
NC_011601	ParsedEcocyc	CDS	529464	529796	.	+	.	locus_tag=E2348C_0473;EcocycName=GJAO-480;name=cusF;product=GJAO-480-MONOMER
NC_011601	ParsedEcocyc	CDS	529812	531035	.	+	.	locus_tag=E2348C_0474;EcocycName=GJAO-481;name=cusB;product=GJAO-481-MONOMER
NC_011601	ParsedEcocyc	CDS	531047	534190	.	+	.	locus_tag=E2348C_0475;EcocycName=GJAO-482;name=cusA;product=GJAO-482-MONOMER
NC_011601	ParsedEcocyc	CDS	534292	535674	.	+	.	locus_tag=E2348C_0476;EcocycName=GJAO-483;name=pheP;product=GJAO-483-MONOMER
NC_011601	ParsedEcocyc	sRNA	540150	540208	.	+	.	locus_tag=E2348CN_0036;EcocycName=GJAO-6036;name=sokE
NC_011601	ParsedEcocyc	CDS	540153	540404	.	+	.	locus_tag=E2348C_0482;EcocycName=GJAO-489;name=mokC2;product=GJAO-489-MONOMER
NC_011601	ParsedEcocyc	CDS	540252	540404	.	+	.	locus_tag=E2348C_0483;EcocycName=GJAO-490;name=hokC2;product=GJAO-490-MONOMER
NC_011601	ParsedEcocyc	CDS	543882	545006	.	+	.	locus_tag=E2348C_0486;EcocycName=GJAO-493;name=fes;product=GJAO-493-MONOMER
NC_011601	ParsedEcocyc	CDS	545009	545227	.	+	.	locus_tag=E2348C_0487;EcocycName=GJAO-494;name=ybdZ;product=GJAO-494-MONOMER
NC_011601	ParsedEcocyc	CDS	545224	549105	.	+	.	locus_tag=E2348C_0488;EcocycName=GJAO-495;name=entF;product=GJAO-495-MONOMER
NC_011601	ParsedEcocyc	CDS	553367	554617	.	+	.	locus_tag=E2348C_0493;EcocycName=GJAO-500;name=entS;product=GJAO-500-MONOMER
NC_011601	ParsedEcocyc	CDS	555766	556941	.	+	.	locus_tag=E2348C_0495;EcocycName=GJAO-502;name=entC;product=GJAO-502-MONOMER
NC_011601	ParsedEcocyc	CDS	556951	558561	.	+	.	locus_tag=E2348C_0496;EcocycName=GJAO-503;name=entE;product=GJAO-503-MONOMER
NC_011601	ParsedEcocyc	CDS	558575	559432	.	+	.	locus_tag=E2348C_0497;EcocycName=GJAO-504;name=entB;product=GJAO-504-MONOMER
NC_011601	ParsedEcocyc	CDS	559432	560178	.	+	.	locus_tag=E2348C_0498;EcocycName=GJAO-505;name=entA;product=GJAO-505-MONOMER
NC_011601	ParsedEcocyc	CDS	560181	560594	.	+	.	locus_tag=E2348C_0499;EcocycName=GJAO-506;name=ybdB;product=GJAO-506-MONOMER
NC_011601	ParsedEcocyc	CDS	560775	562880	.	+	.	locus_tag=E2348C_0500;EcocycName=GJAO-507;name=cstA;product=GJAO-507-MONOMER
NC_011601	ParsedEcocyc	CDS	562993	563190	.	+	.	locus_tag=E2348C_0501;EcocycName=GJAO-508;name=ybdD;product=GJAO-508-MONOMER
NC_011601	ParsedEcocyc	CDS	564397	565557	.	+	.	locus_tag=E2348C_0503;EcocycName=GJAO-510;name=ybdL;product=GJAO-510-MONOMER
NC_011601	ParsedEcocyc	CDS	569752	570315	.	+	.	locus_tag=E2348C_0508;EcocycName=GJAO-515;name=ahpC;product=GJAO-515-MONOMER
NC_011601	ParsedEcocyc	CDS	570486	572051	.	+	.	locus_tag=E2348C_0509;EcocycName=GJAO-516;name=ahpF;product=GJAO-516-MONOMER
NC_011601	ParsedEcocyc	CDS	581633	583291	.	+	.	locus_tag=E2348C_0520;EcocycName=GJAO-527;name=citA;product=GJAO-527-MONOMER
NC_011601	ParsedEcocyc	CDS	583260	583940	.	+	.	locus_tag=E2348C_0521;EcocycName=GJAO-528;name=dpiA;product=GJAO-528-MONOMER
NC_011601	ParsedEcocyc	CDS	585943	586503	.	+	.	locus_tag=E2348C_0523;EcocycName=GJAO-530;name=pagP;product=GJAO-530-MONOMER
NC_011601	ParsedEcocyc	CDS	586678	586887	.	+	.	locus_tag=E2348C_0524;EcocycName=GJAO-531;name=cspE;product=GJAO-531-MONOMER
NC_011601	ParsedEcocyc	sRNA	586882	586935	.	+	.	locus_tag=E2348CN_0018;EcocycName=GJAO-6018;name=cspE3ZZ
NC_011601	ParsedEcocyc	CDS	587417	588205	.	+	.	locus_tag=E2348C_0526;EcocycName=GJAO-533;name=ybeM;product=GJAO-533-MONOMER
NC_011601	ParsedEcocyc	CDS	588334	588537	.	+	.	locus_tag=E2348C_0527;EcocycName=GJAO-534;name=tatE;product=GJAO-534-MONOMER
NC_011601	ParsedEcocyc	CDS	603805	604287	.	+	.	locus_tag=E2348C_0543;EcocycName=GJAO-550;name=ybeL;product=GJAO-550-MONOMER
NC_011601	ParsedEcocyc	CDS	609056	610933	.	+	.	locus_tag=E2348C_0549;EcocycName=GJAO-557;name=GJAO-557;product=GJAO-557-MONOMER
NC_011601	ParsedEcocyc	CDS	616827	618002	.	+	.	locus_tag=E2348C_0555;EcocycName=GJAO-563;name=ubiF;product=GJAO-563-MONOMER
NC_011601	ParsedEcocyc	CDS	625421	627367	.	+	.	locus_tag=E2348C_0561;EcocycName=GJAO-575;name=nagE;product=GJAO-575-MONOMER
NC_011601	ParsedEcocyc	CDS	633458	634693	.	+	.	locus_tag=E2348C_0568;EcocycName=GJAO-582;name=GJAO-582;product=GJAO-582-MONOMER
NC_011601	ParsedEcocyc	CDS	634686	635672	.	+	.	locus_tag=E2348C_0569;EcocycName=GJAO-583;name=pdxA;product=GJAO-583-MONOMER
NC_011601	ParsedEcocyc	CDS	635674	636435	.	+	.	locus_tag=E2348C_0570;EcocycName=GJAO-584;name=GJAO-584;product=GJAO-584-MONOMER
NC_011601	ParsedEcocyc	CDS	636655	638319	.	+	.	locus_tag=E2348C_0571;EcocycName=GJAO-585;name=glnS;product=GJAO-585-MONOMER
NC_011601	ParsedEcocyc	CDS	638761	640167	.	+	.	locus_tag=E2348C_0572;EcocycName=GJAO-586;name=ybfM;product=GJAO-586-MONOMER
NC_011601	ParsedEcocyc	CDS	640217	640543	.	+	.	locus_tag=E2348C_0573;EcocycName=GJAO-587;name=ybfN;product=GJAO-587-MONOMER
NC_011601	ParsedEcocyc	CDS	643414	643959	.	+	.	locus_tag=E2348C_0579;EcocycName=GJAO-593;name=seqA;product=GJAO-593-MONOMER
NC_011601	ParsedEcocyc	CDS	643985	645625	.	+	.	locus_tag=E2348C_0580;EcocycName=GJAO-594;name=pgm;product=GJAO-594-MONOMER
NC_011601	ParsedEcocyc	CDS	657870	658076	.	+	.	locus_tag=E2348C_0589;EcocycName=GJAO-603;name=ybfA;product=GJAO-603-MONOMER
NC_011601	ParsedEcocyc	CDS	658177	658686	.	+	.	locus_tag=E2348C_0590;EcocycName=GJAO-604;name=ybgA;product=GJAO-604-MONOMER
NC_011601	ParsedEcocyc	CDS	658683	660101	.	+	.	locus_tag=E2348C_0591;EcocycName=GJAO-605;name=phr;product=GJAO-605-MONOMER
NC_011601	ParsedEcocyc	CDS	661895	662638	.	+	.	locus_tag=E2348C_0593;EcocycName=GJAO-607;name=ybgI;product=GJAO-607-MONOMER
NC_011601	ParsedEcocyc	CDS	662661	663317	.	+	.	locus_tag=E2348C_0594;EcocycName=GJAO-608;name=ybgJ;product=GJAO-608-MONOMER
NC_011601	ParsedEcocyc	CDS	663311	664243	.	+	.	locus_tag=E2348C_0595;EcocycName=GJAO-609;name=ybgK;product=GJAO-609-MONOMER
NC_011601	ParsedEcocyc	CDS	664233	664967	.	+	.	locus_tag=E2348C_0596;EcocycName=GJAO-610;name=ybgL;product=GJAO-610-MONOMER
NC_011601	ParsedEcocyc	CDS	665003	665794	.	+	.	locus_tag=E2348C_0597;EcocycName=GJAO-611;name=nei;product=GJAO-611-MONOMER
NC_011601	ParsedEcocyc	CDS	669503	669892	.	+	.	locus_tag=E2348C_0601;EcocycName=GJAO-615;name=sdhC;product=GJAO-615-MONOMER
NC_011601	ParsedEcocyc	CDS	669886	670233	.	+	.	locus_tag=E2348C_0602;EcocycName=GJAO-616;name=sdhD;product=GJAO-616-MONOMER
NC_011601	ParsedEcocyc	CDS	670233	671999	.	+	.	locus_tag=E2348C_0603;EcocycName=GJAO-617;name=sdhA;product=GJAO-617-MONOMER
NC_011601	ParsedEcocyc	CDS	672015	672731	.	+	.	locus_tag=E2348C_0604;EcocycName=GJAO-618;name=sdhB;product=GJAO-618-MONOMER
NC_011601	ParsedEcocyc	CDS	673043	675844	.	+	.	locus_tag=E2348C_0605;EcocycName=GJAO-619;name=sucA;product=GJAO-619-MONOMER
NC_011601	ParsedEcocyc	CDS	675859	677076	.	+	.	locus_tag=E2348C_0606;EcocycName=GJAO-620;name=sucB;product=GJAO-620-MONOMER
NC_011601	ParsedEcocyc	CDS	677170	678336	.	+	.	locus_tag=E2348C_0607;EcocycName=GJAO-621;name=sucC;product=GJAO-621-MONOMER
NC_011601	ParsedEcocyc	CDS	678336	679205	.	+	.	locus_tag=E2348C_0608;EcocycName=GJAO-622;name=sucD;product=GJAO-622-MONOMER
NC_011601	ParsedEcocyc	sRNA	679206	679304	.	+	.	locus_tag=E2348CN_0001;EcocycName=GJAO-6001;name=sdhX
NC_011601	ParsedEcocyc	CDS	680697	682070	.	+	.	locus_tag=E2348C_0611;EcocycName=GJAO-625;name=GJAO-625;product=GJAO-625-MONOMER
NC_011601	ParsedEcocyc	CDS	685391	686959	.	+	.	locus_tag=E2348C_0616;EcocycName=GJAO-630;name=cydA;product=GJAO-630-MONOMER
NC_011601	ParsedEcocyc	CDS	686975	688114	.	+	.	locus_tag=E2348C_0617;EcocycName=GJAO-631;name=cydB;product=GJAO-631-MONOMER
NC_011601	ParsedEcocyc	CDS	688129	688242	.	+	.	locus_tag=E2348C_0618;EcocycName=GJAO-632;name=ybgT;product=GJAO-632-MONOMER
NC_011601	ParsedEcocyc	CDS	688242	688535	.	+	.	locus_tag=E2348C_0619;EcocycName=GJAO-633;name=ybgE;product=GJAO-633-MONOMER
NC_011601	ParsedEcocyc	CDS	688685	689089	.	+	.	locus_tag=E2348C_0620;EcocycName=GJAO-634;name=ybgC;product=GJAO-634-MONOMER
NC_011601	ParsedEcocyc	CDS	689086	689778	.	+	.	locus_tag=E2348C_0621;EcocycName=GJAO-635;name=tolQ;product=GJAO-635-MONOMER
NC_011601	ParsedEcocyc	CDS	689782	690210	.	+	.	locus_tag=E2348C_0622;EcocycName=GJAO-636;name=tolR;product=GJAO-636-MONOMER
NC_011601	ParsedEcocyc	CDS	690275	691477	.	+	.	locus_tag=E2348C_0623;EcocycName=GJAO-637;name=tolA;product=GJAO-637-MONOMER
NC_011601	ParsedEcocyc	CDS	691610	692902	.	+	.	locus_tag=E2348C_0624;EcocycName=GJAO-638;name=tolB;product=GJAO-638-MONOMER
NC_011601	ParsedEcocyc	CDS	692937	693458	.	+	.	locus_tag=E2348C_0625;EcocycName=GJAO-639;name=pal;product=GJAO-639-MONOMER
NC_011601	ParsedEcocyc	CDS	693468	694259	.	+	.	locus_tag=E2348C_0626;EcocycName=GJAO-640;name=ybgF;product=GJAO-640-MONOMER
NC_011601	ParsedEcocyc	tRNA	694423	694498	.	+	.	locus_tag=E2348C_tRNA13;EcocycName=GJAO-641;name=lysT;product=|GJAO-641-tRNA|
NC_011601	ParsedEcocyc	tRNA	694534	694609	.	+	.	locus_tag=E2348C_tRNA14;EcocycName=GJAO-642;name=valT;product=|GJAO-642-tRNA|
NC_011601	ParsedEcocyc	tRNA	694612	694687	.	+	.	locus_tag=E2348C_tRNA15;EcocycName=GJAO-643;name=lysW;product=|GJAO-643-tRNA|
NC_011601	ParsedEcocyc	tRNA	694739	694814	.	+	.	locus_tag=E2348C_tRNA16;EcocycName=GJAO-644;name=valZ;product=|GJAO-644-tRNA|
NC_011601	ParsedEcocyc	tRNA	694818	694893	.	+	.	locus_tag=E2348C_tRNA17;EcocycName=GJAO-645;name=lysY;product=|GJAO-645-tRNA|
NC_011601	ParsedEcocyc	tRNA	694942	695017	.	+	.	locus_tag=E2348C_tRNA18;EcocycName=GJAO-646;name=lysZ;product=|GJAO-646-tRNA|
NC_011601	ParsedEcocyc	tRNA	695051	695126	.	+	.	locus_tag=E2348C_tRNA19;EcocycName=GJAO-647;name=lysQ_1;product=|GJAO-647-tRNA|
NC_011601	ParsedEcocyc	tRNA	695160	695235	.	+	.	locus_tag=E2348C_tRNA20;EcocycName=GJAO-648;name=lysQ_2;product=|GJAO-648-tRNA|
NC_011601	ParsedEcocyc	CDS	695669	696712	.	+	.	locus_tag=E2348C_0627;EcocycName=GJAO-649;name=nadA;product=GJAO-649-MONOMER
NC_011601	ParsedEcocyc	CDS	696750	697469	.	+	.	locus_tag=E2348C_0628;EcocycName=GJAO-650;name=pnuC;product=GJAO-650-MONOMER
NC_011601	ParsedEcocyc	CDS	699217	700269	.	+	.	locus_tag=E2348C_0631;EcocycName=GJAO-653;name=aroG;product=GJAO-653-MONOMER
NC_011601	ParsedEcocyc	CDS	708355	708504	.	+	.	locus_tag=E2348C_0639;EcocycName=GJAO-661;name=ybhT;product=GJAO-661-MONOMER
NC_011601	ParsedEcocyc	CDS	708671	709444	.	+	.	locus_tag=E2348C_0640;EcocycName=GJAO-662;name=modA;product=GJAO-662-MONOMER
NC_011601	ParsedEcocyc	CDS	709444	710133	.	+	.	locus_tag=E2348C_0641;EcocycName=GJAO-663;name=modB;product=GJAO-663-MONOMER
NC_011601	ParsedEcocyc	CDS	710136	711194	.	+	.	locus_tag=E2348C_0642;EcocycName=GJAO-664;name=modC;product=GJAO-664-MONOMER
NC_011601	ParsedEcocyc	CDS	712168	713163	.	+	.	locus_tag=E2348C_0644;EcocycName=GJAO-666;name=pgl;product=GJAO-666-MONOMER
NC_011601	ParsedEcocyc	CDS	714341	715393	.	+	.	locus_tag=E2348C_0646;EcocycName=GJAO-668;name=ybhH;product=GJAO-668-MONOMER
NC_011601	ParsedEcocyc	CDS	715469	716812	.	+	.	locus_tag=E2348C_0647;EcocycName=GJAO-669;name=ybhI;product=GJAO-669-MONOMER
NC_011601	ParsedEcocyc	CDS	717072	719333	.	+	.	locus_tag=E2348C_0648;EcocycName=GJAO-670;name=ybhJ;product=GJAO-670-MONOMER
NC_011601	ParsedEcocyc	CDS	731433	731660	.	+	.	locus_tag=E2348C_0673;EcocycName=GJAO-695;name=GJAO-695;product=GJAO-695-MONOMER
NC_011601	ParsedEcocyc	CDS	731767	732066	.	+	.	locus_tag=E2348C_0674;EcocycName=GJAO-696;name=GJAO-696;product=GJAO-696-MONOMER
NC_011601	ParsedEcocyc	CDS	732229	733005	.	+	.	locus_tag=E2348C_0675;EcocycName=GJAO-697;name=GJAO-697;product=GJAO-697-MONOMER
NC_011601	ParsedEcocyc	CDS	733113	734993	.	+	.	locus_tag=E2348C_0676;EcocycName=GJAO-698;name=GJAO-698;product=GJAO-698-MONOMER
NC_011601	ParsedEcocyc	CDS	735071	735511	.	+	.	locus_tag=E2348C_0677;EcocycName=GJAO-699;name=GJAO-699;product=GJAO-699-MONOMER
NC_011601	ParsedEcocyc	CDS	735508	735690	.	+	.	locus_tag=E2348C_0678;EcocycName=GJAO-700;name=GJAO-700;product=GJAO-700-MONOMER
NC_011601	ParsedEcocyc	CDS	735687	735866	.	+	.	locus_tag=E2348C_0679;EcocycName=GJAO-701;name=GJAO-701;product=GJAO-701-MONOMER
NC_011601	ParsedEcocyc	CDS	735907	736335	.	+	.	locus_tag=E2348C_0680;EcocycName=GJAO-702;name=GJAO-702;product=GJAO-702-MONOMER
NC_011601	ParsedEcocyc	CDS	736389	736781	.	+	.	locus_tag=E2348C_0681;EcocycName=GJAO-703;name=GJAO-703;product=GJAO-703-MONOMER
NC_011601	ParsedEcocyc	CDS	736774	737064	.	+	.	locus_tag=E2348C_0682;EcocycName=GJAO-704;name=GJAO-704;product=GJAO-704-MONOMER
NC_011601	ParsedEcocyc	CDS	739255	739944	.	+	.	locus_tag=E2348C_0685;EcocycName=GJAO-707;name=GJAO-707;product=GJAO-707-MONOMER
NC_011601	ParsedEcocyc	CDS	740156	740872	.	+	.	locus_tag=E2348C_0686;EcocycName=GJAO-708;name=GJAO-708;product=GJAO-708-MONOMER
NC_011601	ParsedEcocyc	CDS	740958	741116	.	+	.	locus_tag=E2348C_0687;EcocycName=GJAO-709;name=GJAO-709;product=GJAO-709-MONOMER
NC_011601	ParsedEcocyc	sRNA	741157	741328	.	+	.	locus_tag=E2348CN_0002;EcocycName=GJAO-6002;name=pasD2
NC_011601	ParsedEcocyc	CDS	741415	743265	.	+	.	locus_tag=E2348C_0688;EcocycName=GJAO-710;name=GJAO-710;product=GJAO-710-MONOMER
NC_011601	ParsedEcocyc	CDS	743713	743919	.	+	.	locus_tag=E2348C_0689;EcocycName=GJAO-711;name=GJAO-711;product=GJAO-711-MONOMER
NC_011601	ParsedEcocyc	CDS	743919	744416	.	+	.	locus_tag=E2348C_0690;EcocycName=GJAO-712;name=GJAO-712;product=GJAO-712-MONOMER
NC_011601	ParsedEcocyc	CDS	744413	744850	.	+	.	locus_tag=E2348C_0691;EcocycName=GJAO-713;name=GJAO-713;product=GJAO-713-MONOMER
NC_011601	ParsedEcocyc	CDS	744612	744797	.	+	.	locus_tag=E2348C_0692;EcocycName=GJAO-714;name=GJAO-714;product=GJAO-714-MONOMER
NC_011601	ParsedEcocyc	CDS	745000	745617	.	+	.	locus_tag=E2348C_0693;EcocycName=GJAO-715;name=GJAO-715;product=GJAO-715-MONOMER
NC_011601	ParsedEcocyc	CDS	746394	746903	.	+	.	locus_tag=E2348C_0695;EcocycName=GJAO-717;name=GJAO-717;product=GJAO-717-MONOMER
NC_011601	ParsedEcocyc	CDS	746875	748803	.	+	.	locus_tag=E2348C_0696;EcocycName=GJAO-718;name=GJAO-718;product=GJAO-718-MONOMER
NC_011601	ParsedEcocyc	CDS	748787	748993	.	+	.	locus_tag=E2348C_0697;EcocycName=GJAO-719;name=GJAO-719;product=GJAO-719-MONOMER
NC_011601	ParsedEcocyc	CDS	748990	750582	.	+	.	locus_tag=E2348C_0698;EcocycName=GJAO-720;name=GJAO-720;product=GJAO-720-MONOMER
NC_011601	ParsedEcocyc	CDS	750572	752077	.	+	.	locus_tag=E2348C_0699;EcocycName=GJAO-721;name=GJAO-721;product=GJAO-721-MONOMER
NC_011601	ParsedEcocyc	CDS	752114	752461	.	+	.	locus_tag=E2348C_0700;EcocycName=GJAO-722;name=GJAO-722;product=GJAO-722-MONOMER
NC_011601	ParsedEcocyc	CDS	752519	753547	.	+	.	locus_tag=E2348C_0701;EcocycName=GJAO-723;name=GJAO-723;product=GJAO-723-MONOMER
NC_011601	ParsedEcocyc	CDS	753599	753973	.	+	.	locus_tag=E2348C_0702;EcocycName=GJAO-724;name=GJAO-724;product=GJAO-724-MONOMER
NC_011601	ParsedEcocyc	CDS	753966	754319	.	+	.	locus_tag=E2348C_0703;EcocycName=GJAO-725;name=GJAO-725;product=GJAO-725-MONOMER
NC_011601	ParsedEcocyc	CDS	754334	754867	.	+	.	locus_tag=E2348C_0704;EcocycName=GJAO-726;name=GJAO-726;product=GJAO-726-MONOMER
NC_011601	ParsedEcocyc	CDS	754864	755259	.	+	.	locus_tag=E2348C_0705;EcocycName=GJAO-727;name=GJAO-727;product=GJAO-727-MONOMER
NC_011601	ParsedEcocyc	CDS	755267	756019	.	+	.	locus_tag=E2348C_0706;EcocycName=GJAO-728;name=GJAO-728;product=GJAO-728-MONOMER
NC_011601	ParsedEcocyc	CDS	756033	756464	.	+	.	locus_tag=E2348C_0707;EcocycName=GJAO-729;name=GJAO-729;product=GJAO-729-MONOMER
NC_011601	ParsedEcocyc	CDS	756491	756904	.	+	.	locus_tag=E2348C_0708;EcocycName=GJAO-730;name=GJAO-730;product=GJAO-730-MONOMER
NC_011601	ParsedEcocyc	CDS	756885	759446	.	+	.	locus_tag=E2348C_0709;EcocycName=GJAO-731;name=GJAO-731;product=GJAO-731-MONOMER
NC_011601	ParsedEcocyc	CDS	759443	759772	.	+	.	locus_tag=E2348C_0710;EcocycName=GJAO-732;name=GJAO-732;product=GJAO-732-MONOMER
NC_011601	ParsedEcocyc	CDS	759772	760470	.	+	.	locus_tag=E2348C_0711;EcocycName=GJAO-733;name=GJAO-733;product=GJAO-733-MONOMER
NC_011601	ParsedEcocyc	CDS	760476	761219	.	+	.	locus_tag=E2348C_0712;EcocycName=GJAO-734;name=GJAO-734;product=GJAO-734-MONOMER
NC_011601	ParsedEcocyc	CDS	761117	761758	.	+	.	locus_tag=E2348C_0713;EcocycName=GJAO-735;name=GJAO-735;product=GJAO-735-MONOMER
NC_011601	ParsedEcocyc	CDS	761819	765232	.	+	.	locus_tag=E2348C_0714;EcocycName=GJAO-736;name=GJAO-736;product=GJAO-736-MONOMER
NC_011601	ParsedEcocyc	CDS	765302	765901	.	+	.	locus_tag=E2348C_0715;EcocycName=GJAO-737;name=GJAO-737;product=GJAO-737-MONOMER
NC_011601	ParsedEcocyc	CDS	765966	767279	.	+	.	locus_tag=E2348C_0716;EcocycName=GJAO-738;name=GJAO-738;product=GJAO-738-MONOMER
NC_011601	ParsedEcocyc	CDS	767281	767550	.	+	.	locus_tag=E2348C_0717;EcocycName=GJAO-739;name=GJAO-739;product=GJAO-739-MONOMER
NC_011601	ParsedEcocyc	CDS	767656	768537	.	+	.	locus_tag=E2348C_0718;EcocycName=GJAO-740;name=GJAO-740;product=GJAO-740-MONOMER
NC_011601	ParsedEcocyc	CDS	770013	770393	.	+	.	locus_tag=E2348C_0721;EcocycName=GJAO-741;name=GJAO-741;product=GJAO-741-MONOMER
NC_011601	ParsedEcocyc	CDS	770477	770698	.	+	.	locus_tag=E2348C_0722;EcocycName=GJAO-742;name=GJAO-742;product=GJAO-742-MONOMER
NC_011601	ParsedEcocyc	CDS	772453	773583	.	+	.	locus_tag=E2348C_0725;EcocycName=GJAO-745;name=gipA;product=GJAO-745-MONOMER
NC_011601	ParsedEcocyc	CDS	775070	776110	.	+	.	locus_tag=E2348C_0727;EcocycName=GJAO-747;name=bioB;product=GJAO-747-MONOMER
NC_011601	ParsedEcocyc	CDS	776107	777261	.	+	.	locus_tag=E2348C_0728;EcocycName=GJAO-748;name=bioF;product=GJAO-748-MONOMER
NC_011601	ParsedEcocyc	CDS	777248	778003	.	+	.	locus_tag=E2348C_0729;EcocycName=GJAO-749;name=bioC;product=GJAO-749-MONOMER
NC_011601	ParsedEcocyc	CDS	777996	778673	.	+	.	locus_tag=E2348C_0730;EcocycName=GJAO-750;name=bioD;product=GJAO-750-MONOMER
NC_011601	ParsedEcocyc	CDS	779252	781273	.	+	.	locus_tag=E2348C_0731;EcocycName=GJAO-751;name=uvrB;product=GJAO-751-MONOMER
NC_011601	ParsedEcocyc	CDS	782616	783605	.	+	.	locus_tag=E2348C_0733;EcocycName=GJAO-753;name=moaA;product=GJAO-753-MONOMER
NC_011601	ParsedEcocyc	CDS	783627	784139	.	+	.	locus_tag=E2348C_0734;EcocycName=GJAO-754;name=moaB;product=GJAO-754-MONOMER
NC_011601	ParsedEcocyc	CDS	784142	784627	.	+	.	locus_tag=E2348C_0735;EcocycName=GJAO-755;name=moaC;product=GJAO-755-MONOMER
NC_011601	ParsedEcocyc	CDS	784620	784865	.	+	.	locus_tag=E2348C_0736;EcocycName=GJAO-756;name=moaD;product=GJAO-756-MONOMER
NC_011601	ParsedEcocyc	CDS	784867	785319	.	+	.	locus_tag=E2348C_0737;EcocycName=GJAO-757;name=moaE;product=GJAO-757-MONOMER
NC_011601	ParsedEcocyc	CDS	785456	786160	.	+	.	locus_tag=E2348C_0738;EcocycName=GJAO-758;name=ybhL;product=GJAO-758-MONOMER
NC_011601	ParsedEcocyc	CDS	786365	787078	.	+	.	locus_tag=E2348C_0739;EcocycName=GJAO-759;name=ybhM;product=GJAO-759-MONOMER
NC_011601	ParsedEcocyc	CDS	790202	790612	.	+	.	locus_tag=E2348C_0743;EcocycName=GJAO-763;name=ybhQ;product=GJAO-763-MONOMER
NC_011601	ParsedEcocyc	CDS	796444	797805	.	+	.	locus_tag=E2348C_0749;EcocycName=GJAO-769;name=rhlE;product=GJAO-769-MONOMER
NC_011601	ParsedEcocyc	CDS	798342	800492	.	+	.	locus_tag=E2348C_0751;EcocycName=GJAO-771;name=dinG;product=GJAO-771-MONOMER
NC_011601	ParsedEcocyc	CDS	800520	801482	.	+	.	locus_tag=E2348C_0752;EcocycName=GJAO-772;name=ybiB;product=GJAO-772-MONOMER
NC_011601	ParsedEcocyc	CDS	801623	802708	.	+	.	locus_tag=E2348C_0753;EcocycName=GJAO-773;name=ybiC;product=GJAO-773-MONOMER
NC_011601	ParsedEcocyc	CDS	807603	808529	.	+	.	locus_tag=E2348C_0759;EcocycName=GJAO-779;name=ybiN;product=GJAO-779-MONOMER
NC_011601	ParsedEcocyc	CDS	815581	816096	.	+	.	locus_tag=E2348C_0766;EcocycName=GJAO-786;name=ompX;product=GJAO-786-MONOMER
NC_011601	ParsedEcocyc	CDS	816286	816744	.	+	.	locus_tag=E2348C_0767;EcocycName=GJAO-787;name=GJAO-787;product=GJAO-787-MONOMER
NC_011601	ParsedEcocyc	CDS	819026	819493	.	+	.	locus_tag=E2348C_0769;EcocycName=GJAO-790;name=mntR;product=GJAO-790-MONOMER
NC_011601	ParsedEcocyc	CDS	819490	820608	.	+	.	locus_tag=E2348C_0770;EcocycName=GJAO-791;name=ybiR;product=GJAO-791-MONOMER
NC_011601	ParsedEcocyc	CDS	821805	823397	.	+	.	locus_tag=E2348C_0772;EcocycName=GJAO-793;name=ybiT;product=GJAO-793-MONOMER
NC_011601	ParsedEcocyc	CDS	828025	828687	.	+	.	locus_tag=E2348C_0776;EcocycName=GJAO-797;name=fsaA;product=GJAO-797-MONOMER
NC_011601	ParsedEcocyc	CDS	830951	831916	.	+	.	locus_tag=E2348C_0779;EcocycName=GJAO-800;name=iaaA;product=GJAO-800-MONOMER
NC_011601	ParsedEcocyc	CDS	831903	833774	.	+	.	locus_tag=E2348C_0780;EcocycName=GJAO-801;name=gsiA;product=GJAO-801-MONOMER
NC_011601	ParsedEcocyc	CDS	833794	835332	.	+	.	locus_tag=E2348C_0781;EcocycName=GJAO-802;name=gsiB;product=GJAO-802-MONOMER
NC_011601	ParsedEcocyc	CDS	835350	836270	.	+	.	locus_tag=E2348C_0782;EcocycName=GJAO-803;name=gsiC;product=GJAO-803-MONOMER
NC_011601	ParsedEcocyc	CDS	836273	837184	.	+	.	locus_tag=E2348C_0783;EcocycName=GJAO-804;name=gsiD;product=GJAO-804-MONOMER
NC_011601	ParsedEcocyc	CDS	837361	839709	.	+	.	locus_tag=E2348C_0784;EcocycName=GJAO-805;name=yliE;product=GJAO-805-MONOMER
NC_011601	ParsedEcocyc	CDS	839717	841045	.	+	.	locus_tag=E2348C_0785;EcocycName=GJAO-806;name=yliF;product=GJAO-806-MONOMER
NC_011601	ParsedEcocyc	CDS	842630	843013	.	+	.	locus_tag=E2348C_0787;EcocycName=GJAO-808;name=bssR;product=GJAO-808-MONOMER
NC_011601	ParsedEcocyc	CDS	843124	844239	.	+	.	locus_tag=E2348C_0788;EcocycName=GJAO-809;name=yliI;product=GJAO-809-MONOMER
NC_011601	ParsedEcocyc	CDS	845109	846311	.	+	.	locus_tag=E2348C_0790;EcocycName=GJAO-811;name=dacC;product=GJAO-811-MONOMER
NC_011601	ParsedEcocyc	CDS	848055	849287	.	+	.	locus_tag=E2348C_0793;EcocycName=GJAO-814;name=cmr;product=GJAO-814-MONOMER
NC_011601	ParsedEcocyc	CDS	851805	852341	.	+	.	locus_tag=E2348C_0797;EcocycName=GJAO-818;name=ybjK;product=GJAO-818-MONOMER
NC_011601	ParsedEcocyc	CDS	856797	857018	.	+	.	locus_tag=E2348C_0802;EcocycName=GJAO-823;name=GJAO-823;product=GJAO-823-MONOMER
NC_011601	ParsedEcocyc	CDS	857051	857560	.	+	.	locus_tag=E2348C_0803;EcocycName=GJAO-824;name=GJAO-824;product=GJAO-824-MONOMER
NC_011601	ParsedEcocyc	CDS	857568	857768	.	+	.	locus_tag=E2348C_0804;EcocycName=GJAO-825;name=GJAO-825;product=GJAO-825-MONOMER
NC_011601	ParsedEcocyc	CDS	857732	858073	.	+	.	locus_tag=E2348C_0805;EcocycName=GJAO-826;name=GJAO-826;product=GJAO-826-MONOMER
NC_011601	ParsedEcocyc	CDS	858141	858374	.	+	.	locus_tag=E2348C_0806;EcocycName=GJAO-827;name=GJAO-827;product=GJAO-827-MONOMER
NC_011601	ParsedEcocyc	CDS	858374	858601	.	+	.	locus_tag=E2348C_0807;EcocycName=GJAO-828;name=GJAO-828;product=GJAO-828-MONOMER
NC_011601	ParsedEcocyc	CDS	858598	859455	.	+	.	locus_tag=E2348C_0808;EcocycName=GJAO-829;name=GJAO-829;product=GJAO-829-MONOMER
NC_011601	ParsedEcocyc	CDS	859452	861866	.	+	.	locus_tag=E2348C_0809;EcocycName=GJAO-830;name=GJAO-830;product=GJAO-830-MONOMER
NC_011601	ParsedEcocyc	CDS	862021	862209	.	+	.	locus_tag=E2348C_0810;EcocycName=GJAO-831;name=GJAO-831;product=GJAO-831-MONOMER
NC_011601	ParsedEcocyc	CDS	862220	862453	.	+	.	locus_tag=E2348C_0811;EcocycName=GJAO-832;name=GJAO-832;product=GJAO-832-MONOMER
NC_011601	ParsedEcocyc	CDS	863253	863525	.	+	.	locus_tag=E2348C_0813;EcocycName=GJAO-834;name=GJAO-834;product=GJAO-834-MONOMER
NC_011601	ParsedEcocyc	CDS	863510	864085	.	+	.	locus_tag=E2348C_0814;EcocycName=GJAO-835;name=GJAO-835;product=GJAO-835-MONOMER
NC_011601	ParsedEcocyc	CDS	864090	865049	.	+	.	locus_tag=E2348C_0815;EcocycName=GJAO-836;name=GJAO-836;product=GJAO-836-MONOMER
NC_011601	ParsedEcocyc	CDS	868008	868841	.	+	.	locus_tag=E2348C_0818;EcocycName=GJAO-839;name=GJAO-839;product=GJAO-839-MONOMER
NC_011601	ParsedEcocyc	CDS	868858	869916	.	+	.	locus_tag=E2348C_0819;EcocycName=GJAO-840;name=GJAO-840;product=GJAO-840-MONOMER
NC_011601	ParsedEcocyc	CDS	869920	870570	.	+	.	locus_tag=E2348C_0820;EcocycName=GJAO-841;name=GJAO-841;product=GJAO-841-MONOMER
NC_011601	ParsedEcocyc	CDS	870666	871130	.	+	.	locus_tag=E2348C_0821;EcocycName=GJAO-842;name=GJAO-842;product=GJAO-842-MONOMER
NC_011601	ParsedEcocyc	CDS	871130	871333	.	+	.	locus_tag=E2348C_0822;EcocycName=GJAO-843;name=GJAO-843;product=GJAO-843-MONOMER
NC_011601	ParsedEcocyc	CDS	871337	871552	.	+	.	locus_tag=E2348C_0823;EcocycName=GJAO-844;name=GJAO-844;product=GJAO-844-MONOMER
NC_011601	ParsedEcocyc	CDS	871533	872045	.	+	.	locus_tag=E2348C_0824;EcocycName=GJAO-845;name=GJAO-845;product=GJAO-845-MONOMER
NC_011601	ParsedEcocyc	CDS	872047	872424	.	+	.	locus_tag=E2348C_0825;EcocycName=GJAO-846;name=GJAO-846;product=GJAO-846-MONOMER
NC_011601	ParsedEcocyc	CDS	872421	872849	.	+	.	locus_tag=E2348C_0826;EcocycName=GJAO-847;name=GJAO-847;product=GJAO-847-MONOMER
NC_011601	ParsedEcocyc	CDS	872945	873376	.	+	.	locus_tag=E2348C_0827;EcocycName=GJAO-848;name=GJAO-848;product=GJAO-848-MONOMER
NC_011601	ParsedEcocyc	CDS	877308	878453	.	+	.	locus_tag=E2348C_0834;EcocycName=GJAO-854;name=GJAO-854;product=GJAO-854-MONOMER
NC_011601	ParsedEcocyc	CDS	878571	879137	.	+	.	locus_tag=E2348C_0835;EcocycName=GJAO-855;name=GJAO-855;product=GJAO-855-MONOMER
NC_011601	ParsedEcocyc	CDS	879280	880452	.	+	.	locus_tag=E2348C_0836;EcocycName=GJAO-856;name=GJAO-856;product=GJAO-856-MONOMER
NC_011601	ParsedEcocyc	CDS	880462	880977	.	+	.	locus_tag=E2348C_0837;EcocycName=GJAO-857;name=GJAO-857;product=GJAO-857-MONOMER
NC_011601	ParsedEcocyc	CDS	881032	881334	.	+	.	locus_tag=E2348C_0838;EcocycName=GJAO-858;name=GJAO-858;product=GJAO-858-MONOMER
NC_011601	ParsedEcocyc	CDS	881349	881468	.	+	.	locus_tag=E2348C_0839;EcocycName=GJAO-859;name=GJAO-859;product=GJAO-859-MONOMER
NC_011601	ParsedEcocyc	CDS	881461	884538	.	+	.	locus_tag=E2348C_0840;EcocycName=GJAO-860;name=GJAO-860;product=GJAO-860-MONOMER
NC_011601	ParsedEcocyc	CDS	884535	885020	.	+	.	locus_tag=E2348C_0841;EcocycName=GJAO-861;name=GJAO-861;product=GJAO-861-MONOMER
NC_011601	ParsedEcocyc	CDS	885017	886117	.	+	.	locus_tag=E2348C_0842;EcocycName=GJAO-862;name=GJAO-862;product=GJAO-862-MONOMER
NC_011601	ParsedEcocyc	CDS	886205	886423	.	+	.	locus_tag=E2348C_0843;EcocycName=GJAO-863;name=GJAO-863;product=GJAO-863-MONOMER
NC_011601	ParsedEcocyc	CDS	888614	888991	.	+	.	locus_tag=E2348C_0845;EcocycName=GJAO-866;name=ybjM;product=GJAO-866-MONOMER
NC_011601	ParsedEcocyc	CDS	889438	889725	.	+	.	locus_tag=E2348C_0847;EcocycName=GJAO-868;name=ybjC;product=GJAO-868-MONOMER
NC_011601	ParsedEcocyc	CDS	889709	890431	.	+	.	locus_tag=E2348C_0848;EcocycName=GJAO-869;name=nfsA;product=GJAO-869-MONOMER
NC_011601	ParsedEcocyc	CDS	890492	891394	.	+	.	locus_tag=E2348C_0849;EcocycName=GJAO-870;name=rimK;product=GJAO-870-MONOMER
NC_011601	ParsedEcocyc	CDS	891482	891958	.	+	.	locus_tag=E2348C_0850;EcocycName=GJAO-871;name=ybjN;product=GJAO-871-MONOMER
NC_011601	ParsedEcocyc	CDS	892308	893420	.	+	.	locus_tag=E2348C_0851;EcocycName=GJAO-872;name=potF;product=GJAO-872-MONOMER
NC_011601	ParsedEcocyc	CDS	893515	894648	.	+	.	locus_tag=E2348C_0852;EcocycName=GJAO-873;name=potG;product=GJAO-873-MONOMER
NC_011601	ParsedEcocyc	CDS	894658	895611	.	+	.	locus_tag=E2348C_0853;EcocycName=GJAO-874;name=potH;product=GJAO-874-MONOMER
NC_011601	ParsedEcocyc	CDS	895608	896453	.	+	.	locus_tag=E2348C_0854;EcocycName=GJAO-875;name=potI;product=GJAO-875-MONOMER
NC_011601	ParsedEcocyc	CDS	896513	897001	.	+	.	locus_tag=E2348C_0855;EcocycName=GJAO-876;name=ybjO;product=GJAO-876-MONOMER
NC_011601	ParsedEcocyc	CDS	897042	898169	.	+	.	locus_tag=E2348C_0856;EcocycName=GJAO-877;name=rumB;product=GJAO-877-MONOMER
NC_011601	ParsedEcocyc	CDS	902882	903205	.	+	.	locus_tag=E2348C_0863;EcocycName=GJAO-884;name=ybjQ;product=GJAO-884-MONOMER
NC_011601	ParsedEcocyc	CDS	903202	904032	.	+	.	locus_tag=E2348C_0864;EcocycName=GJAO-885;name=ybjR;product=GJAO-885-MONOMER
NC_011601	ParsedEcocyc	CDS	914751	916409	.	+	.	locus_tag=E2348C_0873;EcocycName=GJAO-894;name=ybjD;product=GJAO-894-MONOMER
NC_011601	ParsedEcocyc	CDS	917513	918628	.	+	.	locus_tag=E2348C_0875;EcocycName=GJAO-896;name=macA;product=GJAO-896-MONOMER
NC_011601	ParsedEcocyc	CDS	918625	920571	.	+	.	locus_tag=E2348C_0876;EcocycName=GJAO-897;name=macB;product=GJAO-897-MONOMER
NC_011601	ParsedEcocyc	CDS	921191	921511	.	+	.	locus_tag=E2348C_0878;EcocycName=GJAO-899;name=clpS;product=GJAO-899-MONOMER
NC_011601	ParsedEcocyc	CDS	921542	923818	.	+	.	locus_tag=E2348C_0879;EcocycName=GJAO-900;name=clpA;product=GJAO-900-MONOMER
NC_011601	ParsedEcocyc	CDS	930991	931485	.	+	.	locus_tag=E2348C_0885;EcocycName=GJAO-907;name=lrp;product=GJAO-907-MONOMER
NC_011601	ParsedEcocyc	CDS	931620	935726	.	+	.	locus_tag=E2348C_0886;EcocycName=GJAO-908;name=ftsK;product=GJAO-908-MONOMER
NC_011601	ParsedEcocyc	CDS	935882	936496	.	+	.	locus_tag=E2348C_0887;EcocycName=GJAO-909;name=lolA;product=GJAO-909-MONOMER
NC_011601	ParsedEcocyc	CDS	936507	937850	.	+	.	locus_tag=E2348C_0888;EcocycName=GJAO-910;name=rarA;product=GJAO-910-MONOMER
NC_011601	ParsedEcocyc	CDS	937941	939233	.	+	.	locus_tag=E2348C_0889;EcocycName=GJAO-911;name=serS;product=GJAO-911-MONOMER
NC_011601	ParsedEcocyc	CDS	941927	942544	.	+	.	locus_tag=E2348C_0891;EcocycName=GJAO-913;name=dmsB;product=GJAO-913-MONOMER
NC_011601	ParsedEcocyc	CDS	942546	943409	.	+	.	locus_tag=E2348C_0892;EcocycName=GJAO-914;name=dmsC;product=GJAO-914-MONOMER
NC_011601	ParsedEcocyc	CDS	944302	945450	.	+	.	locus_tag=E2348C_0894;EcocycName=GJAO-916;name=ycaD;product=GJAO-916-MONOMER
NC_011601	ParsedEcocyc	CDS	951969	952661	.	+	.	locus_tag=E2348C_0899;EcocycName=GJAO-921;name=ycaP;product=GJAO-921-MONOMER
NC_011601	ParsedEcocyc	CDS	952860	953948	.	+	.	locus_tag=E2348C_0900;EcocycName=GJAO-922;name=serC;product=GJAO-922-MONOMER
NC_011601	ParsedEcocyc	CDS	954019	955302	.	+	.	locus_tag=E2348C_0901;EcocycName=GJAO-923;name=aroA;product=GJAO-923-MONOMER
NC_011601	ParsedEcocyc	CDS	955472	956236	.	+	.	locus_tag=E2348C_0902;EcocycName=GJAO-924;name=ycaL;product=GJAO-924-MONOMER
NC_011601	ParsedEcocyc	CDS	956409	957092	.	+	.	locus_tag=E2348C_0903;EcocycName=GJAO-925;name=cmk;product=GJAO-925-MONOMER
NC_011601	ParsedEcocyc	CDS	957203	958876	.	+	.	locus_tag=E2348C_0904;EcocycName=GJAO-926;name=rpsA;product=GJAO-926-MONOMER
NC_011601	ParsedEcocyc	CDS	959036	959320	.	+	.	locus_tag=E2348C_0905;EcocycName=GJAO-927;name=ihfB;product=GJAO-927-MONOMER
NC_011601	ParsedEcocyc	CDS	959526	961790	.	+	.	locus_tag=E2348C_0906;EcocycName=GJAO-928;name=ycaI;product=GJAO-928-MONOMER
NC_011601	ParsedEcocyc	CDS	961827	963575	.	+	.	locus_tag=E2348C_0907;EcocycName=GJAO-929;name=msbA;product=GJAO-929-MONOMER
NC_011601	ParsedEcocyc	CDS	963572	964558	.	+	.	locus_tag=E2348C_0908;EcocycName=GJAO-930;name=lpxK;product=GJAO-930-MONOMER
NC_011601	ParsedEcocyc	CDS	964595	965827	.	+	.	locus_tag=E2348C_0909;EcocycName=GJAO-931;name=ycaQ;product=GJAO-931-MONOMER
NC_011601	ParsedEcocyc	CDS	965879	966061	.	+	.	locus_tag=E2348C_0910;EcocycName=GJAO-932;name=ycaR;product=GJAO-932-MONOMER
NC_011601	ParsedEcocyc	CDS	966058	966804	.	+	.	locus_tag=E2348C_0911;EcocycName=GJAO-933;name=kdsB;product=GJAO-933-MONOMER
NC_011601	ParsedEcocyc	CDS	966958	967851	.	+	.	locus_tag=E2348C_0912;EcocycName=GJAO-934;name=ycbJ;product=GJAO-934-MONOMER
NC_011601	ParsedEcocyc	CDS	968743	969528	.	+	.	locus_tag=E2348C_0914;EcocycName=GJAO-936;name=smtA;product=GJAO-936-MONOMER
NC_011601	ParsedEcocyc	CDS	969525	970847	.	+	.	locus_tag=E2348C_0915;EcocycName=GJAO-937;name=mukF;product=GJAO-937-MONOMER
NC_011601	ParsedEcocyc	CDS	970828	971532	.	+	.	locus_tag=E2348C_0916;EcocycName=GJAO-938;name=mukE;product=GJAO-938-MONOMER
NC_011601	ParsedEcocyc	CDS	971532	975992	.	+	.	locus_tag=E2348C_0917;EcocycName=GJAO-939;name=mukB;product=GJAO-939-MONOMER
NC_011601	ParsedEcocyc	CDS	976253	978100	.	+	.	locus_tag=E2348C_0918;EcocycName=GJAO-940;name=ycbB;product=GJAO-940-MONOMER
NC_011601	ParsedEcocyc	CDS	978281	978829	.	+	.	locus_tag=E2348C_0919;EcocycName=GJAO-941;name=ycbK;product=GJAO-941-MONOMER
NC_011601	ParsedEcocyc	CDS	978856	979503	.	+	.	locus_tag=E2348C_0920;EcocycName=GJAO-942;name=ycbL;product=GJAO-942-MONOMER
NC_011601	ParsedEcocyc	CDS	985637	988249	.	+	.	locus_tag=E2348C_0925;EcocycName=GJAO-947;name=pepN;product=GJAO-947-MONOMER
NC_011601	ParsedEcocyc	CDS	992928	993938	.	+	.	locus_tag=E2348C_0931;EcocycName=GJAO-953;name=pyrD;product=GJAO-953-MONOMER
NC_011601	ParsedEcocyc	CDS	994112	994654	.	+	.	locus_tag=E2348C_0932;EcocycName=GJAO-954;name=ycbW;product=GJAO-954-MONOMER
NC_011601	ParsedEcocyc	CDS	995858	997966	.	+	.	locus_tag=E2348C_0934;EcocycName=GJAO-956;name=rlmL;product=GJAO-956-MONOMER
NC_011601	ParsedEcocyc	CDS	997978	999885	.	+	.	locus_tag=E2348C_0935;EcocycName=GJAO-957;name=uup;product=GJAO-957-MONOMER
NC_011601	ParsedEcocyc	CDS	1000015	1001268	.	+	.	locus_tag=E2348C_0936;EcocycName=GJAO-958;name=pqiA;product=GJAO-958-MONOMER
NC_011601	ParsedEcocyc	CDS	1001273	1002913	.	+	.	locus_tag=E2348C_0937;EcocycName=GJAO-959;name=pqiB;product=GJAO-959-MONOMER
NC_011601	ParsedEcocyc	CDS	1002910	1003473	.	+	.	locus_tag=E2348C_0938;EcocycName=GJAO-960;name=ymbA;product=GJAO-960-MONOMER
NC_011601	ParsedEcocyc	CDS	1003729	1003896	.	+	.	locus_tag=E2348C_0939;EcocycName=GJAO-961;name=rmf;product=GJAO-961-MONOMER
NC_011601	ParsedEcocyc	CDS	1006499	1006951	.	+	.	locus_tag=E2348C_0942;EcocycName=GJAO-964;name=ycbG;product=GJAO-964-MONOMER
NC_011601	ParsedEcocyc	CDS	1009152	1009781	.	+	.	locus_tag=E2348C_0945;EcocycName=GJAO-967;name=yccR;product=GJAO-967-MONOMER
NC_011601	ParsedEcocyc	CDS	1012485	1014539	.	+	.	locus_tag=E2348C_0948;EcocycName=GJAO-970;name=helD;product=GJAO-970-MONOMER
NC_011601	ParsedEcocyc	CDS	1015960	1016373	.	+	.	locus_tag=E2348C_0951;EcocycName=GJAO-973;name=yccU;product=GJAO-973-MONOMER
NC_011601	ParsedEcocyc	CDS	1018078	1018356	.	+	.	locus_tag=E2348C_0954;EcocycName=GJAO-976;name=yccX;product=GJAO-976-MONOMER
NC_011601	ParsedEcocyc	CDS	1020154	1021272	.	+	.	locus_tag=E2348C_0957;EcocycName=GJAO-980;name=hyaA;product=GJAO-980-MONOMER
NC_011601	ParsedEcocyc	CDS	1021269	1023062	.	+	.	locus_tag=E2348C_0958;EcocycName=GJAO-981;name=hyaB;product=GJAO-981-MONOMER
NC_011601	ParsedEcocyc	CDS	1023081	1023788	.	+	.	locus_tag=E2348C_0959;EcocycName=GJAO-982;name=hyaC;product=GJAO-982-MONOMER
NC_011601	ParsedEcocyc	CDS	1023785	1024372	.	+	.	locus_tag=E2348C_0960;EcocycName=GJAO-983;name=hyaD;product=GJAO-983-MONOMER
NC_011601	ParsedEcocyc	CDS	1024369	1024767	.	+	.	locus_tag=E2348C_0961;EcocycName=GJAO-984;name=hyaE;product=GJAO-984-MONOMER
NC_011601	ParsedEcocyc	CDS	1024764	1025621	.	+	.	locus_tag=E2348C_0962;EcocycName=GJAO-985;name=hyaF;product=GJAO-985-MONOMER
NC_011601	ParsedEcocyc	CDS	1025755	1027299	.	+	.	locus_tag=E2348C_0963;EcocycName=GJAO-986;name=appC;product=GJAO-986-MONOMER
NC_011601	ParsedEcocyc	CDS	1027311	1028447	.	+	.	locus_tag=E2348C_0964;EcocycName=GJAO-987;name=appB;product=GJAO-987-MONOMER
NC_011601	ParsedEcocyc	CDS	1028632	1029930	.	+	.	locus_tag=E2348C_0965;EcocycName=GJAO-988;name=appA;product=GJAO-988-MONOMER
NC_011601	ParsedEcocyc	CDS	1038706	1038918	.	+	.	locus_tag=E2348C_0974;EcocycName=GJAO-997;name=cspG;product=GJAO-997-MONOMER
NC_011601	ParsedEcocyc	CDS	1039092	1039322	.	+	.	locus_tag=E2348C_0975;EcocycName=GJAO-998;name=ymcE;product=GJAO-998-MONOMER
NC_011601	ParsedEcocyc	CDS	1039312	1039485	.	+	.	locus_tag=E2348C_0976;EcocycName=GJAO-999;name=gnsA;product=GJAO-999-MONOMER
NC_011601	ParsedEcocyc	CDS	1052541	1052756	.	+	.	locus_tag=E2348C_0997;EcocycName=GJAO-1020;name=GJAO-1020;product=GJAO-1020-MONOMER
NC_011601	ParsedEcocyc	CDS	1052898	1053194	.	+	.	locus_tag=E2348C_0998;EcocycName=GJAO-1021;name=GJAO-1021;product=GJAO-1021-MONOMER
NC_011601	ParsedEcocyc	CDS	1053227	1054126	.	+	.	locus_tag=E2348C_0999;EcocycName=GJAO-1022;name=GJAO-1022;product=GJAO-1022-MONOMER
NC_011601	ParsedEcocyc	CDS	1054123	1054824	.	+	.	locus_tag=E2348C_1000;EcocycName=GJAO-1023;name=GJAO-1023;product=GJAO-1023-MONOMER
NC_011601	ParsedEcocyc	CDS	1054821	1055111	.	+	.	locus_tag=E2348C_1001;EcocycName=GJAO-1024;name=GJAO-1024;product=GJAO-1024-MONOMER
NC_011601	ParsedEcocyc	CDS	1055184	1055510	.	+	.	locus_tag=E2348C_1002;EcocycName=GJAO-1025;name=GJAO-1025;product=GJAO-1025-MONOMER
NC_011601	ParsedEcocyc	CDS	1055533	1055979	.	+	.	locus_tag=E2348C_1003;EcocycName=GJAO-1026;name=GJAO-1026;product=GJAO-1026-MONOMER
NC_011601	ParsedEcocyc	CDS	1055976	1056503	.	+	.	locus_tag=E2348C_1004;EcocycName=GJAO-1027;name=GJAO-1027;product=GJAO-1027-MONOMER
NC_011601	ParsedEcocyc	CDS	1056500	1056682	.	+	.	locus_tag=E2348C_1005;EcocycName=GJAO-1028;name=GJAO-1028;product=GJAO-1028-MONOMER
NC_011601	ParsedEcocyc	CDS	1056679	1056849	.	+	.	locus_tag=E2348C_1006;EcocycName=GJAO-1029;name=GJAO-1029;product=GJAO-1029-MONOMER
NC_011601	ParsedEcocyc	CDS	1056842	1057564	.	+	.	locus_tag=E2348C_1007;EcocycName=GJAO-1030;name=GJAO-1030;product=GJAO-1030-MONOMER
NC_011601	ParsedEcocyc	CDS	1057564	1057854	.	+	.	locus_tag=E2348C_1008;EcocycName=GJAO-1031;name=GJAO-1031;product=GJAO-1031-MONOMER
NC_011601	ParsedEcocyc	CDS	1057851	1058213	.	+	.	locus_tag=E2348C_1009;EcocycName=GJAO-1032;name=GJAO-1032;product=GJAO-1032-MONOMER
NC_011601	ParsedEcocyc	CDS	1058210	1058344	.	+	.	locus_tag=E2348C_1010;EcocycName=GJAO-1033;name=GJAO-1033;product=GJAO-1033-MONOMER
NC_011601	ParsedEcocyc	CDS	1058356	1058979	.	+	.	locus_tag=E2348C_1011;EcocycName=GJAO-1034;name=GJAO-1034;product=GJAO-1034-MONOMER
NC_011601	ParsedEcocyc	CDS	1059259	1059975	.	+	.	locus_tag=E2348C_1012;EcocycName=GJAO-1035;name=GJAO-1035;product=GJAO-1035-MONOMER
NC_011601	ParsedEcocyc	sRNA	1060260	1060432	.	+	.	locus_tag=E2348CN_0004;EcocycName=GJAO-6004;name=pasD1
NC_011601	ParsedEcocyc	CDS	1060841	1061056	.	+	.	locus_tag=E2348C_1014;EcocycName=GJAO-1037;name=GJAO-1037;product=GJAO-1037-MONOMER
NC_011601	ParsedEcocyc	CDS	1061056	1061553	.	+	.	locus_tag=E2348C_1015;EcocycName=GJAO-1038;name=GJAO-1038;product=GJAO-1038-MONOMER
NC_011601	ParsedEcocyc	CDS	1061550	1062017	.	+	.	locus_tag=E2348C_1016;EcocycName=GJAO-1039;name=GJAO-1039;product=GJAO-1039-MONOMER
NC_011601	ParsedEcocyc	CDS	1061770	1061976	.	+	.	locus_tag=E2348C_1017;EcocycName=GJAO-1040;name=GJAO-1040;product=GJAO-1040-MONOMER
NC_011601	ParsedEcocyc	CDS	1062216	1062740	.	+	.	locus_tag=E2348C_1018;EcocycName=GJAO-1041;name=GJAO-1041;product=GJAO-1041-MONOMER
NC_011601	ParsedEcocyc	CDS	1063348	1063842	.	+	.	locus_tag=E2348C_1019;EcocycName=GJAO-1042;name=GJAO-1042;product=GJAO-1042-MONOMER
NC_011601	ParsedEcocyc	CDS	1063842	1065944	.	+	.	locus_tag=E2348C_1020;EcocycName=GJAO-1043;name=GJAO-1043;product=GJAO-1043-MONOMER
NC_011601	ParsedEcocyc	CDS	1065941	1066153	.	+	.	locus_tag=E2348C_1021;EcocycName=GJAO-1044;name=GJAO-1044;product=GJAO-1044-MONOMER
NC_011601	ParsedEcocyc	CDS	1066153	1067661	.	+	.	locus_tag=E2348C_1022;EcocycName=GJAO-1045;name=GJAO-1045;product=GJAO-1045-MONOMER
NC_011601	ParsedEcocyc	CDS	1067543	1069633	.	+	.	locus_tag=E2348C_1023;EcocycName=GJAO-1046;name=GJAO-1046;product=GJAO-1046-MONOMER
NC_011601	ParsedEcocyc	CDS	1069720	1070043	.	+	.	locus_tag=E2348C_1024;EcocycName=GJAO-1047;name=GJAO-1047;product=GJAO-1047-MONOMER
NC_011601	ParsedEcocyc	CDS	1070036	1070311	.	+	.	locus_tag=E2348C_1025;EcocycName=GJAO-1048;name=GJAO-1048;product=GJAO-1048-MONOMER
NC_011601	ParsedEcocyc	CDS	1070323	1070901	.	+	.	locus_tag=E2348C_1026;EcocycName=GJAO-1049;name=GJAO-1049;product=GJAO-1049-MONOMER
NC_011601	ParsedEcocyc	CDS	1070898	1071299	.	+	.	locus_tag=E2348C_1027;EcocycName=GJAO-1050;name=GJAO-1050;product=GJAO-1050-MONOMER
NC_011601	ParsedEcocyc	CDS	1071310	1072053	.	+	.	locus_tag=E2348C_1028;EcocycName=GJAO-1051;name=GJAO-1051;product=GJAO-1051-MONOMER
NC_011601	ParsedEcocyc	CDS	1072114	1072500	.	+	.	locus_tag=E2348C_1029;EcocycName=GJAO-1052;name=GJAO-1052;product=GJAO-1052-MONOMER
NC_011601	ParsedEcocyc	CDS	1072509	1072838	.	+	.	locus_tag=E2348C_1030;EcocycName=GJAO-1053;name=GJAO-1053;product=GJAO-1053-MONOMER
NC_011601	ParsedEcocyc	CDS	1075865	1076194	.	+	.	locus_tag=E2348C_1032;EcocycName=GJAO-1054;name=GJAO-1054;product=GJAO-1054-MONOMER
NC_011601	ParsedEcocyc	CDS	1076204	1076902	.	+	.	locus_tag=E2348C_1033;EcocycName=GJAO-1055;name=GJAO-1055;product=GJAO-1055-MONOMER
NC_011601	ParsedEcocyc	CDS	1076907	1077650	.	+	.	locus_tag=E2348C_1034;EcocycName=GJAO-1056;name=GJAO-1056;product=GJAO-1056-MONOMER
NC_011601	ParsedEcocyc	CDS	1077548	1078195	.	+	.	locus_tag=E2348C_1035;EcocycName=GJAO-1057;name=GJAO-1057;product=GJAO-1057-MONOMER
NC_011601	ParsedEcocyc	CDS	1082040	1082639	.	+	.	locus_tag=E2348C_1037;EcocycName=GJAO-1058;name=GJAO-1058;product=GJAO-1058-MONOMER
NC_011601	ParsedEcocyc	CDS	1082704	1084017	.	+	.	locus_tag=E2348C_1038;EcocycName=GJAO-1059;name=GJAO-1059;product=GJAO-1059-MONOMER
NC_011601	ParsedEcocyc	CDS	1084019	1084288	.	+	.	locus_tag=E2348C_1039;EcocycName=GJAO-1060;name=GJAO-1060;product=GJAO-1060-MONOMER
NC_011601	ParsedEcocyc	CDS	1084403	1084981	.	+	.	locus_tag=E2348C_1040;EcocycName=GJAO-1061;name=GJAO-1061;product=GJAO-1061-MONOMER
NC_011601	ParsedEcocyc	CDS	1085343	1086323	.	+	.	locus_tag=E2348C_1041;EcocycName=GJAO-1062;name=GJAO-1062;product=GJAO-1062-MONOMER
NC_011601	ParsedEcocyc	CDS	1086384	1087376	.	+	.	locus_tag=E2348C_1042;EcocycName=GJAO-1063;name=GJAO-1063;product=GJAO-1063-MONOMER
NC_011601	ParsedEcocyc	CDS	1087845	1088543	.	+	.	locus_tag=E2348C_1044;EcocycName=GJAO-1064;name=GJAO-1064;product=GJAO-1064-MONOMER
NC_011601	ParsedEcocyc	CDS	1089018	1090046	.	+	.	locus_tag=E2348C_1045;EcocycName=GJAO-1065;name=torT;product=GJAO-1065-MONOMER
NC_011601	ParsedEcocyc	CDS	1090841	1092013	.	+	.	locus_tag=E2348C_1047;EcocycName=GJAO-1067;name=torC;product=GJAO-1067-MONOMER
NC_011601	ParsedEcocyc	CDS	1092013	1094559	.	+	.	locus_tag=E2348C_1048;EcocycName=GJAO-1068;name=torA;product=GJAO-1068-MONOMER
NC_011601	ParsedEcocyc	CDS	1094556	1095155	.	+	.	locus_tag=E2348C_1049;EcocycName=GJAO-1069;name=torD;product=GJAO-1069-MONOMER
NC_011601	ParsedEcocyc	CDS	1097271	1098512	.	+	.	locus_tag=E2348C_1052;EcocycName=GJAO-1072;name=agp;product=GJAO-1072-MONOMER
NC_011601	ParsedEcocyc	CDS	1098701	1100074	.	+	.	locus_tag=E2348C_1053;EcocycName=GJAO-1073;name=GJAO-1073;product=GJAO-1073-MONOMER
NC_011601	ParsedEcocyc	CDS	1101326	1101499	.	+	.	locus_tag=E2348C_1056;EcocycName=GJAO-1076;name=ymdF;product=GJAO-1076-MONOMER
NC_011601	ParsedEcocyc	CDS	1107313	1107951	.	+	.	locus_tag=E2348C_1064;EcocycName=GJAO-1084;name=rutR;product=GJAO-1084-MONOMER
NC_011601	ParsedEcocyc	CDS	1112376	1113884	.	+	.	locus_tag=E2348C_1066;EcocycName=GJAO-1086;name=putP;product=GJAO-1086-MONOMER
NC_011601	ParsedEcocyc	CDS	1114104	1114934	.	+	.	locus_tag=E2348C_1067;EcocycName=GJAO-1087;name=efeU;product=GJAO-1087-MONOMER
NC_011601	ParsedEcocyc	CDS	1114992	1116119	.	+	.	locus_tag=E2348C_1068;EcocycName=GJAO-1088;name=ycdO;product=GJAO-1088-MONOMER
NC_011601	ParsedEcocyc	CDS	1116125	1117396	.	+	.	locus_tag=E2348C_1069;EcocycName=GJAO-1089;name=ycdB;product=GJAO-1089-MONOMER
NC_011601	ParsedEcocyc	CDS	1117747	1118811	.	+	.	locus_tag=E2348C_1070;EcocycName=GJAO-1090;name=phoH;product=GJAO-1090-MONOMER
NC_011601	ParsedEcocyc	CDS	1119374	1120060	.	+	.	locus_tag=E2348C_1071;EcocycName=GJAO-1091;name=GJAO-1091;product=GJAO-1091-MONOMER
NC_011601	ParsedEcocyc	CDS	1120326	1121543	.	+	.	locus_tag=E2348C_1072;EcocycName=GJAO-1092;name=GJAO-1092;product=GJAO-1092-MONOMER
NC_011601	ParsedEcocyc	CDS	1123602	1125437	.	+	.	locus_tag=E2348C_1074;EcocycName=GJAO-1094;name=GJAO-1094;product=GJAO-1094-MONOMER
NC_011601	ParsedEcocyc	CDS	1126812	1127375	.	+	.	locus_tag=E2348C_1075;EcocycName=GJAO-1095;name=GJAO-1095;product=GJAO-1095-MONOMER
NC_011601	ParsedEcocyc	CDS	1144298	1144840	.	+	.	locus_tag=E2348C_1084;EcocycName=GJAO-1099;name=GJAO-1099;product=GJAO-1099-MONOMER
NC_011601	ParsedEcocyc	CDS	1144892	1145218	.	+	.	locus_tag=E2348C_1085;EcocycName=GJAO-1100;name=GJAO-1100;product=GJAO-1100-MONOMER
NC_011601	ParsedEcocyc	CDS	1145215	1146105	.	+	.	locus_tag=E2348C_1086;EcocycName=GJAO-1101;name=GJAO-1101;product=GJAO-1101-MONOMER
NC_011601	ParsedEcocyc	CDS	1147639	1148661	.	+	.	locus_tag=E2348C_1088;EcocycName=GJAO-1102;name=GJAO-1102;product=GJAO-1102-MONOMER
NC_011601	ParsedEcocyc	CDS	1148661	1149440	.	+	.	locus_tag=E2348C_1089;EcocycName=GJAO-1103;name=GJAO-1103;product=GJAO-1103-MONOMER
NC_011601	ParsedEcocyc	CDS	1161060	1161428	.	+	.	locus_tag=E2348C_1098;EcocycName=GJAO-1112;name=GJAO-1112;product=GJAO-1112-MONOMER
NC_011601	ParsedEcocyc	CDS	1161498	1161884	.	+	.	locus_tag=E2348C_1099;EcocycName=GJAO-1113;name=GJAO-1113;product=GJAO-1113-MONOMER
NC_011601	ParsedEcocyc	CDS	1164464	1165867	.	+	.	locus_tag=E2348C_1103;EcocycName=GJAO-1117;name=GJAO-1117;product=GJAO-1117-MONOMER
NC_011601	ParsedEcocyc	CDS	1171483	1173867	.	+	.	locus_tag=E2348C_1110;EcocycName=GJAO-1120;name=GJAO-1120;product=GJAO-1120-MONOMER
NC_011601	ParsedEcocyc	CDS	1173864	1174769	.	+	.	locus_tag=E2348C_1111;EcocycName=GJAO-1121;name=GJAO-1121;product=GJAO-1121-MONOMER
NC_011601	ParsedEcocyc	CDS	1174766	1175836	.	+	.	locus_tag=E2348C_1112;EcocycName=GJAO-1122;name=GJAO-1122;product=GJAO-1122-MONOMER
NC_011601	ParsedEcocyc	CDS	1176176	1176994	.	+	.	locus_tag=E2348C_1114;EcocycName=GJAO-1124;name=GJAO-1124;product=GJAO-1124-MONOMER
NC_011601	ParsedEcocyc	CDS	1177085	1177570	.	+	.	locus_tag=E2348C_1115;EcocycName=GJAO-1125;name=GJAO-1125;product=GJAO-1125-MONOMER
NC_011601	ParsedEcocyc	CDS	1177586	1178062	.	+	.	locus_tag=E2348C_1116;EcocycName=GJAO-1126;name=GJAO-1126;product=GJAO-1126-MONOMER
NC_011601	ParsedEcocyc	CDS	1178125	1178346	.	+	.	locus_tag=E2348C_1117;EcocycName=GJAO-1127;name=GJAO-1127;product=GJAO-1127-MONOMER
NC_011601	ParsedEcocyc	CDS	1178509	1178883	.	+	.	locus_tag=E2348C_1118;EcocycName=GJAO-1128;name=GJAO-1128;product=GJAO-1128-MONOMER
NC_011601	ParsedEcocyc	CDS	1178930	1179304	.	+	.	locus_tag=E2348C_1119;EcocycName=GJAO-1129;name=GJAO-1129;product=GJAO-1129-MONOMER
NC_011601	ParsedEcocyc	CDS	1179301	1179792	.	+	.	locus_tag=E2348C_1120;EcocycName=GJAO-1130;name=GJAO-1130;product=GJAO-1130-MONOMER
NC_011601	ParsedEcocyc	CDS	1179804	1180001	.	+	.	locus_tag=E2348C_1121;EcocycName=GJAO-1131;name=GJAO-1131;product=GJAO-1131-MONOMER
NC_011601	ParsedEcocyc	CDS	1180086	1180928	.	+	.	locus_tag=E2348C_1122;EcocycName=GJAO-1132;name=GJAO-1132;product=GJAO-1132-MONOMER
NC_011601	ParsedEcocyc	CDS	1181398	1182336	.	+	.	locus_tag=E2348C_1123;EcocycName=GJAO-1134;name=ghrA;product=GJAO-1134-MONOMER
NC_011601	ParsedEcocyc	CDS	1182391	1183128	.	+	.	locus_tag=E2348C_1124;EcocycName=GJAO-1135;name=ycdX;product=GJAO-1135-MONOMER
NC_011601	ParsedEcocyc	CDS	1183152	1183706	.	+	.	locus_tag=E2348C_1125;EcocycName=GJAO-1136;name=ycdY;product=GJAO-1136-MONOMER
NC_011601	ParsedEcocyc	CDS	1183778	1184299	.	+	.	locus_tag=E2348C_1126;EcocycName=GJAO-1137;name=ycdZ;product=GJAO-1137-MONOMER
NC_011601	ParsedEcocyc	CDS	1187462	1187917	.	+	.	locus_tag=E2348C_1132;EcocycName=GJAO-1143;name=csgB;product=GJAO-1143-MONOMER
NC_011601	ParsedEcocyc	CDS	1187958	1188413	.	+	.	locus_tag=E2348C_1133;EcocycName=GJAO-1144;name=csgA;product=GJAO-1144-MONOMER
NC_011601	ParsedEcocyc	CDS	1188472	1188804	.	+	.	locus_tag=E2348C_1134;EcocycName=GJAO-1145;name=csgC;product=GJAO-1145-MONOMER
NC_011601	ParsedEcocyc	CDS	1188925	1189236	.	+	.	locus_tag=E2348C_1135;EcocycName=GJAO-1146;name=ymdA;product=GJAO-1146-MONOMER
NC_011601	ParsedEcocyc	CDS	1189331	1189864	.	+	.	locus_tag=E2348C_1136;EcocycName=GJAO-1147;name=ymdB;product=GJAO-1147-MONOMER
NC_011601	ParsedEcocyc	CDS	1189866	1191287	.	+	.	locus_tag=E2348C_1137;EcocycName=GJAO-1148;name=ymdC;product=GJAO-1148-MONOMER
NC_011601	ParsedEcocyc	CDS	1192846	1194381	.	+	.	locus_tag=E2348C_1139;EcocycName=GJAO-1150;name=mdoG;product=GJAO-1150-MONOMER
NC_011601	ParsedEcocyc	CDS	1194374	1196917	.	+	.	locus_tag=E2348C_1140;EcocycName=GJAO-1151;name=mdoH;product=GJAO-1151-MONOMER
NC_011601	ParsedEcocyc	CDS	1197090	1197317	.	+	.	locus_tag=E2348C_1141;EcocycName=GJAO-1152;name=yceK;product=GJAO-1152-MONOMER
NC_011601	ParsedEcocyc	CDS	1200318	1201370	.	+	.	locus_tag=E2348C_1145;EcocycName=GJAO-1156;name=yceA;product=GJAO-1156-MONOMER
NC_011601	ParsedEcocyc	CDS	1209077	1209661	.	+	.	locus_tag=E2348C_1156;EcocycName=GJAO-1167;name=rimJ;product=GJAO-1167-MONOMER
NC_011601	ParsedEcocyc	CDS	1209672	1210319	.	+	.	locus_tag=E2348C_1157;EcocycName=GJAO-1168;name=yceH;product=GJAO-1168-MONOMER
NC_011601	ParsedEcocyc	CDS	1210321	1211244	.	+	.	locus_tag=E2348C_1158;EcocycName=GJAO-1169;name=yceM;product=GJAO-1169-MONOMER
NC_011601	ParsedEcocyc	CDS	1211354	1212889	.	+	.	locus_tag=E2348C_1159;EcocycName=GJAO-1170;name=yceN;product=GJAO-1170-MONOMER
NC_011601	ParsedEcocyc	CDS	1214533	1214949	.	+	.	locus_tag=E2348C_1163;EcocycName=GJAO-1174;name=flgB;product=GJAO-1174-MONOMER
NC_011601	ParsedEcocyc	CDS	1214953	1215357	.	+	.	locus_tag=E2348C_1164;EcocycName=GJAO-1175;name=flgC;product=GJAO-1175-MONOMER
NC_011601	ParsedEcocyc	CDS	1215369	1216064	.	+	.	locus_tag=E2348C_1165;EcocycName=GJAO-1176;name=flgD;product=GJAO-1176-MONOMER
NC_011601	ParsedEcocyc	CDS	1216089	1217294	.	+	.	locus_tag=E2348C_1166;EcocycName=GJAO-1177;name=flgE;product=GJAO-1177-MONOMER
NC_011601	ParsedEcocyc	CDS	1217314	1218069	.	+	.	locus_tag=E2348C_1167;EcocycName=GJAO-1178;name=flgF;product=GJAO-1178-MONOMER
NC_011601	ParsedEcocyc	CDS	1218241	1219023	.	+	.	locus_tag=E2348C_1168;EcocycName=GJAO-1179;name=flgG;product=GJAO-1179-MONOMER
NC_011601	ParsedEcocyc	CDS	1219076	1219774	.	+	.	locus_tag=E2348C_1169;EcocycName=GJAO-1180;name=flgH;product=GJAO-1180-MONOMER
NC_011601	ParsedEcocyc	CDS	1219786	1220883	.	+	.	locus_tag=E2348C_1170;EcocycName=GJAO-1181;name=flgI;product=GJAO-1181-MONOMER
NC_011601	ParsedEcocyc	CDS	1220883	1221824	.	+	.	locus_tag=E2348C_1171;EcocycName=GJAO-1182;name=flgJ;product=GJAO-1182-MONOMER
NC_011601	ParsedEcocyc	CDS	1221890	1223533	.	+	.	locus_tag=E2348C_1172;EcocycName=GJAO-1183;name=flgK;product=GJAO-1183-MONOMER
NC_011601	ParsedEcocyc	CDS	1223545	1224498	.	+	.	locus_tag=E2348C_1173;EcocycName=GJAO-1184;name=flgL;product=GJAO-1184-MONOMER
NC_011601	ParsedEcocyc	sRNA	1224501	1224575	.	+	.	locus_tag=E2348CN_0020;EcocycName=GJAO-6020;name=flgO
NC_011601	ParsedEcocyc	CDS	1228831	1229151	.	+	.	locus_tag=E2348C_1177;EcocycName=GJAO-1189;name=yceQ;product=GJAO-1189-MONOMER
NC_011601	ParsedEcocyc	CDS	1229269	1230228	.	+	.	locus_tag=E2348C_1178;EcocycName=GJAO-1190;name=rluC;product=GJAO-1190-MONOMER
NC_011601	ParsedEcocyc	sRNA	1230918	1231086	.	+	.	locus_tag=E2348C_ncR11;EcocycName=GJAO-1192;name=sraB;product=GJAO-1192-RNA
NC_011601	ParsedEcocyc	CDS	1231123	1231644	.	+	.	locus_tag=E2348C_1180;EcocycName=GJAO-1193;name=yceD;product=GJAO-1193-MONOMER
NC_011601	ParsedEcocyc	CDS	1231696	1231869	.	+	.	locus_tag=E2348C_1181;EcocycName=GJAO-1194;name=rpmF;product=GJAO-1194-MONOMER
NC_011601	ParsedEcocyc	CDS	1231980	1233020	.	+	.	locus_tag=E2348C_1182;EcocycName=GJAO-1195;name=plsX;product=GJAO-1195-MONOMER
NC_011601	ParsedEcocyc	CDS	1233088	1234041	.	+	.	locus_tag=E2348C_1183;EcocycName=GJAO-1196;name=fabH;product=GJAO-1196-MONOMER
NC_011601	ParsedEcocyc	CDS	1234057	1234986	.	+	.	locus_tag=E2348C_1184;EcocycName=GJAO-1197;name=fabD;product=GJAO-1197-MONOMER
NC_011601	ParsedEcocyc	CDS	1234999	1235733	.	+	.	locus_tag=E2348C_1185;EcocycName=GJAO-1198;name=fabG;product=GJAO-1198-MONOMER
NC_011601	ParsedEcocyc	CDS	1235944	1236180	.	+	.	locus_tag=E2348C_1186;EcocycName=GJAO-1199;name=acpP;product=GJAO-1199-MONOMER
NC_011601	ParsedEcocyc	CDS	1236268	1237509	.	+	.	locus_tag=E2348C_1187;EcocycName=GJAO-1200;name=fabF;product=GJAO-1200-MONOMER
NC_011601	ParsedEcocyc	CDS	1237629	1238438	.	+	.	locus_tag=E2348C_1188;EcocycName=GJAO-1201;name=pabC;product=GJAO-1201-MONOMER
NC_011601	ParsedEcocyc	CDS	1238441	1239463	.	+	.	locus_tag=E2348C_1189;EcocycName=GJAO-1202;name=yceG;product=GJAO-1202-MONOMER
NC_011601	ParsedEcocyc	CDS	1239453	1240094	.	+	.	locus_tag=E2348C_1190;EcocycName=GJAO-1203;name=tmk;product=GJAO-1203-MONOMER
NC_011601	ParsedEcocyc	CDS	1240091	1241095	.	+	.	locus_tag=E2348C_1191;EcocycName=GJAO-1204;name=holB;product=GJAO-1204-MONOMER
NC_011601	ParsedEcocyc	CDS	1241106	1241903	.	+	.	locus_tag=E2348C_1192;EcocycName=GJAO-1205;name=ycfH;product=GJAO-1205-MONOMER
NC_011601	ParsedEcocyc	CDS	1242197	1243630	.	+	.	locus_tag=E2348C_1193;EcocycName=GJAO-1206;name=ptsG;product=GJAO-1206-MONOMER
NC_011601	ParsedEcocyc	CDS	1246213	1246572	.	+	.	locus_tag=E2348C_1195;EcocycName=GJAO-1208;name=hinT;product=GJAO-1208-MONOMER
NC_011601	ParsedEcocyc	CDS	1246575	1246952	.	+	.	locus_tag=E2348C_1196;EcocycName=GJAO-1209;name=ycfL;product=GJAO-1209-MONOMER
NC_011601	ParsedEcocyc	CDS	1246966	1247607	.	+	.	locus_tag=E2348C_1197;EcocycName=GJAO-1210;name=ycfM;product=GJAO-1210-MONOMER
NC_011601	ParsedEcocyc	CDS	1247588	1248412	.	+	.	locus_tag=E2348C_1198;EcocycName=GJAO-1211;name=thiK;product=GJAO-1211-MONOMER
NC_011601	ParsedEcocyc	CDS	1248423	1249448	.	+	.	locus_tag=E2348C_1199;EcocycName=GJAO-1212;name=nagZ;product=GJAO-1212-MONOMER
NC_011601	ParsedEcocyc	CDS	1249471	1250013	.	+	.	locus_tag=E2348C_1200;EcocycName=GJAO-1213;name=ycfP;product=GJAO-1213-MONOMER
NC_011601	ParsedEcocyc	CDS	1250412	1251716	.	+	.	locus_tag=E2348C_1201;EcocycName=GJAO-1214;name=ndh;product=GJAO-1214-MONOMER
NC_011601	ParsedEcocyc	CDS	1251943	1252482	.	+	.	locus_tag=E2348C_1202;EcocycName=GJAO-1215;name=ycfJ;product=GJAO-1215-MONOMER
NC_011601	ParsedEcocyc	CDS	1253417	1253674	.	+	.	locus_tag=E2348C_1204;EcocycName=GJAO-1217;name=bhsA;product=GJAO-1217-MONOMER
NC_011601	ParsedEcocyc	sRNA	1253647	1253746	.	+	.	locus_tag=E2348CN_0043;EcocycName=GJAO-6043;name=bhsB
NC_011601	ParsedEcocyc	CDS	1259769	1260968	.	+	.	locus_tag=E2348C_1208;EcocycName=GJAO-1221;name=lolC;product=GJAO-1221-MONOMER
NC_011601	ParsedEcocyc	CDS	1260961	1261662	.	+	.	locus_tag=E2348C_1209;EcocycName=GJAO-1222;name=lolD;product=GJAO-1222-MONOMER
NC_011601	ParsedEcocyc	CDS	1261662	1262906	.	+	.	locus_tag=E2348C_1210;EcocycName=GJAO-1223;name=lolE;product=GJAO-1223-MONOMER
NC_011601	ParsedEcocyc	CDS	1262935	1263846	.	+	.	locus_tag=E2348C_1211;EcocycName=GJAO-1224;name=nagK;product=GJAO-1224-MONOMER
NC_011601	ParsedEcocyc	CDS	1263862	1264683	.	+	.	locus_tag=E2348C_1212;EcocycName=GJAO-1225;name=cobB;product=GJAO-1225-MONOMER
NC_011601	ParsedEcocyc	CDS	1272888	1273052	.	+	.	locus_tag=E2348C_1222;EcocycName=GJAO-1235;name=GJAO-1235;product=GJAO-1235-MONOMER
NC_011601	ParsedEcocyc	CDS	1274266	1274493	.	+	.	locus_tag=E2348C_1227;EcocycName=GJAO-1240;name=GJAO-1240;product=GJAO-1240-MONOMER
NC_011601	ParsedEcocyc	CDS	1274477	1275028	.	+	.	locus_tag=E2348C_1228;EcocycName=GJAO-1241;name=GJAO-1241;product=GJAO-1241-MONOMER
NC_011601	ParsedEcocyc	CDS	1275000	1276040	.	+	.	locus_tag=E2348C_1229;EcocycName=GJAO-1242;name=GJAO-1242;product=GJAO-1242-MONOMER
NC_011601	ParsedEcocyc	CDS	1275829	1276494	.	+	.	locus_tag=E2348C_1230;EcocycName=GJAO-1243;name=GJAO-1243;product=GJAO-1243-MONOMER
NC_011601	ParsedEcocyc	CDS	1276601	1276801	.	+	.	locus_tag=E2348C_1231;EcocycName=GJAO-1244;name=GJAO-1244;product=GJAO-1244-MONOMER
NC_011601	ParsedEcocyc	CDS	1277241	1278083	.	+	.	locus_tag=E2348C_1232;EcocycName=GJAO-1245;name=GJAO-1245;product=GJAO-1245-MONOMER
NC_011601	ParsedEcocyc	CDS	1279122	1280495	.	+	.	locus_tag=E2348C_1234;EcocycName=GJAO-1246;name=GJAO-1246;product=GJAO-1246-MONOMER
NC_011601	ParsedEcocyc	CDS	1280482	1281117	.	+	.	locus_tag=E2348C_1235;EcocycName=GJAO-1247;name=GJAO-1247;product=GJAO-1247-MONOMER
NC_011601	ParsedEcocyc	CDS	1282907	1283155	.	+	.	locus_tag=E2348C_1238;EcocycName=GJAO-1249;name=GJAO-1249;product=GJAO-1249-MONOMER
NC_011601	ParsedEcocyc	CDS	1283222	1283500	.	+	.	locus_tag=E2348C_1239;EcocycName=GJAO-1250;name=GJAO-1250;product=GJAO-1250-MONOMER
NC_011601	ParsedEcocyc	CDS	1283502	1284560	.	+	.	locus_tag=E2348C_1240;EcocycName=GJAO-1251;name=GJAO-1251;product=GJAO-1251-MONOMER
NC_011601	ParsedEcocyc	CDS	1284561	1284926	.	+	.	locus_tag=E2348C_1241;EcocycName=GJAO-1252;name=GJAO-1252;product=GJAO-1252-MONOMER
NC_011601	ParsedEcocyc	CDS	1284935	1285477	.	+	.	locus_tag=E2348C_1242;EcocycName=GJAO-1253;name=GJAO-1253;product=GJAO-1253-MONOMER
NC_011601	ParsedEcocyc	CDS	1285755	1285988	.	+	.	locus_tag=E2348C_1243;EcocycName=GJAO-1254;name=GJAO-1254;product=GJAO-1254-MONOMER
NC_011601	ParsedEcocyc	CDS	1286139	1287188	.	+	.	locus_tag=E2348C_1244;EcocycName=GJAO-1255;name=GJAO-1255;product=GJAO-1255-MONOMER
NC_011601	ParsedEcocyc	tRNA	1287238	1287313	.	+	.	locus_tag=E2348C_tRNA24;EcocycName=GJAO-1256;name=tRNA_24;product=|GJAO-1256-tRNA|
NC_011601	ParsedEcocyc	tRNA	1287321	1287397	.	+	.	locus_tag=E2348C_tRNA25;EcocycName=GJAO-1257;name=tRNA_25;product=|GJAO-1257-tRNA|
NC_011601	ParsedEcocyc	tRNA	1287411	1287487	.	+	.	locus_tag=E2348C_tRNA26;EcocycName=GJAO-1258;name=tRNA_26;product=|GJAO-1258-tRNA|
NC_011601	ParsedEcocyc	CDS	1288980	1290830	.	+	.	locus_tag=E2348C_1246;EcocycName=GJAO-1260;name=GJAO-1260;product=GJAO-1260-MONOMER
NC_011601	ParsedEcocyc	CDS	1291265	1292638	.	+	.	locus_tag=E2348C_1247;EcocycName=GJAO-1261;name=GJAO-1261;product=GJAO-1261-MONOMER
NC_011601	ParsedEcocyc	CDS	1292776	1293234	.	+	.	locus_tag=E2348C_1248;EcocycName=GJAO-1262;name=GJAO-1262;product=GJAO-1262-MONOMER
NC_011601	ParsedEcocyc	CDS	1293394	1293600	.	+	.	locus_tag=E2348C_1249;EcocycName=GJAO-1263;name=GJAO-1263;product=GJAO-1263-MONOMER
NC_011601	ParsedEcocyc	CDS	1293600	1294097	.	+	.	locus_tag=E2348C_1250;EcocycName=GJAO-1264;name=GJAO-1264;product=GJAO-1264-MONOMER
NC_011601	ParsedEcocyc	CDS	1294094	1294531	.	+	.	locus_tag=E2348C_1251;EcocycName=GJAO-1265;name=GJAO-1265;product=GJAO-1265-MONOMER
NC_011601	ParsedEcocyc	CDS	1294293	1294478	.	+	.	locus_tag=E2348C_1252;EcocycName=GJAO-1266;name=GJAO-1266;product=GJAO-1266-MONOMER
NC_011601	ParsedEcocyc	CDS	1295554	1295880	.	+	.	locus_tag=E2348C_1253;EcocycName=GJAO-1267;name=GJAO-1267;product=GJAO-1267-MONOMER
NC_011601	ParsedEcocyc	CDS	1296572	1297120	.	+	.	locus_tag=E2348C_1254;EcocycName=GJAO-1268;name=GJAO-1268;product=GJAO-1268-MONOMER
NC_011601	ParsedEcocyc	CDS	1297092	1299020	.	+	.	locus_tag=E2348C_1255;EcocycName=GJAO-1269;name=GJAO-1269;product=GJAO-1269-MONOMER
NC_011601	ParsedEcocyc	CDS	1299004	1299210	.	+	.	locus_tag=E2348C_1256;EcocycName=GJAO-1270;name=GJAO-1270;product=GJAO-1270-MONOMER
NC_011601	ParsedEcocyc	CDS	1299207	1300799	.	+	.	locus_tag=E2348C_1257;EcocycName=GJAO-1271;name=GJAO-1271;product=GJAO-1271-MONOMER
NC_011601	ParsedEcocyc	CDS	1301135	1301782	.	+	.	locus_tag=E2348C_1259;EcocycName=GJAO-1272;name=GJAO-1272;product=GJAO-1272-MONOMER
NC_011601	ParsedEcocyc	CDS	1301843	1305256	.	+	.	locus_tag=E2348C_1260;EcocycName=GJAO-1273;name=GJAO-1273;product=GJAO-1273-MONOMER
NC_011601	ParsedEcocyc	CDS	1305326	1305925	.	+	.	locus_tag=E2348C_1261;EcocycName=GJAO-1274;name=GJAO-1274;product=GJAO-1274-MONOMER
NC_011601	ParsedEcocyc	CDS	1305990	1307303	.	+	.	locus_tag=E2348C_1262;EcocycName=GJAO-1275;name=GJAO-1275;product=GJAO-1275-MONOMER
NC_011601	ParsedEcocyc	CDS	1307305	1307574	.	+	.	locus_tag=E2348C_1263;EcocycName=GJAO-1276;name=GJAO-1276;product=GJAO-1276-MONOMER
NC_011601	ParsedEcocyc	CDS	1310973	1312199	.	+	.	locus_tag=E2348C_1268;EcocycName=GJAO-1279;name=pepT;product=GJAO-1279-MONOMER
NC_011601	ParsedEcocyc	CDS	1320254	1321504	.	+	.	locus_tag=E2348C_1277;EcocycName=GJAO-1288;name=icd;product=GJAO-1288-MONOMER
NC_011601	ParsedEcocyc	CDS	1324852	1325088	.	+	.	locus_tag=E2348C_1281;EcocycName=GJAO-1292;name=ycgZ;product=GJAO-1292-MONOMER
NC_011601	ParsedEcocyc	CDS	1325131	1325403	.	+	.	locus_tag=E2348C_1282;EcocycName=GJAO-1293;name=ymgA;product=GJAO-1293-MONOMER
NC_011601	ParsedEcocyc	CDS	1325432	1325698	.	+	.	locus_tag=E2348C_1283;EcocycName=GJAO-1294;name=ymgB;product=GJAO-1294-MONOMER
NC_011601	ParsedEcocyc	CDS	1325811	1326059	.	+	.	locus_tag=E2348C_1284;EcocycName=GJAO-1295;name=ymgC;product=GJAO-1295-MONOMER
NC_011601	ParsedEcocyc	CDS	1327381	1327599	.	+	.	locus_tag=E2348C_1286;EcocycName=GJAO-1297;name=ymgF;product=GJAO-1297-MONOMER
NC_011601	ParsedEcocyc	CDS	1330532	1330717	.	+	.	locus_tag=E2348C_1291;EcocycName=GJAO-1302;name=ymgJ;product=GJAO-1302-MONOMER
NC_011601	ParsedEcocyc	CDS	1333867	1334235	.	+	.	locus_tag=E2348C_1296;EcocycName=GJAO-1307;name=ycgJ;product=GJAO-1307-MONOMER
NC_011601	ParsedEcocyc	CDS	1334981	1335274	.	+	.	locus_tag=E2348C_1298;EcocycName=GJAO-1309;name=ycgL;product=GJAO-1309-MONOMER
NC_011601	ParsedEcocyc	CDS	1335346	1336005	.	+	.	locus_tag=E2348C_1299;EcocycName=GJAO-1310;name=ycgM;product=GJAO-1310-MONOMER
NC_011601	ParsedEcocyc	CDS	1336097	1336543	.	+	.	locus_tag=E2348C_1300;EcocycName=GJAO-1311;name=ycgN;product=GJAO-1311-MONOMER
NC_011601	ParsedEcocyc	ncRNA	1337198	1337276	.	+	.	locus_tag=E2348C_ncR13;EcocycName=GJAO-1313;name=GJAO-1313;product=GJAO-1313-RNA
NC_011601	ParsedEcocyc	CDS	1337336	1337755	.	+	.	locus_tag=E2348C_1302;EcocycName=GJAO-1314;name=umuD;product=GJAO-1314-MONOMER
NC_011601	ParsedEcocyc	CDS	1337755	1339023	.	+	.	locus_tag=E2348C_1303;EcocycName=GJAO-1315;name=umuC;product=GJAO-1315-MONOMER
NC_011601	ParsedEcocyc	CDS	1341507	1342226	.	+	.	locus_tag=E2348C_1306;EcocycName=GJAO-1318;name=fadR;product=GJAO-1318-MONOMER
NC_011601	ParsedEcocyc	CDS	1344139	1345437	.	+	.	locus_tag=E2348C_1308;EcocycName=GJAO-1320;name=dadA;product=GJAO-1320-MONOMER
NC_011601	ParsedEcocyc	CDS	1345447	1346517	.	+	.	locus_tag=E2348C_1309;EcocycName=GJAO-1321;name=dadX;product=GJAO-1321-MONOMER
NC_011601	ParsedEcocyc	CDS	1349419	1350030	.	+	.	locus_tag=E2348C_1312;EcocycName=GJAO-1324;name=emtA;product=GJAO-1324-MONOMER
NC_011601	ParsedEcocyc	CDS	1350967	1351221	.	+	.	locus_tag=E2348C_1314;EcocycName=GJAO-1326;name=ymgE;product=GJAO-1326-MONOMER
NC_011601	ParsedEcocyc	CDS	1363423	1365342	.	+	.	locus_tag=E2348C_1325;EcocycName=GJAO-1337;name=dhaR;product=GJAO-1337-MONOMER
NC_011601	ParsedEcocyc	CDS	1367817	1368095	.	+	.	locus_tag=E2348C_1328;EcocycName=GJAO-1340;name=ychH;product=GJAO-1340-MONOMER
NC_011601	ParsedEcocyc	CDS	1372740	1373996	.	+	.	locus_tag=E2348C_1333;EcocycName=GJAO-1345;name=hemA;product=GJAO-1345-MONOMER
NC_011601	ParsedEcocyc	CDS	1374038	1375120	.	+	.	locus_tag=E2348C_1334;EcocycName=GJAO-1346;name=prfA;product=GJAO-1346-MONOMER
NC_011601	ParsedEcocyc	CDS	1375120	1375953	.	+	.	locus_tag=E2348C_1335;EcocycName=GJAO-1347;name=prmC;product=GJAO-1347-MONOMER
NC_011601	ParsedEcocyc	CDS	1375950	1376342	.	+	.	locus_tag=E2348C_1336;EcocycName=GJAO-1348;name=ychQ;product=GJAO-1348-MONOMER
NC_011601	ParsedEcocyc	CDS	1376346	1377155	.	+	.	locus_tag=E2348C_1337;EcocycName=GJAO-1349;name=ychA;product=GJAO-1349-MONOMER
NC_011601	ParsedEcocyc	CDS	1377191	1378045	.	+	.	locus_tag=E2348C_1338;EcocycName=GJAO-1350;name=kdsA;product=GJAO-1350-MONOMER
NC_011601	ParsedEcocyc	sRNA	1378349	1378415	.	+	.	locus_tag=E2348C_ncR14;EcocycName=GJAO-1352;name=rdlA;product=GJAO-1352-RNA
NC_011601	ParsedEcocyc	CDS	1380076	1380306	.	+	.	locus_tag=E2348C_1341;EcocycName=GJAO-1354;name=chaB;product=GJAO-1354-MONOMER
NC_011601	ParsedEcocyc	CDS	1380464	1381159	.	+	.	locus_tag=E2348C_1342;EcocycName=GJAO-1355;name=chaC;product=GJAO-1355-MONOMER
NC_011601	ParsedEcocyc	CDS	1381741	1383135	.	+	.	locus_tag=E2348C_1344;EcocycName=GJAO-1357;name=ychO;product=GJAO-1357-MONOMER
NC_011601	ParsedEcocyc	CDS	1385914	1387305	.	+	.	locus_tag=E2348C_1347;EcocycName=GJAO-1360;name=narK;product=GJAO-1360-MONOMER
NC_011601	ParsedEcocyc	sRNA	1387243	1387354	.	+	.	locus_tag=E2348CN_0046;EcocycName=GJAO-6046;name=narS
NC_011601	ParsedEcocyc	CDS	1387698	1391441	.	+	.	locus_tag=E2348C_1348;EcocycName=GJAO-1361;name=narG;product=GJAO-1361-MONOMER
NC_011601	ParsedEcocyc	CDS	1391438	1392976	.	+	.	locus_tag=E2348C_1349;EcocycName=GJAO-1362;name=narH;product=GJAO-1362-MONOMER
NC_011601	ParsedEcocyc	CDS	1392973	1393683	.	+	.	locus_tag=E2348C_1350;EcocycName=GJAO-1363;name=narJ;product=GJAO-1363-MONOMER
NC_011601	ParsedEcocyc	CDS	1393683	1394360	.	+	.	locus_tag=E2348C_1351;EcocycName=GJAO-1364;name=narI;product=GJAO-1364-MONOMER
NC_011601	ParsedEcocyc	CDS	1394472	1395479	.	+	.	locus_tag=E2348C_1352;EcocycName=GJAO-1365;name=GJAO-1365;product=GJAO-1365-MONOMER
NC_011601	ParsedEcocyc	CDS	1395476	1396492	.	+	.	locus_tag=E2348C_1353;EcocycName=GJAO-1366;name=GJAO-1366;product=GJAO-1366-MONOMER
NC_011601	ParsedEcocyc	CDS	1396470	1397276	.	+	.	locus_tag=E2348C_1354;EcocycName=GJAO-1367;name=GJAO-1367;product=GJAO-1367-MONOMER
NC_011601	ParsedEcocyc	CDS	1397273	1398559	.	+	.	locus_tag=E2348C_1355;EcocycName=GJAO-1368;name=GJAO-1368;product=GJAO-1368-MONOMER
NC_011601	ParsedEcocyc	CDS	1398556	1399158	.	+	.	locus_tag=E2348C_1356;EcocycName=GJAO-1369;name=GJAO-1369;product=GJAO-1369-MONOMER
NC_011601	ParsedEcocyc	CDS	1399151	1400275	.	+	.	locus_tag=E2348C_1357;EcocycName=GJAO-1370;name=GJAO-1370;product=GJAO-1370-MONOMER
NC_011601	ParsedEcocyc	CDS	1400262	1401353	.	+	.	locus_tag=E2348C_1358;EcocycName=GJAO-1371;name=GJAO-1371;product=GJAO-1371-MONOMER
NC_011601	ParsedEcocyc	CDS	1403038	1403982	.	+	.	locus_tag=E2348C_1361;EcocycName=GJAO-1375;name=rssA;product=GJAO-1375-MONOMER
NC_011601	ParsedEcocyc	CDS	1404074	1405087	.	+	.	locus_tag=E2348C_1362;EcocycName=GJAO-1376;name=rssB;product=GJAO-1376-MONOMER
NC_011601	ParsedEcocyc	CDS	1405289	1406197	.	+	.	locus_tag=E2348C_1363;EcocycName=GJAO-1377;name=galU;product=GJAO-1377-MONOMER
NC_011601	ParsedEcocyc	CDS	1407358	1407975	.	+	.	locus_tag=E2348C_1365;EcocycName=GJAO-1379;name=tdk;product=GJAO-1379-MONOMER
NC_011601	ParsedEcocyc	CDS	1412565	1413212	.	+	.	locus_tag=E2348C_1368;EcocycName=GJAO-1381;name=ychE;product=GJAO-1381-MONOMER
NC_011601	ParsedEcocyc	sRNA	1413779	1413889	.	+	.	locus_tag=E2348CN_0029;EcocycName=GJAO-6029;name=oppX
NC_011601	ParsedEcocyc	CDS	1413950	1415581	.	+	.	locus_tag=E2348C_1369;EcocycName=GJAO-1382;name=oppA;product=GJAO-1382-MONOMER
NC_011601	ParsedEcocyc	CDS	1415667	1416587	.	+	.	locus_tag=E2348C_1370;EcocycName=GJAO-1383;name=oppB;product=GJAO-1383-MONOMER
NC_011601	ParsedEcocyc	CDS	1416602	1417510	.	+	.	locus_tag=E2348C_1371;EcocycName=GJAO-1384;name=oppC;product=GJAO-1384-MONOMER
NC_011601	ParsedEcocyc	CDS	1417522	1418535	.	+	.	locus_tag=E2348C_1372;EcocycName=GJAO-1385;name=oppD;product=GJAO-1385-MONOMER
NC_011601	ParsedEcocyc	CDS	1418532	1419536	.	+	.	locus_tag=E2348C_1373;EcocycName=GJAO-1386;name=oppF;product=GJAO-1386-MONOMER
NC_011601	ParsedEcocyc	CDS	1421556	1421729	.	+	.	locus_tag=E2348C_1376;EcocycName=GJAO-1389;name=yciY;product=GJAO-1389-MONOMER
NC_011601	ParsedEcocyc	CDS	1423857	1424579	.	+	.	locus_tag=E2348C_1379;EcocycName=GJAO-1392;name=tonB;product=GJAO-1392-MONOMER
NC_011601	ParsedEcocyc	CDS	1426791	1427429	.	+	.	locus_tag=E2348C_1383;EcocycName=GJAO-1396;name=ompW;product=GJAO-1396-MONOMER
NC_011601	ParsedEcocyc	CDS	1432395	1432673	.	+	.	locus_tag=E2348C_1389;EcocycName=GJAO-1403;name=GJAO-1403;product=GJAO-1403-MONOMER
NC_011601	ParsedEcocyc	CDS	1433984	1434265	.	+	.	locus_tag=E2348C_1393;EcocycName=GJAO-1407;name=GJAO-1407;product=GJAO-1407-MONOMER
NC_011601	ParsedEcocyc	CDS	1434249	1434674	.	+	.	locus_tag=E2348C_1394;EcocycName=GJAO-1408;name=GJAO-1408;product=GJAO-1408-MONOMER
NC_011601	ParsedEcocyc	CDS	1434697	1435659	.	+	.	locus_tag=E2348C_1395;EcocycName=GJAO-1409;name=GJAO-1409;product=GJAO-1409-MONOMER
NC_011601	ParsedEcocyc	CDS	1435700	1436122	.	+	.	locus_tag=E2348C_1396;EcocycName=GJAO-1410;name=GJAO-1410;product=GJAO-1410-MONOMER
NC_011601	ParsedEcocyc	CDS	1436366	1436677	.	+	.	locus_tag=E2348C_1397;EcocycName=GJAO-1411;name=GJAO-1411;product=GJAO-1411-MONOMER
NC_011601	ParsedEcocyc	CDS	1436978	1437331	.	+	.	locus_tag=E2348C_1398;EcocycName=GJAO-1412;name=GJAO-1412;product=GJAO-1412-MONOMER
NC_011601	ParsedEcocyc	CDS	1439768	1439980	.	+	.	locus_tag=E2348C_1402;EcocycName=GJAO-1416;name=GJAO-1416;product=GJAO-1416-MONOMER
NC_011601	ParsedEcocyc	CDS	1439825	1439980	.	+	.	locus_tag=E2348C_1403;EcocycName=GJAO-1417;name=GJAO-1417;product=GJAO-1417-MONOMER
NC_011601	ParsedEcocyc	CDS	1440147	1440425	.	+	.	locus_tag=E2348C_1404;EcocycName=GJAO-1418;name=GJAO-1418;product=GJAO-1418-MONOMER
NC_011601	ParsedEcocyc	CDS	1440427	1441476	.	+	.	locus_tag=E2348C_1405;EcocycName=GJAO-1419;name=GJAO-1419;product=GJAO-1419-MONOMER
NC_011601	ParsedEcocyc	CDS	1441489	1441848	.	+	.	locus_tag=E2348C_1406;EcocycName=GJAO-1420;name=GJAO-1420;product=GJAO-1420-MONOMER
NC_011601	ParsedEcocyc	CDS	1441845	1442534	.	+	.	locus_tag=E2348C_1407;EcocycName=GJAO-1421;name=GJAO-1421;product=GJAO-1421-MONOMER
NC_011601	ParsedEcocyc	tRNA	1442730	1442805	.	+	.	locus_tag=E2348C_tRNA28;EcocycName=GJAO-1422;name=tRNA_28;product=|GJAO-1422-tRNA|
NC_011601	ParsedEcocyc	tRNA	1442807	1442882	.	+	.	locus_tag=E2348C_tRNA29;EcocycName=GJAO-1423;name=tRNA_29;product=|GJAO-1423-tRNA|
NC_011601	ParsedEcocyc	tRNA	1442896	1442972	.	+	.	locus_tag=E2348C_tRNA30;EcocycName=GJAO-1424;name=tRNA_30;product=|GJAO-1424-tRNA|
NC_011601	ParsedEcocyc	CDS	1445019	1446872	.	+	.	locus_tag=E2348C_1409;EcocycName=GJAO-1426;name=GJAO-1426;product=GJAO-1426-MONOMER
NC_011601	ParsedEcocyc	CDS	1447023	1447238	.	+	.	locus_tag=E2348C_1410;EcocycName=GJAO-1427;name=GJAO-1427;product=GJAO-1427-MONOMER
NC_011601	ParsedEcocyc	CDS	1447243	1447593	.	+	.	locus_tag=E2348C_1411;EcocycName=GJAO-1428;name=GJAO-1428;product=GJAO-1428-MONOMER
NC_011601	ParsedEcocyc	CDS	1447657	1448190	.	+	.	locus_tag=E2348C_1412;EcocycName=GJAO-1429;name=GJAO-1429;product=GJAO-1429-MONOMER
NC_011601	ParsedEcocyc	CDS	1448346	1448480	.	+	.	locus_tag=E2348C_1413;EcocycName=GJAO-1430;name=GJAO-1430;product=GJAO-1430-MONOMER
NC_011601	ParsedEcocyc	CDS	1448518	1448733	.	+	.	locus_tag=E2348C_1414;EcocycName=GJAO-1431;name=GJAO-1431;product=GJAO-1431-MONOMER
NC_011601	ParsedEcocyc	CDS	1448833	1449327	.	+	.	locus_tag=E2348C_1415;EcocycName=GJAO-1432;name=GJAO-1432;product=GJAO-1432-MONOMER
NC_011601	ParsedEcocyc	CDS	1449053	1449238	.	+	.	locus_tag=E2348C_1416;EcocycName=GJAO-1433;name=GJAO-1433;product=GJAO-1433-MONOMER
NC_011601	ParsedEcocyc	CDS	1449324	1449548	.	+	.	locus_tag=E2348C_1417;EcocycName=GJAO-1434;name=GJAO-1434;product=GJAO-1434-MONOMER
NC_011601	ParsedEcocyc	CDS	1449989	1450354	.	+	.	locus_tag=E2348C_1419;EcocycName=GJAO-1436;name=GJAO-1436;product=GJAO-1436-MONOMER
NC_011601	ParsedEcocyc	CDS	1450645	1451208	.	+	.	locus_tag=E2348C_1420;EcocycName=GJAO-1437;name=GJAO-1437;product=GJAO-1437-MONOMER
NC_011601	ParsedEcocyc	CDS	1451205	1452866	.	+	.	locus_tag=E2348C_1421;EcocycName=GJAO-1438;name=GJAO-1438;product=GJAO-1438-MONOMER
NC_011601	ParsedEcocyc	CDS	1452930	1454867	.	+	.	locus_tag=E2348C_1422;EcocycName=GJAO-1439;name=GJAO-1439;product=GJAO-1439-MONOMER
NC_011601	ParsedEcocyc	CDS	1454912	1455133	.	+	.	locus_tag=E2348C_1423;EcocycName=GJAO-1440;name=GJAO-1440;product=GJAO-1440-MONOMER
NC_011601	ParsedEcocyc	CDS	1455079	1457664	.	+	.	locus_tag=E2348C_1424;EcocycName=GJAO-1441;name=GJAO-1441;product=GJAO-1441-MONOMER
NC_011601	ParsedEcocyc	CDS	1457661	1457987	.	+	.	locus_tag=E2348C_1425;EcocycName=GJAO-1442;name=GJAO-1442;product=GJAO-1442-MONOMER
NC_011601	ParsedEcocyc	CDS	1457997	1458347	.	+	.	locus_tag=E2348C_1426;EcocycName=GJAO-1443;name=GJAO-1443;product=GJAO-1443-MONOMER
NC_011601	ParsedEcocyc	CDS	1458344	1458790	.	+	.	locus_tag=E2348C_1427;EcocycName=GJAO-1444;name=GJAO-1444;product=GJAO-1444-MONOMER
NC_011601	ParsedEcocyc	CDS	1458787	1459131	.	+	.	locus_tag=E2348C_1428;EcocycName=GJAO-1445;name=GJAO-1445;product=GJAO-1445-MONOMER
NC_011601	ParsedEcocyc	CDS	1459196	1459912	.	+	.	locus_tag=E2348C_1429;EcocycName=GJAO-1446;name=GJAO-1446;product=GJAO-1446-MONOMER
NC_011601	ParsedEcocyc	CDS	1459927	1460301	.	+	.	locus_tag=E2348C_1430;EcocycName=GJAO-1447;name=GJAO-1447;product=GJAO-1447-MONOMER
NC_011601	ParsedEcocyc	CDS	1460325	1460606	.	+	.	locus_tag=E2348C_1431;EcocycName=GJAO-1448;name=GJAO-1448;product=GJAO-1448-MONOMER
NC_011601	ParsedEcocyc	CDS	1460654	1463896	.	+	.	locus_tag=E2348C_1432;EcocycName=GJAO-1449;name=GJAO-1449;product=GJAO-1449-MONOMER
NC_011601	ParsedEcocyc	CDS	1463889	1464230	.	+	.	locus_tag=E2348C_1433;EcocycName=GJAO-1450;name=GJAO-1450;product=GJAO-1450-MONOMER
NC_011601	ParsedEcocyc	CDS	1464230	1464928	.	+	.	locus_tag=E2348C_1434;EcocycName=GJAO-1451;name=GJAO-1451;product=GJAO-1451-MONOMER
NC_011601	ParsedEcocyc	CDS	1464934	1465677	.	+	.	locus_tag=E2348C_1435;EcocycName=GJAO-1452;name=GJAO-1452;product=GJAO-1452-MONOMER
NC_011601	ParsedEcocyc	CDS	1465575	1466255	.	+	.	locus_tag=E2348C_1436;EcocycName=GJAO-1453;name=GJAO-1453;product=GJAO-1453-MONOMER
NC_011601	ParsedEcocyc	CDS	1466496	1469969	.	+	.	locus_tag=E2348C_1437;EcocycName=GJAO-1454;name=GJAO-1454;product=GJAO-1454-MONOMER
NC_011601	ParsedEcocyc	CDS	1470037	1470636	.	+	.	locus_tag=E2348C_1438;EcocycName=GJAO-1455;name=GJAO-1455;product=GJAO-1455-MONOMER
NC_011601	ParsedEcocyc	CDS	1470788	1472065	.	+	.	locus_tag=E2348C_1439;EcocycName=GJAO-1456;name=GJAO-1456;product=GJAO-1456-MONOMER
NC_011601	ParsedEcocyc	CDS	1472067	1472336	.	+	.	locus_tag=E2348C_1440;EcocycName=GJAO-1457;name=GJAO-1457;product=GJAO-1457-MONOMER
NC_011601	ParsedEcocyc	CDS	1472557	1473099	.	+	.	locus_tag=E2348C_1441;EcocycName=GJAO-1458;name=GJAO-1458;product=GJAO-1458-MONOMER
NC_011601	ParsedEcocyc	CDS	1476724	1477635	.	+	.	locus_tag=E2348C_1444;EcocycName=GJAO-1460;name=GJAO-1460;product=GJAO-1460-MONOMER
NC_011601	ParsedEcocyc	CDS	1477701	1478270	.	+	.	locus_tag=E2348C_1445;EcocycName=GJAO-1461;name=GJAO-1461;product=GJAO-1461-MONOMER
NC_011601	ParsedEcocyc	CDS	1481557	1482930	.	+	.	locus_tag=E2348C_1449;EcocycName=GJAO-1463;name=GJAO-1463;product=GJAO-1463-MONOMER
NC_011601	ParsedEcocyc	CDS	1489804	1490685	.	+	.	locus_tag=E2348C_1456;EcocycName=GJAO-1469;name=trpH;product=GJAO-1469-MONOMER
NC_011601	ParsedEcocyc	CDS	1490682	1491302	.	+	.	locus_tag=E2348C_1457;EcocycName=GJAO-1470;name=yciO;product=GJAO-1470-MONOMER
NC_011601	ParsedEcocyc	CDS	1491330	1493219	.	+	.	locus_tag=E2348C_1458;EcocycName=GJAO-1471;name=yciQ;product=GJAO-1471-MONOMER
NC_011601	ParsedEcocyc	CDS	1493432	1494307	.	+	.	locus_tag=E2348C_1459;EcocycName=GJAO-1472;name=rluB;product=GJAO-1472-MONOMER
NC_011601	ParsedEcocyc	CDS	1495912	1496961	.	+	.	locus_tag=E2348C_1462;EcocycName=GJAO-1475;name=sohB;product=GJAO-1475-MONOMER
NC_011601	ParsedEcocyc	CDS	1497628	1500225	.	+	.	locus_tag=E2348C_1464;EcocycName=GJAO-1477;name=topA;product=GJAO-1477-MONOMER
NC_011601	ParsedEcocyc	CDS	1500435	1501409	.	+	.	locus_tag=E2348C_1465;EcocycName=GJAO-1478;name=cysB;product=GJAO-1478-MONOMER
NC_011601	ParsedEcocyc	CDS	1501740	1501868	.	+	.	locus_tag=E2348C_1466;EcocycName=GJAO-1479;name=ymiA;product=GJAO-1479-MONOMER
NC_011601	ParsedEcocyc	CDS	1501871	1502038	.	+	.	locus_tag=E2348C_1467;EcocycName=GJAO-1480;name=yciX;product=GJAO-1480-MONOMER
NC_011601	ParsedEcocyc	CDS	1502410	1505085	.	+	.	locus_tag=E2348C_1468;EcocycName=GJAO-1481;name=acnA;product=GJAO-1481-MONOMER
NC_011601	ParsedEcocyc	CDS	1505909	1506673	.	+	.	locus_tag=E2348C_1470;EcocycName=GJAO-1483;name=pgpB;product=GJAO-1483-MONOMER
NC_011601	ParsedEcocyc	CDS	1506822	1507130	.	+	.	locus_tag=E2348C_1471;EcocycName=GJAO-1484;name=yciS;product=GJAO-1484-MONOMER
NC_011601	ParsedEcocyc	CDS	1507137	1508306	.	+	.	locus_tag=E2348C_1472;EcocycName=GJAO-1485;name=yciM;product=GJAO-1485-MONOMER
NC_011601	ParsedEcocyc	CDS	1508498	1509235	.	+	.	locus_tag=E2348C_1473;EcocycName=GJAO-1486;name=pyrF;product=GJAO-1486-MONOMER
NC_011601	ParsedEcocyc	CDS	1509235	1509561	.	+	.	locus_tag=E2348C_1474;EcocycName=GJAO-1487;name=yciH;product=GJAO-1487-MONOMER
NC_011601	ParsedEcocyc	CDS	1518804	1519370	.	+	.	locus_tag=E2348C_1483;EcocycName=GJAO-1496;name=GJAO-1496;product=GJAO-1496-MONOMER
NC_011601	ParsedEcocyc	CDS	1519519	1520640	.	+	.	locus_tag=E2348C_1484;EcocycName=GJAO-1497;name=GJAO-1497;product=GJAO-1497-MONOMER
NC_011601	ParsedEcocyc	CDS	1520640	1523747	.	+	.	locus_tag=E2348C_1485;EcocycName=GJAO-1498;name=GJAO-1498;product=GJAO-1498-MONOMER
NC_011601	ParsedEcocyc	CDS	1523751	1525124	.	+	.	locus_tag=E2348C_1486;EcocycName=GJAO-1499;name=GJAO-1499;product=GJAO-1499-MONOMER
NC_011601	ParsedEcocyc	CDS	1525133	1526296	.	+	.	locus_tag=E2348C_1487;EcocycName=GJAO-1500;name=GJAO-1500;product=GJAO-1500-MONOMER
NC_011601	ParsedEcocyc	CDS	1535311	1535979	.	+	.	locus_tag=E2348C_1496;EcocycName=GJAO-1509;name=pspA;product=GJAO-1509-MONOMER
NC_011601	ParsedEcocyc	CDS	1536033	1536257	.	+	.	locus_tag=E2348C_1497;EcocycName=GJAO-1510;name=pspB;product=GJAO-1510-MONOMER
NC_011601	ParsedEcocyc	CDS	1536257	1536616	.	+	.	locus_tag=E2348C_1498;EcocycName=GJAO-1511;name=pspC;product=GJAO-1511-MONOMER
NC_011601	ParsedEcocyc	CDS	1536625	1536846	.	+	.	locus_tag=E2348C_1499;EcocycName=GJAO-1512;name=pspD;product=GJAO-1512-MONOMER
NC_011601	ParsedEcocyc	CDS	1536921	1537235	.	+	.	locus_tag=E2348C_1500;EcocycName=GJAO-1513;name=pspE;product=GJAO-1513-MONOMER
NC_011601	ParsedEcocyc	CDS	1537449	1539128	.	+	.	locus_tag=E2348C_1501;EcocycName=GJAO-1514;name=ycjM;product=GJAO-1514-MONOMER
NC_011601	ParsedEcocyc	CDS	1539142	1540434	.	+	.	locus_tag=E2348C_1502;EcocycName=GJAO-1515;name=ycjN;product=GJAO-1515-MONOMER
NC_011601	ParsedEcocyc	CDS	1540455	1541336	.	+	.	locus_tag=E2348C_1503;EcocycName=GJAO-1516;name=ycjO;product=GJAO-1516-MONOMER
NC_011601	ParsedEcocyc	CDS	1541323	1542165	.	+	.	locus_tag=E2348C_1504;EcocycName=GJAO-1517;name=ycjP;product=GJAO-1517-MONOMER
NC_011601	ParsedEcocyc	CDS	1542196	1543248	.	+	.	locus_tag=E2348C_1505;EcocycName=GJAO-1518;name=ycjQ;product=GJAO-1518-MONOMER
NC_011601	ParsedEcocyc	CDS	1543267	1544055	.	+	.	locus_tag=E2348C_1506;EcocycName=GJAO-1519;name=ycjR;product=GJAO-1519-MONOMER
NC_011601	ParsedEcocyc	CDS	1544065	1545120	.	+	.	locus_tag=E2348C_1507;EcocycName=GJAO-1520;name=ycjS;product=GJAO-1520-MONOMER
NC_011601	ParsedEcocyc	CDS	1547370	1548743	.	+	.	locus_tag=E2348C_1509;EcocycName=GJAO-1522;name=GJAO-1522;product=GJAO-1522-MONOMER
NC_011601	ParsedEcocyc	CDS	1548940	1549599	.	+	.	locus_tag=E2348C_1510;EcocycName=GJAO-1523;name=ycjU;product=GJAO-1523-MONOMER
NC_011601	ParsedEcocyc	CDS	1549613	1550695	.	+	.	locus_tag=E2348C_1511;EcocycName=GJAO-1524;name=ycjV;product=GJAO-1524-MONOMER
NC_011601	ParsedEcocyc	CDS	1550740	1551645	.	+	.	locus_tag=E2348C_1512;EcocycName=GJAO-1525;name=ompG;product=GJAO-1525-MONOMER
NC_011601	ParsedEcocyc	CDS	1552851	1554248	.	+	.	locus_tag=E2348C_1514;EcocycName=GJAO-1527;name=ycjX;product=GJAO-1527-MONOMER
NC_011601	ParsedEcocyc	CDS	1554245	1555306	.	+	.	locus_tag=E2348C_1515;EcocycName=GJAO-1528;name=ycjF;product=GJAO-1528-MONOMER
NC_011601	ParsedEcocyc	CDS	1555454	1556995	.	+	.	locus_tag=E2348C_1516;EcocycName=GJAO-1529;name=tyrR;product=GJAO-1529-MONOMER
NC_011601	ParsedEcocyc	CDS	1557664	1558629	.	+	.	locus_tag=E2348C_1518;EcocycName=GJAO-1531;name=ycjG;product=GJAO-1531-MONOMER
NC_011601	ParsedEcocyc	CDS	1561390	1562289	.	+	.	locus_tag=E2348C_1522;EcocycName=GJAO-1535;name=ycjZ;product=GJAO-1535-MONOMER
NC_011601	ParsedEcocyc	CDS	1562626	1564239	.	+	.	locus_tag=E2348C_1523;EcocycName=GJAO-1536;name=mppA;product=GJAO-1536-MONOMER
NC_011601	ParsedEcocyc	CDS	1565565	1565822	.	+	.	locus_tag=E2348C_1525;EcocycName=GJAO-1538;name=ynaJ;product=GJAO-1538-MONOMER
NC_011601	ParsedEcocyc	CDS	1569877	1570908	.	+	.	locus_tag=E2348C_1530;EcocycName=GJAO-1544;name=GJAO-1544;product=GJAO-1544-MONOMER
NC_011601	ParsedEcocyc	CDS	1572613	1573176	.	+	.	locus_tag=E2348C_1532;EcocycName=GJAO-1545;name=ydaL;product=GJAO-1545-MONOMER
NC_011601	ParsedEcocyc	CDS	1574596	1575579	.	+	.	locus_tag=E2348C_1534;EcocycName=GJAO-1547;name=zntB;product=GJAO-1547-MONOMER
NC_011601	ParsedEcocyc	sRNA	1575675	1575793	.	+	.	locus_tag=E2348CN_0007;EcocycName=GJAO-6007;name=fnrS
NC_011601	ParsedEcocyc	ncRNA	1575909	1575983	.	+	.	locus_tag=E2348C_ncR17;EcocycName=GJAO-1548;name=GJAO-1548;product=GJAO-1548-RNA
NC_011601	ParsedEcocyc	CDS	1576057	1577430	.	+	.	locus_tag=E2348C_1535;EcocycName=GJAO-1549;name=dbpA;product=GJAO-1549-MONOMER
NC_011601	ParsedEcocyc	sRNA	1582754	1582862	.	+	.	locus_tag=E2348C_ncR18;EcocycName=GJAO-1553;name=micC;product=GJAO-1553-RNA
NC_011601	ParsedEcocyc	CDS	1586689	1586955	.	+	.	locus_tag=E2348C_1540;EcocycName=GJAO-1555;name=ydbJ;product=GJAO-1555-MONOMER
NC_011601	ParsedEcocyc	CDS	1588682	1591321	.	+	.	locus_tag=E2348C_1543;EcocycName=GJAO-1558;name=ydbH;product=GJAO-1558-MONOMER
NC_011601	ParsedEcocyc	CDS	1591318	1591503	.	+	.	locus_tag=E2348C_1544;EcocycName=GJAO-1559;name=ynbE;product=GJAO-1559-MONOMER
NC_011601	ParsedEcocyc	CDS	1591511	1591837	.	+	.	locus_tag=E2348C_1545;EcocycName=GJAO-1560;name=ydbL;product=GJAO-1560-MONOMER
NC_011601	ParsedEcocyc	CDS	1593171	1594037	.	+	.	locus_tag=E2348C_1548;EcocycName=GJAO-1563;name=ydbC;product=GJAO-1563-MONOMER
NC_011601	ParsedEcocyc	CDS	1596501	1600346	.	+	.	locus_tag=E2348C_1551;EcocycName=GJAO-1566;name=hrpA;product=GJAO-1566-MONOMER
NC_011601	ParsedEcocyc	CDS	1600620	1601420	.	+	.	locus_tag=E2348C_1552;EcocycName=GJAO-1567;name=ydcF;product=GJAO-1567-MONOMER
NC_011601	ParsedEcocyc	CDS	1601617	1603056	.	+	.	locus_tag=E2348C_1553;EcocycName=GJAO-1568;name=aldA;product=GJAO-1568-MONOMER
NC_011601	ParsedEcocyc	CDS	1604288	1604818	.	+	.	locus_tag=E2348C_1555;EcocycName=GJAO-1570;name=cybB;product=GJAO-1570-MONOMER
NC_011601	ParsedEcocyc	CDS	1605063	1605236	.	+	.	locus_tag=E2348C_1556;EcocycName=GJAO-1572;name=ydcA;product=GJAO-1572-MONOMER
NC_011601	ParsedEcocyc	sRNA	1611143	1611175	.	+	.	locus_tag=E2348CN_0035;EcocycName=GJAO-6035;name=sokB
NC_011601	ParsedEcocyc	CDS	1612956	1614299	.	+	.	locus_tag=E2348C_1567;EcocycName=GJAO-1579;name=ydcJ;product=GJAO-1579-MONOMER
NC_011601	ParsedEcocyc	CDS	1614524	1616179	.	+	.	locus_tag=E2348C_1568;EcocycName=GJAO-1580;name=mdoD;product=GJAO-1580-MONOMER
NC_011601	ParsedEcocyc	CDS	1616319	1616543	.	+	.	locus_tag=E2348C_1569;EcocycName=GJAO-1581;name=ydcH;product=GJAO-1581-MONOMER
NC_011601	ParsedEcocyc	CDS	1616606	1617145	.	+	.	locus_tag=E2348C_1570;EcocycName=GJAO-1582;name=rimL;product=GJAO-1582-MONOMER
NC_011601	ParsedEcocyc	CDS	1618241	1619233	.	+	.	locus_tag=E2348C_1572;EcocycName=GJAO-1584;name=tehA;product=GJAO-1584-MONOMER
NC_011601	ParsedEcocyc	CDS	1619230	1619823	.	+	.	locus_tag=E2348C_1573;EcocycName=GJAO-1585;name=tehB;product=GJAO-1585-MONOMER
NC_011601	ParsedEcocyc	CDS	1620126	1620794	.	+	.	locus_tag=E2348C_1574;EcocycName=GJAO-1586;name=ydcL;product=GJAO-1586-MONOMER
NC_011601	ParsedEcocyc	CDS	1622093	1622629	.	+	.	locus_tag=E2348C_1576;EcocycName=GJAO-1588;name=ydcN;product=GJAO-1588-MONOMER
NC_011601	ParsedEcocyc	CDS	1622702	1624663	.	+	.	locus_tag=E2348C_1577;EcocycName=GJAO-1589;name=ydcP;product=GJAO-1589-MONOMER
NC_011601	ParsedEcocyc	CDS	1625335	1626741	.	+	.	locus_tag=E2348C_1579;EcocycName=GJAO-1591;name=ydcR;product=GJAO-1591-MONOMER
NC_011601	ParsedEcocyc	CDS	1626986	1628131	.	+	.	locus_tag=E2348C_1580;EcocycName=GJAO-1592;name=ydcS;product=GJAO-1592-MONOMER
NC_011601	ParsedEcocyc	CDS	1628149	1629162	.	+	.	locus_tag=E2348C_1581;EcocycName=GJAO-1593;name=ydcT;product=GJAO-1593-MONOMER
NC_011601	ParsedEcocyc	CDS	1629163	1630104	.	+	.	locus_tag=E2348C_1582;EcocycName=GJAO-1594;name=ydcU;product=GJAO-1594-MONOMER
NC_011601	ParsedEcocyc	CDS	1630094	1630888	.	+	.	locus_tag=E2348C_1583;EcocycName=GJAO-1595;name=ydcV;product=GJAO-1595-MONOMER
NC_011601	ParsedEcocyc	CDS	1630910	1632334	.	+	.	locus_tag=E2348C_1584;EcocycName=GJAO-1596;name=ydcW;product=GJAO-1596-MONOMER
NC_011601	ParsedEcocyc	CDS	1632721	1632894	.	+	.	locus_tag=E2348C_1586;EcocycName=GJAO-1598;name=ydcX;product=GJAO-1598-MONOMER
NC_011601	ParsedEcocyc	CDS	1632980	1633213	.	+	.	locus_tag=E2348C_1587;EcocycName=GJAO-1599;name=ydcY;product=GJAO-1599-MONOMER
NC_011601	ParsedEcocyc	CDS	1637003	1638064	.	+	.	locus_tag=E2348C_1592;EcocycName=GJAO-1603;name=yncE;product=GJAO-1603-MONOMER
NC_011601	ParsedEcocyc	CDS	1640463	1640993	.	+	.	locus_tag=E2348C_1594;EcocycName=GJAO-1605;name=GJAO-1605;product=GJAO-1605-MONOMER
NC_011601	ParsedEcocyc	CDS	1641007	1641345	.	+	.	locus_tag=E2348C_1595;EcocycName=GJAO-1606;name=GJAO-1606;product=GJAO-1606-MONOMER
NC_011601	ParsedEcocyc	CDS	1644960	1645187	.	+	.	locus_tag=E2348C_1598;EcocycName=GJAO-1607;name=pptA;product=GJAO-1607-MONOMER
NC_011601	ParsedEcocyc	CDS	1645937	1646782	.	+	.	locus_tag=E2348C_1600;EcocycName=GJAO-1609;name=nhoA;product=GJAO-1609-MONOMER
NC_011601	ParsedEcocyc	CDS	1657379	1660426	.	+	.	locus_tag=E2348C_1608;EcocycName=GJAO-1617;name=fdnG;product=GJAO-1617-MONOMER
NC_011601	ParsedEcocyc	CDS	1660439	1661323	.	+	.	locus_tag=E2348C_1609;EcocycName=GJAO-1618;name=fdnH;product=GJAO-1618-MONOMER
NC_011601	ParsedEcocyc	CDS	1661316	1661969	.	+	.	locus_tag=E2348C_1610;EcocycName=GJAO-1619;name=fdnI;product=GJAO-1619-MONOMER
NC_011601	ParsedEcocyc	CDS	1666564	1666995	.	+	.	locus_tag=E2348C_1616;EcocycName=GJAO-1625;name=osmC;product=GJAO-1625-MONOMER
NC_011601	ParsedEcocyc	CDS	1697259	1698359	.	+	.	locus_tag=E2348C_1635;EcocycName=GJAO-1644;name=GJAO-1644;product=GJAO-1644-MONOMER
NC_011601	ParsedEcocyc	CDS	1698837	1700663	.	+	.	locus_tag=E2348C_1636;EcocycName=GJAO-1645;name=GJAO-1645;product=GJAO-1645-MONOMER
NC_011601	ParsedEcocyc	ncRNA	1701529	1701593	.	+	.	locus_tag=E2348C_ncR20;EcocycName=GJAO-1646;name=GJAO-1646;product=GJAO-1646-RNA
NC_011601	ParsedEcocyc	CDS	1701660	1702061	.	+	.	locus_tag=E2348C_1637;EcocycName=GJAO-1647;name=GJAO-1647;product=GJAO-1647-MONOMER
NC_011601	ParsedEcocyc	CDS	1704577	1705335	.	+	.	locus_tag=E2348C_1640;EcocycName=GJAO-1650;name=tam;product=GJAO-1650-MONOMER
NC_011601	ParsedEcocyc	CDS	1712523	1713404	.	+	.	locus_tag=E2348C_1647;EcocycName=GJAO-1657;name=yneJ;product=GJAO-1657-MONOMER
NC_011601	ParsedEcocyc	CDS	1713743	1714933	.	+	.	locus_tag=E2348C_1648;EcocycName=GJAO-1658;name=ydeA;product=GJAO-1658-MONOMER
NC_011601	ParsedEcocyc	CDS	1715835	1716269	.	+	.	locus_tag=E2348C_1650;EcocycName=GJAO-1660;name=marR;product=GJAO-1660-MONOMER
NC_011601	ParsedEcocyc	CDS	1716290	1716673	.	+	.	locus_tag=E2348C_1651;EcocycName=GJAO-1661;name=marA;product=GJAO-1661-MONOMER
NC_011601	ParsedEcocyc	CDS	1716705	1716923	.	+	.	locus_tag=E2348C_1652;EcocycName=GJAO-1662;name=marB;product=GJAO-1662-MONOMER
NC_011601	ParsedEcocyc	CDS	1718048	1719235	.	+	.	locus_tag=E2348C_1654;EcocycName=GJAO-1664;name=ydeE;product=GJAO-1664-MONOMER
NC_011601	ParsedEcocyc	CDS	1719362	1719457	.	+	.	locus_tag=E2348C_1655;EcocycName=GJAO-1665;name=yneM;product=GJAO-1665-MONOMER
NC_011601	ParsedEcocyc	CDS	1723255	1724001	.	+	.	locus_tag=E2348C_1659;EcocycName=GJAO-1669;name=ydfG;product=GJAO-1669-MONOMER
NC_011601	ParsedEcocyc	CDS	1724090	1724776	.	+	.	locus_tag=E2348C_1660;EcocycName=GJAO-1670;name=ydfH;product=GJAO-1670-MONOMER
NC_011601	ParsedEcocyc	CDS	1724953	1725156	.	+	.	locus_tag=E2348C_1661;EcocycName=GJAO-1671;name=ydfZ;product=GJAO-1671-MONOMER
NC_011601	ParsedEcocyc	CDS	1731078	1731419	.	+	.	locus_tag=E2348C_1667;EcocycName=GJAO-1677;name=ynfB;product=GJAO-1677-MONOMER
NC_011601	ParsedEcocyc	CDS	1731454	1732014	.	+	.	locus_tag=E2348C_1668;EcocycName=GJAO-1678;name=speG;product=GJAO-1678-MONOMER
NC_011601	ParsedEcocyc	CDS	1732835	1733140	.	+	.	locus_tag=E2348C_1670;EcocycName=GJAO-1680;name=ynfD;product=GJAO-1680-MONOMER
NC_011601	ParsedEcocyc	CDS	1733339	1735765	.	+	.	locus_tag=E2348C_1671;EcocycName=GJAO-1681;name=ynfE;product=GJAO-1681-MONOMER
NC_011601	ParsedEcocyc	CDS	1735853	1738249	.	+	.	locus_tag=E2348C_1672;EcocycName=GJAO-1682;name=ynfF;product=GJAO-1682-MONOMER
NC_011601	ParsedEcocyc	CDS	1738260	1738877	.	+	.	locus_tag=E2348C_1673;EcocycName=GJAO-1683;name=ynfG;product=GJAO-1683-MONOMER
NC_011601	ParsedEcocyc	CDS	1738879	1739733	.	+	.	locus_tag=E2348C_1674;EcocycName=GJAO-1684;name=ynfH;product=GJAO-1684-MONOMER
NC_011601	ParsedEcocyc	CDS	1739776	1740390	.	+	.	locus_tag=E2348C_1675;EcocycName=GJAO-1685;name=dmsD;product=GJAO-1685-MONOMER
NC_011601	ParsedEcocyc	CDS	1740586	1741842	.	+	.	locus_tag=E2348C_1676;EcocycName=GJAO-1686;name=clcB;product=GJAO-1686-MONOMER
NC_011601	ParsedEcocyc	CDS	1744972	1746225	.	+	.	locus_tag=E2348C_1680;EcocycName=GJAO-1690;name=ynfM;product=GJAO-1690-MONOMER
NC_011601	ParsedEcocyc	CDS	1746650	1746958	.	+	.	locus_tag=E2348C_1681;EcocycName=GJAO-1691;name=asr;product=GJAO-1691-MONOMER
NC_011601	ParsedEcocyc	CDS	1747051	1747134	.	+	.	locus_tag=E2348C_1682;EcocycName=GJAO-1692;name=ydgU;product=GJAO-1692-MONOMER
NC_011601	ParsedEcocyc	CDS	1747234	1748055	.	+	.	locus_tag=E2348C_1683;EcocycName=GJAO-1693;name=ydgD;product=GJAO-1693-MONOMER
NC_011601	ParsedEcocyc	CDS	1749187	1750221	.	+	.	locus_tag=E2348C_1686;EcocycName=GJAO-1696;name=tqsA;product=GJAO-1696-MONOMER
NC_011601	ParsedEcocyc	CDS	1753701	1754645	.	+	.	locus_tag=E2348C_1689;EcocycName=GJAO-1699;name=ydgH;product=GJAO-1699-MONOMER
NC_011601	ParsedEcocyc	CDS	1754831	1756213	.	+	.	locus_tag=E2348C_1690;EcocycName=GJAO-1700;name=ydgI;product=GJAO-1700-MONOMER
NC_011601	ParsedEcocyc	CDS	1756250	1756972	.	+	.	locus_tag=E2348C_1691;EcocycName=GJAO-1701;name=folM;product=GJAO-1701-MONOMER
NC_011601	ParsedEcocyc	CDS	1757433	1758152	.	+	.	locus_tag=E2348C_1693;EcocycName=GJAO-1703;name=rstA;product=GJAO-1703-MONOMER
NC_011601	ParsedEcocyc	CDS	1758156	1759457	.	+	.	locus_tag=E2348C_1694;EcocycName=GJAO-1704;name=rstB;product=GJAO-1704-MONOMER
NC_011601	ParsedEcocyc	CDS	1759533	1760462	.	+	.	locus_tag=E2348C_1695;EcocycName=GJAO-1705;name=tus;product=GJAO-1705-MONOMER
NC_011601	ParsedEcocyc	CDS	1763850	1765025	.	+	.	locus_tag=E2348C_1698;EcocycName=GJAO-1708;name=manA;product=GJAO-1708-MONOMER
NC_011601	ParsedEcocyc	CDS	1765126	1766634	.	+	.	locus_tag=E2348C_1699;EcocycName=GJAO-1709;name=ydgA;product=GJAO-1709-MONOMER
NC_011601	ParsedEcocyc	CDS	1774455	1776047	.	+	.	locus_tag=E2348C_1706;EcocycName=GJAO-1716;name=malX;product=GJAO-1716-MONOMER
NC_011601	ParsedEcocyc	CDS	1776057	1777229	.	+	.	locus_tag=E2348C_1707;EcocycName=GJAO-1717;name=malY;product=GJAO-1717-MONOMER
NC_011601	ParsedEcocyc	CDS	1777333	1778334	.	+	.	locus_tag=E2348C_1708;EcocycName=GJAO-1718;name=add;product=GJAO-1718-MONOMER
NC_011601	ParsedEcocyc	CDS	1780365	1780490	.	+	.	locus_tag=E2348C_1711;EcocycName=GJAO-1721;name=blr;product=GJAO-1721-MONOMER
NC_011601	ParsedEcocyc	CDS	1780763	1780978	.	+	.	locus_tag=E2348C_1712;EcocycName=GJAO-1722;name=cnu;product=GJAO-1722-MONOMER
NC_011601	ParsedEcocyc	CDS	1781064	1781504	.	+	.	locus_tag=E2348C_1713;EcocycName=GJAO-1723;name=ydgK;product=GJAO-1723-MONOMER
NC_011601	ParsedEcocyc	CDS	1781581	1782162	.	+	.	locus_tag=E2348C_1714;EcocycName=GJAO-1724;name=rsxA;product=GJAO-1724-MONOMER
NC_011601	ParsedEcocyc	CDS	1782162	1782740	.	+	.	locus_tag=E2348C_1715;EcocycName=GJAO-1725;name=rsxB;product=GJAO-1725-MONOMER
NC_011601	ParsedEcocyc	CDS	1782733	1784958	.	+	.	locus_tag=E2348C_1716;EcocycName=GJAO-1726;name=rsxC;product=GJAO-1726-MONOMER
NC_011601	ParsedEcocyc	CDS	1784959	1786017	.	+	.	locus_tag=E2348C_1717;EcocycName=GJAO-1727;name=rnfD;product=GJAO-1727-MONOMER
NC_011601	ParsedEcocyc	CDS	1786021	1786641	.	+	.	locus_tag=E2348C_1718;EcocycName=GJAO-1728;name=rsxG;product=GJAO-1728-MONOMER
NC_011601	ParsedEcocyc	CDS	1786645	1787340	.	+	.	locus_tag=E2348C_1719;EcocycName=GJAO-1729;name=rsxE;product=GJAO-1729-MONOMER
NC_011601	ParsedEcocyc	CDS	1787340	1787975	.	+	.	locus_tag=E2348C_1720;EcocycName=GJAO-1730;name=nth;product=GJAO-1730-MONOMER
NC_011601	ParsedEcocyc	CDS	1788586	1790088	.	+	.	locus_tag=E2348C_1721;EcocycName=GJAO-1731;name=tppB;product=GJAO-1731-MONOMER
NC_011601	ParsedEcocyc	CDS	1790194	1790799	.	+	.	locus_tag=E2348C_1722;EcocycName=GJAO-1732;name=gst;product=GJAO-1732-MONOMER
NC_011601	ParsedEcocyc	CDS	1795693	1796160	.	+	.	locus_tag=E2348C_1728;EcocycName=GJAO-1738;name=slyB;product=GJAO-1738-MONOMER
NC_011601	ParsedEcocyc	CDS	1796842	1797078	.	+	.	locus_tag=E2348C_1730;EcocycName=GJAO-1740;name=ydhI;product=GJAO-1740-MONOMER
NC_011601	ParsedEcocyc	CDS	1797081	1797938	.	+	.	locus_tag=E2348C_1731;EcocycName=GJAO-1741;name=ydhJ;product=GJAO-1741-MONOMER
NC_011601	ParsedEcocyc	CDS	1797938	1799950	.	+	.	locus_tag=E2348C_1732;EcocycName=GJAO-1742;name=ydhK;product=GJAO-1742-MONOMER
NC_011601	ParsedEcocyc	CDS	1801840	1802439	.	+	.	locus_tag=E2348C_1736;EcocycName=GJAO-1746;name=ydhM;product=GJAO-1746-MONOMER
NC_011601	ParsedEcocyc	CDS	1802476	1803573	.	+	.	locus_tag=E2348C_1737;EcocycName=GJAO-1747;name=nemA;product=GJAO-1747-MONOMER
NC_011601	ParsedEcocyc	CDS	1803654	1804061	.	+	.	locus_tag=E2348C_1738;EcocycName=GJAO-1748;name=gloA;product=GJAO-1748-MONOMER
NC_011601	ParsedEcocyc	CDS	1804164	1804811	.	+	.	locus_tag=E2348C_1739;EcocycName=GJAO-1749;name=rnt;product=GJAO-1749-MONOMER
NC_011601	ParsedEcocyc	CDS	1805865	1806692	.	+	.	locus_tag=E2348C_1741;EcocycName=GJAO-1751;name=ydhO;product=GJAO-1751-MONOMER
NC_011601	ParsedEcocyc	CDS	1806820	1807401	.	+	.	locus_tag=E2348C_1742;EcocycName=GJAO-1752;name=sodB;product=GJAO-1752-MONOMER
NC_011601	ParsedEcocyc	CDS	1809270	1810295	.	+	.	locus_tag=E2348C_1745;EcocycName=GJAO-1755;name=purR;product=GJAO-1755-MONOMER
NC_011601	ParsedEcocyc	CDS	1811337	1812548	.	+	.	locus_tag=E2348C_1747;EcocycName=GJAO-1757;name=ydhC;product=GJAO-1757-MONOMER
NC_011601	ParsedEcocyc	CDS	1812833	1813981	.	+	.	locus_tag=E2348C_1748;EcocycName=GJAO-1758;name=cfa;product=GJAO-1758-MONOMER
NC_011601	ParsedEcocyc	CDS	1814877	1816250	.	+	.	locus_tag=E2348C_1750;EcocycName=GJAO-1760;name=mdtK;product=GJAO-1760-MONOMER
NC_011601	ParsedEcocyc	tRNA	1817855	1817931	.	+	.	locus_tag=E2348C_tRNA31;EcocycName=GJAO-1762;name=valV;product=|GJAO-1762-tRNA|
NC_011601	ParsedEcocyc	tRNA	1817936	1818012	.	+	.	locus_tag=E2348C_tRNA32;EcocycName=GJAO-1763;name=valW;product=|GJAO-1763-tRNA|
NC_011601	ParsedEcocyc	CDS	1818124	1818429	.	+	.	locus_tag=E2348C_1752;EcocycName=GJAO-1764;name=ydhR;product=GJAO-1764-MONOMER
NC_011601	ParsedEcocyc	CDS	1818555	1820159	.	+	.	locus_tag=E2348C_1753;EcocycName=GJAO-1765;name=ydhS;product=GJAO-1765-MONOMER
NC_011601	ParsedEcocyc	CDS	1827123	1828535	.	+	.	locus_tag=E2348C_1761;EcocycName=GJAO-1773;name=pykF;product=GJAO-1773-MONOMER
NC_011601	ParsedEcocyc	CDS	1828846	1829082	.	+	.	locus_tag=E2348C_1762;EcocycName=GJAO-1774;name=lpp;product=GJAO-1774-MONOMER
NC_011601	ParsedEcocyc	CDS	1840499	1841611	.	+	.	locus_tag=E2348C_1773;EcocycName=GJAO-1786;name=ydiK;product=GJAO-1786-MONOMER
NC_011601	ParsedEcocyc	sRNA	1841797	1841902	.	+	.	locus_tag=E2348C_ncR22;EcocycName=GJAO-1787;name=rprA;product=GJAO-1787-RNA
NC_011601	ParsedEcocyc	CDS	1842040	1842396	.	+	.	locus_tag=E2348C_1774;EcocycName=GJAO-1788;name=ydiL;product=GJAO-1788-MONOMER
NC_011601	ParsedEcocyc	CDS	1842496	1843710	.	+	.	locus_tag=E2348C_1775;EcocycName=GJAO-1789;name=ydiM;product=GJAO-1789-MONOMER
NC_011601	ParsedEcocyc	CDS	1843937	1845202	.	+	.	locus_tag=E2348C_1776;EcocycName=GJAO-1790;name=ydiN;product=GJAO-1790-MONOMER
NC_011601	ParsedEcocyc	CDS	1845214	1846080	.	+	.	locus_tag=E2348C_1777;EcocycName=GJAO-1791;name=ydiB;product=GJAO-1791-MONOMER
NC_011601	ParsedEcocyc	CDS	1846111	1846869	.	+	.	locus_tag=E2348C_1778;EcocycName=GJAO-1792;name=aroD;product=GJAO-1792-MONOMER
NC_011601	ParsedEcocyc	CDS	1847014	1848609	.	+	.	locus_tag=E2348C_1779;EcocycName=GJAO-1793;name=ydiF;product=GJAO-1793-MONOMER
NC_011601	ParsedEcocyc	CDS	1848623	1849774	.	+	.	locus_tag=E2348C_1780;EcocycName=GJAO-1794;name=ydiO;product=GJAO-1794-MONOMER
NC_011601	ParsedEcocyc	CDS	1851044	1851808	.	+	.	locus_tag=E2348C_1782;EcocycName=GJAO-1796;name=ydiQ;product=GJAO-1796-MONOMER
NC_011601	ParsedEcocyc	CDS	1851828	1852766	.	+	.	locus_tag=E2348C_1783;EcocycName=GJAO-1797;name=ydiR;product=GJAO-1797-MONOMER
NC_011601	ParsedEcocyc	CDS	1852821	1854110	.	+	.	locus_tag=E2348C_1784;EcocycName=GJAO-1798;name=ydiS;product=GJAO-1798-MONOMER
NC_011601	ParsedEcocyc	CDS	1854107	1854400	.	+	.	locus_tag=E2348C_1785;EcocycName=GJAO-1799;name=ydiT;product=GJAO-1799-MONOMER
NC_011601	ParsedEcocyc	CDS	1854457	1856103	.	+	.	locus_tag=E2348C_1786;EcocycName=GJAO-1800;name=fadK;product=GJAO-1800-MONOMER
NC_011601	ParsedEcocyc	CDS	1858871	1859704	.	+	.	locus_tag=E2348C_1788;EcocycName=GJAO-1802;name=ydiA;product=GJAO-1802-MONOMER
NC_011601	ParsedEcocyc	CDS	1859861	1860907	.	+	.	locus_tag=E2348C_1789;EcocycName=GJAO-1803;name=aroH;product=GJAO-1803-MONOMER
NC_011601	ParsedEcocyc	CDS	1861039	1861230	.	+	.	locus_tag=E2348C_1790;EcocycName=GJAO-1804;name=ydiE;product=GJAO-1804-MONOMER
NC_011601	ParsedEcocyc	CDS	1868602	1868880	.	+	.	locus_tag=E2348C_1799;EcocycName=GJAO-1813;name=GJAO-1813;product=GJAO-1813-MONOMER
NC_011601	ParsedEcocyc	CDS	1868895	1869233	.	+	.	locus_tag=E2348C_1800;EcocycName=GJAO-1814;name=GJAO-1814;product=GJAO-1814-MONOMER
NC_011601	ParsedEcocyc	CDS	1869244	1869531	.	+	.	locus_tag=E2348C_1801;EcocycName=GJAO-1815;name=GJAO-1815;product=GJAO-1815-MONOMER
NC_011601	ParsedEcocyc	CDS	1869543	1869785	.	+	.	locus_tag=E2348C_1802;EcocycName=GJAO-1816;name=GJAO-1816;product=GJAO-1816-MONOMER
NC_011601	ParsedEcocyc	CDS	1869982	1870185	.	+	.	locus_tag=E2348C_1803;EcocycName=GJAO-1817;name=GJAO-1817;product=GJAO-1817-MONOMER
NC_011601	ParsedEcocyc	CDS	1870182	1870427	.	+	.	locus_tag=E2348C_1804;EcocycName=GJAO-1818;name=GJAO-1818;product=GJAO-1818-MONOMER
NC_011601	ParsedEcocyc	CDS	1870569	1870934	.	+	.	locus_tag=E2348C_1805;EcocycName=GJAO-1819;name=GJAO-1819;product=GJAO-1819-MONOMER
NC_011601	ParsedEcocyc	CDS	1871079	1873763	.	+	.	locus_tag=E2348C_1806;EcocycName=GJAO-1820;name=GJAO-1820;product=GJAO-1820-MONOMER
NC_011601	ParsedEcocyc	CDS	1873840	1874799	.	+	.	locus_tag=E2348C_1807;EcocycName=GJAO-1821;name=GJAO-1821;product=GJAO-1821-MONOMER
NC_011601	ParsedEcocyc	CDS	1874804	1875115	.	+	.	locus_tag=E2348C_1808;EcocycName=GJAO-1822;name=GJAO-1822;product=GJAO-1822-MONOMER
NC_011601	ParsedEcocyc	CDS	1875494	1876576	.	+	.	locus_tag=E2348C_1809;EcocycName=GJAO-1823;name=GJAO-1823;product=GJAO-1823-MONOMER
NC_011601	ParsedEcocyc	CDS	1876573	1878777	.	+	.	locus_tag=E2348C_1810;EcocycName=GJAO-1824;name=GJAO-1824;product=GJAO-1824-MONOMER
NC_011601	ParsedEcocyc	CDS	1882234	1883070	.	+	.	locus_tag=E2348C_1813;EcocycName=GJAO-1827;name=GJAO-1827;product=GJAO-1827-MONOMER
NC_011601	ParsedEcocyc	CDS	1883094	1884146	.	+	.	locus_tag=E2348C_1814;EcocycName=GJAO-1828;name=GJAO-1828;product=GJAO-1828-MONOMER
NC_011601	ParsedEcocyc	CDS	1884192	1884992	.	+	.	locus_tag=E2348C_1815;EcocycName=GJAO-1829;name=GJAO-1829;product=GJAO-1829-MONOMER
NC_011601	ParsedEcocyc	CDS	1885094	1885588	.	+	.	locus_tag=E2348C_1816;EcocycName=GJAO-1830;name=GJAO-1830;product=GJAO-1830-MONOMER
NC_011601	ParsedEcocyc	CDS	1885588	1885788	.	+	.	locus_tag=E2348C_1817;EcocycName=GJAO-1831;name=GJAO-1831;product=GJAO-1831-MONOMER
NC_011601	ParsedEcocyc	CDS	1885791	1886114	.	+	.	locus_tag=E2348C_1818;EcocycName=GJAO-1832;name=GJAO-1832;product=GJAO-1832-MONOMER
NC_011601	ParsedEcocyc	CDS	1886111	1886503	.	+	.	locus_tag=E2348C_1819;EcocycName=GJAO-1833;name=GJAO-1833;product=GJAO-1833-MONOMER
NC_011601	ParsedEcocyc	CDS	1886500	1886907	.	+	.	locus_tag=E2348C_1820;EcocycName=GJAO-1834;name=GJAO-1834;product=GJAO-1834-MONOMER
NC_011601	ParsedEcocyc	CDS	1887045	1887512	.	+	.	locus_tag=E2348C_1821;EcocycName=GJAO-1835;name=GJAO-1835;product=GJAO-1835-MONOMER
NC_011601	ParsedEcocyc	CDS	1887496	1888140	.	+	.	locus_tag=E2348C_1822;EcocycName=GJAO-1836;name=GJAO-1836;product=GJAO-1836-MONOMER
NC_011601	ParsedEcocyc	CDS	1888152	1888718	.	+	.	locus_tag=E2348C_1823;EcocycName=GJAO-1837;name=GJAO-1837;product=GJAO-1837-MONOMER
NC_011601	ParsedEcocyc	CDS	1888715	1889065	.	+	.	locus_tag=E2348C_1824;EcocycName=GJAO-1838;name=GJAO-1838;product=GJAO-1838-MONOMER
NC_011601	ParsedEcocyc	CDS	1889069	1889965	.	+	.	locus_tag=E2348C_1825;EcocycName=GJAO-1839;name=GJAO-1839;product=GJAO-1839-MONOMER
NC_011601	ParsedEcocyc	CDS	1889958	1890566	.	+	.	locus_tag=E2348C_1826;EcocycName=GJAO-1840;name=GJAO-1840;product=GJAO-1840-MONOMER
NC_011601	ParsedEcocyc	CDS	1890563	1892128	.	+	.	locus_tag=E2348C_1827;EcocycName=GJAO-1841;name=GJAO-1841;product=GJAO-1841-MONOMER
NC_011601	ParsedEcocyc	CDS	1892139	1892615	.	+	.	locus_tag=E2348C_1828;EcocycName=GJAO-1842;name=GJAO-1842;product=GJAO-1842-MONOMER
NC_011601	ParsedEcocyc	CDS	1893763	1894362	.	+	.	locus_tag=E2348C_1831;EcocycName=GJAO-1845;name=GJAO-1845;product=GJAO-1845-MONOMER
NC_011601	ParsedEcocyc	CDS	1900132	1901232	.	+	.	locus_tag=E2348C_1838;EcocycName=GJAO-1852;name=GJAO-1852;product=GJAO-1852-MONOMER
NC_011601	ParsedEcocyc	CDS	1901427	1902092	.	+	.	locus_tag=E2348C_1839;EcocycName=GJAO-1853;name=GJAO-1853;product=GJAO-1853-MONOMER
NC_011601	ParsedEcocyc	CDS	1902242	1902502	.	+	.	locus_tag=E2348C_1840;EcocycName=GJAO-1854;name=GJAO-1854;product=GJAO-1854-MONOMER
NC_011601	ParsedEcocyc	CDS	1912165	1912272	.	+	.	locus_tag=E2348C_1850;EcocycName=GJAO-1862;name=yniD;product=GJAO-1862-MONOMER
NC_011601	ParsedEcocyc	CDS	1913370	1914299	.	+	.	locus_tag=E2348C_1852;EcocycName=GJAO-1864;name=pfkB;product=GJAO-1864-MONOMER
NC_011601	ParsedEcocyc	CDS	1914400	1914690	.	+	.	locus_tag=E2348C_1853;EcocycName=GJAO-1865;name=ydiZ;product=GJAO-1865-MONOMER
NC_011601	ParsedEcocyc	CDS	1914796	1915656	.	+	.	locus_tag=E2348C_1854;EcocycName=GJAO-1866;name=yniA;product=GJAO-1866-MONOMER
NC_011601	ParsedEcocyc	CDS	1916380	1917048	.	+	.	locus_tag=E2348C_1856;EcocycName=GJAO-1868;name=yniC;product=GJAO-1868-MONOMER
NC_011601	ParsedEcocyc	CDS	1917211	1917801	.	+	.	locus_tag=E2348C_1857;EcocycName=GJAO-1869;name=ydjM;product=GJAO-1869-MONOMER
NC_011601	ParsedEcocyc	CDS	1917934	1919325	.	+	.	locus_tag=E2348C_1858;EcocycName=GJAO-1870;name=ydjN;product=GJAO-1870-MONOMER
NC_011601	ParsedEcocyc	CDS	1919818	1922079	.	+	.	locus_tag=E2348C_1860;EcocycName=GJAO-1872;name=katE;product=GJAO-1872-MONOMER
NC_011601	ParsedEcocyc	CDS	1928206	1929033	.	+	.	locus_tag=E2348C_1868;EcocycName=GJAO-1880;name=nadE;product=GJAO-1880-MONOMER
NC_011601	ParsedEcocyc	CDS	1929263	1930150	.	+	.	locus_tag=E2348C_1869;EcocycName=GJAO-1881;name=cho;product=GJAO-1881-MONOMER
NC_011601	ParsedEcocyc	CDS	1938176	1938982	.	+	.	locus_tag=E2348C_1877;EcocycName=GJAO-1889;name=xthA;product=GJAO-1889-MONOMER
NC_011601	ParsedEcocyc	CDS	1939149	1939859	.	+	.	locus_tag=E2348C_1878;EcocycName=GJAO-1890;name=ydjX;product=GJAO-1890-MONOMER
NC_011601	ParsedEcocyc	CDS	1939864	1940541	.	+	.	locus_tag=E2348C_1879;EcocycName=GJAO-1891;name=ydjY;product=GJAO-1891-MONOMER
NC_011601	ParsedEcocyc	CDS	1940558	1941262	.	+	.	locus_tag=E2348C_1880;EcocycName=GJAO-1892;name=ydjZ;product=GJAO-1892-MONOMER
NC_011601	ParsedEcocyc	CDS	1941262	1941810	.	+	.	locus_tag=E2348C_1881;EcocycName=GJAO-1893;name=ynjA;product=GJAO-1893-MONOMER
NC_011601	ParsedEcocyc	CDS	1941820	1942986	.	+	.	locus_tag=E2348C_1882;EcocycName=GJAO-1894;name=ynjB;product=GJAO-1894-MONOMER
NC_011601	ParsedEcocyc	CDS	1942959	1944494	.	+	.	locus_tag=E2348C_1883;EcocycName=GJAO-1895;name=ynjC;product=GJAO-1895-MONOMER
NC_011601	ParsedEcocyc	CDS	1944494	1945147	.	+	.	locus_tag=E2348C_1884;EcocycName=GJAO-1896;name=ynjD;product=GJAO-1896-MONOMER
NC_011601	ParsedEcocyc	CDS	1945214	1946521	.	+	.	locus_tag=E2348C_1885;EcocycName=GJAO-1897;name=ynjE;product=GJAO-1897-MONOMER
NC_011601	ParsedEcocyc	CDS	1947237	1947644	.	+	.	locus_tag=E2348C_1887;EcocycName=GJAO-1899;name=nudG;product=GJAO-1899-MONOMER
NC_011601	ParsedEcocyc	CDS	1948118	1949461	.	+	.	locus_tag=E2348C_1889;EcocycName=GJAO-1901;name=gdhA;product=GJAO-1901-MONOMER
NC_011601	ParsedEcocyc	CDS	1953370	1955226	.	+	.	locus_tag=E2348C_1893;EcocycName=GJAO-1905;name=sppA;product=GJAO-1905-MONOMER
NC_011601	ParsedEcocyc	CDS	1955391	1956407	.	+	.	locus_tag=E2348C_1894;EcocycName=GJAO-1906;name=ansA;product=GJAO-1906-MONOMER
NC_011601	ParsedEcocyc	CDS	1956418	1957059	.	+	.	locus_tag=E2348C_1895;EcocycName=GJAO-1907;name=pncA;product=GJAO-1907-MONOMER
NC_011601	ParsedEcocyc	CDS	1967303	1968298	.	+	.	locus_tag=E2348C_1906;EcocycName=GJAO-1918;name=gapA;product=GJAO-1918-MONOMER
NC_011601	ParsedEcocyc	CDS	1968382	1969266	.	+	.	locus_tag=E2348C_1907;EcocycName=GJAO-1919;name=yeaD;product=GJAO-1919-MONOMER
NC_011601	ParsedEcocyc	CDS	1971443	1973377	.	+	.	locus_tag=E2348C_1910;EcocycName=GJAO-1922;name=yeaG;product=GJAO-1922-MONOMER
NC_011601	ParsedEcocyc	CDS	1973490	1974773	.	+	.	locus_tag=E2348C_1911;EcocycName=GJAO-1923;name=yeaH;product=GJAO-1923-MONOMER
NC_011601	ParsedEcocyc	CDS	1975052	1976395	.	+	.	locus_tag=E2348C_1912;EcocycName=GJAO-1924;name=yeaI;product=GJAO-1924-MONOMER
NC_011601	ParsedEcocyc	CDS	1976576	1978066	.	+	.	locus_tag=E2348C_1913;EcocycName=GJAO-1925;name=yeaJ;product=GJAO-1925-MONOMER
NC_011601	ParsedEcocyc	CDS	1978109	1978612	.	+	.	locus_tag=E2348C_1914;EcocycName=GJAO-1926;name=yeaK;product=GJAO-1926-MONOMER
NC_011601	ParsedEcocyc	CDS	1978887	1979333	.	+	.	locus_tag=E2348C_1916;EcocycName=GJAO-1928;name=yeaL;product=GJAO-1928-MONOMER
NC_011601	ParsedEcocyc	CDS	1980208	1981389	.	+	.	locus_tag=E2348C_1918;EcocycName=GJAO-1930;name=yeaN;product=GJAO-1930-MONOMER
NC_011601	ParsedEcocyc	CDS	1981444	1981791	.	+	.	locus_tag=E2348C_1919;EcocycName=GJAO-1931;name=yeaO;product=GJAO-1931-MONOMER
NC_011601	ParsedEcocyc	CDS	1982250	1983275	.	+	.	locus_tag=E2348C_1921;EcocycName=GJAO-1933;name=yeaP;product=GJAO-1933-MONOMER
NC_011601	ParsedEcocyc	CDS	1992337	1992684	.	+	.	locus_tag=E2348C_1932;EcocycName=GJAO-1945;name=yoaB;product=GJAO-1945-MONOMER
NC_011601	ParsedEcocyc	CDS	1993106	1993405	.	+	.	locus_tag=E2348C_1933;EcocycName=GJAO-1946;name=yoaC;product=GJAO-1946-MONOMER
NC_011601	ParsedEcocyc	CDS	1993778	1995139	.	+	.	locus_tag=E2348C_1935;EcocycName=GJAO-1948;name=pabB;product=GJAO-1948-MONOMER
NC_011601	ParsedEcocyc	CDS	1995143	1995721	.	+	.	locus_tag=E2348C_1936;EcocycName=GJAO-1949;name=nudL;product=GJAO-1949-MONOMER
NC_011601	ParsedEcocyc	CDS	1995905	1997269	.	+	.	locus_tag=E2348C_1937;EcocycName=GJAO-1950;name=sdaA;product=GJAO-1950-MONOMER
NC_011601	ParsedEcocyc	CDS	1997400	1998998	.	+	.	locus_tag=E2348C_1938;EcocycName=GJAO-1951;name=yoaD;product=GJAO-1951-MONOMER
NC_011601	ParsedEcocyc	CDS	2001021	2001992	.	+	.	locus_tag=E2348C_1941;EcocycName=GJAO-1954;name=manX;product=GJAO-1954-MONOMER
NC_011601	ParsedEcocyc	CDS	2002055	2002855	.	+	.	locus_tag=E2348C_1942;EcocycName=GJAO-1955;name=manY;product=GJAO-1955-MONOMER
NC_011601	ParsedEcocyc	CDS	2002859	2003719	.	+	.	locus_tag=E2348C_1943;EcocycName=GJAO-1956;name=manZ;product=GJAO-1956-MONOMER
NC_011601	ParsedEcocyc	CDS	2003774	2004232	.	+	.	locus_tag=E2348C_1944;EcocycName=GJAO-1957;name=yobD;product=GJAO-1957-MONOMER
NC_011601	ParsedEcocyc	ncRNA	2004430	2004552	.	+	.	locus_tag=E2348C_ncR24;EcocycName=GJAO-1958;name=GJAO-1958;product=GJAO-1958-RNA
NC_011601	ParsedEcocyc	CDS	2004661	2005227	.	+	.	locus_tag=E2348C_1945;EcocycName=GJAO-1959;name=yebN;product=GJAO-1959-MONOMER
NC_011601	ParsedEcocyc	CDS	2007899	2008138	.	+	.	locus_tag=E2348C_1951;EcocycName=GJAO-1965;name=yobH;product=GJAO-1965-MONOMER
NC_011601	ParsedEcocyc	CDS	2009250	2010623	.	+	.	locus_tag=E2348C_1953;EcocycName=GJAO-1967;name=yebQ;product=GJAO-1967-MONOMER
NC_011601	ParsedEcocyc	CDS	2015232	2016515	.	+	.	locus_tag=E2348C_1958;EcocycName=GJAO-1972;name=yebS;product=GJAO-1972-MONOMER
NC_011601	ParsedEcocyc	CDS	2016484	2019117	.	+	.	locus_tag=E2348C_1959;EcocycName=GJAO-1973;name=yebT;product=GJAO-1973-MONOMER
NC_011601	ParsedEcocyc	CDS	2019197	2020636	.	+	.	locus_tag=E2348C_1960;EcocycName=GJAO-1974;name=yebU;product=GJAO-1974-MONOMER
NC_011601	ParsedEcocyc	CDS	2020754	2020990	.	+	.	locus_tag=E2348C_1961;EcocycName=GJAO-1975;name=yebV;product=GJAO-1975-MONOMER
NC_011601	ParsedEcocyc	CDS	2021011	2021286	.	+	.	locus_tag=E2348C_1962;EcocycName=GJAO-1976;name=yebW;product=GJAO-1976-MONOMER
NC_011601	ParsedEcocyc	sRNA	2022040	2022288	.	+	.	locus_tag=E2348C_ncR25;EcocycName=GJAO-1978;name=ryeA;product=GJAO-1978-RNA
NC_011601	ParsedEcocyc	CDS	2024081	2024311	.	+	.	locus_tag=E2348C_1967;EcocycName=GJAO-1983;name=holE;product=GJAO-1983-MONOMER
NC_011601	ParsedEcocyc	CDS	2024413	2025069	.	+	.	locus_tag=E2348C_1968;EcocycName=GJAO-1984;name=yobB;product=GJAO-1984-MONOMER
NC_011601	ParsedEcocyc	CDS	2025093	2025755	.	+	.	locus_tag=E2348C_1969;EcocycName=GJAO-1985;name=exoX;product=GJAO-1985-MONOMER
NC_011601	ParsedEcocyc	CDS	2029852	2031030	.	+	.	locus_tag=E2348C_1974;EcocycName=GJAO-1990;name=purT;product=GJAO-1990-MONOMER
NC_011601	ParsedEcocyc	CDS	2035623	2036492	.	+	.	locus_tag=E2348C_1978;EcocycName=GJAO-1994;name=yebK;product=GJAO-1994-MONOMER
NC_011601	ParsedEcocyc	CDS	2036620	2038062	.	+	.	locus_tag=E2348C_1979;EcocycName=GJAO-1995;name=pykA;product=GJAO-1995-MONOMER
NC_011601	ParsedEcocyc	CDS	2041633	2042388	.	+	.	locus_tag=E2348C_1983;EcocycName=GJAO-1999;name=znuC;product=GJAO-1999-MONOMER
NC_011601	ParsedEcocyc	CDS	2042385	2043170	.	+	.	locus_tag=E2348C_1984;EcocycName=GJAO-2000;name=znuB;product=GJAO-2000-MONOMER
NC_011601	ParsedEcocyc	CDS	2045223	2045825	.	+	.	locus_tag=E2348C_1987;EcocycName=GJAO-2003;name=yebB;product=GJAO-2003-MONOMER
NC_011601	ParsedEcocyc	CDS	2049679	2050245	.	+	.	locus_tag=E2348C_1992;EcocycName=GJAO-2008;name=yecD;product=GJAO-2008-MONOMER
NC_011601	ParsedEcocyc	CDS	2050242	2051060	.	+	.	locus_tag=E2348C_1993;EcocycName=GJAO-2009;name=yecE;product=GJAO-2009-MONOMER
NC_011601	ParsedEcocyc	CDS	2051113	2051508	.	+	.	locus_tag=E2348C_1994;EcocycName=GJAO-2010;name=yecN;product=GJAO-2010-MONOMER
NC_011601	ParsedEcocyc	CDS	2051549	2052292	.	+	.	locus_tag=E2348C_1995;EcocycName=GJAO-2011;name=cmoA;product=GJAO-2011-MONOMER
NC_011601	ParsedEcocyc	CDS	2052289	2053260	.	+	.	locus_tag=E2348C_1996;EcocycName=GJAO-2012;name=cmoB;product=GJAO-2012-MONOMER
NC_011601	ParsedEcocyc	CDS	2058909	2060642	.	+	.	locus_tag=E2348C_2001;EcocycName=GJAO-2017;name=argS;product=GJAO-2017-MONOMER
NC_011601	ParsedEcocyc	ncRNA	2069466	2069543	.	+	.	locus_tag=E2348C_ncR27;EcocycName=GJAO-2026;name=GJAO-2026;product=GJAO-2026-RNA
NC_011601	ParsedEcocyc	CDS	2075704	2076132	.	+	.	locus_tag=E2348C_2016;EcocycName=GJAO-2033;name=uspC;product=GJAO-2033-MONOMER
NC_011601	ParsedEcocyc	CDS	2084435	2084938	.	+	.	locus_tag=E2348C_2023;EcocycName=GJAO-2040;name=ftnB;product=GJAO-2040-MONOMER
NC_011601	ParsedEcocyc	CDS	2085732	2086055	.	+	.	locus_tag=E2348C_2025;EcocycName=GJAO-2043;name=yecR;product=GJAO-2043-MONOMER
NC_011601	ParsedEcocyc	CDS	2086227	2086724	.	+	.	locus_tag=E2348C_2026;EcocycName=GJAO-2044;name=ftnA;product=GJAO-2044-MONOMER
NC_011601	ParsedEcocyc	CDS	2087192	2088403	.	+	.	locus_tag=E2348C_2028;EcocycName=GJAO-2046;name=tyrP;product=GJAO-2046-MONOMER
NC_011601	ParsedEcocyc	CDS	2093328	2093552	.	+	.	locus_tag=E2348C_2033;EcocycName=GJAO-2054;name=yecF;product=GJAO-2054-MONOMER
NC_011601	ParsedEcocyc	sRNA	2094491	2094567	.	+	.	locus_tag=E2348CN_0034;EcocycName=GJAO-6034;name=sdsN
NC_011601	ParsedEcocyc	CDS	2101532	2102938	.	+	.	locus_tag=E2348C_2042;EcocycName=GJAO-2063;name=fliD;product=GJAO-2063-MONOMER
NC_011601	ParsedEcocyc	CDS	2102963	2103373	.	+	.	locus_tag=E2348C_2043;EcocycName=GJAO-2064;name=fliS;product=GJAO-2064-MONOMER
NC_011601	ParsedEcocyc	CDS	2103373	2103738	.	+	.	locus_tag=E2348C_2044;EcocycName=GJAO-2065;name=fliT;product=GJAO-2065-MONOMER
NC_011601	ParsedEcocyc	CDS	2103816	2105303	.	+	.	locus_tag=E2348C_2045;EcocycName=GJAO-2066;name=amyA;product=GJAO-2066-MONOMER
NC_011601	ParsedEcocyc	CDS	2105936	2107141	.	+	.	locus_tag=E2348C_2047;EcocycName=GJAO-2068;name=yedE;product=GJAO-2068-MONOMER
NC_011601	ParsedEcocyc	CDS	2107138	2107371	.	+	.	locus_tag=E2348C_2048;EcocycName=GJAO-2069;name=yedF;product=GJAO-2069-MONOMER
NC_011601	ParsedEcocyc	CDS	2107480	2108148	.	+	.	locus_tag=E2348C_2049;EcocycName=GJAO-2070;name=yedK;product=GJAO-2070-MONOMER
NC_011601	ParsedEcocyc	CDS	2108259	2108738	.	+	.	locus_tag=E2348C_2050;EcocycName=GJAO-2071;name=yedL;product=GJAO-2071-MONOMER
NC_011601	ParsedEcocyc	CDS	2109672	2111330	.	+	.	locus_tag=E2348C_2052;EcocycName=GJAO-2073;name=fliF;product=GJAO-2073-MONOMER
NC_011601	ParsedEcocyc	CDS	2111323	2112318	.	+	.	locus_tag=E2348C_2053;EcocycName=GJAO-2074;name=fliG;product=GJAO-2074-MONOMER
NC_011601	ParsedEcocyc	CDS	2112311	2112997	.	+	.	locus_tag=E2348C_2054;EcocycName=GJAO-2075;name=fliH;product=GJAO-2075-MONOMER
NC_011601	ParsedEcocyc	CDS	2112997	2114370	.	+	.	locus_tag=E2348C_2055;EcocycName=GJAO-2076;name=fliI;product=GJAO-2076-MONOMER
NC_011601	ParsedEcocyc	CDS	2114389	2114832	.	+	.	locus_tag=E2348C_2056;EcocycName=GJAO-2077;name=fliJ;product=GJAO-2077-MONOMER
NC_011601	ParsedEcocyc	CDS	2114829	2115956	.	+	.	locus_tag=E2348C_2057;EcocycName=GJAO-2078;name=fliK;product=GJAO-2078-MONOMER
NC_011601	ParsedEcocyc	CDS	2116061	2116525	.	+	.	locus_tag=E2348C_2058;EcocycName=GJAO-2079;name=fliL;product=GJAO-2079-MONOMER
NC_011601	ParsedEcocyc	CDS	2116530	2117534	.	+	.	locus_tag=E2348C_2059;EcocycName=GJAO-2080;name=fliM;product=GJAO-2080-MONOMER
NC_011601	ParsedEcocyc	CDS	2117531	2117944	.	+	.	locus_tag=E2348C_2060;EcocycName=GJAO-2081;name=fliN;product=GJAO-2081-MONOMER
NC_011601	ParsedEcocyc	CDS	2117947	2118312	.	+	.	locus_tag=E2348C_2061;EcocycName=GJAO-2082;name=fliO;product=GJAO-2082-MONOMER
NC_011601	ParsedEcocyc	CDS	2118312	2119049	.	+	.	locus_tag=E2348C_2062;EcocycName=GJAO-2083;name=fliP;product=GJAO-2083-MONOMER
NC_011601	ParsedEcocyc	CDS	2119059	2119328	.	+	.	locus_tag=E2348C_2063;EcocycName=GJAO-2084;name=fliQ;product=GJAO-2084-MONOMER
NC_011601	ParsedEcocyc	CDS	2119337	2120122	.	+	.	locus_tag=E2348C_2064;EcocycName=GJAO-2085;name=fliR;product=GJAO-2085-MONOMER
NC_011601	ParsedEcocyc	CDS	2120412	2121035	.	+	.	locus_tag=E2348C_2065;EcocycName=GJAO-2086;name=rcsA;product=GJAO-2086-MONOMER
NC_011601	ParsedEcocyc	CDS	2121430	2121657	.	+	.	locus_tag=E2348C_2067;EcocycName=GJAO-2088;name=yodD;product=GJAO-2088-MONOMER
NC_011601	ParsedEcocyc	CDS	2121955	2122770	.	+	.	locus_tag=E2348C_2068;EcocycName=GJAO-2090;name=yedP;product=GJAO-2090-MONOMER
NC_011601	ParsedEcocyc	CDS	2125982	2126902	.	+	.	locus_tag=E2348C_2072;EcocycName=GJAO-2094;name=yedA;product=GJAO-2094-MONOMER
NC_011601	ParsedEcocyc	sRNA	2130092	2130183	.	+	.	locus_tag=E2348C_ncR30;EcocycName=GJAO-2099;name=rseX;product=GJAO-2099-RNA
NC_011601	ParsedEcocyc	CDS	2130493	2131551	.	+	.	locus_tag=E2348C_2077;EcocycName=GJAO-2100;name=ysdS;product=GJAO-2100-MONOMER
NC_011601	ParsedEcocyc	CDS	2132145	2132996	.	+	.	locus_tag=E2348C_2078;EcocycName=GJAO-2101;name=hchA;product=GJAO-2101-MONOMER
NC_011601	ParsedEcocyc	CDS	2135266	2135679	.	+	.	locus_tag=E2348C_2081;EcocycName=GJAO-2104;name=yedX;product=GJAO-2104-MONOMER
NC_011601	ParsedEcocyc	CDS	2135788	2136792	.	+	.	locus_tag=E2348C_2082;EcocycName=GJAO-2105;name=yedY;product=GJAO-2105-MONOMER
NC_011601	ParsedEcocyc	CDS	2136793	2137428	.	+	.	locus_tag=E2348C_2083;EcocycName=GJAO-2106;name=yedZ;product=GJAO-2106-MONOMER
NC_011601	ParsedEcocyc	CDS	2137685	2138335	.	+	.	locus_tag=E2348C_2084;EcocycName=GJAO-2107;name=yodA;product=GJAO-2107-MONOMER
NC_011601	ParsedEcocyc	CDS	2139188	2139985	.	+	.	locus_tag=E2348C_2085;EcocycName=GJAO-2109;name=mtfA;product=GJAO-2109-MONOMER
NC_011601	ParsedEcocyc	tRNA	2140086	2140161	.	+	.	locus_tag=E2348C_tRNA37;EcocycName=GJAO-2110;name=asnT;product=|GJAO-2110-tRNA|
NC_011601	ParsedEcocyc	CDS	2142888	2144204	.	+	.	locus_tag=E2348C_2088;EcocycName=GJAO-2113;name=shiA;product=GJAO-2113-MONOMER
NC_011601	ParsedEcocyc	CDS	2144306	2145760	.	+	.	locus_tag=E2348C_2089;EcocycName=GJAO-2114;name=amn;product=GJAO-2114-MONOMER
NC_011601	ParsedEcocyc	CDS	2146103	2146819	.	+	.	locus_tag=E2348C_2090;EcocycName=GJAO-2115;name=yeeN;product=GJAO-2115-MONOMER
NC_011601	ParsedEcocyc	CDS	2147650	2148525	.	+	.	locus_tag=E2348C_2091;EcocycName=GJAO-2116;name=GJAO-2116;product=GJAO-2116-MONOMER
NC_011601	ParsedEcocyc	CDS	2148976	2149266	.	+	.	locus_tag=E2348C_2093;EcocycName=GJAO-2117;name=GJAO-2117;product=GJAO-2117-MONOMER
NC_011601	ParsedEcocyc	CDS	2149311	2149607	.	+	.	locus_tag=E2348C_2094;EcocycName=GJAO-2118;name=GJAO-2118;product=GJAO-2118-MONOMER
NC_011601	ParsedEcocyc	CDS	2149681	2149923	.	+	.	locus_tag=E2348C_2095;EcocycName=GJAO-2119;name=GJAO-2119;product=GJAO-2119-MONOMER
NC_011601	ParsedEcocyc	CDS	2149973	2150215	.	+	.	locus_tag=E2348C_2096;EcocycName=GJAO-2120;name=GJAO-2120;product=GJAO-2120-MONOMER
NC_011601	ParsedEcocyc	CDS	2153875	2154261	.	+	.	locus_tag=E2348C_2100;EcocycName=GJAO-2124;name=GJAO-2124;product=GJAO-2124-MONOMER
NC_011601	ParsedEcocyc	CDS	2154506	2155528	.	+	.	locus_tag=E2348C_2101;EcocycName=GJAO-2125;name=GJAO-2125;product=GJAO-2125-MONOMER
NC_011601	ParsedEcocyc	CDS	2156904	2157458	.	+	.	locus_tag=E2348C_2104;EcocycName=GJAO-2128;name=GJAO-2128;product=GJAO-2128-MONOMER
NC_011601	ParsedEcocyc	CDS	2162248	2162553	.	+	.	locus_tag=E2348C_2108;EcocycName=GJAO-2131;name=GJAO-2131;product=GJAO-2131-MONOMER
NC_011601	ParsedEcocyc	CDS	2162951	2163508	.	+	.	locus_tag=E2348C_2109;EcocycName=GJAO-2132;name=GJAO-2132;product=GJAO-2132-MONOMER
NC_011601	ParsedEcocyc	CDS	2163561	2165024	.	+	.	locus_tag=E2348C_2110;EcocycName=GJAO-2133;name=GJAO-2133;product=GJAO-2133-MONOMER
NC_011601	ParsedEcocyc	CDS	2167611	2167862	.	+	.	locus_tag=E2348C_2114;EcocycName=GJAO-2137;name=GJAO-2137;product=GJAO-2137-MONOMER
NC_011601	ParsedEcocyc	CDS	2169716	2170831	.	+	.	locus_tag=E2348C_2117;EcocycName=GJAO-2139;name=GJAO-2139;product=GJAO-2139-MONOMER
NC_011601	ParsedEcocyc	CDS	2170831	2171547	.	+	.	locus_tag=E2348C_2118;EcocycName=GJAO-2140;name=GJAO-2140;product=GJAO-2140-MONOMER
NC_011601	ParsedEcocyc	tRNA	2174886	2174961	.	+	.	locus_tag=E2348C_tRNA39;EcocycName=GJAO-2144;name=asnU;product=|GJAO-2144-tRNA|
NC_011601	ParsedEcocyc	tRNA	2177295	2177370	.	+	.	locus_tag=E2348C_tRNA40;EcocycName=GJAO-2147;name=asnV;product=|GJAO-2147-tRNA|
NC_011601	ParsedEcocyc	CDS	2184296	2184580	.	+	.	locus_tag=E2348C_2130;EcocycName=GJAO-2156;name=pduA;product=GJAO-2156-MONOMER
NC_011601	ParsedEcocyc	CDS	2184577	2185389	.	+	.	locus_tag=E2348C_2131;EcocycName=GJAO-2157;name=pduB;product=GJAO-2157-MONOMER
NC_011601	ParsedEcocyc	CDS	2185408	2187009	.	+	.	locus_tag=E2348C_2132;EcocycName=GJAO-2158;name=pduC;product=GJAO-2158-MONOMER
NC_011601	ParsedEcocyc	CDS	2187082	2187750	.	+	.	locus_tag=E2348C_2133;EcocycName=GJAO-2159;name=pduD;product=GJAO-2159-MONOMER
NC_011601	ParsedEcocyc	CDS	2187765	2188283	.	+	.	locus_tag=E2348C_2134;EcocycName=GJAO-2160;name=pduE;product=GJAO-2160-MONOMER
NC_011601	ParsedEcocyc	CDS	2188293	2190125	.	+	.	locus_tag=E2348C_2135;EcocycName=GJAO-2161;name=pduG;product=GJAO-2161-MONOMER
NC_011601	ParsedEcocyc	CDS	2190115	2190465	.	+	.	locus_tag=E2348C_2136;EcocycName=GJAO-2162;name=pduH;product=GJAO-2162-MONOMER
NC_011601	ParsedEcocyc	CDS	2190485	2190760	.	+	.	locus_tag=E2348C_2137;EcocycName=GJAO-2163;name=pduJ;product=GJAO-2163-MONOMER
NC_011601	ParsedEcocyc	CDS	2190784	2191206	.	+	.	locus_tag=E2348C_2138;EcocycName=GJAO-2164;name=pduK;product=GJAO-2164-MONOMER
NC_011601	ParsedEcocyc	CDS	2191209	2191841	.	+	.	locus_tag=E2348C_2139;EcocycName=GJAO-2165;name=pduL;product=GJAO-2165-MONOMER
NC_011601	ParsedEcocyc	CDS	2191838	2192329	.	+	.	locus_tag=E2348C_2140;EcocycName=GJAO-2166;name=pduM;product=GJAO-2166-MONOMER
NC_011601	ParsedEcocyc	CDS	2192333	2192608	.	+	.	locus_tag=E2348C_2141;EcocycName=GJAO-2167;name=pduN;product=GJAO-2167-MONOMER
NC_011601	ParsedEcocyc	CDS	2192620	2193627	.	+	.	locus_tag=E2348C_2142;EcocycName=GJAO-2168;name=pduO;product=GJAO-2168-MONOMER
NC_011601	ParsedEcocyc	CDS	2193624	2195009	.	+	.	locus_tag=E2348C_2143;EcocycName=GJAO-2169;name=pduP;product=GJAO-2169-MONOMER
NC_011601	ParsedEcocyc	CDS	2195020	2196132	.	+	.	locus_tag=E2348C_2144;EcocycName=GJAO-2170;name=pduQ;product=GJAO-2170-MONOMER
NC_011601	ParsedEcocyc	CDS	2196129	2197472	.	+	.	locus_tag=E2348C_2145;EcocycName=GJAO-2171;name=pduS;product=GJAO-2171-MONOMER
NC_011601	ParsedEcocyc	CDS	2197475	2198029	.	+	.	locus_tag=E2348C_2146;EcocycName=GJAO-2172;name=pduT;product=GJAO-2172-MONOMER
NC_011601	ParsedEcocyc	CDS	2198029	2198379	.	+	.	locus_tag=E2348C_2147;EcocycName=GJAO-2173;name=pduU;product=GJAO-2173-MONOMER
NC_011601	ParsedEcocyc	CDS	2198384	2198827	.	+	.	locus_tag=E2348C_2148;EcocycName=GJAO-2174;name=pduV;product=GJAO-2174-MONOMER
NC_011601	ParsedEcocyc	CDS	2202652	2204079	.	+	.	locus_tag=E2348C_2153;EcocycName=GJAO-2179;name=sbcB;product=GJAO-2179-MONOMER
NC_011601	ParsedEcocyc	CDS	2208641	2209540	.	+	.	locus_tag=E2348C_2160;EcocycName=GJAO-2185;name=hisG;product=GJAO-2185-MONOMER
NC_011601	ParsedEcocyc	CDS	2209546	2210850	.	+	.	locus_tag=E2348C_2161;EcocycName=GJAO-2186;name=hisD;product=GJAO-2186-MONOMER
NC_011601	ParsedEcocyc	CDS	2210847	2211917	.	+	.	locus_tag=E2348C_2162;EcocycName=GJAO-2187;name=hisC;product=GJAO-2187-MONOMER
NC_011601	ParsedEcocyc	CDS	2211917	2212984	.	+	.	locus_tag=E2348C_2163;EcocycName=GJAO-2188;name=hisB;product=GJAO-2188-MONOMER
NC_011601	ParsedEcocyc	CDS	2212984	2213574	.	+	.	locus_tag=E2348C_2164;EcocycName=GJAO-2189;name=hisH;product=GJAO-2189-MONOMER
NC_011601	ParsedEcocyc	CDS	2213574	2214311	.	+	.	locus_tag=E2348C_2165;EcocycName=GJAO-2190;name=hisA;product=GJAO-2190-MONOMER
NC_011601	ParsedEcocyc	CDS	2214293	2215069	.	+	.	locus_tag=E2348C_2166;EcocycName=GJAO-2191;name=hisF;product=GJAO-2191-MONOMER
NC_011601	ParsedEcocyc	CDS	2215063	2215674	.	+	.	locus_tag=E2348C_2167;EcocycName=GJAO-2192;name=hisI;product=GJAO-2192-MONOMER
NC_011601	ParsedEcocyc	CDS	2258139	2259722	.	+	.	locus_tag=E2348C_2205;EcocycName=GJAO-2230;name=yegH;product=GJAO-2230-MONOMER
NC_011601	ParsedEcocyc	CDS	2264261	2265634	.	+	.	locus_tag=E2348C_2210;EcocycName=GJAO-2235;name=GJAO-2235;product=GJAO-2235-MONOMER
NC_011601	ParsedEcocyc	CDS	2269645	2270997	.	+	.	locus_tag=E2348C_2212;EcocycName=GJAO-2237;name=yegD;product=GJAO-2237-MONOMER
NC_011601	ParsedEcocyc	sRNA	2274511	2274653	.	+	.	locus_tag=E2348C_ncR32;EcocycName=GJAO-2241;name=sibB;product=GJAO-2241-RNA
NC_011601	ParsedEcocyc	CDS	2274837	2276210	.	+	.	locus_tag=E2348C_2216;EcocycName=GJAO-2242;name=GJAO-2242;product=GJAO-2242-MONOMER
NC_011601	ParsedEcocyc	CDS	2276475	2277722	.	+	.	locus_tag=E2348C_2217;EcocycName=GJAO-2243;name=mdtA;product=GJAO-2243-MONOMER
NC_011601	ParsedEcocyc	CDS	2277722	2280844	.	+	.	locus_tag=E2348C_2218;EcocycName=GJAO-2244;name=mdtB;product=GJAO-2244-MONOMER
NC_011601	ParsedEcocyc	CDS	2280845	2283922	.	+	.	locus_tag=E2348C_2219;EcocycName=GJAO-2245;name=mdtC;product=GJAO-2245-MONOMER
NC_011601	ParsedEcocyc	CDS	2283923	2285338	.	+	.	locus_tag=E2348C_2220;EcocycName=GJAO-2246;name=mdtD;product=GJAO-2246-MONOMER
NC_011601	ParsedEcocyc	CDS	2285335	2286738	.	+	.	locus_tag=E2348C_2221;EcocycName=GJAO-2247;name=baeS;product=GJAO-2247-MONOMER
NC_011601	ParsedEcocyc	CDS	2286735	2287457	.	+	.	locus_tag=E2348C_2222;EcocycName=GJAO-2248;name=baeR;product=GJAO-2248-MONOMER
NC_011601	ParsedEcocyc	CDS	2287637	2287969	.	+	.	locus_tag=E2348C_2223;EcocycName=GJAO-2249;name=yegP;product=GJAO-2249-MONOMER
NC_011601	ParsedEcocyc	CDS	2288116	2289477	.	+	.	locus_tag=E2348C_2224;EcocycName=GJAO-2250;name=yegQ;product=GJAO-2250-MONOMER
NC_011601	ParsedEcocyc	sRNA	2289560	2289645	.	+	.	locus_tag=E2348C_ncR33;EcocycName=GJAO-2251;name=cyaR;product=GJAO-2251-RNA
NC_011601	ParsedEcocyc	CDS	2290539	2291438	.	+	.	locus_tag=E2348C_2226;EcocycName=GJAO-2253;name=yegS;product=GJAO-2253-MONOMER
NC_011601	ParsedEcocyc	CDS	2296603	2297544	.	+	.	locus_tag=E2348C_2231;EcocycName=GJAO-2258;name=altR;product=GJAO-2258-MONOMER
NC_011601	ParsedEcocyc	CDS	2307686	2308963	.	+	.	locus_tag=E2348C_2243;EcocycName=GJAO-2269;name=yegT;product=GJAO-2269-MONOMER
NC_011601	ParsedEcocyc	CDS	2308960	2309964	.	+	.	locus_tag=E2348C_2244;EcocycName=GJAO-2270;name=yegU;product=GJAO-2270-MONOMER
NC_011601	ParsedEcocyc	CDS	2309961	2310926	.	+	.	locus_tag=E2348C_2245;EcocycName=GJAO-2271;name=yegV;product=GJAO-2271-MONOMER
NC_011601	ParsedEcocyc	CDS	2314773	2315603	.	+	.	locus_tag=E2348C_2251;EcocycName=GJAO-2278;name=rcnA;product=GJAO-2278-MONOMER
NC_011601	ParsedEcocyc	CDS	2315822	2316160	.	+	.	locus_tag=E2348C_2252;EcocycName=GJAO-2279;name=yohN;product=GJAO-2279-MONOMER
NC_011601	ParsedEcocyc	CDS	2324724	2326757	.	+	.	locus_tag=E2348C_2260;EcocycName=GJAO-2287;name=metG;product=GJAO-2287-MONOMER
NC_011601	ParsedEcocyc	CDS	2326898	2330665	.	+	.	locus_tag=E2348C_2261;EcocycName=GJAO-2288;name=yehH;product=GJAO-2288-MONOMER
NC_011601	ParsedEcocyc	CDS	2330704	2334330	.	+	.	locus_tag=E2348C_2262;EcocycName=GJAO-2289;name=yehI;product=GJAO-2289-MONOMER
NC_011601	ParsedEcocyc	CDS	2335409	2336497	.	+	.	locus_tag=E2348C_2265;EcocycName=GJAO-2291;name=yehL;product=GJAO-2291-MONOMER
NC_011601	ParsedEcocyc	CDS	2336508	2338787	.	+	.	locus_tag=E2348C_2266;EcocycName=GJAO-2292;name=yehM;product=GJAO-2292-MONOMER
NC_011601	ParsedEcocyc	CDS	2338780	2339916	.	+	.	locus_tag=E2348C_2267;EcocycName=GJAO-2293;name=yehP;product=GJAO-2293-MONOMER
NC_011601	ParsedEcocyc	CDS	2339913	2341916	.	+	.	locus_tag=E2348C_2268;EcocycName=GJAO-2294;name=yehQ;product=GJAO-2294-MONOMER
NC_011601	ParsedEcocyc	CDS	2342041	2342502	.	+	.	locus_tag=E2348C_2269;EcocycName=GJAO-2295;name=yehR;product=GJAO-2295-MONOMER
NC_011601	ParsedEcocyc	CDS	2345683	2346414	.	+	.	locus_tag=E2348C_2273;EcocycName=GJAO-2299;name=mlrA;product=GJAO-2299-MONOMER
NC_011601	ParsedEcocyc	CDS	2346474	2346581	.	+	.	locus_tag=E2348C_2274;EcocycName=GJAO-2300;name=yohO;product=GJAO-2300-MONOMER
NC_011601	ParsedEcocyc	CDS	2352981	2354696	.	+	.	locus_tag=E2348C_2280;EcocycName=GJAO-2306;name=dld;product=GJAO-2306-MONOMER
NC_011601	ParsedEcocyc	CDS	2356598	2357176	.	+	.	locus_tag=E2348C_2283;EcocycName=GJAO-2309;name=yohD;product=GJAO-2309-MONOMER
NC_011601	ParsedEcocyc	CDS	2361430	2361828	.	+	.	locus_tag=E2348C_2287;EcocycName=GJAO-2313;name=yohJ;product=GJAO-2313-MONOMER
NC_011601	ParsedEcocyc	CDS	2361825	2362520	.	+	.	locus_tag=E2348C_2288;EcocycName=GJAO-2314;name=yohK;product=GJAO-2314-MONOMER
NC_011601	ParsedEcocyc	CDS	2362650	2363534	.	+	.	locus_tag=E2348C_2289;EcocycName=GJAO-2315;name=cdd;product=GJAO-2315-MONOMER
NC_011601	ParsedEcocyc	CDS	2363684	2364403	.	+	.	locus_tag=E2348C_2290;EcocycName=GJAO-2316;name=sanA;product=GJAO-2316-MONOMER
NC_011601	ParsedEcocyc	CDS	2364406	2364645	.	+	.	locus_tag=E2348C_2291;EcocycName=GJAO-2317;name=yeiS;product=GJAO-2317-MONOMER
NC_011601	ParsedEcocyc	CDS	2364839	2366077	.	+	.	locus_tag=E2348C_2292;EcocycName=GJAO-2318;name=yeiT;product=GJAO-2318-MONOMER
NC_011601	ParsedEcocyc	CDS	2366071	2367306	.	+	.	locus_tag=E2348C_2293;EcocycName=GJAO-2319;name=yeiA;product=GJAO-2319-MONOMER
NC_011601	ParsedEcocyc	CDS	2374716	2375552	.	+	.	locus_tag=E2348C_2300;EcocycName=GJAO-2326;name=yeiG;product=GJAO-2326-MONOMER
NC_011601	ParsedEcocyc	CDS	2380521	2381570	.	+	.	locus_tag=E2348C_2304;EcocycName=GJAO-2330;name=yeiH;product=GJAO-2330-MONOMER
NC_011601	ParsedEcocyc	CDS	2381644	2382501	.	+	.	locus_tag=E2348C_2305;EcocycName=GJAO-2331;name=nfo;product=GJAO-2331-MONOMER
NC_011601	ParsedEcocyc	CDS	2382505	2383593	.	+	.	locus_tag=E2348C_2306;EcocycName=GJAO-2332;name=yeiI;product=GJAO-2332-MONOMER
NC_011601	ParsedEcocyc	CDS	2386109	2386768	.	+	.	locus_tag=E2348C_2309;EcocycName=GJAO-2335;name=yeiL;product=GJAO-2335-MONOMER
NC_011601	ParsedEcocyc	CDS	2394645	2395826	.	+	.	locus_tag=E2348C_2316;EcocycName=GJAO-2342;name=setB;product=GJAO-2342-MONOMER
NC_011601	ParsedEcocyc	CDS	2396232	2396804	.	+	.	locus_tag=E2348C_2318;EcocycName=GJAO-2344;name=yeiP;product=GJAO-2344-MONOMER
NC_011601	ParsedEcocyc	CDS	2397027	2398493	.	+	.	locus_tag=E2348C_2319;EcocycName=GJAO-2345;name=yeiQ;product=GJAO-2345-MONOMER
NC_011601	ParsedEcocyc	CDS	2398611	2399597	.	+	.	locus_tag=E2348C_2320;EcocycName=GJAO-2346;name=yeiR;product=GJAO-2346-MONOMER
NC_011601	ParsedEcocyc	CDS	2399636	2400349	.	+	.	locus_tag=E2348C_2321;EcocycName=GJAO-2347;name=yeiU;product=GJAO-2347-MONOMER
NC_011601	ParsedEcocyc	CDS	2400761	2401327	.	+	.	locus_tag=E2348C_2322;EcocycName=GJAO-2348;name=spr;product=GJAO-2348-MONOMER
NC_011601	ParsedEcocyc	CDS	2401508	2403064	.	+	.	locus_tag=E2348C_2323;EcocycName=GJAO-2349;name=rtn;product=GJAO-2349-MONOMER
NC_011601	ParsedEcocyc	CDS	2403146	2404960	.	+	.	locus_tag=E2348C_2324;EcocycName=GJAO-2350;name=yejA;product=GJAO-2350-MONOMER
NC_011601	ParsedEcocyc	CDS	2404961	2406055	.	+	.	locus_tag=E2348C_2325;EcocycName=GJAO-2351;name=yejB;product=GJAO-2351-MONOMER
NC_011601	ParsedEcocyc	CDS	2406055	2407080	.	+	.	locus_tag=E2348C_2326;EcocycName=GJAO-2352;name=yejE;product=GJAO-2352-MONOMER
NC_011601	ParsedEcocyc	CDS	2407082	2408671	.	+	.	locus_tag=E2348C_2327;EcocycName=GJAO-2353;name=yejF;product=GJAO-2353-MONOMER
NC_011601	ParsedEcocyc	CDS	2411416	2413176	.	+	.	locus_tag=E2348C_2331;EcocycName=GJAO-2357;name=yejH;product=GJAO-2357-MONOMER
NC_011601	ParsedEcocyc	CDS	2413301	2413585	.	+	.	locus_tag=E2348C_2332;EcocycName=GJAO-2358;name=rplY;product=GJAO-2358-MONOMER
NC_011601	ParsedEcocyc	CDS	2414913	2415140	.	+	.	locus_tag=E2348C_2334;EcocycName=GJAO-2360;name=yejL;product=GJAO-2360-MONOMER
NC_011601	ParsedEcocyc	CDS	2415160	2416920	.	+	.	locus_tag=E2348C_2335;EcocycName=GJAO-2361;name=yejM;product=GJAO-2361-MONOMER
NC_011601	ParsedEcocyc	tRNA	2416995	2417071	.	+	.	locus_tag=E2348C_tRNA41;EcocycName=GJAO-2362;name=proL;product=|GJAO-2362-tRNA|
NC_011601	ParsedEcocyc	CDS	2418446	2419093	.	+	.	locus_tag=E2348C_2337;EcocycName=GJAO-2364;name=narP;product=GJAO-2364-MONOMER
NC_011601	ParsedEcocyc	CDS	2431376	2431540	.	+	.	locus_tag=E2348C_2353;EcocycName=GJAO-2380;name=yojO;product=GJAO-2380-MONOMER
NC_011601	ParsedEcocyc	CDS	2431675	2432163	.	+	.	locus_tag=E2348C_2354;EcocycName=GJAO-2381;name=eco;product=GJAO-2381-MONOMER
NC_011601	ParsedEcocyc	sRNA	2440301	2440393	.	+	.	locus_tag=E2348C_ncR35;EcocycName=GJAO-2388;name=micF;product=GJAO-2388-RNA
NC_011601	ParsedEcocyc	CDS	2440705	2443377	.	+	.	locus_tag=E2348C_2361;EcocycName=GJAO-2389;name=rcsD;product=GJAO-2389-MONOMER
NC_011601	ParsedEcocyc	CDS	2443394	2444044	.	+	.	locus_tag=E2348C_2362;EcocycName=GJAO-2390;name=rcsB;product=GJAO-2390-MONOMER
NC_011601	ParsedEcocyc	CDS	2447260	2449086	.	+	.	locus_tag=E2348C_2364;EcocycName=GJAO-2392;name=atoS;product=GJAO-2392-MONOMER
NC_011601	ParsedEcocyc	CDS	2449083	2450468	.	+	.	locus_tag=E2348C_2365;EcocycName=GJAO-2393;name=atoC;product=GJAO-2393-MONOMER
NC_011601	ParsedEcocyc	CDS	2450664	2451326	.	+	.	locus_tag=E2348C_2366;EcocycName=GJAO-2394;name=atoD;product=GJAO-2394-MONOMER
NC_011601	ParsedEcocyc	CDS	2451326	2451976	.	+	.	locus_tag=E2348C_2367;EcocycName=GJAO-2395;name=atoA;product=GJAO-2395-MONOMER
NC_011601	ParsedEcocyc	CDS	2451973	2453295	.	+	.	locus_tag=E2348C_2368;EcocycName=GJAO-2396;name=atoE;product=GJAO-2396-MONOMER
NC_011601	ParsedEcocyc	CDS	2453326	2454510	.	+	.	locus_tag=E2348C_2369;EcocycName=GJAO-2397;name=atoB;product=GJAO-2397-MONOMER
NC_011601	ParsedEcocyc	CDS	2466786	2467508	.	+	.	locus_tag=E2348C_2376;EcocycName=GJAO-2404;name=ubiG;product=GJAO-2404-MONOMER
NC_011601	ParsedEcocyc	CDS	2472088	2474373	.	+	.	locus_tag=E2348C_2378;EcocycName=GJAO-2406;name=nrdA;product=GJAO-2406-MONOMER
NC_011601	ParsedEcocyc	CDS	2474563	2475693	.	+	.	locus_tag=E2348C_2379;EcocycName=GJAO-2407;name=nrdB;product=GJAO-2407-MONOMER
NC_011601	ParsedEcocyc	CDS	2475693	2475947	.	+	.	locus_tag=E2348C_2380;EcocycName=GJAO-2408;name=yfaE;product=GJAO-2408-MONOMER
NC_011601	ParsedEcocyc	CDS	2479568	2481196	.	+	.	locus_tag=E2348C_2384;EcocycName=GJAO-2412;name=glpA;product=GJAO-2412-MONOMER
NC_011601	ParsedEcocyc	CDS	2481186	2482445	.	+	.	locus_tag=E2348C_2385;EcocycName=GJAO-2413;name=glpB;product=GJAO-2413-MONOMER
NC_011601	ParsedEcocyc	CDS	2482442	2483632	.	+	.	locus_tag=E2348C_2386;EcocycName=GJAO-2414;name=glpC;product=GJAO-2414-MONOMER
NC_011601	ParsedEcocyc	CDS	2483825	2484772	.	+	.	locus_tag=E2348C_2387;EcocycName=GJAO-2415;name=yfaD;product=GJAO-2415-MONOMER
NC_011601	ParsedEcocyc	CDS	2484785	2485006	.	+	.	locus_tag=E2348C_2388;EcocycName=GJAO-2416;name=ypaA;product=GJAO-2416-MONOMER
NC_011601	ParsedEcocyc	CDS	2491559	2491984	.	+	.	locus_tag=E2348C_2395;EcocycName=GJAO-2423;name=nudI;product=GJAO-2423-MONOMER
NC_011601	ParsedEcocyc	CDS	2492915	2494072	.	+	.	locus_tag=E2348C_2397;EcocycName=GJAO-2425;name=arnB;product=GJAO-2425-MONOMER
NC_011601	ParsedEcocyc	CDS	2494076	2495044	.	+	.	locus_tag=E2348C_2398;EcocycName=GJAO-2426;name=arnC;product=GJAO-2426-MONOMER
NC_011601	ParsedEcocyc	CDS	2495044	2497026	.	+	.	locus_tag=E2348C_2399;EcocycName=GJAO-2427;name=arnA;product=GJAO-2427-MONOMER
NC_011601	ParsedEcocyc	CDS	2497023	2497913	.	+	.	locus_tag=E2348C_2400;EcocycName=GJAO-2428;name=yfbH;product=GJAO-2428-MONOMER
NC_011601	ParsedEcocyc	CDS	2497913	2499565	.	+	.	locus_tag=E2348C_2401;EcocycName=GJAO-2429;name=arnT;product=GJAO-2429-MONOMER
NC_011601	ParsedEcocyc	CDS	2499562	2499897	.	+	.	locus_tag=E2348C_2402;EcocycName=GJAO-2430;name=yfbW;product=GJAO-2430-MONOMER
NC_011601	ParsedEcocyc	CDS	2499897	2500283	.	+	.	locus_tag=E2348C_2403;EcocycName=GJAO-2431;name=yfbJ;product=GJAO-2431-MONOMER
NC_011601	ParsedEcocyc	CDS	2508614	2509531	.	+	.	locus_tag=E2348C_2413;EcocycName=GJAO-2441;name=rbn;product=GJAO-2441-MONOMER
NC_011601	ParsedEcocyc	CDS	2509887	2510858	.	+	.	locus_tag=E2348C_2414;EcocycName=GJAO-2442;name=yfbL;product=GJAO-2442-MONOMER
NC_011601	ParsedEcocyc	CDS	2510961	2511464	.	+	.	locus_tag=E2348C_2415;EcocycName=GJAO-2443;name=yfbM;product=GJAO-2443-MONOMER
NC_011601	ParsedEcocyc	CDS	2529100	2530317	.	+	.	locus_tag=E2348C_2430;EcocycName=GJAO-2458;name=yfbQ;product=GJAO-2458-MONOMER
NC_011601	ParsedEcocyc	CDS	2530401	2531000	.	+	.	locus_tag=E2348C_2431;EcocycName=GJAO-2459;name=yfbR;product=GJAO-2459-MONOMER
NC_011601	ParsedEcocyc	CDS	2535009	2536211	.	+	.	locus_tag=E2348C_2436;EcocycName=GJAO-2464;name=ackA;product=GJAO-2464-MONOMER
NC_011601	ParsedEcocyc	CDS	2536286	2538430	.	+	.	locus_tag=E2348C_2437;EcocycName=GJAO-2465;name=pta;product=GJAO-2465-MONOMER
NC_011601	ParsedEcocyc	CDS	2538620	2540140	.	+	.	locus_tag=E2348C_2438;EcocycName=GJAO-2466;name=yfcC;product=GJAO-2466-MONOMER
NC_011601	ParsedEcocyc	CDS	2542160	2542807	.	+	.	locus_tag=E2348C_2442;EcocycName=GJAO-2470;name=yfcG;product=GJAO-2470-MONOMER
NC_011601	ParsedEcocyc	CDS	2542864	2543226	.	+	.	locus_tag=E2348C_2443;EcocycName=GJAO-2471;name=folX;product=GJAO-2471-MONOMER
NC_011601	ParsedEcocyc	CDS	2543247	2544140	.	+	.	locus_tag=E2348C_2444;EcocycName=GJAO-2472;name=yfcH;product=GJAO-2472-MONOMER
NC_011601	ParsedEcocyc	CDS	2559571	2560566	.	+	.	locus_tag=E2348C_2461;EcocycName=GJAO-2489;name=flk;product=GJAO-2489-MONOMER
NC_011601	ParsedEcocyc	CDS	2563385	2565391	.	+	.	locus_tag=E2348C_2464;EcocycName=GJAO-2492;name=mnmC;product=GJAO-2492-MONOMER
NC_011601	ParsedEcocyc	CDS	2570227	2570778	.	+	.	locus_tag=E2348C_2471;EcocycName=GJAO-2499;name=yfcN;product=GJAO-2499-MONOMER
NC_011601	ParsedEcocyc	CDS	2582983	2584323	.	+	.	locus_tag=E2348C_2483;EcocycName=GJAO-2511;name=fadL;product=GJAO-2511-MONOMER
NC_011601	ParsedEcocyc	CDS	2585434	2586366	.	+	.	locus_tag=E2348C_2485;EcocycName=GJAO-2513;name=yfdC;product=GJAO-2513-MONOMER
NC_011601	ParsedEcocyc	tRNA	2586442	2586516	.	+	.	locus_tag=E2348C_tRNA42;EcocycName=GJAO-2514;name=argW;product=|GJAO-2514-tRNA|
NC_011601	ParsedEcocyc	CDS	2586642	2587835	.	+	.	locus_tag=E2348C_2486;EcocycName=GJAO-2515;name=GJAO-2515;product=GJAO-2515-MONOMER
NC_011601	ParsedEcocyc	CDS	2619618	2620331	.	+	.	locus_tag=E2348C_2534;EcocycName=GJAO-2565;name=GJAO-2565;product=GJAO-2565-MONOMER
NC_011601	ParsedEcocyc	CDS	2620339	2620776	.	+	.	locus_tag=E2348C_2535;EcocycName=GJAO-2566;name=GJAO-2566;product=GJAO-2566-MONOMER
NC_011601	ParsedEcocyc	CDS	2620763	2621134	.	+	.	locus_tag=E2348C_2536;EcocycName=GJAO-2567;name=GJAO-2567;product=GJAO-2567-MONOMER
NC_011601	ParsedEcocyc	CDS	2621636	2622019	.	+	.	locus_tag=E2348C_2537;EcocycName=GJAO-2568;name=GJAO-2568;product=GJAO-2568-MONOMER
NC_011601	ParsedEcocyc	CDS	2622078	2622548	.	+	.	locus_tag=E2348C_2538;EcocycName=GJAO-2569;name=GJAO-2569;product=GJAO-2569-MONOMER
NC_011601	ParsedEcocyc	CDS	2622595	2622891	.	+	.	locus_tag=E2348C_2539;EcocycName=GJAO-2570;name=GJAO-2570;product=GJAO-2570-MONOMER
NC_011601	ParsedEcocyc	CDS	2622891	2623079	.	+	.	locus_tag=E2348C_2540;EcocycName=GJAO-2571;name=GJAO-2571;product=GJAO-2571-MONOMER
NC_011601	ParsedEcocyc	CDS	2623214	2624182	.	+	.	locus_tag=E2348C_2541;EcocycName=GJAO-2572;name=GJAO-2572;product=GJAO-2572-MONOMER
NC_011601	ParsedEcocyc	CDS	2624206	2624337	.	+	.	locus_tag=E2348C_2542;EcocycName=GJAO-2573;name=GJAO-2573;product=GJAO-2573-MONOMER
NC_011601	ParsedEcocyc	CDS	2624322	2624474	.	+	.	locus_tag=E2348C_2543;EcocycName=GJAO-2574;name=GJAO-2574;product=GJAO-2574-MONOMER
NC_011601	ParsedEcocyc	CDS	2624471	2624629	.	+	.	locus_tag=E2348C_2544;EcocycName=GJAO-2575;name=GJAO-2575;product=GJAO-2575-MONOMER
NC_011601	ParsedEcocyc	CDS	2624729	2625436	.	+	.	locus_tag=E2348C_2545;EcocycName=GJAO-2576;name=GJAO-2576;product=GJAO-2576-MONOMER
NC_011601	ParsedEcocyc	CDS	2625437	2625904	.	+	.	locus_tag=E2348C_2546;EcocycName=GJAO-2577;name=GJAO-2577;product=GJAO-2577-MONOMER
NC_011601	ParsedEcocyc	CDS	2625901	2626407	.	+	.	locus_tag=E2348C_2547;EcocycName=GJAO-2578;name=GJAO-2578;product=GJAO-2578-MONOMER
NC_011601	ParsedEcocyc	CDS	2626421	2626714	.	+	.	locus_tag=E2348C_2548;EcocycName=GJAO-2579;name=GJAO-2579;product=GJAO-2579-MONOMER
NC_011601	ParsedEcocyc	CDS	2626889	2627158	.	+	.	locus_tag=E2348C_2549;EcocycName=GJAO-2580;name=GJAO-2580;product=GJAO-2580-MONOMER
NC_011601	ParsedEcocyc	CDS	2627145	2627783	.	+	.	locus_tag=E2348C_2550;EcocycName=GJAO-2581;name=GJAO-2581;product=GJAO-2581-MONOMER
NC_011601	ParsedEcocyc	CDS	2627979	2628374	.	+	.	locus_tag=E2348C_2551;EcocycName=GJAO-2582;name=GJAO-2582;product=GJAO-2582-MONOMER
NC_011601	ParsedEcocyc	CDS	2628584	2629216	.	+	.	locus_tag=E2348C_2552;EcocycName=GJAO-2583;name=GJAO-2583;product=GJAO-2583-MONOMER
NC_011601	ParsedEcocyc	CDS	2629542	2629742	.	+	.	locus_tag=E2348C_2553;EcocycName=GJAO-2584;name=torI;product=GJAO-2584-MONOMER
NC_011601	ParsedEcocyc	CDS	2632718	2634151	.	+	.	locus_tag=E2348C_2556;EcocycName=GJAO-2587;name=GJAO-2587;product=GJAO-2587-MONOMER
NC_011601	ParsedEcocyc	CDS	2640168	2640782	.	+	.	locus_tag=E2348C_2562;EcocycName=GJAO-2593;name=evgA;product=GJAO-2593-MONOMER
NC_011601	ParsedEcocyc	CDS	2640787	2644380	.	+	.	locus_tag=E2348C_2563;EcocycName=GJAO-2594;name=evgS;product=GJAO-2594-MONOMER
NC_011601	ParsedEcocyc	CDS	2651106	2651381	.	+	.	locus_tag=E2348C_2569;EcocycName=GJAO-2600;name=ypdI;product=GJAO-2600-MONOMER
NC_011601	ParsedEcocyc	CDS	2652053	2652973	.	+	.	locus_tag=E2348C_2571;EcocycName=GJAO-2602;name=lpxP;product=GJAO-2602-MONOMER
NC_011601	ParsedEcocyc	CDS	2655080	2656777	.	+	.	locus_tag=E2348C_2573;EcocycName=GJAO-2604;name=ypdA;product=GJAO-2604-MONOMER
NC_011601	ParsedEcocyc	CDS	2656792	2657526	.	+	.	locus_tag=E2348C_2574;EcocycName=GJAO-2605;name=ypdB;product=GJAO-2605-MONOMER
NC_011601	ParsedEcocyc	CDS	2657539	2658396	.	+	.	locus_tag=E2348C_2575;EcocycName=GJAO-2606;name=ypdC;product=GJAO-2606-MONOMER
NC_011601	ParsedEcocyc	CDS	2666039	2667295	.	+	.	locus_tag=E2348C_2582;EcocycName=GJAO-2613;name=yfeO;product=GJAO-2613-MONOMER
NC_011601	ParsedEcocyc	CDS	2667410	2667736	.	+	.	locus_tag=E2348C_2583;EcocycName=GJAO-2614;name=ypeC;product=GJAO-2614-MONOMER
NC_011601	ParsedEcocyc	CDS	2669451	2670653	.	+	.	locus_tag=E2348C_2585;EcocycName=GJAO-2616;name=nupC;product=GJAO-2616-MONOMER
NC_011601	ParsedEcocyc	CDS	2673510	2673869	.	+	.	locus_tag=E2348C_2587;EcocycName=GJAO-2620;name=yfeC;product=GJAO-2620-MONOMER
NC_011601	ParsedEcocyc	CDS	2673871	2674263	.	+	.	locus_tag=E2348C_2588;EcocycName=GJAO-2621;name=yfeD;product=GJAO-2621-MONOMER
NC_011601	ParsedEcocyc	tRNA	2675988	2676063	.	+	.	locus_tag=E2348C_tRNA47;EcocycName=GJAO-2623;name=valU;product=|GJAO-2623-tRNA|
NC_011601	ParsedEcocyc	tRNA	2676108	2676183	.	+	.	locus_tag=E2348C_tRNA48;EcocycName=GJAO-2624;name=valX;product=|GJAO-2624-tRNA|
NC_011601	ParsedEcocyc	tRNA	2676230	2676305	.	+	.	locus_tag=E2348C_tRNA49;EcocycName=GJAO-2625;name=valY;product=|GJAO-2625-tRNA|
NC_011601	ParsedEcocyc	tRNA	2676310	2676385	.	+	.	locus_tag=E2348C_tRNA50;EcocycName=GJAO-2626;name=lysV;product=|GJAO-2626-tRNA|
NC_011601	ParsedEcocyc	CDS	2680044	2680808	.	+	.	locus_tag=E2348C_2593;EcocycName=GJAO-2630;name=yfeN;product=GJAO-2630-MONOMER
NC_011601	ParsedEcocyc	CDS	2681863	2682861	.	+	.	locus_tag=E2348C_2595;EcocycName=GJAO-2632;name=yfeH;product=GJAO-2632-MONOMER
NC_011601	ParsedEcocyc	CDS	2686392	2687153	.	+	.	locus_tag=E2348C_2599;EcocycName=GJAO-2636;name=cysZ;product=GJAO-2636-MONOMER
NC_011601	ParsedEcocyc	CDS	2687338	2688309	.	+	.	locus_tag=E2348C_2600;EcocycName=GJAO-2637;name=cysK;product=GJAO-2637-MONOMER
NC_011601	ParsedEcocyc	CDS	2688693	2688950	.	+	.	locus_tag=E2348C_2601;EcocycName=GJAO-2638;name=ptsH;product=GJAO-2638-MONOMER
NC_011601	ParsedEcocyc	CDS	2688995	2690722	.	+	.	locus_tag=E2348C_2602;EcocycName=GJAO-2639;name=ptsI;product=GJAO-2639-MONOMER
NC_011601	ParsedEcocyc	CDS	2690763	2691272	.	+	.	locus_tag=E2348C_2603;EcocycName=GJAO-2640;name=crr;product=GJAO-2640-MONOMER
NC_011601	ParsedEcocyc	CDS	2692270	2692638	.	+	.	locus_tag=E2348C_2605;EcocycName=GJAO-2642;name=yfeK;product=GJAO-2642-MONOMER
NC_011601	ParsedEcocyc	CDS	2697802	2699175	.	+	.	locus_tag=E2348C_2611;EcocycName=GJAO-2648;name=GJAO-2648;product=GJAO-2648-MONOMER
NC_011601	ParsedEcocyc	CDS	2700286	2701182	.	+	.	locus_tag=E2348C_2613;EcocycName=GJAO-2650;name=murQ;product=GJAO-2650-MONOMER
NC_011601	ParsedEcocyc	CDS	2701186	2702610	.	+	.	locus_tag=E2348C_2614;EcocycName=GJAO-2651;name=murP;product=GJAO-2651-MONOMER
NC_011601	ParsedEcocyc	CDS	2705496	2706365	.	+	.	locus_tag=E2348C_2619;EcocycName=GJAO-2656;name=amiA;product=GJAO-2656-MONOMER
NC_011601	ParsedEcocyc	CDS	2706369	2707268	.	+	.	locus_tag=E2348C_2620;EcocycName=GJAO-2657;name=hemF;product=GJAO-2657-MONOMER
NC_011601	ParsedEcocyc	CDS	2707312	2707983	.	+	.	locus_tag=E2348C_2621;EcocycName=GJAO-2658;name=GJAO-2658;product=GJAO-2658-MONOMER
NC_011601	ParsedEcocyc	CDS	2711528	2712790	.	+	.	locus_tag=E2348C_2623;EcocycName=GJAO-2660;name=GJAO-2660;product=GJAO-2660-MONOMER
NC_011601	ParsedEcocyc	CDS	2712831	2713148	.	+	.	locus_tag=E2348C_2624;EcocycName=GJAO-2661;name=GJAO-2661;product=GJAO-2661-MONOMER
NC_011601	ParsedEcocyc	CDS	2717077	2717313	.	+	.	locus_tag=E2348C_2630;EcocycName=GJAO-2667;name=GJAO-2667;product=GJAO-2667-MONOMER
NC_011601	ParsedEcocyc	CDS	2717313	2719355	.	+	.	locus_tag=E2348C_2631;EcocycName=GJAO-2668;name=GJAO-2668;product=GJAO-2668-MONOMER
NC_011601	ParsedEcocyc	CDS	2719374	2720267	.	+	.	locus_tag=E2348C_2632;EcocycName=GJAO-2669;name=GJAO-2669;product=GJAO-2669-MONOMER
NC_011601	ParsedEcocyc	CDS	2720282	2720506	.	+	.	locus_tag=E2348C_2633;EcocycName=GJAO-2670;name=GJAO-2670;product=GJAO-2670-MONOMER
NC_011601	ParsedEcocyc	CDS	2720763	2721407	.	+	.	locus_tag=E2348C_2634;EcocycName=GJAO-2671;name=GJAO-2671;product=GJAO-2671-MONOMER
NC_011601	ParsedEcocyc	CDS	2721409	2721642	.	+	.	locus_tag=E2348C_2635;EcocycName=GJAO-2672;name=GJAO-2672;product=GJAO-2672-MONOMER
NC_011601	ParsedEcocyc	CDS	2721623	2721814	.	+	.	locus_tag=E2348C_2636;EcocycName=GJAO-2673;name=GJAO-2673;product=GJAO-2673-MONOMER
NC_011601	ParsedEcocyc	CDS	2722262	2722972	.	+	.	locus_tag=E2348C_2638;EcocycName=GJAO-2675;name=GJAO-2675;product=GJAO-2675-MONOMER
NC_011601	ParsedEcocyc	CDS	2722975	2723202	.	+	.	locus_tag=E2348C_2639;EcocycName=GJAO-2676;name=GJAO-2676;product=GJAO-2676-MONOMER
NC_011601	ParsedEcocyc	CDS	2723199	2723429	.	+	.	locus_tag=E2348C_2640;EcocycName=GJAO-2677;name=GJAO-2677;product=GJAO-2677-MONOMER
NC_011601	ParsedEcocyc	CDS	2723419	2723733	.	+	.	locus_tag=E2348C_2641;EcocycName=GJAO-2678;name=GJAO-2678;product=GJAO-2678-MONOMER
NC_011601	ParsedEcocyc	CDS	2723705	2723869	.	+	.	locus_tag=E2348C_2642;EcocycName=GJAO-2679;name=GJAO-2679;product=GJAO-2679-MONOMER
NC_011601	ParsedEcocyc	CDS	2723866	2724135	.	+	.	locus_tag=E2348C_2643;EcocycName=GJAO-2680;name=GJAO-2680;product=GJAO-2680-MONOMER
NC_011601	ParsedEcocyc	CDS	2724122	2724619	.	+	.	locus_tag=E2348C_2644;EcocycName=GJAO-2681;name=GJAO-2681;product=GJAO-2681-MONOMER
NC_011601	ParsedEcocyc	CDS	2724619	2724789	.	+	.	locus_tag=E2348C_2645;EcocycName=GJAO-2682;name=GJAO-2682;product=GJAO-2682-MONOMER
NC_011601	ParsedEcocyc	CDS	2724786	2724974	.	+	.	locus_tag=E2348C_2646;EcocycName=GJAO-2683;name=GJAO-2683;product=GJAO-2683-MONOMER
NC_011601	ParsedEcocyc	CDS	2725099	2725320	.	+	.	locus_tag=E2348C_2647;EcocycName=GJAO-2684;name=GJAO-2684;product=GJAO-2684-MONOMER
NC_011601	ParsedEcocyc	CDS	2725292	2725690	.	+	.	locus_tag=E2348C_2648;EcocycName=GJAO-2685;name=GJAO-2685;product=GJAO-2685-MONOMER
NC_011601	ParsedEcocyc	CDS	2725690	2726163	.	+	.	locus_tag=E2348C_2649;EcocycName=GJAO-2686;name=GJAO-2686;product=GJAO-2686-MONOMER
NC_011601	ParsedEcocyc	CDS	2726264	2726731	.	+	.	locus_tag=E2348C_2650;EcocycName=GJAO-2687;name=GJAO-2687;product=GJAO-2687-MONOMER
NC_011601	ParsedEcocyc	CDS	2726758	2727036	.	+	.	locus_tag=E2348C_2651;EcocycName=GJAO-2688;name=GJAO-2688;product=GJAO-2688-MONOMER
NC_011601	ParsedEcocyc	CDS	2727219	2727611	.	+	.	locus_tag=E2348C_2652;EcocycName=GJAO-2689;name=GJAO-2689;product=GJAO-2689-MONOMER
NC_011601	ParsedEcocyc	CDS	2727601	2727897	.	+	.	locus_tag=E2348C_2653;EcocycName=GJAO-2690;name=GJAO-2690;product=GJAO-2690-MONOMER
NC_011601	ParsedEcocyc	CDS	2727881	2728426	.	+	.	locus_tag=E2348C_2654;EcocycName=GJAO-2691;name=GJAO-2691;product=GJAO-2691-MONOMER
NC_011601	ParsedEcocyc	CDS	2728423	2728605	.	+	.	locus_tag=E2348C_2655;EcocycName=GJAO-2692;name=GJAO-2692;product=GJAO-2692-MONOMER
NC_011601	ParsedEcocyc	CDS	2728832	2729332	.	+	.	locus_tag=E2348C_2656;EcocycName=GJAO-2693;name=GJAO-2693;product=GJAO-2693-MONOMER
NC_011601	ParsedEcocyc	CDS	2729379	2730119	.	+	.	locus_tag=E2348C_2657;EcocycName=GJAO-2694;name=GJAO-2694;product=GJAO-2694-MONOMER
NC_011601	ParsedEcocyc	CDS	2730121	2731761	.	+	.	locus_tag=E2348C_2658;EcocycName=GJAO-2695;name=GJAO-2695;product=GJAO-2695-MONOMER
NC_011601	ParsedEcocyc	CDS	2731765	2733360	.	+	.	locus_tag=E2348C_2659;EcocycName=GJAO-2696;name=GJAO-2696;product=GJAO-2696-MONOMER
NC_011601	ParsedEcocyc	CDS	2733347	2734513	.	+	.	locus_tag=E2348C_2660;EcocycName=GJAO-2697;name=GJAO-2697;product=GJAO-2697-MONOMER
NC_011601	ParsedEcocyc	CDS	2734510	2735061	.	+	.	locus_tag=E2348C_2661;EcocycName=GJAO-2698;name=GJAO-2698;product=GJAO-2698-MONOMER
NC_011601	ParsedEcocyc	CDS	2735271	2736386	.	+	.	locus_tag=E2348C_2662;EcocycName=GJAO-2699;name=GJAO-2699;product=GJAO-2699-MONOMER
NC_011601	ParsedEcocyc	CDS	2736387	2736782	.	+	.	locus_tag=E2348C_2663;EcocycName=GJAO-2700;name=GJAO-2700;product=GJAO-2700-MONOMER
NC_011601	ParsedEcocyc	CDS	2736793	2737701	.	+	.	locus_tag=E2348C_2664;EcocycName=GJAO-2701;name=GJAO-2701;product=GJAO-2701-MONOMER
NC_011601	ParsedEcocyc	CDS	2737705	2738037	.	+	.	locus_tag=E2348C_2665;EcocycName=GJAO-2702;name=GJAO-2702;product=GJAO-2702-MONOMER
NC_011601	ParsedEcocyc	CDS	2738041	2738472	.	+	.	locus_tag=E2348C_2666;EcocycName=GJAO-2703;name=GJAO-2703;product=GJAO-2703-MONOMER
NC_011601	ParsedEcocyc	CDS	2738529	2739107	.	+	.	locus_tag=E2348C_2667;EcocycName=GJAO-2704;name=GJAO-2704;product=GJAO-2704-MONOMER
NC_011601	ParsedEcocyc	CDS	2739088	2739321	.	+	.	locus_tag=E2348C_2668;EcocycName=GJAO-2705;name=GJAO-2705;product=GJAO-2705-MONOMER
NC_011601	ParsedEcocyc	CDS	2739314	2740735	.	+	.	locus_tag=E2348C_2669;EcocycName=GJAO-2706;name=GJAO-2706;product=GJAO-2706-MONOMER
NC_011601	ParsedEcocyc	CDS	2740748	2741122	.	+	.	locus_tag=E2348C_2670;EcocycName=GJAO-2707;name=GJAO-2707;product=GJAO-2707-MONOMER
NC_011601	ParsedEcocyc	CDS	2741119	2741502	.	+	.	locus_tag=E2348C_2671;EcocycName=GJAO-2708;name=GJAO-2708;product=GJAO-2708-MONOMER
NC_011601	ParsedEcocyc	CDS	2741665	2743938	.	+	.	locus_tag=E2348C_2672;EcocycName=GJAO-2709;name=GJAO-2709;product=GJAO-2709-MONOMER
NC_011601	ParsedEcocyc	CDS	2743938	2745287	.	+	.	locus_tag=E2348C_2673;EcocycName=GJAO-2710;name=GJAO-2710;product=GJAO-2710-MONOMER
NC_011601	ParsedEcocyc	CDS	2745271	2746482	.	+	.	locus_tag=E2348C_2674;EcocycName=GJAO-2711;name=GJAO-2711;product=GJAO-2711-MONOMER
NC_011601	ParsedEcocyc	CDS	2746479	2747132	.	+	.	locus_tag=E2348C_2675;EcocycName=GJAO-2712;name=GJAO-2712;product=GJAO-2712-MONOMER
NC_011601	ParsedEcocyc	CDS	2747186	2747536	.	+	.	locus_tag=E2348C_2676;EcocycName=GJAO-2713;name=GJAO-2713;product=GJAO-2713-MONOMER
NC_011601	ParsedEcocyc	CDS	2747536	2748615	.	+	.	locus_tag=E2348C_2677;EcocycName=GJAO-2714;name=GJAO-2714;product=GJAO-2714-MONOMER
NC_011601	ParsedEcocyc	CDS	2748619	2749191	.	+	.	locus_tag=E2348C_2678;EcocycName=GJAO-2715;name=GJAO-2715;product=GJAO-2715-MONOMER
NC_011601	ParsedEcocyc	CDS	2749275	2749940	.	+	.	locus_tag=E2348C_2679;EcocycName=GJAO-2716;name=GJAO-2716;product=GJAO-2716-MONOMER
NC_011601	ParsedEcocyc	CDS	2749940	2750533	.	+	.	locus_tag=E2348C_2680;EcocycName=GJAO-2717;name=GJAO-2717;product=GJAO-2717-MONOMER
NC_011601	ParsedEcocyc	CDS	2768272	2769222	.	+	.	locus_tag=E2348C_2698;EcocycName=GJAO-2735;name=talA;product=GJAO-2735-MONOMER
NC_011601	ParsedEcocyc	CDS	2769242	2771245	.	+	.	locus_tag=E2348C_2699;EcocycName=GJAO-2736;name=tktB;product=GJAO-2736-MONOMER
NC_011601	ParsedEcocyc	CDS	2775319	2777037	.	+	.	locus_tag=E2348C_2703;EcocycName=GJAO-2740;name=narQ;product=GJAO-2740-MONOMER
NC_011601	ParsedEcocyc	CDS	2782674	2785787	.	+	.	locus_tag=E2348C_2706;EcocycName=GJAO-2743;name=acrD;product=GJAO-2743-MONOMER
NC_011601	ParsedEcocyc	CDS	2786326	2786682	.	+	.	locus_tag=E2348C_2707;EcocycName=GJAO-2744;name=yffB;product=GJAO-2744-MONOMER
NC_011601	ParsedEcocyc	CDS	2786686	2787813	.	+	.	locus_tag=E2348C_2708;EcocycName=GJAO-2745;name=dapE;product=GJAO-2745-MONOMER
NC_011601	ParsedEcocyc	CDS	2787841	2788041	.	+	.	locus_tag=E2348C_2709;EcocycName=GJAO-2746;name=ypfN;product=GJAO-2746-MONOMER
NC_011601	ParsedEcocyc	CDS	2794956	2795528	.	+	.	locus_tag=E2348C_2716;EcocycName=GJAO-2753;name=gcvR;product=GJAO-2753-MONOMER
NC_011601	ParsedEcocyc	CDS	2795528	2795998	.	+	.	locus_tag=E2348C_2717;EcocycName=GJAO-2754;name=bcp;product=GJAO-2754-MONOMER
NC_011601	ParsedEcocyc	CDS	2797371	2798834	.	+	.	locus_tag=E2348C_2719;EcocycName=GJAO-2756;name=yfgC;product=GJAO-2756-MONOMER
NC_011601	ParsedEcocyc	CDS	2798855	2799214	.	+	.	locus_tag=E2348C_2720;EcocycName=GJAO-2757;name=yfgD;product=GJAO-2757-MONOMER
NC_011601	ParsedEcocyc	CDS	2802474	2803511	.	+	.	locus_tag=E2348C_2724;EcocycName=GJAO-2761;name=purM;product=GJAO-2761-MONOMER
NC_011601	ParsedEcocyc	CDS	2803511	2804149	.	+	.	locus_tag=E2348C_2725;EcocycName=GJAO-2762;name=purN;product=GJAO-2762-MONOMER
NC_011601	ParsedEcocyc	CDS	2804321	2806387	.	+	.	locus_tag=E2348C_2726;EcocycName=GJAO-2763;name=ppk;product=GJAO-2763-MONOMER
NC_011601	ParsedEcocyc	CDS	2806392	2807933	.	+	.	locus_tag=E2348C_2727;EcocycName=GJAO-2764;name=ppx;product=GJAO-2764-MONOMER
NC_011601	ParsedEcocyc	CDS	2810567	2810758	.	+	.	locus_tag=E2348C_2729;EcocycName=GJAO-2766;name=yfgG;product=GJAO-2766-MONOMER
NC_011601	ParsedEcocyc	CDS	2811072	2811587	.	+	.	locus_tag=E2348C_2730;EcocycName=GJAO-2767;name=yfgH;product=GJAO-2767-MONOMER
NC_011601	ParsedEcocyc	CDS	2811603	2812142	.	+	.	locus_tag=E2348C_2731;EcocycName=GJAO-2768;name=yfgI;product=GJAO-2768-MONOMER
NC_011601	ParsedEcocyc	CDS	2814351	2815358	.	+	.	locus_tag=E2348C_2737;EcocycName=GJAO-2774;name=GJAO-2774;product=GJAO-2774-MONOMER
NC_011601	ParsedEcocyc	CDS	2815452	2816525	.	+	.	locus_tag=E2348C_2738;EcocycName=GJAO-2775;name=GJAO-2775;product=GJAO-2775-MONOMER
NC_011601	ParsedEcocyc	CDS	2819441	2819701	.	+	.	locus_tag=E2348C_2740;EcocycName=GJAO-2777;name=GJAO-2777;product=GJAO-2777-MONOMER
NC_011601	ParsedEcocyc	ncRNA	2837057	2837169	.	+	.	locus_tag=E2348C_ncR36;EcocycName=GJAO-2794;name=GJAO-2794;product=GJAO-2794-RNA
NC_011601	ParsedEcocyc	CDS	2837376	2837807	.	+	.	locus_tag=E2348C_2757;EcocycName=GJAO-2795;name=GJAO-2795;product=GJAO-2795-MONOMER
NC_011601	ParsedEcocyc	CDS	2844826	2845422	.	+	.	locus_tag=E2348C_2771;EcocycName=GJAO-2809;name=GJAO-2809;product=GJAO-2809-MONOMER
NC_011601	ParsedEcocyc	CDS	2845647	2845796	.	+	.	locus_tag=E2348C_2772;EcocycName=GJAO-2810;name=GJAO-2810;product=GJAO-2810-MONOMER
NC_011601	ParsedEcocyc	CDS	2845793	2846752	.	+	.	locus_tag=E2348C_2773;EcocycName=GJAO-2811;name=GJAO-2811;product=GJAO-2811-MONOMER
NC_011601	ParsedEcocyc	CDS	2846760	2847062	.	+	.	locus_tag=E2348C_2774;EcocycName=GJAO-2812;name=GJAO-2812;product=GJAO-2812-MONOMER
NC_011601	ParsedEcocyc	CDS	2847059	2847880	.	+	.	locus_tag=E2348C_2775;EcocycName=GJAO-2813;name=GJAO-2813;product=GJAO-2813-MONOMER
NC_011601	ParsedEcocyc	CDS	2847877	2848758	.	+	.	locus_tag=E2348C_2776;EcocycName=GJAO-2814;name=GJAO-2814;product=GJAO-2814-MONOMER
NC_011601	ParsedEcocyc	CDS	2848805	2849053	.	+	.	locus_tag=E2348C_2777;EcocycName=GJAO-2815;name=GJAO-2815;product=GJAO-2815-MONOMER
NC_011601	ParsedEcocyc	CDS	2849163	2849462	.	+	.	locus_tag=E2348C_2778;EcocycName=GJAO-2816;name=GJAO-2816;product=GJAO-2816-MONOMER
NC_011601	ParsedEcocyc	CDS	2849610	2850323	.	+	.	locus_tag=E2348C_2779;EcocycName=GJAO-2817;name=GJAO-2817;product=GJAO-2817-MONOMER
NC_011601	ParsedEcocyc	CDS	2850320	2850913	.	+	.	locus_tag=E2348C_2780;EcocycName=GJAO-2818;name=GJAO-2818;product=GJAO-2818-MONOMER
NC_011601	ParsedEcocyc	CDS	2855806	2857179	.	+	.	locus_tag=E2348C_2784;EcocycName=GJAO-2822;name=xseA;product=GJAO-2822-MONOMER
NC_011601	ParsedEcocyc	CDS	2887917	2888762	.	+	.	locus_tag=E2348C_2804;EcocycName=GJAO-2843;name=sseA;product=GJAO-2843-MONOMER
NC_011601	ParsedEcocyc	sRNA	2888952	2889256	.	+	.	locus_tag=E2348C_ncR38;EcocycName=GJAO-2844;name=ryfA;product=GJAO-2844-RNA
NC_011601	ParsedEcocyc	CDS	2898240	2899043	.	+	.	locus_tag=E2348C_2816;EcocycName=GJAO-2856;name=suhB;product=GJAO-2856-MONOMER
NC_011601	ParsedEcocyc	CDS	2899188	2900042	.	+	.	locus_tag=E2348C_2817;EcocycName=GJAO-2857;name=yfhR;product=GJAO-2857-MONOMER
NC_011601	ParsedEcocyc	CDS	2900233	2901513	.	+	.	locus_tag=E2348C_2818;EcocycName=GJAO-2858;name=csiE;product=GJAO-2858-MONOMER
NC_011601	ParsedEcocyc	CDS	2902968	2903435	.	+	.	locus_tag=E2348C_2820;EcocycName=GJAO-2860;name=yphA;product=GJAO-2860-MONOMER
NC_011601	ParsedEcocyc	CDS	2912642	2913835	.	+	.	locus_tag=E2348C_2827;EcocycName=GJAO-2867;name=yphH;product=GJAO-2867-MONOMER
NC_011601	ParsedEcocyc	CDS	2915480	2916670	.	+	.	locus_tag=E2348C_2829;EcocycName=GJAO-2869;name=hmp;product=GJAO-2869-MONOMER
NC_011601	ParsedEcocyc	CDS	2925603	2927021	.	+	.	locus_tag=E2348C_2835;EcocycName=GJAO-2876;name=yfhD;product=GJAO-2876-MONOMER
NC_011601	ParsedEcocyc	CDS	2928423	2929271	.	+	.	locus_tag=E2348C_2838;EcocycName=GJAO-2879;name=yfhH;product=GJAO-2879-MONOMER
NC_011601	ParsedEcocyc	CDS	2929327	2929587	.	+	.	locus_tag=E2348C_2839;EcocycName=GJAO-2880;name=yfhL;product=GJAO-2880-MONOMER
NC_011601	ParsedEcocyc	sRNA	2930185	2930261	.	+	.	locus_tag=E2348C_ncR41;EcocycName=GJAO-2882;name=ohsC;product=GJAO-2882-RNA
NC_011601	ParsedEcocyc	CDS	2940083	2941705	.	+	.	locus_tag=E2348C_2851;EcocycName=GJAO-2894;name=nadB;product=GJAO-2894-MONOMER
NC_011601	ParsedEcocyc	CDS	2942559	2943893	.	+	.	locus_tag=E2348C_2853;EcocycName=GJAO-2896;name=srmB;product=GJAO-2896-MONOMER
NC_011601	ParsedEcocyc	CDS	2946240	2946929	.	+	.	locus_tag=E2348C_2857;EcocycName=GJAO-2900;name=ung;product=GJAO-2900-MONOMER
NC_011601	ParsedEcocyc	CDS	2948221	2948640	.	+	.	locus_tag=E2348C_2859;EcocycName=GJAO-2902;name=trxC;product=GJAO-2902-MONOMER
NC_011601	ParsedEcocyc	CDS	2948709	2949407	.	+	.	locus_tag=E2348C_2860;EcocycName=GJAO-2903;name=yfiP;product=GJAO-2903-MONOMER
NC_011601	ParsedEcocyc	CDS	2949439	2952099	.	+	.	locus_tag=E2348C_2861;EcocycName=GJAO-2904;name=yfiQ;product=GJAO-2904-MONOMER
NC_011601	ParsedEcocyc	CDS	2952213	2953568	.	+	.	locus_tag=E2348C_2862;EcocycName=GJAO-2905;name=pssA;product=GJAO-2905-MONOMER
NC_011601	ParsedEcocyc	CDS	2953665	2953937	.	+	.	locus_tag=E2348C_2863;EcocycName=GJAO-2906;name=yfiM;product=GJAO-2906-MONOMER
NC_011601	ParsedEcocyc	CDS	2967060	2967797	.	+	.	locus_tag=E2348C_2869;EcocycName=GJAO-2916;name=yfiO;product=GJAO-2916-MONOMER
NC_011601	ParsedEcocyc	CDS	2969168	2969509	.	+	.	locus_tag=E2348C_2871;EcocycName=GJAO-2917;name=raiA;product=GJAO-2917-MONOMER
NC_011601	ParsedEcocyc	sRNA	2969395	2969556	.	+	.	locus_tag=E2348CN_0031;EcocycName=GJAO-6031;name=raiZ
NC_011601	ParsedEcocyc	CDS	2969759	2970919	.	+	.	locus_tag=E2348C_2873;EcocycName=GJAO-2918;name=pheA;product=GJAO-2918-MONOMER
NC_011601	ParsedEcocyc	CDS	2973378	2973740	.	+	.	locus_tag=E2348C_2876;EcocycName=GJAO-2921;name=yfiL;product=GJAO-2921-MONOMER
NC_011601	ParsedEcocyc	CDS	2973888	2974406	.	+	.	locus_tag=E2348C_2877;EcocycName=GJAO-2922;name=yfiR;product=GJAO-2922-MONOMER
NC_011601	ParsedEcocyc	CDS	2974396	2975622	.	+	.	locus_tag=E2348C_2878;EcocycName=GJAO-2923;name=yfiN;product=GJAO-2923-MONOMER
NC_011601	ParsedEcocyc	CDS	2975638	2976120	.	+	.	locus_tag=E2348C_2879;EcocycName=GJAO-2924;name=yfiB;product=GJAO-2924-MONOMER
NC_011601	ParsedEcocyc	CDS	2978079	2978681	.	+	.	locus_tag=E2348C_2883;EcocycName=GJAO-2926;name=GJAO-2926;product=GJAO-2926-MONOMER
NC_011601	ParsedEcocyc	CDS	2979534	2980112	.	+	.	locus_tag=E2348C_2886;EcocycName=GJAO-2928;name=GJAO-2928;product=GJAO-2928-MONOMER
NC_011601	ParsedEcocyc	CDS	2980177	2981364	.	+	.	locus_tag=E2348C_2887;EcocycName=GJAO-2929;name=GJAO-2929;product=GJAO-2929-MONOMER
NC_011601	ParsedEcocyc	CDS	2981377	2981895	.	+	.	locus_tag=E2348C_2888;EcocycName=GJAO-2930;name=GJAO-2930;product=GJAO-2930-MONOMER
NC_011601	ParsedEcocyc	CDS	2981958	2982230	.	+	.	locus_tag=E2348C_2889;EcocycName=GJAO-2931;name=GJAO-2931;product=GJAO-2931-MONOMER
NC_011601	ParsedEcocyc	CDS	2982384	2984813	.	+	.	locus_tag=E2348C_2890;EcocycName=GJAO-2932;name=GJAO-2932;product=GJAO-2932-MONOMER
NC_011601	ParsedEcocyc	CDS	2984825	2985289	.	+	.	locus_tag=E2348C_2891;EcocycName=GJAO-2933;name=GJAO-2933;product=GJAO-2933-MONOMER
NC_011601	ParsedEcocyc	CDS	2985292	2986464	.	+	.	locus_tag=E2348C_2892;EcocycName=GJAO-2934;name=GJAO-2934;product=GJAO-2934-MONOMER
NC_011601	ParsedEcocyc	CDS	2986541	2986759	.	+	.	locus_tag=E2348C_2893;EcocycName=GJAO-2935;name=GJAO-2935;product=GJAO-2935-MONOMER
NC_011601	ParsedEcocyc	CDS	2991317	2992183	.	+	.	locus_tag=E2348C_2900;EcocycName=GJAO-2942;name=ypjD;product=GJAO-2942-MONOMER
NC_011601	ParsedEcocyc	CDS	2992228	2993490	.	+	.	locus_tag=E2348C_2901;EcocycName=GJAO-2943;name=yfjD;product=GJAO-2943-MONOMER
NC_011601	ParsedEcocyc	CDS	2994261	2995139	.	+	.	locus_tag=E2348C_2903;EcocycName=GJAO-2945;name=ppnK;product=GJAO-2945-MONOMER
NC_011601	ParsedEcocyc	CDS	2995225	2996886	.	+	.	locus_tag=E2348C_2904;EcocycName=GJAO-2946;name=recN;product=GJAO-2946-MONOMER
NC_011601	ParsedEcocyc	CDS	2997035	2997376	.	+	.	locus_tag=E2348C_2905;EcocycName=GJAO-2947;name=smpA;product=GJAO-2947-MONOMER
NC_011601	ParsedEcocyc	CDS	2998326	2998808	.	+	.	locus_tag=E2348C_2908;EcocycName=GJAO-2950;name=smpB;product=GJAO-2950-MONOMER
NC_011601	ParsedEcocyc	sRNA	2999022	2999384	.	+	.	locus_tag=E2348C_ncR43;EcocycName=GJAO-2951;name=ssrA;product=GJAO-2951-RNA
NC_011601	ParsedEcocyc	CDS	3003890	3004108	.	+	.	locus_tag=E2348C_2913;EcocycName=GJAO-2952;name=GJAO-2952;product=GJAO-2952-MONOMER
NC_011601	ParsedEcocyc	CDS	3004369	3004740	.	+	.	locus_tag=E2348C_2914;EcocycName=GJAO-2953;name=GJAO-2953;product=GJAO-2953-MONOMER
NC_011601	ParsedEcocyc	CDS	3011977	3012462	.	+	.	locus_tag=E2348C_2918;EcocycName=GJAO-2957;name=GJAO-2957;product=GJAO-2957-MONOMER
NC_011601	ParsedEcocyc	CDS	3013615	3013785	.	+	.	locus_tag=E2348C_2919;EcocycName=GJAO-2958;name=GJAO-2958;product=GJAO-2958-MONOMER
NC_011601	ParsedEcocyc	CDS	3014161	3014541	.	+	.	locus_tag=E2348C_2921;EcocycName=GJAO-2960;name=GJAO-2960;product=GJAO-2960-MONOMER
NC_011601	ParsedEcocyc	CDS	3014849	3015826	.	+	.	locus_tag=E2348C_2922;EcocycName=GJAO-2961;name=csiD;product=GJAO-2961-MONOMER
NC_011601	ParsedEcocyc	CDS	3015846	3017114	.	+	.	locus_tag=E2348C_2923;EcocycName=GJAO-2962;name=ihgO;product=GJAO-2962-MONOMER
NC_011601	ParsedEcocyc	CDS	3017137	3018585	.	+	.	locus_tag=E2348C_2924;EcocycName=GJAO-2963;name=gabD;product=GJAO-2963-MONOMER
NC_011601	ParsedEcocyc	CDS	3018599	3019879	.	+	.	locus_tag=E2348C_2925;EcocycName=GJAO-2964;name=gabT;product=GJAO-2964-MONOMER
NC_011601	ParsedEcocyc	CDS	3020116	3021516	.	+	.	locus_tag=E2348C_2926;EcocycName=GJAO-2965;name=gabP;product=GJAO-2965-MONOMER
NC_011601	ParsedEcocyc	CDS	3021537	3022199	.	+	.	locus_tag=E2348C_2927;EcocycName=GJAO-2966;name=csiR;product=GJAO-2966-MONOMER
NC_011601	ParsedEcocyc	CDS	3023074	3023373	.	+	.	locus_tag=E2348C_2930;EcocycName=GJAO-2969;name=ygaV;product=GJAO-2969-MONOMER
NC_011601	ParsedEcocyc	CDS	3023383	3023907	.	+	.	locus_tag=E2348C_2931;EcocycName=GJAO-2970;name=ygaP;product=GJAO-2970-MONOMER
NC_011601	ParsedEcocyc	CDS	3025025	3025474	.	+	.	locus_tag=E2348C_2933;EcocycName=GJAO-2972;name=ygaW;product=GJAO-2972-MONOMER
NC_011601	ParsedEcocyc	CDS	3026007	3026336	.	+	.	locus_tag=E2348C_2935;EcocycName=GJAO-2974;name=ygaM;product=GJAO-2974-MONOMER
NC_011601	ParsedEcocyc	CDS	3027813	3028244	.	+	.	locus_tag=E2348C_2937;EcocycName=GJAO-2975;name=GJAO-2975;product=GJAO-2975-MONOMER
NC_011601	ParsedEcocyc	CDS	3028453	3028698	.	+	.	locus_tag=E2348C_2938;EcocycName=GJAO-2976;name=nrdH;product=GJAO-2976-MONOMER
NC_011601	ParsedEcocyc	CDS	3028695	3029105	.	+	.	locus_tag=E2348C_2939;EcocycName=GJAO-2977;name=nrdI;product=GJAO-2977-MONOMER
NC_011601	ParsedEcocyc	CDS	3029078	3031222	.	+	.	locus_tag=E2348C_2940;EcocycName=GJAO-2978;name=nrdE;product=GJAO-2978-MONOMER
NC_011601	ParsedEcocyc	CDS	3031232	3032191	.	+	.	locus_tag=E2348C_2941;EcocycName=GJAO-2979;name=nrdF;product=GJAO-2979-MONOMER
NC_011601	ParsedEcocyc	CDS	3032548	3033750	.	+	.	locus_tag=E2348C_2942;EcocycName=GJAO-2980;name=proV;product=GJAO-2980-MONOMER
NC_011601	ParsedEcocyc	CDS	3033743	3034807	.	+	.	locus_tag=E2348C_2943;EcocycName=GJAO-2981;name=proW;product=GJAO-2981-MONOMER
NC_011601	ParsedEcocyc	CDS	3034865	3035857	.	+	.	locus_tag=E2348C_2944;EcocycName=GJAO-2982;name=proX;product=GJAO-2982-MONOMER
NC_011601	ParsedEcocyc	CDS	3036306	3037490	.	+	.	locus_tag=E2348C_2945;EcocycName=GJAO-2983;name=ygaY;product=GJAO-2983-MONOMER
NC_011601	ParsedEcocyc	CDS	3037614	3038351	.	+	.	locus_tag=E2348C_2946;EcocycName=GJAO-2984;name=ygaZ;product=GJAO-2984-MONOMER
NC_011601	ParsedEcocyc	CDS	3038341	3038676	.	+	.	locus_tag=E2348C_2947;EcocycName=GJAO-2985;name=ygaH;product=GJAO-2985-MONOMER
NC_011601	ParsedEcocyc	CDS	3038767	3039297	.	+	.	locus_tag=E2348C_2948;EcocycName=GJAO-2986;name=mprA;product=GJAO-2986-MONOMER
NC_011601	ParsedEcocyc	CDS	3039424	3040596	.	+	.	locus_tag=E2348C_2949;EcocycName=GJAO-2987;name=emrA;product=GJAO-2987-MONOMER
NC_011601	ParsedEcocyc	CDS	3040613	3042151	.	+	.	locus_tag=E2348C_2950;EcocycName=GJAO-2988;name=emrB;product=GJAO-2988-MONOMER
NC_011601	ParsedEcocyc	CDS	3042409	3043116	.	+	.	locus_tag=E2348C_2951;EcocycName=GJAO-2989;name=GJAO-2989;product=GJAO-2989-MONOMER
NC_011601	ParsedEcocyc	CDS	3043113	3044225	.	+	.	locus_tag=E2348C_2952;EcocycName=GJAO-2990;name=GJAO-2990;product=GJAO-2990-MONOMER
NC_011601	ParsedEcocyc	CDS	3044413	3045786	.	+	.	locus_tag=E2348C_2953;EcocycName=GJAO-2991;name=GJAO-2991;product=GJAO-2991-MONOMER
NC_011601	ParsedEcocyc	sRNA	3047129	3047206	.	+	.	locus_tag=E2348C_ncR44;EcocycName=GJAO-2994;name=micA;product=GJAO-2994-RNA
NC_011601	ParsedEcocyc	CDS	3057756	3058721	.	+	.	locus_tag=E2348C_2965;EcocycName=GJAO-3009;name=gutQ;product=GJAO-3009-MONOMER
NC_011601	ParsedEcocyc	CDS	3060419	3061858	.	+	.	locus_tag=E2348C_2967;EcocycName=GJAO-3011;name=norV;product=GJAO-3011-MONOMER
NC_011601	ParsedEcocyc	CDS	3061855	3062988	.	+	.	locus_tag=E2348C_2968;EcocycName=GJAO-3012;name=norW;product=GJAO-3012-MONOMER
NC_011601	ParsedEcocyc	CDS	3063173	3063694	.	+	.	locus_tag=E2348C_2969;EcocycName=GJAO-3013;name=GJAO-3013;product=GJAO-3013-MONOMER
NC_011601	ParsedEcocyc	CDS	3070602	3071975	.	+	.	locus_tag=E2348C_2978;EcocycName=GJAO-3018;name=GJAO-3018;product=GJAO-3018-MONOMER
NC_011601	ParsedEcocyc	CDS	3072113	3072571	.	+	.	locus_tag=E2348C_2979;EcocycName=GJAO-3019;name=GJAO-3019;product=GJAO-3019-MONOMER
NC_011601	ParsedEcocyc	CDS	3072723	3073151	.	+	.	locus_tag=E2348C_2980;EcocycName=GJAO-3020;name=GJAO-3020;product=GJAO-3020-MONOMER
NC_011601	ParsedEcocyc	CDS	3082211	3082561	.	+	.	locus_tag=E2348C_2991;EcocycName=GJAO-3031;name=hypA;product=GJAO-3031-MONOMER
NC_011601	ParsedEcocyc	CDS	3082565	3083437	.	+	.	locus_tag=E2348C_2992;EcocycName=GJAO-3032;name=hypB;product=GJAO-3032-MONOMER
NC_011601	ParsedEcocyc	CDS	3083428	3083700	.	+	.	locus_tag=E2348C_2993;EcocycName=GJAO-3033;name=hypC;product=GJAO-3033-MONOMER
NC_011601	ParsedEcocyc	CDS	3083700	3084821	.	+	.	locus_tag=E2348C_2994;EcocycName=GJAO-3034;name=hypD;product=GJAO-3034-MONOMER
NC_011601	ParsedEcocyc	CDS	3084860	3085828	.	+	.	locus_tag=E2348C_2995;EcocycName=GJAO-3035;name=hypE;product=GJAO-3035-MONOMER
NC_011601	ParsedEcocyc	CDS	3085902	3087980	.	+	.	locus_tag=E2348C_2996;EcocycName=GJAO-3036;name=fhlA;product=GJAO-3036-MONOMER
NC_011601	ParsedEcocyc	CDS	3087986	3088453	.	+	.	locus_tag=E2348C_2997;EcocycName=GJAO-3037;name=GJAO-3037;product=GJAO-3037-MONOMER
NC_011601	ParsedEcocyc	CDS	3089121	3091682	.	+	.	locus_tag=E2348C_2999;EcocycName=GJAO-3039;name=mutS;product=GJAO-3039-MONOMER
NC_011601	ParsedEcocyc	CDS	3091788	3092444	.	+	.	locus_tag=E2348C_3000;EcocycName=GJAO-3040;name=pphB;product=GJAO-3040-MONOMER
NC_011601	ParsedEcocyc	CDS	3093458	3094366	.	+	.	locus_tag=E2348C_3002;EcocycName=GJAO-3042;name=ygbJ;product=GJAO-3042-MONOMER
NC_011601	ParsedEcocyc	CDS	3094363	3095625	.	+	.	locus_tag=E2348C_3003;EcocycName=GJAO-3043;name=ygbK;product=GJAO-3043-MONOMER
NC_011601	ParsedEcocyc	CDS	3095622	3096260	.	+	.	locus_tag=E2348C_3004;EcocycName=GJAO-3044;name=ygbL;product=GJAO-3044-MONOMER
NC_011601	ParsedEcocyc	CDS	3096265	3097041	.	+	.	locus_tag=E2348C_3005;EcocycName=GJAO-3045;name=ygbM;product=GJAO-3045-MONOMER
NC_011601	ParsedEcocyc	CDS	3097130	3098494	.	+	.	locus_tag=E2348C_3006;EcocycName=GJAO-3046;name=ygbN;product=GJAO-3046-MONOMER
NC_011601	ParsedEcocyc	CDS	3100947	3101354	.	+	.	locus_tag=E2348C_3010;EcocycName=GJAO-3050;name=GJAO-3050;product=GJAO-3050-MONOMER
NC_011601	ParsedEcocyc	CDS	3111496	3112533	.	+	.	locus_tag=E2348C_3023;EcocycName=GJAO-3063;name=iap;product=GJAO-3063-MONOMER
NC_011601	ParsedEcocyc	CDS	3112872	3114146	.	+	.	locus_tag=E2348C_3024;EcocycName=GJAO-3064;name=GJAO-3064;product=GJAO-3064-MONOMER
NC_011601	ParsedEcocyc	sRNA	3113953	3114006	.	+	.	locus_tag=E2348CN_0037;EcocycName=GJAO-6037;name=sokX
NC_011601	ParsedEcocyc	CDS	3118810	3119175	.	+	.	locus_tag=E2348C_3028;EcocycName=GJAO-3068;name=sscR;product=GJAO-3068-MONOMER
NC_011601	ParsedEcocyc	CDS	3119253	3120524	.	+	.	locus_tag=E2348C_3029;EcocycName=GJAO-3069;name=ygcN;product=GJAO-3069-MONOMER
NC_011601	ParsedEcocyc	CDS	3120515	3120775	.	+	.	locus_tag=E2348C_3030;EcocycName=GJAO-3070;name=ygcO;product=GJAO-3070-MONOMER
NC_011601	ParsedEcocyc	CDS	3120792	3121367	.	+	.	locus_tag=E2348C_3031;EcocycName=GJAO-3071;name=ygcP;product=GJAO-3071-MONOMER
NC_011601	ParsedEcocyc	CDS	3127187	3128464	.	+	.	locus_tag=E2348C_3037;EcocycName=GJAO-3077;name=yqcE;product=GJAO-3077-MONOMER
NC_011601	ParsedEcocyc	CDS	3128491	3129969	.	+	.	locus_tag=E2348C_3038;EcocycName=GJAO-3078;name=ygcE;product=GJAO-3078-MONOMER
NC_011601	ParsedEcocyc	CDS	3130134	3131054	.	+	.	locus_tag=E2348C_3039;EcocycName=GJAO-3079;name=scrK;product=GJAO-3079-MONOMER
NC_011601	ParsedEcocyc	CDS	3131222	3132739	.	+	.	locus_tag=E2348C_3040;EcocycName=GJAO-3080;name=scrY;product=GJAO-3080-MONOMER
NC_011601	ParsedEcocyc	CDS	3132800	3134170	.	+	.	locus_tag=E2348C_3041;EcocycName=GJAO-3081;name=scrA;product=GJAO-3081-MONOMER
NC_011601	ParsedEcocyc	CDS	3134170	3135579	.	+	.	locus_tag=E2348C_3042;EcocycName=GJAO-3082;name=scrB;product=GJAO-3082-MONOMER
NC_011601	ParsedEcocyc	CDS	3135605	3136612	.	+	.	locus_tag=E2348C_3043;EcocycName=GJAO-3083;name=scrR;product=GJAO-3083-MONOMER
NC_011601	ParsedEcocyc	CDS	3137662	3138534	.	+	.	locus_tag=E2348C_3045;EcocycName=GJAO-3085;name=ygcG;product=GJAO-3085-MONOMER
NC_011601	ParsedEcocyc	CDS	3147009	3149765	.	+	.	locus_tag=E2348C_3053;EcocycName=GJAO-3093;name=barA;product=GJAO-3093-MONOMER
NC_011601	ParsedEcocyc	CDS	3157298	3158146	.	+	.	locus_tag=E2348C_3061;EcocycName=GJAO-3102;name=queF;product=GJAO-3102-MONOMER
NC_011601	ParsedEcocyc	CDS	3158258	3159622	.	+	.	locus_tag=E2348C_3062;EcocycName=GJAO-3103;name=ygdH;product=GJAO-3103-MONOMER
NC_011601	ParsedEcocyc	CDS	3160179	3161468	.	+	.	locus_tag=E2348C_3063;EcocycName=GJAO-3104;name=sdaC;product=GJAO-3104-MONOMER
NC_011601	ParsedEcocyc	CDS	3161526	3162893	.	+	.	locus_tag=E2348C_3064;EcocycName=GJAO-3105;name=sdaB;product=GJAO-3105-MONOMER
NC_011601	ParsedEcocyc	CDS	3162914	3163759	.	+	.	locus_tag=E2348C_3065;EcocycName=GJAO-3106;name=xni;product=GJAO-3106-MONOMER
NC_011601	ParsedEcocyc	CDS	3166184	3167500	.	+	.	locus_tag=E2348C_3068;EcocycName=GJAO-3109;name=fucP;product=GJAO-3109-MONOMER
NC_011601	ParsedEcocyc	CDS	3167533	3169308	.	+	.	locus_tag=E2348C_3069;EcocycName=GJAO-3110;name=fucI;product=GJAO-3110-MONOMER
NC_011601	ParsedEcocyc	CDS	3169387	3170835	.	+	.	locus_tag=E2348C_3070;EcocycName=GJAO-3111;name=fucK;product=GJAO-3111-MONOMER
NC_011601	ParsedEcocyc	CDS	3170837	3171259	.	+	.	locus_tag=E2348C_3071;EcocycName=GJAO-3112;name=fucU;product=GJAO-3112-MONOMER
NC_011601	ParsedEcocyc	CDS	3171317	3172048	.	+	.	locus_tag=E2348C_3072;EcocycName=GJAO-3113;name=fucR;product=GJAO-3113-MONOMER
NC_011601	ParsedEcocyc	sRNA	3174645	3174850	.	+	.	locus_tag=E2348C_ncR46;EcocycName=GJAO-3117;name=gcvB;product=GJAO-3117-RNA
NC_011601	ParsedEcocyc	CDS	3175286	3176491	.	+	.	locus_tag=E2348C_3077;EcocycName=GJAO-3119;name=csdA;product=GJAO-3119-MONOMER
NC_011601	ParsedEcocyc	CDS	3176491	3176934	.	+	.	locus_tag=E2348C_3078;EcocycName=GJAO-3120;name=ygdK;product=GJAO-3120-MONOMER
NC_011601	ParsedEcocyc	tRNA	3179174	3179250	.	+	.	locus_tag=E2348C_tRNA57;EcocycName=GJAO-3123;name=metZ;product=|GJAO-3123-tRNA|
NC_011601	ParsedEcocyc	tRNA	3179284	3179360	.	+	.	locus_tag=E2348C_tRNA58;EcocycName=GJAO-3124;name=metW;product=|GJAO-3124-tRNA|
NC_011601	ParsedEcocyc	tRNA	3179394	3179470	.	+	.	locus_tag=E2348C_tRNA59;EcocycName=GJAO-3125;name=metV;product=|GJAO-3125-tRNA|
NC_011601	ParsedEcocyc	CDS	3186522	3187853	.	+	.	locus_tag=E2348C_3087;EcocycName=GJAO-3131;name=argA;product=GJAO-3131-MONOMER
NC_011601	ParsedEcocyc	CDS	3206963	3207652	.	+	.	locus_tag=E2348C_3101;EcocycName=GJAO-3145;name=mutH;product=GJAO-3145-MONOMER
NC_011601	ParsedEcocyc	CDS	3207721	3208434	.	+	.	locus_tag=E2348C_3102;EcocycName=GJAO-3146;name=ygdQ;product=GJAO-3146-MONOMER
NC_011601	ParsedEcocyc	CDS	3208572	3208790	.	+	.	locus_tag=E2348C_3103;EcocycName=GJAO-3147;name=ygdR;product=GJAO-3147-MONOMER
NC_011601	ParsedEcocyc	CDS	3208898	3209938	.	+	.	locus_tag=E2348C_3104;EcocycName=GJAO-3148;name=tas;product=GJAO-3148-MONOMER
NC_011601	ParsedEcocyc	CDS	3213901	3214932	.	+	.	locus_tag=E2348C_3107;EcocycName=GJAO-3153;name=galR;product=GJAO-3153-MONOMER
NC_011601	ParsedEcocyc	CDS	3216323	3217258	.	+	.	locus_tag=E2348C_3109;EcocycName=GJAO-3155;name=lysR;product=GJAO-3155-MONOMER
NC_011601	ParsedEcocyc	CDS	3224709	3225938	.	+	.	locus_tag=E2348C_3116;EcocycName=GJAO-3162;name=yqeG;product=GJAO-3162-MONOMER
NC_011601	ParsedEcocyc	CDS	3227575	3229872	.	+	.	locus_tag=E2348C_3118;EcocycName=GJAO-3165;name=xdhA;product=GJAO-3165-MONOMER
NC_011601	ParsedEcocyc	CDS	3229883	3230761	.	+	.	locus_tag=E2348C_3119;EcocycName=GJAO-3166;name=xdhB;product=GJAO-3166-MONOMER
NC_011601	ParsedEcocyc	CDS	3230758	3231237	.	+	.	locus_tag=E2348C_3120;EcocycName=GJAO-3167;name=xdhC;product=GJAO-3167-MONOMER
NC_011601	ParsedEcocyc	CDS	3233534	3234721	.	+	.	locus_tag=E2348C_3122;EcocycName=GJAO-3169;name=ygeW;product=GJAO-3169-MONOMER
NC_011601	ParsedEcocyc	CDS	3234779	3235975	.	+	.	locus_tag=E2348C_3123;EcocycName=GJAO-3170;name=ygeX;product=GJAO-3170-MONOMER
NC_011601	ParsedEcocyc	CDS	3236033	3237244	.	+	.	locus_tag=E2348C_3124;EcocycName=GJAO-3171;name=ygeY;product=GJAO-3171-MONOMER
NC_011601	ParsedEcocyc	CDS	3237297	3238682	.	+	.	locus_tag=E2348C_3125;EcocycName=GJAO-3172;name=hyuA;product=GJAO-3172-MONOMER
NC_011601	ParsedEcocyc	CDS	3238730	3239662	.	+	.	locus_tag=E2348C_3126;EcocycName=GJAO-3173;name=yqeA;product=GJAO-3173-MONOMER
NC_011601	ParsedEcocyc	CDS	3242250	3242828	.	+	.	locus_tag=E2348C_3129;EcocycName=GJAO-3176;name=ygfJ;product=GJAO-3176-MONOMER
NC_011601	ParsedEcocyc	CDS	3247810	3249138	.	+	.	locus_tag=E2348C_3132;EcocycName=GJAO-3179;name=ssnA;product=GJAO-3179-MONOMER
NC_011601	ParsedEcocyc	CDS	3249189	3249968	.	+	.	locus_tag=E2348C_3133;EcocycName=GJAO-3180;name=ygfM;product=GJAO-3180-MONOMER
NC_011601	ParsedEcocyc	CDS	3253000	3254400	.	+	.	locus_tag=E2348C_3135;EcocycName=GJAO-3182;name=ygfO;product=GJAO-3182-MONOMER
NC_011601	ParsedEcocyc	CDS	3254418	3255734	.	+	.	locus_tag=E2348C_3136;EcocycName=GJAO-3183;name=guaD;product=GJAO-3183-MONOMER
NC_011601	ParsedEcocyc	CDS	3255770	3257137	.	+	.	locus_tag=E2348C_3137;EcocycName=GJAO-3184;name=ygfQ;product=GJAO-3184-MONOMER
NC_011601	ParsedEcocyc	CDS	3260016	3261464	.	+	.	locus_tag=E2348C_3140;EcocycName=GJAO-3187;name=ygfU;product=GJAO-3187-MONOMER
NC_011601	ParsedEcocyc	CDS	3261466	3261591	.	+	.	locus_tag=E2348C_3141;EcocycName=GJAO-3188;name=GJAO-3188;product=GJAO-3188-MONOMER
NC_011601	ParsedEcocyc	CDS	3261713	3262261	.	+	.	locus_tag=E2348C_3142;EcocycName=GJAO-3189;name=idi;product=GJAO-3189-MONOMER
NC_011601	ParsedEcocyc	CDS	3268502	3269023	.	+	.	locus_tag=E2348C_3148;EcocycName=GJAO-3195;name=fldB;product=GJAO-3195-MONOMER
NC_011601	ParsedEcocyc	CDS	3269960	3270940	.	+	.	locus_tag=E2348C_3151;EcocycName=GJAO-3198;name=ygfZ;product=GJAO-3198-MONOMER
NC_011601	ParsedEcocyc	CDS	3272190	3273629	.	+	.	locus_tag=E2348C_3154;EcocycName=GJAO-3201;name=bglA;product=GJAO-3201-MONOMER
NC_011601	ParsedEcocyc	CDS	3283239	3283568	.	+	.	locus_tag=E2348C_3162;EcocycName=GJAO-3209;name=zapA;product=GJAO-3209-MONOMER
NC_011601	ParsedEcocyc	sRNA	3283610	3283792	.	+	.	locus_tag=E2348C_ncR49;EcocycName=GJAO-3210;name=ssrS;product=GJAO-3210-RNA
NC_011601	ParsedEcocyc	CDS	3283814	3284416	.	+	.	locus_tag=E2348C_3163;EcocycName=GJAO-3211;name=ygfA;product=GJAO-3211-MONOMER
NC_011601	ParsedEcocyc	sRNA	3284476	3284615	.	+	.	locus_tag=E2348C_ncR50;EcocycName=GJAO-3212;name=sibC;product=GJAO-3212-RNA
NC_011601	ParsedEcocyc	CDS	3287651	3288544	.	+	.	locus_tag=E2348C_3166;EcocycName=GJAO-3215;name=argP;product=GJAO-3215-MONOMER
NC_011601	ParsedEcocyc	sRNA	3290671	3290816	.	+	.	locus_tag=E2348CN_0027;EcocycName=GJAO-6027;name=och5
NC_011601	ParsedEcocyc	CDS	3297369	3297800	.	+	.	locus_tag=E2348C_3175;EcocycName=GJAO-3224;name=GJAO-3224;product=GJAO-3224-MONOMER
NC_011601	ParsedEcocyc	CDS	3297823	3298401	.	+	.	locus_tag=E2348C_3176;EcocycName=GJAO-3225;name=GJAO-3225;product=GJAO-3225-MONOMER
NC_011601	ParsedEcocyc	CDS	3298402	3299109	.	+	.	locus_tag=E2348C_3177;EcocycName=GJAO-3226;name=GJAO-3226;product=GJAO-3226-MONOMER
NC_011601	ParsedEcocyc	CDS	3299097	3299774	.	+	.	locus_tag=E2348C_3178;EcocycName=GJAO-3227;name=GJAO-3227;product=GJAO-3227-MONOMER
NC_011601	ParsedEcocyc	CDS	3306148	3307056	.	+	.	locus_tag=E2348C_3186;EcocycName=GJAO-3234;name=GJAO-3234;product=GJAO-3234-MONOMER
NC_011601	ParsedEcocyc	CDS	3309545	3310303	.	+	.	locus_tag=E2348C_3188;EcocycName=GJAO-3236;name=yggG;product=GJAO-3236-MONOMER
NC_011601	ParsedEcocyc	CDS	3314692	3314907	.	+	.	locus_tag=E2348C_3193;EcocycName=GJAO-3241;name=yqgC;product=GJAO-3241-MONOMER
NC_011601	ParsedEcocyc	CDS	3315211	3316365	.	+	.	locus_tag=E2348C_3195;EcocycName=GJAO-3243;name=metK;product=GJAO-3243-MONOMER
NC_011601	ParsedEcocyc	CDS	3316801	3318195	.	+	.	locus_tag=E2348C_3196;EcocycName=GJAO-3244;name=galP;product=GJAO-3244-MONOMER
NC_011601	ParsedEcocyc	CDS	3318272	3318769	.	+	.	locus_tag=E2348C_3197;EcocycName=GJAO-3245;name=yggI;product=GJAO-3245-MONOMER
NC_011601	ParsedEcocyc	CDS	3318864	3319571	.	+	.	locus_tag=E2348C_3198;EcocycName=GJAO-3246;name=endA;product=GJAO-3246-MONOMER
NC_011601	ParsedEcocyc	CDS	3319650	3320381	.	+	.	locus_tag=E2348C_3199;EcocycName=GJAO-3247;name=rsmE;product=GJAO-3247-MONOMER
NC_011601	ParsedEcocyc	CDS	3320394	3321344	.	+	.	locus_tag=E2348C_3200;EcocycName=GJAO-3248;name=gshB;product=GJAO-3248-MONOMER
NC_011601	ParsedEcocyc	CDS	3321453	3322016	.	+	.	locus_tag=E2348C_3201;EcocycName=GJAO-3249;name=yqgE;product=GJAO-3249-MONOMER
NC_011601	ParsedEcocyc	CDS	3322016	3322432	.	+	.	locus_tag=E2348C_3202;EcocycName=GJAO-3250;name=yqgF;product=GJAO-3250-MONOMER
NC_011601	ParsedEcocyc	CDS	3323437	3324141	.	+	.	locus_tag=E2348C_3204;EcocycName=GJAO-3252;name=yggS;product=GJAO-3252-MONOMER
NC_011601	ParsedEcocyc	CDS	3324159	3324725	.	+	.	locus_tag=E2348C_3205;EcocycName=GJAO-3253;name=yggT;product=GJAO-3253-MONOMER
NC_011601	ParsedEcocyc	CDS	3324722	3325012	.	+	.	locus_tag=E2348C_3206;EcocycName=GJAO-3254;name=yggU;product=GJAO-3254-MONOMER
NC_011601	ParsedEcocyc	CDS	3325020	3325613	.	+	.	locus_tag=E2348C_3207;EcocycName=GJAO-3255;name=rdgB;product=GJAO-3255-MONOMER
NC_011601	ParsedEcocyc	CDS	3325606	3326742	.	+	.	locus_tag=E2348C_3208;EcocycName=GJAO-3256;name=rdgW;product=GJAO-3256-MONOMER
NC_011601	ParsedEcocyc	CDS	3331262	3332314	.	+	.	locus_tag=E2348C_3214;EcocycName=GJAO-3262;name=mutY;product=GJAO-3262-MONOMER
NC_011601	ParsedEcocyc	CDS	3332342	3332617	.	+	.	locus_tag=E2348C_3215;EcocycName=GJAO-3263;name=yggX;product=GJAO-3263-MONOMER
NC_011601	ParsedEcocyc	CDS	3332682	3333761	.	+	.	locus_tag=E2348C_3216;EcocycName=GJAO-3264;name=mltC;product=GJAO-3264-MONOMER
NC_011601	ParsedEcocyc	CDS	3333963	3335219	.	+	.	locus_tag=E2348C_3217;EcocycName=GJAO-3265;name=nupG;product=GJAO-3265-MONOMER
NC_011601	ParsedEcocyc	CDS	3337802	3338509	.	+	.	locus_tag=E2348C_3219;EcocycName=GJAO-3267;name=yqgA;product=GJAO-3267-MONOMER
NC_011601	ParsedEcocyc	tRNA	3338615	3338690	.	+	.	locus_tag=E2348C_tRNA61;EcocycName=GJAO-3268;name=pheV;product=|GJAO-3268-tRNA|
NC_011601	ParsedEcocyc	CDS	3338888	3340153	.	+	.	locus_tag=E2348C_3220;EcocycName=GJAO-3269;name=GJAO-3269;product=GJAO-3269-MONOMER
NC_011601	ParsedEcocyc	CDS	3341144	3341818	.	+	.	locus_tag=E2348C_3222;EcocycName=GJAO-3270;name=GJAO-3270;product=GJAO-3270-MONOMER
NC_011601	ParsedEcocyc	CDS	3341815	3342162	.	+	.	locus_tag=E2348C_3223;EcocycName=GJAO-3271;name=GJAO-3271;product=GJAO-3271-MONOMER
NC_011601	ParsedEcocyc	CDS	3347579	3347812	.	+	.	locus_tag=E2348C_3229;EcocycName=GJAO-3274;name=GJAO-3274;product=GJAO-3274-MONOMER
NC_011601	ParsedEcocyc	CDS	3348020	3349669	.	+	.	locus_tag=E2348C_3230;EcocycName=GJAO-3275;name=GJAO-3275;product=GJAO-3275-MONOMER
NC_011601	ParsedEcocyc	CDS	3350278	3351267	.	+	.	locus_tag=E2348C_3231;EcocycName=GJAO-3276;name=GJAO-3276;product=GJAO-3276-MONOMER
NC_011601	ParsedEcocyc	CDS	3351316	3351990	.	+	.	locus_tag=E2348C_3232;EcocycName=GJAO-3277;name=GJAO-3277;product=GJAO-3277-MONOMER
NC_011601	ParsedEcocyc	CDS	3353864	3363535	.	+	.	locus_tag=E2348C_3234;EcocycName=GJAO-3278;name=GJAO-3278;product=GJAO-3278-MONOMER
NC_011601	ParsedEcocyc	CDS	3364189	3364614	.	+	.	locus_tag=E2348C_3236;EcocycName=GJAO-3279;name=GJAO-3279;product=GJAO-3279-MONOMER
NC_011601	ParsedEcocyc	CDS	3364611	3364961	.	+	.	locus_tag=E2348C_3237;EcocycName=GJAO-3280;name=GJAO-3280;product=GJAO-3280-MONOMER
NC_011601	ParsedEcocyc	CDS	3365174	3366577	.	+	.	locus_tag=E2348C_3238;EcocycName=GJAO-3281;name=GJAO-3281;product=GJAO-3281-MONOMER
NC_011601	ParsedEcocyc	CDS	3366913	3367959	.	+	.	locus_tag=E2348C_3239;EcocycName=GJAO-3282;name=GJAO-3282;product=GJAO-3282-MONOMER
NC_011601	ParsedEcocyc	ncRNA	3386959	3387180	.	+	.	locus_tag=E2348C_ncR51;EcocycName=GJAO-3298;name=GJAO-3298;product=GJAO-3298-RNA
NC_011601	ParsedEcocyc	CDS	3393873	3394637	.	+	.	locus_tag=E2348C_3260;EcocycName=GJAO-3304;name=glcC;product=GJAO-3304-MONOMER
NC_011601	ParsedEcocyc	CDS	3396139	3397872	.	+	.	locus_tag=E2348C_3262;EcocycName=GJAO-3306;name=GJAO-3306;product=GJAO-3306-MONOMER
NC_011601	ParsedEcocyc	CDS	3397869	3398783	.	+	.	locus_tag=E2348C_3263;EcocycName=GJAO-3307;name=GJAO-3307;product=GJAO-3307-MONOMER
NC_011601	ParsedEcocyc	CDS	3398815	3399063	.	+	.	locus_tag=E2348C_3264;EcocycName=GJAO-3308;name=GJAO-3308;product=GJAO-3308-MONOMER
NC_011601	ParsedEcocyc	CDS	3399063	3400235	.	+	.	locus_tag=E2348C_3265;EcocycName=GJAO-3309;name=GJAO-3309;product=GJAO-3309-MONOMER
NC_011601	ParsedEcocyc	CDS	3406915	3407607	.	+	.	locus_tag=E2348C_3273;EcocycName=GJAO-3317;name=yghT;product=GJAO-3317-MONOMER
NC_011601	ParsedEcocyc	CDS	3411510	3412376	.	+	.	locus_tag=E2348C_3276;EcocycName=GJAO-3320;name=yghU;product=GJAO-3320-MONOMER
NC_011601	ParsedEcocyc	CDS	3421062	3421583	.	+	.	locus_tag=E2348C_3288;EcocycName=GJAO-3332;name=GJAO-3332;product=GJAO-3332-MONOMER
NC_011601	ParsedEcocyc	CDS	3421685	3422407	.	+	.	locus_tag=E2348C_3289;EcocycName=GJAO-3333;name=GJAO-3333;product=GJAO-3333-MONOMER
NC_011601	ParsedEcocyc	CDS	3423899	3424783	.	+	.	locus_tag=E2348C_3291;EcocycName=GJAO-3335;name=yghA;product=GJAO-3335-MONOMER
NC_011601	ParsedEcocyc	CDS	3426240	3427427	.	+	.	locus_tag=E2348C_3294;EcocycName=GJAO-3338;name=metC;product=GJAO-3338-MONOMER
NC_011601	ParsedEcocyc	CDS	3427567	3428226	.	+	.	locus_tag=E2348C_3295;EcocycName=GJAO-3339;name=yghB;product=GJAO-3339-MONOMER
NC_011601	ParsedEcocyc	CDS	3429359	3430522	.	+	.	locus_tag=E2348C_3297;EcocycName=GJAO-3341;name=yqhD;product=GJAO-3341-MONOMER
NC_011601	ParsedEcocyc	CDS	3430627	3431454	.	+	.	locus_tag=E2348C_3298;EcocycName=GJAO-3342;name=dkgA;product=GJAO-3342-MONOMER
NC_011601	ParsedEcocyc	CDS	3431654	3432580	.	+	.	locus_tag=E2348C_3299;EcocycName=GJAO-3343;name=yqhG;product=GJAO-3343-MONOMER
NC_011601	ParsedEcocyc	CDS	3432631	3432888	.	+	.	locus_tag=E2348C_3300;EcocycName=GJAO-3344;name=yqhH;product=GJAO-3344-MONOMER
NC_011601	ParsedEcocyc	CDS	3435401	3436150	.	+	.	locus_tag=E2348C_3302;EcocycName=GJAO-3346;name=GJAO-3346;product=GJAO-3346-MONOMER
NC_011601	ParsedEcocyc	CDS	3436473	3437945	.	+	.	locus_tag=E2348C_3303;EcocycName=GJAO-3347;name=GJAO-3347;product=GJAO-3347-MONOMER
NC_011601	ParsedEcocyc	CDS	3437942	3438958	.	+	.	locus_tag=E2348C_3304;EcocycName=GJAO-3348;name=GJAO-3348;product=GJAO-3348-MONOMER
NC_011601	ParsedEcocyc	CDS	3438969	3439979	.	+	.	locus_tag=E2348C_3305;EcocycName=GJAO-3349;name=GJAO-3349;product=GJAO-3349-MONOMER
NC_011601	ParsedEcocyc	CDS	3440052	3441035	.	+	.	locus_tag=E2348C_3306;EcocycName=GJAO-3350;name=GJAO-3350;product=GJAO-3350-MONOMER
NC_011601	ParsedEcocyc	CDS	3441077	3441559	.	+	.	locus_tag=E2348C_3307;EcocycName=GJAO-3351;name=GJAO-3351;product=GJAO-3351-MONOMER
NC_011601	ParsedEcocyc	CDS	3441570	3442874	.	+	.	locus_tag=E2348C_3308;EcocycName=GJAO-3352;name=GJAO-3352;product=GJAO-3352-MONOMER
NC_011601	ParsedEcocyc	CDS	3450595	3451254	.	+	.	locus_tag=E2348C_3315;EcocycName=GJAO-3359;name=qseB;product=GJAO-3359-MONOMER
NC_011601	ParsedEcocyc	CDS	3451251	3452600	.	+	.	locus_tag=E2348C_3316;EcocycName=GJAO-3360;name=qseC;product=GJAO-3360-MONOMER
NC_011601	ParsedEcocyc	CDS	3452710	3453291	.	+	.	locus_tag=E2348C_3317;EcocycName=GJAO-3361;name=mdaB;product=GJAO-3361-MONOMER
NC_011601	ParsedEcocyc	CDS	3453322	3453636	.	+	.	locus_tag=E2348C_3318;EcocycName=GJAO-3362;name=ygiN;product=GJAO-3362-MONOMER
NC_011601	ParsedEcocyc	CDS	3458732	3460873	.	+	.	locus_tag=E2348C_3324;EcocycName=GJAO-3368;name=GJAO-3368;product=GJAO-3368-MONOMER
NC_011601	ParsedEcocyc	CDS	3465549	3467030	.	+	.	locus_tag=E2348C_3330;EcocycName=GJAO-3374;name=tolC;product=GJAO-3374-MONOMER
NC_011601	ParsedEcocyc	CDS	3467030	3467290	.	+	.	locus_tag=E2348C_3331;EcocycName=GJAO-3375;name=GJAO-3375;product=GJAO-3375-MONOMER
NC_011601	ParsedEcocyc	CDS	3467178	3467849	.	+	.	locus_tag=E2348C_3332;EcocycName=GJAO-3376;name=ygiB;product=GJAO-3376-MONOMER
NC_011601	ParsedEcocyc	CDS	3467855	3469015	.	+	.	locus_tag=E2348C_3333;EcocycName=GJAO-3377;name=ygiC;product=GJAO-3377-MONOMER
NC_011601	ParsedEcocyc	CDS	3469500	3471296	.	+	.	locus_tag=E2348C_3334;EcocycName=GJAO-3378;name=GJAO-3378;product=GJAO-3378-MONOMER
NC_011601	ParsedEcocyc	CDS	3471314	3471982	.	+	.	locus_tag=E2348C_3335;EcocycName=GJAO-3379;name=GJAO-3379;product=GJAO-3379-MONOMER
NC_011601	ParsedEcocyc	CDS	3471997	3472668	.	+	.	locus_tag=E2348C_3336;EcocycName=GJAO-3380;name=GJAO-3380;product=GJAO-3380-MONOMER
NC_011601	ParsedEcocyc	CDS	3473645	3474418	.	+	.	locus_tag=E2348C_3338;EcocycName=GJAO-3382;name=zupT;product=GJAO-3382-MONOMER
NC_011601	ParsedEcocyc	CDS	3475935	3476234	.	+	.	locus_tag=E2348C_3341;EcocycName=GJAO-3386;name=yqiC;product=GJAO-3386-MONOMER
NC_011601	ParsedEcocyc	CDS	3476739	3477368	.	+	.	locus_tag=E2348C_3343;EcocycName=GJAO-3388;name=yqiJ;product=GJAO-3388-MONOMER
NC_011601	ParsedEcocyc	CDS	3477395	3479056	.	+	.	locus_tag=E2348C_3344;EcocycName=GJAO-3389;name=yqiK;product=GJAO-3389-MONOMER
NC_011601	ParsedEcocyc	CDS	3485362	3485982	.	+	.	locus_tag=E2348C_3348;EcocycName=GJAO-3394;name=htrG;product=GJAO-3394-MONOMER
NC_011601	ParsedEcocyc	CDS	3486046	3487284	.	+	.	locus_tag=E2348C_3349;EcocycName=GJAO-3395;name=cca;product=GJAO-3395-MONOMER
NC_011601	ParsedEcocyc	CDS	3488749	3489366	.	+	.	locus_tag=E2348C_3352;EcocycName=GJAO-3398;name=ygiH;product=GJAO-3398-MONOMER
NC_011601	ParsedEcocyc	CDS	3490518	3491429	.	+	.	locus_tag=E2348C_3354;EcocycName=GJAO-3400;name=ttdA;product=GJAO-3400-MONOMER
NC_011601	ParsedEcocyc	CDS	3491426	3492031	.	+	.	locus_tag=E2348C_3355;EcocycName=GJAO-3401;name=ttdB;product=GJAO-3401-MONOMER
NC_011601	ParsedEcocyc	CDS	3492079	3493542	.	+	.	locus_tag=E2348C_3356;EcocycName=GJAO-3402;name=ttdT;product=GJAO-3402-MONOMER
NC_011601	ParsedEcocyc	CDS	3494836	3495051	.	+	.	locus_tag=E2348C_3358;EcocycName=GJAO-3404;name=rpsU;product=GJAO-3404-MONOMER
NC_011601	ParsedEcocyc	CDS	3495162	3496907	.	+	.	locus_tag=E2348C_3359;EcocycName=GJAO-3405;name=dnaG;product=GJAO-3405-MONOMER
NC_011601	ParsedEcocyc	CDS	3497102	3498943	.	+	.	locus_tag=E2348C_3360;EcocycName=GJAO-3406;name=rpoD;product=GJAO-3406-MONOMER
NC_011601	ParsedEcocyc	CDS	3499002	3499565	.	+	.	locus_tag=E2348C_3361;EcocycName=GJAO-3407;name=GJAO-3407;product=GJAO-3407-MONOMER
NC_011601	ParsedEcocyc	tRNA	3500243	3500318	.	+	.	locus_tag=E2348C_tRNA62;EcocycName=GJAO-3409;name=ileX;product=|GJAO-3409-tRNA|
NC_011601	ParsedEcocyc	CDS	3501424	3502047	.	+	.	locus_tag=E2348C_3364;EcocycName=GJAO-3411;name=yqjI;product=GJAO-3411-MONOMER
NC_011601	ParsedEcocyc	CDS	3504014	3505393	.	+	.	locus_tag=E2348C_3366;EcocycName=GJAO-3413;name=ygjG;product=GJAO-3413-MONOMER
NC_011601	ParsedEcocyc	CDS	3505986	3506969	.	+	.	locus_tag=E2348C_3368;EcocycName=GJAO-3415;name=ebgR;product=GJAO-3415-MONOMER
NC_011601	ParsedEcocyc	CDS	3507153	3510245	.	+	.	locus_tag=E2348C_3369;EcocycName=GJAO-3416;name=ebgA;product=GJAO-3416-MONOMER
NC_011601	ParsedEcocyc	CDS	3510242	3510691	.	+	.	locus_tag=E2348C_3370;EcocycName=GJAO-3417;name=ebgC;product=GJAO-3417-MONOMER
NC_011601	ParsedEcocyc	CDS	3510754	3512187	.	+	.	locus_tag=E2348C_3371;EcocycName=GJAO-3418;name=ygjI;product=GJAO-3418-MONOMER
NC_011601	ParsedEcocyc	CDS	3512321	3513391	.	+	.	locus_tag=E2348C_3372;EcocycName=GJAO-3419;name=ygjJ;product=GJAO-3419-MONOMER
NC_011601	ParsedEcocyc	CDS	3513408	3515759	.	+	.	locus_tag=E2348C_3373;EcocycName=GJAO-3420;name=ygjK;product=GJAO-3420-MONOMER
NC_011601	ParsedEcocyc	CDS	3516083	3518101	.	+	.	locus_tag=E2348C_3374;EcocycName=GJAO-3421;name=fadH;product=GJAO-3421-MONOMER
NC_011601	ParsedEcocyc	CDS	3520054	3520557	.	+	.	locus_tag=E2348C_3377;EcocycName=GJAO-3424;name=ygjP;product=GJAO-3424-MONOMER
NC_011601	ParsedEcocyc	CDS	3520634	3521326	.	+	.	locus_tag=E2348C_3378;EcocycName=GJAO-3425;name=ygjQ;product=GJAO-3425-MONOMER
NC_011601	ParsedEcocyc	CDS	3521405	3522391	.	+	.	locus_tag=E2348C_3379;EcocycName=GJAO-3426;name=ygjR;product=GJAO-3426-MONOMER
NC_011601	ParsedEcocyc	ncRNA	3522468	3522655	.	+	.	locus_tag=E2348C_ncR54;EcocycName=GJAO-3427;name=psrN;product=GJAO-3427-RNA
NC_011601	ParsedEcocyc	CDS	3522674	3523639	.	+	.	locus_tag=E2348C_3380;EcocycName=GJAO-3428;name=alx;product=GJAO-3428-MONOMER
NC_011601	ParsedEcocyc	CDS	3523876	3525249	.	+	.	locus_tag=E2348C_3381;EcocycName=GJAO-3429;name=GJAO-3429;product=GJAO-3429-MONOMER
NC_011601	ParsedEcocyc	CDS	3525523	3526767	.	+	.	locus_tag=E2348C_3382;EcocycName=GJAO-3430;name=sstT;product=GJAO-3430-MONOMER
NC_011601	ParsedEcocyc	CDS	3530678	3532096	.	+	.	locus_tag=E2348C_3386;EcocycName=GJAO-3434;name=exuT;product=GJAO-3434-MONOMER
NC_011601	ParsedEcocyc	CDS	3532226	3533002	.	+	.	locus_tag=E2348C_3387;EcocycName=GJAO-3435;name=exuR;product=GJAO-3435-MONOMER
NC_011601	ParsedEcocyc	CDS	3533347	3534009	.	+	.	locus_tag=E2348C_3388;EcocycName=GJAO-3436;name=yqjA;product=GJAO-3436-MONOMER
NC_011601	ParsedEcocyc	CDS	3534013	3534396	.	+	.	locus_tag=E2348C_3389;EcocycName=GJAO-3437;name=yqjB;product=GJAO-3437-MONOMER
NC_011601	ParsedEcocyc	CDS	3534543	3534911	.	+	.	locus_tag=E2348C_3390;EcocycName=GJAO-3438;name=yqjC;product=GJAO-3438-MONOMER
NC_011601	ParsedEcocyc	CDS	3534949	3535254	.	+	.	locus_tag=E2348C_3391;EcocycName=GJAO-3439;name=yqjD;product=GJAO-3439-MONOMER
NC_011601	ParsedEcocyc	CDS	3535257	3535661	.	+	.	locus_tag=E2348C_3392;EcocycName=GJAO-3440;name=yqjE;product=GJAO-3440-MONOMER
NC_011601	ParsedEcocyc	CDS	3535651	3535950	.	+	.	locus_tag=E2348C_3393;EcocycName=GJAO-3441;name=yqjK;product=GJAO-3441-MONOMER
NC_011601	ParsedEcocyc	CDS	3536137	3536529	.	+	.	locus_tag=E2348C_3394;EcocycName=GJAO-3442;name=yqjF;product=GJAO-3442-MONOMER
NC_011601	ParsedEcocyc	CDS	3536599	3537585	.	+	.	locus_tag=E2348C_3395;EcocycName=GJAO-3443;name=yqjG;product=GJAO-3443-MONOMER
NC_011601	ParsedEcocyc	CDS	3537868	3538236	.	+	.	locus_tag=E2348C_3396;EcocycName=GJAO-3444;name=yhaH;product=GJAO-3444-MONOMER
NC_011601	ParsedEcocyc	CDS	3539271	3539972	.	+	.	locus_tag=E2348C_3398;EcocycName=GJAO-3446;name=yhaK;product=GJAO-3446-MONOMER
NC_011601	ParsedEcocyc	CDS	3539995	3540159	.	+	.	locus_tag=E2348C_3399;EcocycName=GJAO-3447;name=yhaL;product=GJAO-3447-MONOMER
NC_011601	ParsedEcocyc	CDS	3552333	3552551	.	+	.	locus_tag=E2348C_3409;EcocycName=GJAO-3457;name=tdcR;product=GJAO-3457-MONOMER
NC_011601	ParsedEcocyc	CDS	3558174	3559745	.	+	.	locus_tag=E2348C_3414;EcocycName=GJAO-3463;name=garD;product=GJAO-3463-MONOMER
NC_011601	ParsedEcocyc	CDS	3560870	3562150	.	+	.	locus_tag=E2348C_3416;EcocycName=GJAO-3465;name=kbaZ;product=GJAO-3465-MONOMER
NC_011601	ParsedEcocyc	CDS	3562173	3562646	.	+	.	locus_tag=E2348C_3417;EcocycName=GJAO-3466;name=agaV;product=GJAO-3466-MONOMER
NC_011601	ParsedEcocyc	CDS	3562657	3563442	.	+	.	locus_tag=E2348C_3418;EcocycName=GJAO-3467;name=agaW;product=GJAO-3467-MONOMER
NC_011601	ParsedEcocyc	CDS	3563432	3564310	.	+	.	locus_tag=E2348C_3419;EcocycName=GJAO-3468;name=GJAO-3468;product=GJAO-3468-MONOMER
NC_011601	ParsedEcocyc	CDS	3564328	3564762	.	+	.	locus_tag=E2348C_3420;EcocycName=GJAO-3469;name=GJAO-3469;product=GJAO-3469-MONOMER
NC_011601	ParsedEcocyc	CDS	3564759	3565892	.	+	.	locus_tag=E2348C_3421;EcocycName=GJAO-3470;name=agaA;product=GJAO-3470-MONOMER
NC_011601	ParsedEcocyc	CDS	3566241	3567395	.	+	.	locus_tag=E2348C_3422;EcocycName=GJAO-3471;name=agaS;product=GJAO-3471-MONOMER
NC_011601	ParsedEcocyc	CDS	3567408	3568268	.	+	.	locus_tag=E2348C_3423;EcocycName=GJAO-3472;name=kbaY;product=GJAO-3472-MONOMER
NC_011601	ParsedEcocyc	CDS	3568435	3568911	.	+	.	locus_tag=E2348C_3424;EcocycName=GJAO-3473;name=agaB;product=GJAO-3473-MONOMER
NC_011601	ParsedEcocyc	CDS	3568950	3569753	.	+	.	locus_tag=E2348C_3425;EcocycName=GJAO-3474;name=agaC;product=GJAO-3474-MONOMER
NC_011601	ParsedEcocyc	CDS	3569743	3570534	.	+	.	locus_tag=E2348C_3426;EcocycName=GJAO-3475;name=agaD;product=GJAO-3475-MONOMER
NC_011601	ParsedEcocyc	CDS	3570589	3571302	.	+	.	locus_tag=E2348C_3427;EcocycName=GJAO-3476;name=agaI;product=GJAO-3476-MONOMER
NC_011601	ParsedEcocyc	CDS	3572280	3574316	.	+	.	locus_tag=E2348C_3429;EcocycName=GJAO-3478;name=yraM;product=GJAO-3478-MONOMER
NC_011601	ParsedEcocyc	CDS	3574274	3574669	.	+	.	locus_tag=E2348C_3430;EcocycName=GJAO-3479;name=yraN;product=GJAO-3479-MONOMER
NC_011601	ParsedEcocyc	CDS	3574689	3575279	.	+	.	locus_tag=E2348C_3431;EcocycName=GJAO-3480;name=diaA;product=GJAO-3480-MONOMER
NC_011601	ParsedEcocyc	CDS	3575289	3575864	.	+	.	locus_tag=E2348C_3432;EcocycName=GJAO-3481;name=yraP;product=GJAO-3481-MONOMER
NC_011601	ParsedEcocyc	CDS	3578246	3578548	.	+	.	locus_tag=E2348C_3436;EcocycName=GJAO-3485;name=yhbQ;product=GJAO-3485-MONOMER
NC_011601	ParsedEcocyc	CDS	3579765	3580760	.	+	.	locus_tag=E2348C_3439;EcocycName=GJAO-3488;name=yhbU;product=GJAO-3488-MONOMER
NC_011601	ParsedEcocyc	CDS	3580769	3581647	.	+	.	locus_tag=E2348C_3440;EcocycName=GJAO-3489;name=yhbV;product=GJAO-3489-MONOMER
NC_011601	ParsedEcocyc	CDS	3581728	3582735	.	+	.	locus_tag=E2348C_3441;EcocycName=GJAO-3490;name=yhbW;product=GJAO-3490-MONOMER
NC_011601	ParsedEcocyc	sRNA	3589505	3589678	.	+	.	locus_tag=E2348C_ncR56;EcocycName=GJAO-3495;name=sraG;product=GJAO-3495-RNA
NC_011601	ParsedEcocyc	CDS	3596917	3598260	.	+	.	locus_tag=E2348C_3452;EcocycName=GJAO-3504;name=argG;product=GJAO-3504-MONOMER
NC_011601	ParsedEcocyc	CDS	3606068	3606361	.	+	.	locus_tag=E2348C_3459;EcocycName=GJAO-3512;name=yhbY;product=GJAO-3512-MONOMER
NC_011601	ParsedEcocyc	CDS	3607241	3608674	.	+	.	locus_tag=E2348C_3461;EcocycName=GJAO-3514;name=dacB;product=GJAO-3514-MONOMER
NC_011601	ParsedEcocyc	CDS	3611843	3612814	.	+	.	locus_tag=E2348C_3466;EcocycName=GJAO-3519;name=ispB;product=GJAO-3519-MONOMER
NC_011601	ParsedEcocyc	CDS	3613048	3613326	.	+	.	locus_tag=E2348C_3467;EcocycName=GJAO-3520;name=sfsB;product=GJAO-3520-MONOMER
NC_011601	ParsedEcocyc	CDS	3618414	3619391	.	+	.	locus_tag=E2348C_3475;EcocycName=GJAO-3528;name=yrbG;product=GJAO-3528-MONOMER
NC_011601	ParsedEcocyc	CDS	3619405	3620391	.	+	.	locus_tag=E2348C_3476;EcocycName=GJAO-3529;name=kdsD;product=GJAO-3529-MONOMER
NC_011601	ParsedEcocyc	CDS	3620412	3620978	.	+	.	locus_tag=E2348C_3477;EcocycName=GJAO-3530;name=kdsC;product=GJAO-3530-MONOMER
NC_011601	ParsedEcocyc	CDS	3620975	3621550	.	+	.	locus_tag=E2348C_3478;EcocycName=GJAO-3531;name=yrbK;product=GJAO-3531-MONOMER
NC_011601	ParsedEcocyc	CDS	3621519	3622076	.	+	.	locus_tag=E2348C_3479;EcocycName=GJAO-3532;name=lptA;product=GJAO-3532-MONOMER
NC_011601	ParsedEcocyc	CDS	3622083	3622808	.	+	.	locus_tag=E2348C_3480;EcocycName=GJAO-3533;name=lptB;product=GJAO-3533-MONOMER
NC_011601	ParsedEcocyc	CDS	3622856	3624289	.	+	.	locus_tag=E2348C_3481;EcocycName=GJAO-3534;name=rpoN;product=GJAO-3534-MONOMER
NC_011601	ParsedEcocyc	CDS	3624312	3624599	.	+	.	locus_tag=E2348C_3482;EcocycName=GJAO-3535;name=hpf;product=GJAO-3535-MONOMER
NC_011601	ParsedEcocyc	CDS	3624717	3625208	.	+	.	locus_tag=E2348C_3483;EcocycName=GJAO-3536;name=ptsN;product=GJAO-3536-MONOMER
NC_011601	ParsedEcocyc	CDS	3625254	3626108	.	+	.	locus_tag=E2348C_3484;EcocycName=GJAO-3537;name=yhbJ;product=GJAO-3537-MONOMER
NC_011601	ParsedEcocyc	CDS	3626105	3626377	.	+	.	locus_tag=E2348C_3485;EcocycName=GJAO-3538;name=npr;product=GJAO-3538-MONOMER
NC_011601	ParsedEcocyc	CDS	3626590	3627222	.	+	.	locus_tag=E2348C_3486;EcocycName=GJAO-3539;name=yrbL;product=GJAO-3539-MONOMER
NC_011601	ParsedEcocyc	sRNA	3627284	3627323	.	+	.	locus_tag=E2348CN_0041;EcocycName=GJAO-6041;name=yrbL3ZZ
NC_011601	ParsedEcocyc	sRNA	3628715	3628822	.	+	.	locus_tag=E2348C_ncR58;EcocycName=GJAO-3542;name=arcZ;product=GJAO-3542-RNA
NC_011601	ParsedEcocyc	CDS	3632770	3637323	.	+	.	locus_tag=E2348C_3491;EcocycName=GJAO-3545;name=gltB;product=GJAO-3545-MONOMER
NC_011601	ParsedEcocyc	CDS	3637336	3638754	.	+	.	locus_tag=E2348C_3492;EcocycName=GJAO-3546;name=gltD;product=GJAO-3546-MONOMER
NC_011601	ParsedEcocyc	CDS	3648318	3648716	.	+	.	locus_tag=E2348C_3504;EcocycName=GJAO-3558;name=yhcB;product=GJAO-3558-MONOMER
NC_011601	ParsedEcocyc	CDS	3648870	3650237	.	+	.	locus_tag=E2348C_3505;EcocycName=GJAO-3559;name=degQ;product=GJAO-3559-MONOMER
NC_011601	ParsedEcocyc	CDS	3650327	3651394	.	+	.	locus_tag=E2348C_3506;EcocycName=GJAO-3560;name=degS;product=GJAO-3560-MONOMER
NC_011601	ParsedEcocyc	CDS	3652830	3653300	.	+	.	locus_tag=E2348C_3508;EcocycName=GJAO-3562;name=argR;product=GJAO-3562-MONOMER
NC_011601	ParsedEcocyc	CDS	3653664	3653927	.	+	.	locus_tag=E2348C_3509;EcocycName=GJAO-3563;name=yhcN;product=GJAO-3563-MONOMER
NC_011601	ParsedEcocyc	CDS	3657645	3658574	.	+	.	locus_tag=E2348C_3514;EcocycName=GJAO-3568;name=aaeR;product=GJAO-3568-MONOMER
NC_011601	ParsedEcocyc	CDS	3658803	3660176	.	+	.	locus_tag=E2348C_3515;EcocycName=GJAO-3569;name=GJAO-3569;product=GJAO-3569-MONOMER
NC_011601	ParsedEcocyc	CDS	3672887	3673861	.	+	.	locus_tag=E2348C_3524;EcocycName=GJAO-3578;name=yhdH;product=GJAO-3578-MONOMER
NC_011601	ParsedEcocyc	CDS	3674839	3675309	.	+	.	locus_tag=E2348C_3525;EcocycName=GJAO-3579;name=accB;product=GJAO-3579-MONOMER
NC_011601	ParsedEcocyc	CDS	3675320	3676669	.	+	.	locus_tag=E2348C_3526;EcocycName=GJAO-3580;name=accC;product=GJAO-3580-MONOMER
NC_011601	ParsedEcocyc	CDS	3676778	3677020	.	+	.	locus_tag=E2348C_3527;EcocycName=GJAO-3581;name=yhdT;product=GJAO-3581-MONOMER
NC_011601	ParsedEcocyc	CDS	3677010	3678461	.	+	.	locus_tag=E2348C_3528;EcocycName=GJAO-3582;name=panF;product=GJAO-3582-MONOMER
NC_011601	ParsedEcocyc	CDS	3678473	3679354	.	+	.	locus_tag=E2348C_3529;EcocycName=GJAO-3583;name=prmA;product=GJAO-3583-MONOMER
NC_011601	ParsedEcocyc	CDS	3679683	3680648	.	+	.	locus_tag=E2348C_3530;EcocycName=GJAO-3584;name=dusB;product=GJAO-3584-MONOMER
NC_011601	ParsedEcocyc	CDS	3680674	3680970	.	+	.	locus_tag=E2348C_3531;EcocycName=GJAO-3585;name=fis;product=GJAO-3585-MONOMER
NC_011601	ParsedEcocyc	CDS	3681056	3681940	.	+	.	locus_tag=E2348C_3532;EcocycName=GJAO-3586;name=yhdJ;product=GJAO-3586-MONOMER
NC_011601	ParsedEcocyc	CDS	3682024	3682203	.	+	.	locus_tag=E2348C_3533;EcocycName=GJAO-3587;name=yhdU;product=GJAO-3587-MONOMER
NC_011601	ParsedEcocyc	CDS	3683267	3684424	.	+	.	locus_tag=E2348C_3535;EcocycName=GJAO-3589;name=acrE;product=GJAO-3589-MONOMER
NC_011601	ParsedEcocyc	CDS	3684436	3687540	.	+	.	locus_tag=E2348C_3536;EcocycName=GJAO-3590;name=acrF;product=GJAO-3590-MONOMER
NC_011601	ParsedEcocyc	CDS	3687793	3688014	.	+	.	locus_tag=E2348C_3537;EcocycName=GJAO-3591;name=yhdV;product=GJAO-3591-MONOMER
NC_011601	ParsedEcocyc	CDS	3688445	3689470	.	+	.	locus_tag=E2348C_3538;EcocycName=GJAO-3592;name=yhdW;product=GJAO-3592-MONOMER
NC_011601	ParsedEcocyc	CDS	3689538	3690719	.	+	.	locus_tag=E2348C_3539;EcocycName=GJAO-3593;name=yhdX;product=GJAO-3593-MONOMER
NC_011601	ParsedEcocyc	CDS	3690729	3691832	.	+	.	locus_tag=E2348C_3540;EcocycName=GJAO-3594;name=yhdY;product=GJAO-3594-MONOMER
NC_011601	ParsedEcocyc	CDS	3691840	3692598	.	+	.	locus_tag=E2348C_3541;EcocycName=GJAO-3595;name=yhdZ;product=GJAO-3595-MONOMER
NC_011601	ParsedEcocyc	CDS	3698389	3698943	.	+	.	locus_tag=E2348C_3542;EcocycName=GJAO-3602;name=yrdA;product=GJAO-3602-MONOMER
NC_011601	ParsedEcocyc	CDS	3702843	3703352	.	+	.	locus_tag=E2348C_3549;EcocycName=GJAO-3609;name=def;product=GJAO-3609-MONOMER
NC_011601	ParsedEcocyc	CDS	3703367	3704314	.	+	.	locus_tag=E2348C_3550;EcocycName=GJAO-3610;name=fmt;product=GJAO-3610-MONOMER
NC_011601	ParsedEcocyc	CDS	3704360	3705649	.	+	.	locus_tag=E2348C_3551;EcocycName=GJAO-3611;name=rsmB;product=GJAO-3611-MONOMER
NC_011601	ParsedEcocyc	CDS	3705671	3707047	.	+	.	locus_tag=E2348C_3552;EcocycName=GJAO-3612;name=trkA;product=GJAO-3612-MONOMER
NC_011601	ParsedEcocyc	CDS	3707177	3707587	.	+	.	locus_tag=E2348C_3553;EcocycName=GJAO-3613;name=mscL;product=GJAO-3613-MONOMER
NC_011601	ParsedEcocyc	CDS	3722802	3723269	.	+	.	locus_tag=E2348C_3585;EcocycName=GJAO-3646;name=GJAO-3646;product=GJAO-3646-MONOMER
NC_011601	ParsedEcocyc	CDS	3731687	3731905	.	+	.	locus_tag=E2348C_3597;EcocycName=GJAO-3658;name=slyX;product=GJAO-3658-MONOMER
NC_011601	ParsedEcocyc	CDS	3735330	3737243	.	+	.	locus_tag=E2348C_3602;EcocycName=GJAO-3663;name=yheS;product=GJAO-3663-MONOMER
NC_011601	ParsedEcocyc	CDS	3737243	3738265	.	+	.	locus_tag=E2348C_3603;EcocycName=GJAO-3664;name=yheT;product=GJAO-3664-MONOMER
NC_011601	ParsedEcocyc	CDS	3738259	3738477	.	+	.	locus_tag=E2348C_3604;EcocycName=GJAO-3665;name=yheU;product=GJAO-3665-MONOMER
NC_011601	ParsedEcocyc	CDS	3738531	3739400	.	+	.	locus_tag=E2348C_3605;EcocycName=GJAO-3666;name=prkB;product=GJAO-3666-MONOMER
NC_011601	ParsedEcocyc	CDS	3740161	3740793	.	+	.	locus_tag=E2348C_3607;EcocycName=GJAO-3668;name=crp;product=GJAO-3668-MONOMER
NC_011601	ParsedEcocyc	CDS	3740844	3742934	.	+	.	locus_tag=E2348C_3608;EcocycName=GJAO-3669;name=yhfK;product=GJAO-3669-MONOMER
NC_011601	ParsedEcocyc	CDS	3746609	3747790	.	+	.	locus_tag=E2348C_3614;EcocycName=GJAO-3675;name=tsgA;product=GJAO-3675-MONOMER
NC_011601	ParsedEcocyc	CDS	3748052	3750595	.	+	.	locus_tag=E2348C_3615;EcocycName=GJAO-3676;name=nirB;product=GJAO-3676-MONOMER
NC_011601	ParsedEcocyc	CDS	3750592	3750918	.	+	.	locus_tag=E2348C_3616;EcocycName=GJAO-3677;name=nirD;product=GJAO-3677-MONOMER
NC_011601	ParsedEcocyc	CDS	3751044	3751850	.	+	.	locus_tag=E2348C_3617;EcocycName=GJAO-3678;name=nirC;product=GJAO-3678-MONOMER
NC_011601	ParsedEcocyc	CDS	3751869	3753242	.	+	.	locus_tag=E2348C_3618;EcocycName=GJAO-3679;name=cysG;product=GJAO-3679-MONOMER
NC_011601	ParsedEcocyc	CDS	3753494	3753661	.	+	.	locus_tag=E2348C_3619;EcocycName=GJAO-3680;name=yhfL;product=GJAO-3680-MONOMER
NC_011601	ParsedEcocyc	CDS	3771574	3774126	.	+	.	locus_tag=E2348C_3640;EcocycName=GJAO-3701;name=mrcA;product=GJAO-3701-MONOMER
NC_011601	ParsedEcocyc	CDS	3775172	3777307	.	+	.	locus_tag=E2348C_3642;EcocycName=GJAO-3703;name=yrfF;product=GJAO-3703-MONOMER
NC_011601	ParsedEcocyc	CDS	3777372	3778040	.	+	.	locus_tag=E2348C_3643;EcocycName=GJAO-3704;name=yrfG;product=GJAO-3704-MONOMER
NC_011601	ParsedEcocyc	CDS	3778051	3778452	.	+	.	locus_tag=E2348C_3644;EcocycName=GJAO-3705;name=hslR;product=GJAO-3705-MONOMER
NC_011601	ParsedEcocyc	CDS	3778477	3779355	.	+	.	locus_tag=E2348C_3645;EcocycName=GJAO-3706;name=hslO;product=GJAO-3706-MONOMER
NC_011601	ParsedEcocyc	CDS	3781521	3783143	.	+	.	locus_tag=E2348C_3647;EcocycName=GJAO-3708;name=pck;product=GJAO-3708-MONOMER
NC_011601	ParsedEcocyc	CDS	3783628	3783924	.	+	.	locus_tag=E2348C_3648;EcocycName=GJAO-3709;name=GJAO-3709;product=GJAO-3709-MONOMER
NC_011601	ParsedEcocyc	CDS	3786252	3786728	.	+	.	locus_tag=E2348C_3651;EcocycName=GJAO-3712;name=greB;product=GJAO-3712-MONOMER
NC_011601	ParsedEcocyc	CDS	3786825	3789146	.	+	.	locus_tag=E2348C_3652;EcocycName=GJAO-3713;name=yhgF;product=GJAO-3713-MONOMER
NC_011601	ParsedEcocyc	CDS	3789584	3789811	.	+	.	locus_tag=E2348C_3653;EcocycName=GJAO-3714;name=feoA;product=GJAO-3714-MONOMER
NC_011601	ParsedEcocyc	CDS	3789828	3792149	.	+	.	locus_tag=E2348C_3654;EcocycName=GJAO-3715;name=feoB;product=GJAO-3715-MONOMER
NC_011601	ParsedEcocyc	CDS	3792149	3792385	.	+	.	locus_tag=E2348C_3655;EcocycName=GJAO-3716;name=feoC;product=GJAO-3716-MONOMER
NC_011601	ParsedEcocyc	CDS	3792588	3793469	.	+	.	locus_tag=E2348C_3656;EcocycName=GJAO-3717;name=yhgA;product=GJAO-3717-MONOMER
NC_011601	ParsedEcocyc	CDS	3794497	3795180	.	+	.	locus_tag=E2348C_3658;EcocycName=GJAO-3719;name=gntX;product=GJAO-3719-MONOMER
NC_011601	ParsedEcocyc	CDS	3795239	3795814	.	+	.	locus_tag=E2348C_3659;EcocycName=GJAO-3720;name=gntY;product=GJAO-3720-MONOMER
NC_011601	ParsedEcocyc	CDS	3796178	3797494	.	+	.	locus_tag=E2348C_3660;EcocycName=GJAO-3721;name=gntT;product=GJAO-3721-MONOMER
NC_011601	ParsedEcocyc	CDS	3802714	3805419	.	+	.	locus_tag=E2348C_3663;EcocycName=GJAO-3724;name=malT;product=GJAO-3724-MONOMER
NC_011601	ParsedEcocyc	CDS	3807897	3809495	.	+	.	locus_tag=E2348C_3666;EcocycName=GJAO-3727;name=rtcR;product=GJAO-3727-MONOMER
NC_011601	ParsedEcocyc	CDS	3811643	3813148	.	+	.	locus_tag=E2348C_3670;EcocycName=GJAO-3731;name=glpD;product=GJAO-3731-MONOMER
NC_011601	ParsedEcocyc	CDS	3827250	3827843	.	+	.	locus_tag=E2348C_3680;EcocycName=GJAO-3740;name=yhgN;product=GJAO-3740-MONOMER
NC_011601	ParsedEcocyc	CDS	3833187	3833675	.	+	.	locus_tag=E2348C_3686;EcocycName=GJAO-3747;name=yhhY;product=GJAO-3747-MONOMER
NC_011601	ParsedEcocyc	CDS	3835589	3836029	.	+	.	locus_tag=E2348C_3688;EcocycName=GJAO-3749;name=yhhA;product=GJAO-3749-MONOMER
NC_011601	ParsedEcocyc	CDS	3846628	3847011	.	+	.	locus_tag=E2348C_3699;EcocycName=GJAO-3760;name=yhhK;product=GJAO-3760-MONOMER
NC_011601	ParsedEcocyc	CDS	3853040	3853636	.	+	.	locus_tag=E2348C_3705;EcocycName=GJAO-3766;name=rsmD;product=GJAO-3766-MONOMER
NC_011601	ParsedEcocyc	CDS	3853626	3853895	.	+	.	locus_tag=E2348C_3706;EcocycName=GJAO-3767;name=yhhL;product=GJAO-3767-MONOMER
NC_011601	ParsedEcocyc	CDS	3854398	3855024	.	+	.	locus_tag=E2348C_3708;EcocycName=GJAO-3769;name=yhhN;product=GJAO-3769-MONOMER
NC_011601	ParsedEcocyc	CDS	3855098	3857296	.	+	.	locus_tag=E2348C_3709;EcocycName=GJAO-3770;name=zntA;product=GJAO-3770-MONOMER
NC_011601	ParsedEcocyc	CDS	3857676	3859049	.	+	.	locus_tag=E2348C_3710;EcocycName=GJAO-3771;name=GJAO-3771;product=GJAO-3771-MONOMER
NC_011601	ParsedEcocyc	CDS	3859590	3860255	.	+	.	locus_tag=E2348C_3712;EcocycName=GJAO-3773;name=yhhQ;product=GJAO-3773-MONOMER
NC_011601	ParsedEcocyc	CDS	3860286	3860885	.	+	.	locus_tag=E2348C_3713;EcocycName=GJAO-3774;name=dcrB;product=GJAO-3774-MONOMER
NC_011601	ParsedEcocyc	CDS	3862238	3863287	.	+	.	locus_tag=E2348C_3715;EcocycName=GJAO-3776;name=yhhT;product=GJAO-3776-MONOMER
NC_011601	ParsedEcocyc	CDS	3863342	3863929	.	+	.	locus_tag=E2348C_3716;EcocycName=GJAO-3777;name=acpT;product=GJAO-3777-MONOMER
NC_011601	ParsedEcocyc	CDS	3864040	3865614	.	+	.	locus_tag=E2348C_3717;EcocycName=GJAO-3778;name=nikA;product=GJAO-3778-MONOMER
NC_011601	ParsedEcocyc	CDS	3865614	3866558	.	+	.	locus_tag=E2348C_3718;EcocycName=GJAO-3779;name=nikB;product=GJAO-3779-MONOMER
NC_011601	ParsedEcocyc	CDS	3866555	3867388	.	+	.	locus_tag=E2348C_3719;EcocycName=GJAO-3780;name=nikC;product=GJAO-3780-MONOMER
NC_011601	ParsedEcocyc	CDS	3867388	3868152	.	+	.	locus_tag=E2348C_3720;EcocycName=GJAO-3781;name=nikD;product=GJAO-3781-MONOMER
NC_011601	ParsedEcocyc	CDS	3868149	3868955	.	+	.	locus_tag=E2348C_3721;EcocycName=GJAO-3782;name=nikE;product=GJAO-3782-MONOMER
NC_011601	ParsedEcocyc	CDS	3868961	3869362	.	+	.	locus_tag=E2348C_3722;EcocycName=GJAO-3783;name=nikR;product=GJAO-3783-MONOMER
NC_011601	ParsedEcocyc	CDS	3875843	3876895	.	+	.	locus_tag=E2348C_3728;EcocycName=GJAO-3789;name=yhiM;product=GJAO-3789-MONOMER
NC_011601	ParsedEcocyc	CDS	3878407	3879906	.	+	.	locus_tag=E2348C_3730;EcocycName=GJAO-3791;name=pitA;product=GJAO-3791-MONOMER
NC_011601	ParsedEcocyc	CDS	3880703	3881137	.	+	.	locus_tag=E2348C_3732;EcocycName=GJAO-3793;name=uspA;product=GJAO-3793-MONOMER
NC_011601	ParsedEcocyc	CDS	3881454	3882923	.	+	.	locus_tag=E2348C_3733;EcocycName=GJAO-3794;name=yhiP;product=GJAO-3794-MONOMER
NC_011601	ParsedEcocyc	CDS	3885977	3886819	.	+	.	locus_tag=E2348C_3736;EcocycName=GJAO-3797;name=yhiR;product=GJAO-3797-MONOMER
NC_011601	ParsedEcocyc	CDS	3886891	3888243	.	+	.	locus_tag=E2348C_3737;EcocycName=GJAO-3798;name=gor;product=GJAO-3798-MONOMER
NC_011601	ParsedEcocyc	sRNA	3888666	3888739	.	+	.	locus_tag=E2348CN_0015;EcocycName=GJAO-6015;name=agrB
NC_011601	ParsedEcocyc	CDS	3888914	3889339	.	+	.	locus_tag=E2348C_3739;EcocycName=GJAO-3800;name=arsC;product=GJAO-3800-MONOMER
NC_011601	ParsedEcocyc	CDS	3890523	3891089	.	+	.	locus_tag=E2348C_3740;EcocycName=GJAO-3801;name=slp;product=GJAO-3801-MONOMER
NC_011601	ParsedEcocyc	CDS	3891242	3891772	.	+	.	locus_tag=E2348C_3741;EcocycName=GJAO-3802;name=yhiF;product=GJAO-3802-MONOMER
NC_011601	ParsedEcocyc	CDS	3895572	3896486	.	+	.	locus_tag=E2348C_3744;EcocycName=GJAO-3805;name=chuT;product=GJAO-3805-MONOMER
NC_011601	ParsedEcocyc	CDS	3896506	3897843	.	+	.	locus_tag=E2348C_3745;EcocycName=GJAO-3806;name=chuW;product=GJAO-3806-MONOMER
NC_011601	ParsedEcocyc	CDS	3897856	3898350	.	+	.	locus_tag=E2348C_3746;EcocycName=GJAO-3807;name=chuX;product=GJAO-3807-MONOMER
NC_011601	ParsedEcocyc	CDS	3898350	3898973	.	+	.	locus_tag=E2348C_3747;EcocycName=GJAO-3808;name=chuY;product=GJAO-3808-MONOMER
NC_011601	ParsedEcocyc	CDS	3899058	3900014	.	+	.	locus_tag=E2348C_3748;EcocycName=GJAO-3809;name=chuU;product=GJAO-3809-MONOMER
NC_011601	ParsedEcocyc	CDS	3900011	3900781	.	+	.	locus_tag=E2348C_3749;EcocycName=GJAO-3810;name=hmuV;product=GJAO-3810-MONOMER
NC_011601	ParsedEcocyc	CDS	3902573	3903145	.	+	.	locus_tag=E2348C_3753;EcocycName=GJAO-3814;name=hdeD;product=GJAO-3814-MONOMER
NC_011601	ParsedEcocyc	CDS	3903944	3904471	.	+	.	locus_tag=E2348C_3754;EcocycName=GJAO-3815;name=gadE;product=GJAO-3815-MONOMER
NC_011601	ParsedEcocyc	sRNA	3904570	3904660	.	+	.	locus_tag=E2348CN_0012;EcocycName=GJAO-6012;name=gadF
NC_011601	ParsedEcocyc	CDS	3904810	3905967	.	+	.	locus_tag=E2348C_3755;EcocycName=GJAO-3816;name=mdtE;product=GJAO-3816-MONOMER
NC_011601	ParsedEcocyc	CDS	3905992	3909105	.	+	.	locus_tag=E2348C_3756;EcocycName=GJAO-3817;name=mdtF;product=GJAO-3817-MONOMER
NC_011601	ParsedEcocyc	sRNA	3910443	3910547	.	+	.	locus_tag=E2348C_ncR61;EcocycName=GJAO-3819;name=gadY;product=GJAO-3819-RNA
NC_011601	ParsedEcocyc	CDS	3915170	3916819	.	+	.	locus_tag=E2348C_3761;EcocycName=GJAO-3823;name=treF;product=GJAO-3823-MONOMER
NC_011601	ParsedEcocyc	CDS	3917920	3918891	.	+	.	locus_tag=E2348C_3763;EcocycName=GJAO-3825;name=yhjC;product=GJAO-3825-MONOMER
NC_011601	ParsedEcocyc	CDS	3918940	3919953	.	+	.	locus_tag=E2348C_3764;EcocycName=GJAO-3826;name=yhjD;product=GJAO-3826-MONOMER
NC_011601	ParsedEcocyc	CDS	3920346	3921668	.	+	.	locus_tag=E2348C_3765;EcocycName=GJAO-3827;name=yhjE;product=GJAO-3827-MONOMER
NC_011601	ParsedEcocyc	CDS	3924838	3925767	.	+	.	locus_tag=E2348C_3768;EcocycName=GJAO-3830;name=kdgK;product=GJAO-3830-MONOMER
NC_011601	ParsedEcocyc	CDS	3941877	3943448	.	+	.	locus_tag=E2348C_3778;EcocycName=GJAO-3840;name=bcsE;product=GJAO-3840-MONOMER
NC_011601	ParsedEcocyc	CDS	3943445	3943636	.	+	.	locus_tag=E2348C_3779;EcocycName=GJAO-3841;name=bcsF;product=GJAO-3841-MONOMER
NC_011601	ParsedEcocyc	CDS	3943633	3945312	.	+	.	locus_tag=E2348C_3780;EcocycName=GJAO-3842;name=bcsG;product=GJAO-3842-MONOMER
NC_011601	ParsedEcocyc	sRNA	3946273	3946328	.	+	.	locus_tag=E2348C_ncR62;EcocycName=GJAO-3845;name=rdlD_1;product=GJAO-3845-RNA
NC_011601	ParsedEcocyc	sRNA	3946748	3946811	.	+	.	locus_tag=E2348C_ncR63;EcocycName=GJAO-3847;name=rdlD_2;product=GJAO-3847-RNA
NC_011601	ParsedEcocyc	CDS	3947175	3948446	.	+	.	locus_tag=E2348C_3784;EcocycName=GJAO-3848;name=yhjV;product=GJAO-3848-MONOMER
NC_011601	ParsedEcocyc	CDS	3967156	3967719	.	+	.	locus_tag=E2348C_3801;EcocycName=GJAO-3866;name=tag;product=GJAO-3866-MONOMER
NC_011601	ParsedEcocyc	CDS	3967716	3968156	.	+	.	locus_tag=E2348C_3802;EcocycName=GJAO-3867;name=yiaC;product=GJAO-3867-MONOMER
NC_011601	ParsedEcocyc	CDS	3970429	3971088	.	+	.	locus_tag=E2348C_3804;EcocycName=GJAO-3869;name=yiaD;product=GJAO-3869-MONOMER
NC_011601	ParsedEcocyc	CDS	3971192	3972166	.	+	.	locus_tag=E2348C_3805;EcocycName=GJAO-3870;name=ghrB;product=GJAO-3870-MONOMER
NC_011601	ParsedEcocyc	CDS	3973360	3973650	.	+	.	locus_tag=E2348C_3807;EcocycName=GJAO-3872;name=yiaG;product=GJAO-3872-MONOMER
NC_011601	ParsedEcocyc	CDS	3973931	3974143	.	+	.	locus_tag=E2348C_3808;EcocycName=GJAO-3873;name=cspA;product=GJAO-3873-MONOMER
NC_011601	ParsedEcocyc	CDS	3978365	3979360	.	+	.	locus_tag=E2348C_3813;EcocycName=GJAO-3878;name=wecH;product=GJAO-3878-MONOMER
NC_011601	ParsedEcocyc	CDS	3983608	3984600	.	+	.	locus_tag=E2348C_3818;EcocycName=GJAO-3883;name=xylF;product=GJAO-3883-MONOMER
NC_011601	ParsedEcocyc	CDS	3984678	3986219	.	+	.	locus_tag=E2348C_3819;EcocycName=GJAO-3884;name=xylG;product=GJAO-3884-MONOMER
NC_011601	ParsedEcocyc	CDS	3986197	3987378	.	+	.	locus_tag=E2348C_3820;EcocycName=GJAO-3885;name=xylH;product=GJAO-3885-MONOMER
NC_011601	ParsedEcocyc	CDS	3987456	3988634	.	+	.	locus_tag=E2348C_3821;EcocycName=GJAO-3886;name=xylR;product=GJAO-3886-MONOMER
NC_011601	ParsedEcocyc	CDS	3989886	3991916	.	+	.	locus_tag=E2348C_3823;EcocycName=GJAO-3888;name=malS;product=GJAO-3888-MONOMER
NC_011601	ParsedEcocyc	CDS	3992094	3993347	.	+	.	locus_tag=E2348C_3824;EcocycName=GJAO-3889;name=avtA;product=GJAO-3889-MONOMER
NC_011601	ParsedEcocyc	CDS	3995123	3996121	.	+	.	locus_tag=E2348C_3827;EcocycName=GJAO-3892;name=yiaK;product=GJAO-3892-MONOMER
NC_011601	ParsedEcocyc	CDS	3996133	3996597	.	+	.	locus_tag=E2348C_3828;EcocycName=GJAO-3893;name=yiaL;product=GJAO-3893-MONOMER
NC_011601	ParsedEcocyc	CDS	3996620	3997540	.	+	.	locus_tag=E2348C_3829;EcocycName=GJAO-3894;name=GJAO-3894;product=GJAO-3894-MONOMER
NC_011601	ParsedEcocyc	CDS	3997654	3998121	.	+	.	locus_tag=E2348C_3830;EcocycName=GJAO-3895;name=yiaM;product=GJAO-3895-MONOMER
NC_011601	ParsedEcocyc	CDS	3998124	3999401	.	+	.	locus_tag=E2348C_3831;EcocycName=GJAO-3896;name=yiaN;product=GJAO-3896-MONOMER
NC_011601	ParsedEcocyc	CDS	3999414	4000400	.	+	.	locus_tag=E2348C_3832;EcocycName=GJAO-3897;name=yiaO;product=GJAO-3897-MONOMER
NC_011601	ParsedEcocyc	CDS	4000404	4001900	.	+	.	locus_tag=E2348C_3833;EcocycName=GJAO-3898;name=lyx;product=GJAO-3898-MONOMER
NC_011601	ParsedEcocyc	CDS	4001897	4002559	.	+	.	locus_tag=E2348C_3834;EcocycName=GJAO-3899;name=sgbH;product=GJAO-3899-MONOMER
NC_011601	ParsedEcocyc	CDS	4002552	4003412	.	+	.	locus_tag=E2348C_3835;EcocycName=GJAO-3900;name=sgbU;product=GJAO-3900-MONOMER
NC_011601	ParsedEcocyc	CDS	4003406	4004101	.	+	.	locus_tag=E2348C_3836;EcocycName=GJAO-3901;name=sgbE;product=GJAO-3901-MONOMER
NC_011601	ParsedEcocyc	CDS	4014606	4016519	.	+	.	locus_tag=E2348C_3845;EcocycName=GJAO-3910;name=mtlA;product=GJAO-3910-MONOMER
NC_011601	ParsedEcocyc	CDS	4016737	4017885	.	+	.	locus_tag=E2348C_3846;EcocycName=GJAO-3911;name=mtlD;product=GJAO-3911-MONOMER
NC_011601	ParsedEcocyc	CDS	4017885	4018472	.	+	.	locus_tag=E2348C_3847;EcocycName=GJAO-3912;name=mtlR;product=GJAO-3912-MONOMER
NC_011601	ParsedEcocyc	CDS	4018976	4019338	.	+	.	locus_tag=E2348C_3849;EcocycName=GJAO-3914;name=yibL;product=GJAO-3914-MONOMER
NC_011601	ParsedEcocyc	CDS	4025092	4026747	.	+	.	locus_tag=E2348C_3852;EcocycName=GJAO-3915;name=lldP;product=GJAO-3915-MONOMER
NC_011601	ParsedEcocyc	CDS	4026747	4027523	.	+	.	locus_tag=E2348C_3853;EcocycName=GJAO-3916;name=lldR;product=GJAO-3916-MONOMER
NC_011601	ParsedEcocyc	CDS	4027520	4028710	.	+	.	locus_tag=E2348C_3854;EcocycName=GJAO-3917;name=lldD;product=GJAO-3917-MONOMER
NC_011601	ParsedEcocyc	CDS	4028758	4029231	.	+	.	locus_tag=E2348C_3855;EcocycName=GJAO-3918;name=yibK;product=GJAO-3918-MONOMER
NC_011601	ParsedEcocyc	CDS	4032803	4034347	.	+	.	locus_tag=E2348C_3861;EcocycName=GJAO-3924;name=gpmM;product=GJAO-3924-MONOMER
NC_011601	ParsedEcocyc	CDS	4034381	4035640	.	+	.	locus_tag=E2348C_3862;EcocycName=GJAO-3925;name=envC;product=GJAO-3925-MONOMER
NC_011601	ParsedEcocyc	CDS	4035644	4036603	.	+	.	locus_tag=E2348C_3863;EcocycName=GJAO-3926;name=yibQ;product=GJAO-3926-MONOMER
NC_011601	ParsedEcocyc	CDS	4040308	4041240	.	+	.	locus_tag=E2348C_3867;EcocycName=GJAO-3930;name=rfaD;product=GJAO-3930-MONOMER
NC_011601	ParsedEcocyc	CDS	4041250	4042296	.	+	.	locus_tag=E2348C_3868;EcocycName=GJAO-3931;name=rfaF;product=GJAO-3931-MONOMER
NC_011601	ParsedEcocyc	CDS	4042300	4043259	.	+	.	locus_tag=E2348C_3869;EcocycName=GJAO-3932;name=rfaC;product=GJAO-3932-MONOMER
NC_011601	ParsedEcocyc	CDS	4043293	4044510	.	+	.	locus_tag=E2348C_3870;EcocycName=GJAO-3933;name=rfaL;product=GJAO-3933-MONOMER
NC_011601	ParsedEcocyc	CDS	4054910	4056187	.	+	.	locus_tag=E2348C_3881;EcocycName=GJAO-3944;name=waaA;product=GJAO-3944-MONOMER
NC_011601	ParsedEcocyc	CDS	4056195	4056674	.	+	.	locus_tag=E2348C_3882;EcocycName=GJAO-3945;name=coaD;product=GJAO-3945-MONOMER
NC_011601	ParsedEcocyc	CDS	4059101	4060321	.	+	.	locus_tag=E2348C_3887;EcocycName=GJAO-3950;name=dfp;product=GJAO-3950-MONOMER
NC_011601	ParsedEcocyc	CDS	4060302	4060757	.	+	.	locus_tag=E2348C_3888;EcocycName=GJAO-3951;name=dut;product=GJAO-3951-MONOMER
NC_011601	ParsedEcocyc	CDS	4060864	4061460	.	+	.	locus_tag=E2348C_3889;EcocycName=GJAO-3952;name=slmA;product=GJAO-3952-MONOMER
NC_011601	ParsedEcocyc	CDS	4064310	4065173	.	+	.	locus_tag=E2348C_3893;EcocycName=GJAO-3957;name=yicC;product=GJAO-3957-MONOMER
NC_011601	ParsedEcocyc	CDS	4065361	4066620	.	+	.	locus_tag=E2348C_3894;EcocycName=GJAO-3958;name=GJAO-3958;product=GJAO-3958-MONOMER
NC_011601	ParsedEcocyc	CDS	4067124	4067675	.	+	.	locus_tag=E2348C_3895;EcocycName=GJAO-3959;name=GJAO-3959;product=GJAO-3959-MONOMER
NC_011601	ParsedEcocyc	CDS	4067765	4068034	.	+	.	locus_tag=E2348C_3896;EcocycName=GJAO-3960;name=GJAO-3960;product=GJAO-3960-MONOMER
NC_011601	ParsedEcocyc	CDS	4068034	4068765	.	+	.	locus_tag=E2348C_3897;EcocycName=GJAO-3961;name=GJAO-3961;product=GJAO-3961-MONOMER
NC_011601	ParsedEcocyc	CDS	4071210	4071890	.	+	.	locus_tag=E2348C_3900;EcocycName=GJAO-3964;name=GJAO-3964;product=GJAO-3964-MONOMER
NC_011601	ParsedEcocyc	CDS	4071993	4072205	.	+	.	locus_tag=E2348C_3901;EcocycName=GJAO-3965;name=GJAO-3965;product=GJAO-3965-MONOMER
NC_011601	ParsedEcocyc	CDS	4072213	4072584	.	+	.	locus_tag=E2348C_3902;EcocycName=GJAO-3966;name=GJAO-3966;product=GJAO-3966-MONOMER
NC_011601	ParsedEcocyc	CDS	4072589	4072789	.	+	.	locus_tag=E2348C_3903;EcocycName=GJAO-3967;name=GJAO-3967;product=GJAO-3967-MONOMER
NC_011601	ParsedEcocyc	CDS	4072782	4072976	.	+	.	locus_tag=E2348C_3904;EcocycName=GJAO-3968;name=GJAO-3968;product=GJAO-3968-MONOMER
NC_011601	ParsedEcocyc	CDS	4072969	4073157	.	+	.	locus_tag=E2348C_3905;EcocycName=GJAO-3969;name=GJAO-3969;product=GJAO-3969-MONOMER
NC_011601	ParsedEcocyc	CDS	4073150	4073458	.	+	.	locus_tag=E2348C_3906;EcocycName=GJAO-3970;name=GJAO-3970;product=GJAO-3970-MONOMER
NC_011601	ParsedEcocyc	CDS	4073458	4073679	.	+	.	locus_tag=E2348C_3907;EcocycName=GJAO-3971;name=GJAO-3971;product=GJAO-3971-MONOMER
NC_011601	ParsedEcocyc	CDS	4073676	4076090	.	+	.	locus_tag=E2348C_3908;EcocycName=GJAO-3972;name=GJAO-3972;product=GJAO-3972-MONOMER
NC_011601	ParsedEcocyc	CDS	4076717	4077541	.	+	.	locus_tag=E2348C_3909;EcocycName=GJAO-3973;name=dinD;product=GJAO-3973-MONOMER
NC_011601	ParsedEcocyc	CDS	4077833	4078450	.	+	.	locus_tag=E2348C_3910;EcocycName=GJAO-3974;name=yicG;product=GJAO-3974-MONOMER
NC_011601	ParsedEcocyc	CDS	4080390	4081013	.	+	.	locus_tag=E2348C_3912;EcocycName=GJAO-3976;name=gmk;product=GJAO-3976-MONOMER
NC_011601	ParsedEcocyc	CDS	4081068	4081343	.	+	.	locus_tag=E2348C_3913;EcocycName=GJAO-3977;name=rpoZ;product=GJAO-3977-MONOMER
NC_011601	ParsedEcocyc	CDS	4081362	4083470	.	+	.	locus_tag=E2348C_3914;EcocycName=GJAO-3978;name=spoT;product=GJAO-3978-MONOMER
NC_011601	ParsedEcocyc	CDS	4083477	4084166	.	+	.	locus_tag=E2348C_3915;EcocycName=GJAO-3979;name=trmH;product=GJAO-3979-MONOMER
NC_011601	ParsedEcocyc	CDS	4084172	4086253	.	+	.	locus_tag=E2348C_3916;EcocycName=GJAO-3980;name=recG;product=GJAO-3980-MONOMER
NC_011601	ParsedEcocyc	CDS	4087772	4089163	.	+	.	locus_tag=E2348C_3918;EcocycName=GJAO-3982;name=yicE;product=GJAO-3982-MONOMER
NC_011601	ParsedEcocyc	CDS	4089284	4090993	.	+	.	locus_tag=E2348C_3919;EcocycName=GJAO-3983;name=yicH;product=GJAO-3983-MONOMER
NC_011601	ParsedEcocyc	tRNA	4102278	4102368	.	+	.	locus_tag=E2348C_tRNA68;EcocycName=GJAO-3994;name=selC;product=|GJAO-3994-tRNA|
NC_011601	ParsedEcocyc	CDS	4108906	4110126	.	+	.	locus_tag=E2348C_3938;EcocycName=GJAO-4003;name=escD;product=GJAO-4003-MONOMER
NC_011601	ParsedEcocyc	CDS	4116695	4117057	.	+	.	locus_tag=E2348C_3943;EcocycName=GJAO-4008;name=cesF;product=GJAO-4008-MONOMER
NC_011601	ParsedEcocyc	CDS	4123351	4123647	.	+	.	locus_tag=E2348C_3951;EcocycName=GJAO-4016;name=espZ;product=GJAO-4016-MONOMER
NC_011601	ParsedEcocyc	CDS	4123677	4124105	.	+	.	locus_tag=E2348C_3952;EcocycName=GJAO-4017;name=rorf8;product=GJAO-4017-MONOMER
NC_011601	ParsedEcocyc	CDS	4124108	4124680	.	+	.	locus_tag=E2348C_3953;EcocycName=GJAO-4018;name=escJ;product=GJAO-4018-MONOMER
NC_011601	ParsedEcocyc	CDS	4124686	4125141	.	+	.	locus_tag=E2348C_3954;EcocycName=GJAO-4019;name=sepD;product=GJAO-4019-MONOMER
NC_011601	ParsedEcocyc	CDS	4125141	4126679	.	+	.	locus_tag=E2348C_3955;EcocycName=GJAO-4020;name=escC;product=GJAO-4020-MONOMER
NC_011601	ParsedEcocyc	CDS	4126693	4127148	.	+	.	locus_tag=E2348C_3956;EcocycName=GJAO-4021;name=cesD;product=GJAO-4021-MONOMER
NC_011601	ParsedEcocyc	CDS	4128568	4129026	.	+	.	locus_tag=E2348C_3959;EcocycName=GJAO-4024;name=GJAO-4024;product=GJAO-4024-MONOMER
NC_011601	ParsedEcocyc	CDS	4135193	4136389	.	+	.	locus_tag=E2348C_3970;EcocycName=GJAO-4035;name=espG;product=GJAO-4035-MONOMER
NC_011601	ParsedEcocyc	CDS	4136517	4137335	.	+	.	locus_tag=E2348C_3971;EcocycName=GJAO-4036;name=GJAO-4036;product=GJAO-4036-MONOMER
NC_011601	ParsedEcocyc	CDS	4138354	4139277	.	+	.	locus_tag=E2348C_3974;EcocycName=GJAO-4039;name=yicL;product=GJAO-4039-MONOMER
NC_011601	ParsedEcocyc	CDS	4140255	4140614	.	+	.	locus_tag=E2348C_3976;EcocycName=GJAO-4041;name=GJAO-4041;product=GJAO-4041-MONOMER
NC_011601	ParsedEcocyc	CDS	4153613	4154797	.	+	.	locus_tag=E2348C_3988;EcocycName=GJAO-4053;name=emrD;product=GJAO-4053-MONOMER
NC_011601	ParsedEcocyc	CDS	4159430	4160296	.	+	.	locus_tag=E2348C_3994;EcocycName=GJAO-4059;name=yidL;product=GJAO-4059-MONOMER
NC_011601	ParsedEcocyc	CDS	4163501	4163833	.	+	.	locus_tag=E2348C_3998;EcocycName=GJAO-4063;name=yidQ;product=GJAO-4063-MONOMER
NC_011601	ParsedEcocyc	CDS	4165150	4166250	.	+	.	locus_tag=E2348C_4000;EcocycName=GJAO-4065;name=cbrA;product=GJAO-4065-MONOMER
NC_011601	ParsedEcocyc	CDS	4172770	4173426	.	+	.	locus_tag=E2348C_4007;EcocycName=GJAO-4072;name=yidX;product=GJAO-4072-MONOMER
NC_011601	ParsedEcocyc	CDS	4181660	4181800	.	+	.	locus_tag=E2348C_4014;EcocycName=GJAO-4079;name=rpmH;product=GJAO-4079-MONOMER
NC_011601	ParsedEcocyc	CDS	4181817	4182176	.	+	.	locus_tag=E2348C_4015;EcocycName=GJAO-4080;name=rnpA;product=GJAO-4080-MONOMER
NC_011601	ParsedEcocyc	CDS	4182400	4184046	.	+	.	locus_tag=E2348C_4016;EcocycName=GJAO-4081;name=yidC;product=GJAO-4081-MONOMER
NC_011601	ParsedEcocyc	CDS	4184152	4185516	.	+	.	locus_tag=E2348C_4017;EcocycName=GJAO-4082;name=trmE;product=GJAO-4082-MONOMER
NC_011601	ParsedEcocyc	CDS	4185758	4185832	.	+	.	locus_tag=E2348C_4018;EcocycName=GJAO-4083;name=tanC;product=GJAO-4083-MONOMER
NC_011601	ParsedEcocyc	CDS	4186053	4187468	.	+	.	locus_tag=E2348C_4019;EcocycName=GJAO-4084;name=tnaA;product=GJAO-4084-MONOMER
NC_011601	ParsedEcocyc	CDS	4187604	4188806	.	+	.	locus_tag=E2348C_4020;EcocycName=GJAO-4085;name=tnaB;product=GJAO-4085-MONOMER
NC_011601	ParsedEcocyc	CDS	4188938	4190113	.	+	.	locus_tag=E2348C_4021;EcocycName=GJAO-4086;name=mdtL;product=GJAO-4086-MONOMER
NC_011601	ParsedEcocyc	CDS	4190088	4191047	.	+	.	locus_tag=E2348C_4022;EcocycName=GJAO-4087;name=yidZ;product=GJAO-4087-MONOMER
NC_011601	ParsedEcocyc	CDS	4191192	4191953	.	+	.	locus_tag=E2348C_4023;EcocycName=GJAO-4088;name=yieE;product=GJAO-4088-MONOMER
[truncated: 2,892 more rows]
